# Supplementary material for: A translatome-transcriptome multi-omics gene regulatory network reveals the complicated functional landscape of maize
Source: Genome Biol. 2023 Mar 29;24:60. doi: 10.1186/s13059-023-02890-4 (PMC10053466; doi:10.1186/s13059-023-02890-4)
Supplement: Supplementary file 2 — Additional file 2: Table S1. All samples used in this study. [file 13059_2023_2890_MOESM2_ESM.xlsx]

## Sheet: tissues or organs
Table S1. All samples used for the translatomic and transcriptomic atlas
	Replicate 1	Sequence methods		Replicate 2	Sequence methods		Bulked	Sequence methods
	Topmost_Leaf1_V3	Ribo-seq; RNA-seq		Topmost_Leaf2_V3	Ribo-seq; RNA-seq		stem node_V6	Ribo-seq; RNA-seq
	first_leaf_light1_V3	RNA-seq		first_leaf_light2_V3	Ribo-seq		ear_1cm	Ribo-seq; RNA-seq
	first_leaf_dark1_V3	Ribo-seq; RNA-seq		first_leaf_dark2_V3	Ribo-seq; RNA-seq		inflorescence_3-4cm	Ribo-seq; RNA-seq
	third_leaf1_V3	Ribo-seq; RNA-seq		third_leaf2_V3	Ribo-seq; RNA-seq		inter stalk	Ribo-seq; RNA-seq
	seedling1_6d	Ribo-seq; RNA-seq		seedling2_6d	Ribo-seq; RNA-seq		leaf tip_light_V5	Ribo-seq; RNA-seq
	root1_6d	Ribo-seq; RNA-seq		root2_6d	Ribo-seq; RNA-seq		first leaf_dark_V3	Ribo-seq; RNA-seq
	root1_V1	Ribo-seq; RNA-seq		root2_V1	Ribo-seq; RNA-seq		tassel_1-2cm	Ribo-seq; RNA-seq
	ear1_5mm	Ribo-seq; RNA-seq		ear2_5mm	Ribo-seq; RNA-seq		SAM_V3	Ribo-seq; RNA-seq
	inflorescence1_3-4cm	Ribo-seq; RNA-seq		inflorescence2_3-4cm	Ribo-seq; RNA-seq		ear_5mm	Ribo-seq; RNA-seq
	tassel1_1cm	Ribo-seq; RNA-seq		tassel2_1cm	Ribo-seq; RNA-seq		ear_husk	Ribo-seq; RNA-seq
	SAM1_V3	Ribo-seq; RNA-seq		SAM2_V3	Ribo-seq; RNA-seq		root_6d	Ribo-seq; RNA-seq
	SAM1_V1	Ribo-seq; RNA-seq		SAM2_V1	Ribo-seq; RNA-seq		ear leaf	Ribo-seq; RNA-seq
	embryo1_15d	Ribo-seq; RNA-seq		embryo2_15d	Ribo-seq; RNA-seq		embryo_R2	Ribo-seq; RNA-seq
	embryo1_20d	Ribo-seq; RNA-seq		embryo2_20d	Ribo-seq; RNA-seq		endosperm_R2	Ribo-seq; RNA-seq
	endosperm1_15d	Ribo-seq; RNA-seq		endosperm2_15d	Ribo-seq; RNA-seq		root_V1	Ribo-seq; RNA-seq
	endosperm1_20d	Ribo-seq; RNA-seq		endosperm2_20d	Ribo-seq; RNA-seq		leaf base_light_V5	Ribo-seq; RNA-seq
	kernel1_6d	Ribo-seq; RNA-seq		kernel2_6d	Ribo-seq; RNA-seq		first leaf_light_V3	Ribo-seq; RNA-seq
	root1_14d	Ribo-seq; RNA-seq		root2_14d	Ribo-seq; RNA-seq		third leaf_V3	Ribo-seq; RNA-seq
	seedling1_14d	Ribo-seq; RNA-seq		seedling2_14d	Ribo-seq; RNA-seq		leaf tip_light_V3	Ribo-seq; RNA-seq
	leaf1_14d	Ribo-seq; RNA-seq		leaf2_14d	Ribo-seq; RNA-seq		SAM_V4	Ribo-seq; RNA-seq
	tassel1_V12	Ribo-seq; RNA-seq		tassel2_V12	Ribo-seq; RNA-seq
