# Supplementary material for: A translatome-transcriptome multi-omics gene regulatory network reveals the complicated functional landscape of maize
Source: Genome Biol. 2023 Mar 29;24:60. doi: 10.1186/s13059-023-02890-4 (PMC10053466; doi:10.1186/s13059-023-02890-4)
Supplement: Supplementary file 3 — Additional file 3: Table S2. Overlap between GRNs and CHIP-seq for single TF. [file 13059_2023_2890_MOESM3_ESM.xlsx]

## Sheet: Sheet1
Table S2- Overlap between GRNs and CHIP-seq for single TF
	mmGRNs vs. CHIP-seq		TTGRNs vs. CHIP-seq		TmGRNs vs. CHIP-seq
TFs	mean	bulked	mean	bulked	mean	bulked
Zm00001d000184	85	37	45	95	74	70
Zm00001d002364	82	98	82	74	114	70
Zm00001d002762	83	77	70	63	42	44
Zm00001d002799	70	120	41	103	23	156
Zm00001d005578	70	72	33	43	18	49
Zm00001d005692	51	71	71	44	67	44
Zm00001d005892	114	69	80	91	110	78
Zm00001d006551	127	125	150	79	152	58
Zm00001d009599	24	33	32	48	36	37
Zm00001d010634	99	98	61	76	78	66
Zm00001d012527	133	83	159	103	212	105
Zm00001d013399	105	79	43	96	50	99
Zm00001d013443	137	173	204	193	240	176
Zm00001d013777	3	4	5	5	0	4
Zm00001d014863	15	18	17	20	11	25
Zm00001d014995	29	60	30	32	29	29
Zm00001d015407	69	39	88	51	111	46
Zm00001d015421	44	76	53	60	55	67
Zm00001d015468	141	158	145	158	189	137
Zm00001d015549	38	38	30	32	40	33
Zm00001d016793	33	39	50	79	60	69
Zm00001d017176	68	70	70	70	58	67
Zm00001d017575	51	59	68	61	40	66
Zm00001d017726	68	62	63	63	76	61
Zm00001d018081	98	79	74	87	93	97
Zm00001d018571	18	39	40	14	43	21
Zm00001d020025	41	51	41	83	63	83
Zm00001d020267	47	62	51	60	37	59
Zm00001d020492	51	23	76	23	48	19
Zm00001d020595	29	23	59	57	67	60
Zm00001d021019	83	66	94	99	113	78
Zm00001d024324	52	90	83	81	69	70
Zm00001d024644	30	29	72	26	51	29
Zm00001d024679	37	42	35	42	43	32
Zm00001d025141	99	63	99	58	102	44
Zm00001d025770	144	123	120	117	143	87
Zm00001d025964	47	125	93	119	47	193
Zm00001d026398	44	47	77	66	126	64
Zm00001d026542	72	85	84	113	86	125
Zm00001d027846	24	53	49	44	50	38
Zm00001d028625	82	82	98	102	119	88
Zm00001d029875	65	39	47	47	54	52
Zm00001d029963	21	39	82	44	84	45
Zm00001d030678	27	30	35	24	25	29
Zm00001d030891	32	49	31	24	31	40
Zm00001d031044	45	22	38	19	21	26
Zm00001d031182	103	69	114	86	128	82
Zm00001d031717	35	14	33	26	30	41
Zm00001d031796	108	76	109	67	91	41
Zm00001d032024	86	121	62	91	99	102
Zm00001d032265	160	93	122	68	135	64
Zm00001d033267	78	64	76	95	105	87
Zm00001d033378	90	74	72	64	123	127
Zm00001d033719	151	131	222	192	218	167
Zm00001d034298	40	60	64	54	40	62
Zm00001d034601	90	58	119	74	104	61
Zm00001d035604	45	36	60	34	83	39
Zm00001d035907	33	37	29	43	27	51
Zm00001d037221	46	26	55	59	65	43
Zm00001d037605	37	36	28	47	31	52
Zm00001d038357	98	99	114	112	122	125
Zm00001d038683	22	28	14	20	20	28
Zm00001d038843	105	71	62	81	60	60
Zm00001d039077	41	77	14	97	20	124
Zm00001d039260	57	47	66	67	63	47
Zm00001d039893	66	73	100	84	82	57
Zm00001d041576	31	20	29	13	7	23
Zm00001d042609	78	80	53	99	50	99
Zm00001d042777	24	23	31	14	47	17
Zm00001d042907	35	49	49	31	56	43
Zm00001d043205	74	59	101	61	104	73
Zm00001d043950	108	136	105	79	90	127
Zm00001d044117	86	73	99	100	70	72
Zm00001d044409	30	28	99	59	46	36
Zm00001d044785	40	32	47	46	45	30
Zm00001d046925	109	109	123	137	119	136
Zm00001d047017	2	1	2	2	1	0
Zm00001d048208	58	137	96	100	118	95
Zm00001d048623	91	51	73	61	119	61
Zm00001d048647	88	71	115	84	119	76
Zm00001d049364	48	61	39	82	49	57
Zm00001d050195	71	35	47	66	50	75
Zm00001d051439	52	26	58	61	100	86
Zm00001d051458	8	2	40	15	31	12
Zm00001d052229	78	64	111	89	126	81
Zm00001d053859	68	106	96	56	78	64
