# Supplementary material for: A translatome-transcriptome multi-omics gene regulatory network reveals the complicated functional landscape of maize
Source: Genome Biol. 2023 Mar 29;24:60. doi: 10.1186/s13059-023-02890-4 (PMC10053466; doi:10.1186/s13059-023-02890-4)
Supplement: Supplementary file 4 — Additional file 4: Table S3. Motif enrichment for top 100 targets of 11 TFs. [file 13059_2023_2890_MOESM4_ESM.xlsx]

## Sheet: Sheet1
Table S3- Motif enrichment results for top 100 targets of 11 TFs
TFs	mmGRN								TTGRN								TmGRN
	mean				bulked				mean				bulked				mean				bulked
	TP	FP	TP/FP	Q-value	TP	FP	TP/FP	Q-value	TP	FP	TP/FP	Q-value	TP	FP	TP/FP	Q-value	TP	FP	TP/FP	Q-value	TP	FP	TP/FP	Q-value
O11	0.775	0.831	0.932611	0.871	0.533	0.517	1.03095	0.472	0.213	0.225	0.946667	0.641	0.622	0.618	1.00647	0.538	0.33	0.22	1.5	0.505	0.633	0.562	1.12633	0.205
TB1	0.278	0.27	1.02963	0.0518	0.122	0.146	0.835616	0.754	0.5	0.551	0.907441	0.795	0.2	0.135	1.48148	0.167	0.467	0.551	0.84755	0.898	0.111	0.067	1.65672	0.223
ARF13	0.7	0.573	1.22164	0.0535	0.682	0.685	0.99562	0.584	0.489	0.528	0.926136	0.75	0.102	0.09	1.13333	0.49	0.211	0.146	1.44521	0.174	0.607	0.596	1.01846	0.5
ARF16	0.233	0.236	0.987288	0.586	0.112	0.079	1.41772	0.306	0.236	0.169	1.39645	0.175	0.079	0.079	1	0.609	0.089	0.079	1.12658	0.509	0.273	0.281	0.97153	0.614
Zm00001d005692(HD-ZIP)	0.2	0.213	0.938967	0.658	0.267	0.18	1.48333	0.112	0.292	0.202	1.44554	0.112	0.584	0.708	0.824859	0.97	0.344	0.225	1.52889	0.0536	0.522	0.64	0.815625	0.96
Zm00001d020267(ERF-AP2)	0.236	0.315	0.749206	0.91	0.528	0.562	0.939502	0.726	0.656	0.719	0.912378	0.86	0.833	0.809	1.02967	0.409	0.533	0.73	0.730137	0.998	0.889	0.854	1.04098	0.318
Zm00001d035604(MYB)	0.27	0.303	0.891089	0.746	0.102	0.112	0.910714	0.695	0.167	0.169	0.988166	0.592	0.045	0.045	1	0.634	0.2	0.169	1.18343	0.363	0.778	0.719	1.08206	0.232
Zm00001d018571(bZIP)	0.122	0.124	0.983871	0.601	0.033	0.034	0.970588	0.664	0.733	0.528	1.38826	0.00346	0.811	0.843	0.96204	0.775	0.11	0.0555	1.98198	0.503	0.922	0.921	1.00109	0.601
Zm00001d034298(BHLH)	0.644	0.663	0.971342	0.661	0.333	0.483	0.689441	0.986	0.389	0.461	0.843818	0.869	0.264	0.337	0.783383	0.888	0.767	0.708	1.08333	0.235	0.311	0.427	0.728337	0.961
Zm00001d044409(MYB-related)	0.157	0.27	0.581481	0.978	0.411	0.438	0.938356	0.698	0.356	0.36	0.988889	0.584	0.544	0.483	1.12629	0.251	0.322	0.449	0.717149	0.972	0.356	0.382	0.931937	0.699
Zm00001d044785(G2-like)	0.433	0.573	0.755672	0.978	0.167	0.146	1.14384	0.431	0.5	0.449	1.11359	0.299	0.011	0	//	0.5	0.667	0.685	0.973723	0.665	0	0.045	//	0.1
# TP: The number of primary sequences matching the motif / the number of primary sequences (the percentage of primary sequences matching the motif).
# FP: The number of control sequences matching the motif / the number of control sequences (the percentage of control sequences matching the motif).
# TP/FP: Enrichment Ratio.
