# Supplementary material for: A translatome-transcriptome multi-omics gene regulatory network reveals the complicated functional landscape of maize
Source: Genome Biol. 2023 Mar 29;24:60. doi: 10.1186/s13059-023-02890-4 (PMC10053466; doi:10.1186/s13059-023-02890-4)
Supplement: Supplementary file 5 — Additional file 5: Table S4. Kernel related network predicted by GRN. [file 13059_2023_2890_MOESM5_ESM.xlsx]

## Sheet: Sheet1
Table S4. Partial kernel related network predicted by GRNs was supported by multiple studies.
ID of TFs	TFs	Targets	ID of targets	Reference	Methods
NKD1	Zm00001d002654	Zm00001d018971	O2	Gontarek et al. 2016, https://doi.org/10.1105/tpc.16.00609	RNA-seq and motif analysis
NKD1	Zm00001d002654	Zm00001d026147	R1	Gontarek et al. 2016, https://doi.org/10.1105/tpc.16.00609	RNA-seq and motif analysis
	Zm00001d002654	Zm00001d005016
	Zm00001d002654	Zm00001d001838
	Zm00001d002654	Zm00001d011712
	Zm00001d002654	Zm00001d003677
	Zm00001d002654	Zm00001d042263
	Zm00001d002654	Zm00001d021191
	Zm00001d002654	Zm00001d034571
	Zm00001d002654	Zm00001d002654
	Zm00001d002654	Zm00001d003398
	Zm00001d002654	Zm00001d005793
	Zm00001d002654	Zm00001d008403
	Zm00001d002654	Zm00001d009292
	Zm00001d002654	Zm00001d010321
	Zm00001d002654	Zm00001d012883
	Zm00001d002654	Zm00001d015912
	Zm00001d002654	Zm00001d017427
	Zm00001d002654	Zm00001d017493
	Zm00001d002654	Zm00001d023718
	Zm00001d002654	Zm00001d028317
	Zm00001d002654	Zm00001d029512
	Zm00001d002654	Zm00001d040189
	Zm00001d002654	Zm00001d042231
	Zm00001d002654	Zm00001d044129
	Zm00001d002654	Zm00001d044421
	Zm00001d002654	Zm00001d045042
	Zm00001d002654	Zm00001d051308
O11	Zm00001d003677	Zm00001d009646	ZmGRAS11	Feng et al. 2018, https://doi.org/10.1105/tpc.17.00616	RNA-seq
O11	Zm00001d003677	Zm00001d010321	cyPPDK2	Feng et al. 2018, https://doi.org/10.1105/tpc.17.00616	ChIP-seq
O11	Zm00001d003677	Zm00001d021191	ZmbZIP22	Feng et al. 2018, https://doi.org/10.1105/tpc.17.00616	ChIP-seq
O11	Zm00001d003677	Zm00001d026113	NKD2	Feng et al. 2018, https://doi.org/10.1105/tpc.17.00616	ChIP-seq, RNA-seq
O11	Zm00001d003677	Zm00001d026649	O7	Feng et al. 2018, https://doi.org/10.1105/tpc.17.00616	RNA-seq
O11	Zm00001d003677	Zm00001d029512	DOF3	Feng et al. 2018, https://doi.org/10.1105/tpc.17.00616	ChIP-seq and RNA-seq
O11	Zm00001d003677	Zm00001d032381	ZmTCRR-2	Feng et al. 2018, https://doi.org/10.1105/tpc.17.00616	RNA-seq
O11	Zm00001d003677	Zm00001d038163	cyPPDK1	Feng et al. 2018, https://doi.org/10.1105/tpc.17.00616	ChIP-seq
O11	Zm00001d003677	Zm00001d041822	BETL9	Feng et al. 2018, https://doi.org/10.1105/tpc.17.00616	RNA-seq
O11	Zm00001d003677	Zm00001d042231	BETL10	Feng et al. 2018, https://doi.org/10.1105/tpc.17.00616	RNA-seq
O11	Zm00001d003677	Zm00001d050577	SWEET15a	Feng et al. 2018, https://doi.org/10.1105/tpc.17.00616	ChIP-seq, RNA-seq
	Zm00001d003677	Zm00001d005793
	Zm00001d003677	Zm00001d007838
	Zm00001d003677	Zm00001d012883
	Zm00001d003677	Zm00001d015912
	Zm00001d003677	Zm00001d017427
	Zm00001d003677	Zm00001d017493
	Zm00001d003677	Zm00001d023718
	Zm00001d003677	Zm00001d029091
	Zm00001d003677	Zm00001d034457
	Zm00001d003677	Zm00001d040189
	Zm00001d003677	Zm00001d044129
	Zm00001d003677	Zm00001d049243
	Zm00001d003677	Zm00001d052110
	Zm00001d003677	Zm00001d054077
ZmNAC130	Zm00001d008403	Zm00001d001838	ZMAFL4	Zhang et al. 2019, https://doi.org/10.1073/pnas.1904995116	RNA-Seq of nacRNAi
ZmNAC130	Zm00001d008403	Zm00001d005793	Mc1	Zhang et al. 2019, https://doi.org/10.1073/pnas.1904995116	DLR assay，EMSA， qRT-PCR, RNA-seq
ZmNAC130	Zm00001d008403	Zm00001d009292	FL3	Zhang et al. 2019, https://doi.org/10.1073/pnas.1904995116	RNA-Seq of nacRNAi
	Zm00001d008403	Zm00001d003677
	Zm00001d008403	Zm00001d042263
	Zm00001d008403	Zm00001d021191
	Zm00001d008403	Zm00001d034571
	Zm00001d008403	Zm00001d002654
	Zm00001d008403	Zm00001d026113
	Zm00001d008403	Zm00001d029512
	Zm00001d008403	Zm00001d005100
	Zm00001d008403	Zm00001d009646
	Zm00001d008403	Zm00001d027957
	Zm00001d008403	Zm00001d040189
	Zm00001d008403	Zm00001d003776
	Zm00001d008403	Zm00001d010056
	Zm00001d008403	Zm00001d010321
	Zm00001d008403	Zm00001d023718
	Zm00001d008403	Zm00001d029091
	Zm00001d008403	Zm00001d032381
	Zm00001d008403	Zm00001d041822
	Zm00001d008403	Zm00001d045042
	Zm00001d008403	Zm00001d049576
	Zm00001d008403	Zm00001d054077
ZmGRAS11	Zm00001d009646	Zm00001d012883	BIGE1	Ji et al. 2022, https://doi.org/10.1016/j.molp.2021.11.013	RNA-seq
ZmGRAS11	Zm00001d009646	Zm00001d017493	ZmEXPB12	Ji et al. 2022, https://doi.org/10.1016/j.molp.2021.11.013	RNA-seq，qRT-PCR，DLR assay
ZmGRAS11	Zm00001d009646	Zm00001d026649	O7	Ji et al. 2022, https://doi.org/10.1016/j.molp.2021.11.013	RNA-seq
ZmGRAS11	Zm00001d009646	Zm00001d040189	ZmNAC128	Ji et al. 2022, https://doi.org/10.1016/j.molp.2021.11.013	RNA-seq
ZmGRAS11	Zm00001d009646	Zm00001d049243	FL2	Ji et al. 2022, https://doi.org/10.1016/j.molp.2021.11.013	RNA-seq
	Zm00001d009646	Zm00001d001838
	Zm00001d009646	Zm00001d003677
	Zm00001d009646	Zm00001d026147
	Zm00001d009646	Zm00001d018971
	Zm00001d009646	Zm00001d021191
	Zm00001d009646	Zm00001d026113
	Zm00001d009646	Zm00001d005793
	Zm00001d009646	Zm00001d005959
	Zm00001d009646	Zm00001d010321
	Zm00001d009646	Zm00001d032381
	Zm00001d009646	Zm00001d034882
	Zm00001d009646	Zm00001d042231
	Zm00001d009646	Zm00001d044129
	Zm00001d009646	Zm00001d045042
	Zm00001d009646	Zm00001d049576
MRP1	Zm00001d010889	Zm00001d019030	MEG1	Zhan et al. 2015, https://doi.org/10.1105/tpc.114.135657	Y1H
MRP1	Zm00001d010889	Zm00001d041822	BETL9	Gómez et al. 2009, https://doi.org/10.1105/tpc.108.065409	qRT-PCR
MRP1	Zm00001d010889	Zm00001d042231	BETL10	Gómez et al. 2009, https://doi.org/10.1105/tpc.108.065409	qRT-PCR
	Zm00001d010889	Zm00001d000161
	Zm00001d010889	Zm00001d002517
	Zm00001d010889	Zm00001d003776
	Zm00001d010889	Zm00001d017493
	Zm00001d010889	Zm00001d027819
	Zm00001d010889	Zm00001d050577
	Zm00001d010889	Zm00001d053112
ZmABI19	Zm00001d011712	Zm00001d002654	NKD1	Yang et al. 2021, https://doi.org/10.1093/plcell/koaa008	ChIP-seq, RNA-seq
ZmABI19	Zm00001d011712	Zm00001d003398	FL1	Yang et al. 2021, https://doi.org/10.1093/plcell/koaa008	ChIP-seq, RNA-seq
ZmABI19	Zm00001d011712	Zm00001d005016	ZMWRI1A	Yang et al. 2021, https://doi.org/10.1093/plcell/koaa008	ChIP-seq, RNA-seq
ZmABI19	Zm00001d011712	Zm00001d010056	O6	Yang et al. 2021, https://doi.org/10.1093/plcell/koaa008	ChIP-seq
ZmABI19	Zm00001d011712	Zm00001d034571	ZmbZIP29	Yang et al. 2021, https://doi.org/10.1093/plcell/koaa008	ChIP-seq
ZmABI19	Zm00001d011712	Zm00001d042396	VP1	Yang et al. 2021, https://doi.org/10.1093/plcell/koaa008	ChIP-seq, RNA-seq
ZmABI19	Zm00001d011712	Zm00001d045042	SH1	Yang et al. 2021, https://doi.org/10.1093/plcell/koaa008	ChIP-seq, RNA-seq
ZmABI19	Zm00001d011712	Zm00001d048851	FL4	Yang et al. 2021, https://doi.org/10.1093/plcell/koaa008	ChIP-seq, RNA-seq
ZmABI19	Zm00001d011712	Zm00001d050577	SWEET15a	Yang et al. 2021, https://doi.org/10.1093/plcell/koaa008	ChIP-seq
	Zm00001d011712	Zm00001d002098
	Zm00001d011712	Zm00001d026654
	Zm00001d011712	Zm00001d029061
	Zm00001d011712	Zm00001d032381
	Zm00001d011712	Zm00001d054077
O2	Zm00001d018971	Zm00001d005793	Mc1	Zhan et al. 2018, https://doi.org/10.1105/tpc.18.00392	ChIP-seq
O2	Zm00001d018971	Zm00001d008403	ZmNAC130	Zhan et al. 2018, https://doi.org/10.1105/tpc.18.00392	ChIP-seq
O2	Zm00001d018971	Zm00001d009646	ZmGRAS11	Ji et al. 2022, https://doi.org/10.1016/j.molp.2021.11.013	qRT-PCR, DLR assay, EMSA
O2	Zm00001d018971	Zm00001d010321	cyPPDK2	Zhan et al. 2018, https://doi.org/10.1105/tpc.18.00392	ChIP-seq
O2	Zm00001d018971	Zm00001d026113	NKD2	Zhan et al. 2018, https://doi.org/10.1105/tpc.18.00392	ChIP-seq
O2	Zm00001d018971	Zm00001d048851	FL4	Zhan et al. 2018, https://doi.org/10.1105/tpc.18.00392	ChIP-seq
O2	Zm00001d018971	Zm00001d049243	FL2	Zhan et al. 2018, https://doi.org/10.1105/tpc.18.00392	ChIP-seq
	Zm00001d018971	Zm00001d005016
	Zm00001d018971	Zm00001d001838
	Zm00001d018971	Zm00001d011712
	Zm00001d018971	Zm00001d003677
	Zm00001d018971	Zm00001d002654
	Zm00001d018971	Zm00001d007838
	Zm00001d018971	Zm00001d021191
	Zm00001d018971	Zm00001d029512
	Zm00001d018971	Zm00001d032381
	Zm00001d018971	Zm00001d034457
	Zm00001d018971	Zm00001d040189
	Zm00001d018971	Zm00001d050032
	Zm00001d018971	Zm00001d051308
ZmbZIP22	Zm00001d021191	Zm00001d002654	NKD1	Li et al. 2018, https://doi.org/10.1105/tpc.18.00422	RNA-seq
ZmbZIP22	Zm00001d021191	Zm00001d003677	O11	Li et al. 2018, https://doi.org/10.1105/tpc.18.00422	RNA-seq
ZmbZIP22	Zm00001d021191	Zm00001d003776	MN1	Li et al. 2018, https://doi.org/10.1105/tpc.18.00422	RNA-seq
ZmbZIP22	Zm00001d021191	Zm00001d005793	Mc1	Li et al. 2018, https://doi.org/10.1105/tpc.18.00422	RNA-seq
ZmbZIP22	Zm00001d021191	Zm00001d008403	ZmNAC130	Li et al. 2018, https://doi.org/10.1105/tpc.18.00422	RNA-seq
ZmbZIP22	Zm00001d021191	Zm00001d010321	cyPPDK2	Li et al. 2018, https://doi.org/10.1105/tpc.18.00422	RNA-seq
ZmbZIP22	Zm00001d021191	Zm00001d017427	SH4	Li et al. 2018, https://doi.org/10.1105/tpc.18.00422	RNA-seq
ZmbZIP22	Zm00001d021191	Zm00001d023718	ZMYUC1	Li et al. 2018, https://doi.org/10.1105/tpc.18.00422	RNA-seq
ZmbZIP22	Zm00001d021191	Zm00001d032381	ZmTCRR-2	Li et al. 2018, https://doi.org/10.1105/tpc.18.00422	RNA-seq
ZmbZIP22	Zm00001d021191	Zm00001d042231	BETL10	Li et al. 2018, https://doi.org/10.1105/tpc.18.00422	RNA-seq
ZmbZIP22	Zm00001d021191	Zm00001d044129	SH2	Li et al. 2018, https://doi.org/10.1105/tpc.18.00422	RNA-seq
ZmbZIP22	Zm00001d021191	Zm00001d045042	SH1	Li et al. 2018, https://doi.org/10.1105/tpc.18.00422	RNA-seq
ZmbZIP22	Zm00001d021191	Zm00001d048851	FL4	Li et al. 2018, https://doi.org/10.1105/tpc.18.00422	RNA-seq
ZmbZIP22	Zm00001d021191	Zm00001d049243	FL2	Li et al. 2018, https://doi.org/10.1105/tpc.18.00422	RNA-seq
ZmbZIP22	Zm00001d021191	Zm00001d050032	BT2	Li et al. 2018, https://doi.org/10.1105/tpc.18.00422	RNA-seq
	Zm00001d021191	Zm00001d001838
	Zm00001d021191	Zm00001d042263
	Zm00001d021191	Zm00001d018971
	Zm00001d021191	Zm00001d003398
	Zm00001d021191	Zm00001d009292
	Zm00001d021191	Zm00001d009646
	Zm00001d021191	Zm00001d011559
	Zm00001d021191	Zm00001d015912
	Zm00001d021191	Zm00001d024429
	Zm00001d021191	Zm00001d029512
	Zm00001d021191	Zm00001d034111
	Zm00001d021191	Zm00001d034892
	Zm00001d021191	Zm00001d039548
	Zm00001d021191	Zm00001d040189
	Zm00001d021191	Zm00001d049796
	Zm00001d021191	Zm00001d050577
	Zm00001d021191	Zm00001d053371
NKD2	Zm00001d026113	Zm00001d002654	NKD1	Gontarek et al. 2016, https://doi.org/10.1105/tpc.16.00609	RNA-seq and motif analysis
NKD2	Zm00001d026113	Zm00001d008403	ZmNAC130	Gontarek et al. 2016, https://doi.org/10.1105/tpc.16.00609	RNA-seq and motif analysis
NKD2	Zm00001d026113	Zm00001d029512	DOF3	Gontarek et al. 2016, https://doi.org/10.1105/tpc.16.00609	RNA-seq and motif analysis
NKD2	Zm00001d026113	Zm00001d044129	SH2	Gontarek et al. 2016, https://doi.org/10.1105/tpc.16.00609	RNA-seq and motif analysis
NKD2	Zm00001d026113	Zm00001d048851	FL4	Gontarek et al. 2016, https://doi.org/10.1105/tpc.16.00609	RNA-seq and motif analysis
	Zm00001d026113	Zm00001d005016
	Zm00001d026113	Zm00001d011712
	Zm00001d026113	Zm00001d018971
	Zm00001d026113	Zm00001d003398
	Zm00001d026113	Zm00001d009292
	Zm00001d026113	Zm00001d017427
	Zm00001d026113	Zm00001d017493
	Zm00001d026113	Zm00001d033869
	Zm00001d026113	Zm00001d042231
	Zm00001d026113	Zm00001d046599
	Zm00001d026113	Zm00001d050032
	Zm00001d026113	Zm00001d050577
	Zm00001d026113	Zm00001d051308
	Zm00001d026113	Zm00001d052197
ZmbZIP29	Zm00001d034571	Zm00001d018971	O2	Yang et al.2022, https://doi.org/10.1093/plcell/koac044	Y1H, DLR assay, ChIP-qPCR
	Zm00001d034571	Zm00001d042396
	Zm00001d034571	Zm00001d002654
	Zm00001d034571	Zm00001d011559
	Zm00001d034571	Zm00001d012883
	Zm00001d034571	Zm00001d013136
	Zm00001d034571	Zm00001d018544
	Zm00001d034571	Zm00001d028818
	Zm00001d034571	Zm00001d029061
	Zm00001d034571	Zm00001d029091
	Zm00001d034571	Zm00001d034111
	Zm00001d034571	Zm00001d046555
	Zm00001d034571	Zm00001d049196
	Zm00001d034571	Zm00001d049796
	Zm00001d034571	Zm00001d053802
ZmNAC128	Zm00001d040189	Zm00001d001838	ZMAFL4	Zhang et al. 2019, https://doi.org/10.1073/pnas.1904995116	RNA-Seq of nacRNAi
ZmNAC128	Zm00001d040189	Zm00001d017427	SH4	Zhang et al. 2019, https://doi.org/10.1073/pnas.1904995116	RNA-Seq of nacRNAi
ZmNAC128	Zm00001d040189	Zm00001d049243	FL2	Zhang et al. 2019, https://doi.org/10.1073/pnas.1904995116	RNA-Seq of nacRNAi
	Zm00001d040189	Zm00001d003677
	Zm00001d040189	Zm00001d042263
	Zm00001d040189	Zm00001d018971
	Zm00001d040189	Zm00001d021191
	Zm00001d040189	Zm00001d034571
	Zm00001d040189	Zm00001d002654
	Zm00001d040189	Zm00001d026113
	Zm00001d040189	Zm00001d029512
	Zm00001d040189	Zm00001d003776
	Zm00001d040189	Zm00001d008403
	Zm00001d040189	Zm00001d010321
	Zm00001d040189	Zm00001d019030
	Zm00001d040189	Zm00001d023718
	Zm00001d040189	Zm00001d029091
	Zm00001d040189	Zm00001d032381
	Zm00001d040189	Zm00001d042231
	Zm00001d040189	Zm00001d044129
	Zm00001d040189	Zm00001d045042
	Zm00001d040189	Zm00001d049576
# The regulatory pairs in bule are verified.

## Sheet: Sheet2
Table S4- Kernel related network predicted by GRN
V4 ID	V3 ID	Gene name	Reference article
Zm00001d000161	GRMZM2G073290	BETL4	Evidence for factors regulating transfer cell-specific expression in maize endosperm
Zm00001d001838	GRMZM2G149940	ZMAFL4	Role of B3 domain transcription factors of the AFL family in maize kernel filling
Zm00001d002098	GRMZM2G023071	EMP12	The mitochondrial pentatricopeptide repeat protein EMP12 is involved in the splicing of three nad2 introns and seed development in maize
Zm00001d002517	GRMZM2G162447	ZM-INVINH1	An invertase inhibitor from maize localizes to the embryo surrounding region during early kernel development
Zm00001d003398	GRMZM2G094532	fl1	The maize floury1 gene encodes a novel endoplasmic reticulum protein involved in zein protein body formation
Zm00001d003677	GRMZM2G147685	O11	OPAQUE11 is a central hub of the regulatory network for maize endosperm development and nutrient metabolism
Zm00001d003776	GRMZM2G119689	MN1	The Miniature1 seed locus of maize encodes a cell wall invertase required for normal development of endosperm and maternal cells in the pedicel
Zm00001d005100	GRMZM2G146267,GRMZM2G146283	PBF1	Maize endosperm-specific transcription factors O2 and PBF network the regulation of protein and starch synthesis
Zm00001d005793	GRMZM2G060429	Mc1	The maize Mucronate mutation is a deletion in the 16-kDa gamma-zein gene that induces the unfolded protein response
Zm00001d005959	GRMZM2G048392	EMP6	A putative plant organelle RNA recognition protein gene is essential for maize kernel development
Zm00001d009292	GRMZM2G006585	fl3	The maize imprinted gene Floury3 encodes a PLATZ protein required for tRNA and 5S rRNA transcription through interaction with RNA polymerase III
Zm00001d010056	GRMZM2G375504	O6	Proline responding1 plays a critical role in regulating general protein synthesis and the cell cycle in maize
Zm00001d011559	GRMZM2G060516	EMP16	EMPTY PERICARP16 is required for mitochondrial nad2 intron 4 cis-splicing, complex I assembly and seed development in maize
Zm00001d012883	GRMZM2G148937	bige1	Conserved functions of the MATE transporter BIG EMBRYO1 in regulation of lateral organ size and initiation rate
Zm00001d013136	GRMZM5G892151	DEK36	E+ subgroup PPR protein defective kernel 36 is required for multiple mitochondrial transcripts editing and seed development in maize and Arabidopsis
Zm00001d015912	GRMZM2G137954	ZmSWEET4c	Seed filling in domesticated maize and rice depends on SWEET-mediated hexose transport
Zm00001d018544	GRMZM2G433025	duf177a	Essential role of conserved duf177a protein in plastid 23s rrna accumulation and plant embryogenesis
Zm00001d018971	GRMZM2G015534	O2	Opaque-2 regulates a complex gene network associated with cell differentiation and storage functions of maize endosperm
Zm00001d019030	GRMZM2G354335	MEG1	Maternal control of nutrient allocation in plant seeds by genomic imprinting
Zm00001d023718	GRMZM2G091819	ZMYUC1	Impaired auxin biosynthesis in the defective endosperm18 mutant is due to mutational loss of expression in the ZmYuc1 gene encoding endosperm-specific YUCCA1 protein in maize
Zm00001d024429	GRMZM2G087395	Zm-mCSF1	PPR-SMR1 is required for the splicing of multiple mitochondrial introns and interacts with Zm-mCSF1 and is essential for seed development in maize
Zm00001d026649	GRMZM2G074759	O7	Opaque7 encodes an acyl-activating enzyme-like protein that affects storage protein synthesis in maize endosperm
Zm00001d027957	GRMZM2G059102	ZmMADS47	ZmMADS47 regulates zein gene transcription through interaction with Opaque2
Zm00001d028317	GRMZM2G043584	ZmBAM1d	Genome assembly of a tropical maize inbred line provides insights into structural variation and crop improvement
Zm00001d028818	GRMZM2G321753	DEK1	The defective kernel 1 (dek1) gene required for aleurone cell development in the endosperm of maize grains encodes a membrane protein of the calpain gene superfamily
Zm00001d029512	GRMZM2G137502	DOF3	ZmDof3, a maize endosperm-specific Dof protein gene, regulates starch accumulation and aleurone development in maize endosperm
Zm00001d033869	GRMZM2G092198	EMP4	The maize pentatricopeptide repeat gene empty pericarp4 (emp4) is required for proper cellular development in vegetative tissues
Zm00001d034111	GRMZM2G389645	MPPR6	An essential pentatricopeptide repeat protein facilitates 5' maturation and translation initiation of rps3 mRNA in maize mitochondria
Zm00001d034882	GRMZM2G110851	DEK2	Mitochondrial Function and Maize Kernel Development Requires Dek2, a Pentatricopeptide Repeat Protein Involved in nad1 mRNA Splicing
Zm00001d041822	GRMZM2G087413	Betl9	Two maize END-1 orthologs, BETL9 and BETL9like, are transcribed in a non-overlapping spatial pattern on the outer surface of the developing endosperm
Zm00001d042231	GRMZM2G091445	Betl10	The maize transcription factor myb-related protein-1 is a key regulator of the differentiation of transfer cells
Zm00001d042396	GRMZM2G133398	VP1	Abscisic acid and stress signals induce Viviparous1 expression in seed and vegetative tissues of maize
Zm00001d046555	GRMZM2G136559	EMB8516	Morphogenesis of maize embryos requires ZmPRPL35-1 encoding a plastid ribosomal protein
Zm00001d046599	GRMZM2G117935	SAL1	sal1 determines the number of aleurone cell layers in maize endosperm and encodes a class E vacuolar sorting protein
Zm00001d048851	GRMZM2G353272	fl4	Identification and characterization of maize floury4 as a novel semidominant opaque mutant that disrupts protein body assembly
Zm00001d049243	GRMZM2G397687	fl2	Expression of a mutant alpha-zein creates the floury2 phenotype in transgenic maize
Zm00001d049576	GRMZM2G152655	BAP2	Maize endosperm secretes a novel antifungal protein into adjacent maternal tissue
Zm00001d049796	GRMZM2G388778	EMP8	The pentatricopeptide repeat protein EMPTY PERICARP8 is required for the splicing of three mitochondrial introns and seed development in maize
Zm00001d052110	GRMZM2G449909	O1	Opaque1 encodes a myosin XI motor protein that is required for endoplasmic reticulum motility and protein body formation in maize endosperm
Zm00001d052197	GRMZM2G079796	DEK15	Maize Dek15 Encodes the Cohesin-loading Complex Subunit SCC4 and is Essential for Chromosome Segregation and Kernel Development
Zm00001d053112	GRMZM2G048353	RSR6	A protective role for the embryo surrounding region of the maize endosperm, as evidenced by the characterisation of ZmESR-6, a defensin gene specifically expressed in this region
Zm00001d053371	GRMZM2G068489	ZmVPS29	The retromer protein ZmVPS29 regulates maize kernel morphology likely through an auxin‐dependent process (es)
Zm00001d053802	GRMZM2G087226	DEK10	Editing of Mitochondrial Transcripts nad3 and cox2 by Dek10 Is Essential for Mitochondrial Function and Maize Plant Development
Zm00001d054077	GRMZM2G163247	DEK42	Dek42 encodes an RNA binding protein that affects alternative pre-mRNA splicing and maize kernel development
Zm00001d029061	GRMZM2G353195	ppr27	Genome-wide analysis of the pentatricopeptide repeat gene family in different maize genomes and its important role in kernel development
Zm00001d039548	GRMZM5G818978	ppr20	PPR20 is required for the cis-splicing of mitochondrial nad2 intron 3 and seed development in maize
Zm00001d049196	GRMZM2G459532	SMK4	SMALL KERNEL4 is required for mitochondrial cox1 transcript editing and seed development in maize
Zm00001d002654	GRMZM2G129261	NKD1	NKD Transcription Factors Are Central Regulators of Maize Endosperm Development
Zm00001d005016	GRMZM2G124524	ZMWRI1A	Expression of ZmLEC1 and ZmWRI1 Increases Seed Oil Production in Maize
Zm00001d007838	GRMZM2G170896	PPR103	A PPR protein in the PLS subfamily stabilizes the 5'-end of processed rpl16 mRNAs in maize chloroplasts
Zm00001d027819	GRMZM2G315601	RSR2	Esr proteins are secreted by the cells of the embryo surrounding region
Zm00001d034892	GRMZM2G438524	PPR53	The PPR-SMR protein PPR53 enhances the stability and translation of specific chloroplast RNAs in maize
Zm00001d044129	GRMZM2G429899	SH2	Ethylene-Mediated Programmed Cell Death during Maize Endosperm Development of Wild-Type and shrunken2 Genotypes
Zm00001d045042	GRMZM2G089713	SH1	A splice site mutation in shrunken1-m causes the shrunken 1 mutant phenotype in maize
Zm00001d026654	no have	PPR4	A Pentatricopeptide Repeat Protein Facilitates the trans-Splicing of the Maize Chloroplast rps12 Pre-mRNA
Zm00001d008403	GRMZM2G154182	ZmNAC130	NAC-type transcription factors regulate accumulation of starch and protein in maize seeds
Zm00001d010321	GRMZM2G097457	cyPPDK2	Dai, D., Ma, Z., and Song, R. (2021). Maize endosperm development. J. Integr. Plant Biol. 63: 613-627.
Zm00001d011712	GRMZM2G035701	ZmABI19	The B3 domain-containing transcription factor ZmABI19 coordinates expression of key factors required for maize seed development and grain filling
Zm00001d017427	GRMZM2G135291	SH4	Identification of the maize amyloplast stromal 112-kD protein as a plastidic starch phosphorylase
Zm00001d017493	GRMZM2G026956	ZmEXPB12	The O2-ZmGRAS11 transcriptional regulatory network orchestrates the coordination of endosperm cell expansion and grain filling in maize
Zm00001d021191	GRMZM2G043600	ZmbZIP22	The ZmbZIP22 Transcription Factor Regulates 27-kD γ-Zein Gene Transcription during Maize Endosperm Development
Zm00001d026113	GRMZM5G884137	NKD2	NKD Transcription Factors Are Central Regulators of Maize Endosperm Development
Zm00001d026147	GRMZM5G822829	R1	Dai, D., Ma, Z., and Song, R. (2021). Maize endosperm development. J. Integr. Plant Biol. 63: 613-627.
Zm00001d034571	GRMZM2G138340	ZmbZIP29	ABA-induced phosphorylation of basic leucine zipper 29, ABSCISIC ACID INSENSITIVE 19, and Opaque2 by SnRK2.2 enhances gene transactivation for endosperm filling in maize
Zm00001d040189	GRMZM2G062650	ZmNAC128	NAC-type transcription factors regulate accumulation of starch and protein in maize seeds
Zm00001d042263	GRMZM2G173534	ZmICEa	Dai, D., Ma, Z., and Song, R. (2021). Maize endosperm development. J. Integr. Plant Biol. 63: 613-627.
Zm00001d044421	GRMZM2G157675	SWEET6a	A transcriptional landscape underlying sugar import for grain set in maize
Zm00001d050577	GRMZM2G168365	SWEET15a	Dai, D., Ma, Z., and Song, R. (2021). Maize endosperm development. J. Integr. Plant Biol. 63: 613-627.
Zm00001d051308	GRMZM2G129569	KRP1	Proteomics reveals the effects of drought stress on the kernel development and starch formation of waxy maize
Zm00001d009646	GRMZM2G023872	ZmGRAS11	The O2-ZmGRAS11 transcriptional regulatory network orchestrates the coordination of endosperm cell expansion and grain filling in maize
Zm00001d029091	GRMZM2G318780	SUS2	Dai, D., Ma, Z., and Song, R. (2021). Maize endosperm development. J. Integr. Plant Biol. 63: 613-627.
Zm00001d032381	GRMZM2G090264	ZmTCRR-2	Dai, D., Ma, Z., and Song, R. (2021). Maize endosperm development. J. Integr. Plant Biol. 63: 613-627.
Zm00001d034457	GRMZM2G016150	(ohp1)OHPs	Dai, D., Ma, Z., and Song, R. (2021). Maize endosperm development. J. Integr. Plant Biol. 63: 613-627.
Zm00001d038163	GRMZM2G306345	cyPPDK1	Dai, D., Ma, Z., and Song, R. (2021). Maize endosperm development. J. Integr. Plant Biol. 63: 613-627.
Zm00001d050032	GRMZM2G068506	BT2	Dai, D., Ma, Z., and Song, R. (2021). Maize endosperm development. J. Integr. Plant Biol. 63: 613-627.
