# Supplementary material for: A translatome-transcriptome multi-omics gene regulatory network reveals the complicated functional landscape of maize
Source: Genome Biol. 2023 Mar 29;24:60. doi: 10.1186/s13059-023-02890-4 (PMC10053466; doi:10.1186/s13059-023-02890-4)
Supplement: Supplementary file 6 — Additional file 6: Table S5. GRN network can be supported by CHIP-seq. [file 13059_2023_2890_MOESM6_ESM.xlsx]

## Sheet: GRN network
Table S5- GRN network can be supported by CHIP-seq
TFs	Targets
Zm00001d002799	Zm00001d050403
Zm00001d002799	Zm00001d005814
Zm00001d002799	Zm00001d011285
Zm00001d005692	Zm00001d018157
Zm00001d005692	Zm00001d050403
Zm00001d009599	Zm00001d020002
Zm00001d009599	Zm00001d048998
Zm00001d009599	Zm00001d021906
Zm00001d010634	Zm00001d018157
Zm00001d010634	Zm00001d020002
Zm00001d010634	Zm00001d050403
Zm00001d010634	Zm00001d048998
Zm00001d010634	Zm00001d021435
Zm00001d010634	Zm00001d021784
Zm00001d010634	Zm00001d015385
Zm00001d010634	Zm00001d006587
Zm00001d010634	Zm00001d032197
Zm00001d010634	Zm00001d024372
Zm00001d010634	Zm00001d005814
Zm00001d010634	Zm00001d006663
Zm00001d013443	Zm00001d011285
Zm00001d013443	Zm00001d032197
Zm00001d013443	Zm00001d050403
Zm00001d013443	Zm00001d006663
Zm00001d013443	Zm00001d026599
Zm00001d013443	Zm00001d009589
Zm00001d013443	Zm00001d021435
Zm00001d013443	Zm00001d021763
Zm00001d013443	Zm00001d020002
Zm00001d013443	Zm00001d015385
Zm00001d013443	Zm00001d039040
Zm00001d013443	Zm00001d024372
Zm00001d013443	Zm00001d046786
Zm00001d013443	Zm00001d021906
Zm00001d014863	Zm00001d046786
Zm00001d014863	Zm00001d007267
Zm00001d014863	Zm00001d018157
Zm00001d014863	Zm00001d001857
Zm00001d014863	Zm00001d015095
Zm00001d014863	Zm00001d015385
Zm00001d015468	Zm00001d020002
Zm00001d015468	Zm00001d050403
Zm00001d015468	Zm00001d046786
Zm00001d015468	Zm00001d039040
Zm00001d015468	Zm00001d018157
Zm00001d025770	Zm00001d021435
Zm00001d025770	Zm00001d021763
Zm00001d025770	Zm00001d015385
Zm00001d025770	Zm00001d048998
Zm00001d025770	Zm00001d018157
Zm00001d025770	Zm00001d007267
Zm00001d025770	Zm00001d032197
Zm00001d025770	Zm00001d039040
Zm00001d025770	Zm00001d005814
Zm00001d025770	Zm00001d006663
Zm00001d025770	Zm00001d026599
Zm00001d025770	Zm00001d046786
Zm00001d025770	Zm00001d021906
Zm00001d025964	Zm00001d021435
Zm00001d025964	Zm00001d005814
Zm00001d025964	Zm00001d015385
Zm00001d025964	Zm00001d020002
Zm00001d025964	Zm00001d001857
Zm00001d025964	Zm00001d009589
Zm00001d025964	Zm00001d006663
Zm00001d025964	Zm00001d039040
Zm00001d025964	Zm00001d018157
Zm00001d025964	Zm00001d021763
Zm00001d025964	Zm00001d021906
Zm00001d026542	Zm00001d018157
Zm00001d028625	Zm00001d018157
Zm00001d028625	Zm00001d032197
Zm00001d028625	Zm00001d050403
Zm00001d028625	Zm00001d015385
Zm00001d028625	Zm00001d020002
Zm00001d028625	Zm00001d046786
Zm00001d028625	Zm00001d024372
Zm00001d028625	Zm00001d021763
Zm00001d028625	Zm00001d048998
Zm00001d028625	Zm00001d006663
Zm00001d030678	Zm00001d005814
Zm00001d030678	Zm00001d007267
Zm00001d031717	Zm00001d005814
Zm00001d031717	Zm00001d011285
Zm00001d031717	Zm00001d009589
Zm00001d031717	Zm00001d006587
Zm00001d031717	Zm00001d021906
Zm00001d031717	Zm00001d021435
Zm00001d031717	Zm00001d006663
Zm00001d031717	Zm00001d021784
Zm00001d031717	Zm00001d024372
Zm00001d033267	Zm00001d021435
Zm00001d033267	Zm00001d039040
Zm00001d033267	Zm00001d015385
Zm00001d033267	Zm00001d020002
Zm00001d033719	Zm00001d006663
Zm00001d033719	Zm00001d020002
Zm00001d033719	Zm00001d048998
Zm00001d033719	Zm00001d018157
Zm00001d033719	Zm00001d007267
Zm00001d033719	Zm00001d050403
Zm00001d033719	Zm00001d021435
Zm00001d033719	Zm00001d021784
Zm00001d033719	Zm00001d006587
Zm00001d033719	Zm00001d015385
Zm00001d033719	Zm00001d021906
Zm00001d033719	Zm00001d009589
Zm00001d033719	Zm00001d021763
Zm00001d034298	Zm00001d011285
Zm00001d034298	Zm00001d009589
Zm00001d034298	Zm00001d006587
Zm00001d034298	Zm00001d018157
Zm00001d034298	Zm00001d021763
Zm00001d034298	Zm00001d048998
Zm00001d034298	Zm00001d007267
Zm00001d034298	Zm00001d021906
Zm00001d034298	Zm00001d050403
Zm00001d034298	Zm00001d001857
Zm00001d034298	Zm00001d024372
Zm00001d035604	Zm00001d020002
Zm00001d035907	Zm00001d005814
Zm00001d035907	Zm00001d020002
Zm00001d035907	Zm00001d039040
Zm00001d035907	Zm00001d032197
Zm00001d035907	Zm00001d007267
Zm00001d035907	Zm00001d021763
Zm00001d035907	Zm00001d021906
Zm00001d035907	Zm00001d046786
Zm00001d035907	Zm00001d050403
Zm00001d035907	Zm00001d021435
Zm00001d035907	Zm00001d024372
Zm00001d035907	Zm00001d021784
Zm00001d035907	Zm00001d026599
Zm00001d035907	Zm00001d018157
Zm00001d035907	Zm00001d015385
Zm00001d037605	Zm00001d007267
Zm00001d037605	Zm00001d015095
Zm00001d038683	Zm00001d007267
Zm00001d039260	Zm00001d048998
Zm00001d039260	Zm00001d021906
Zm00001d039260	Zm00001d021784
Zm00001d039260	Zm00001d007267
Zm00001d039260	Zm00001d009589
Zm00001d041576	Zm00001d006587
Zm00001d041576	Zm00001d001857
Zm00001d041576	Zm00001d011285
Zm00001d041576	Zm00001d015095
Zm00001d041576	Zm00001d050403
Zm00001d041576	Zm00001d021763
Zm00001d044117	Zm00001d020002
Zm00001d044117	Zm00001d021906
Zm00001d044117	Zm00001d015385
Zm00001d044117	Zm00001d021763
Zm00001d044117	Zm00001d039040
Zm00001d044117	Zm00001d021784
Zm00001d044117	Zm00001d026599
Zm00001d044117	Zm00001d006663
Zm00001d044117	Zm00001d009589
Zm00001d044117	Zm00001d046786
Zm00001d044409	Zm00001d006663
Zm00001d044409	Zm00001d032197
Zm00001d044409	Zm00001d050403
Zm00001d044409	Zm00001d009589
Zm00001d044409	Zm00001d018157
Zm00001d044409	Zm00001d048998
Zm00001d044409	Zm00001d046786
Zm00001d044409	Zm00001d006587
Zm00001d044409	Zm00001d021763
Zm00001d044409	Zm00001d007267
Zm00001d044409	Zm00001d021435
Zm00001d044409	Zm00001d015385
Zm00001d044409	Zm00001d024372
Zm00001d044409	Zm00001d013402
Zm00001d044785	Zm00001d007267
Zm00001d044785	Zm00001d021784
Zm00001d044785	Zm00001d006663
Zm00001d044785	Zm00001d009589
Zm00001d044785	Zm00001d021763
Zm00001d044785	Zm00001d046786
Zm00001d044785	Zm00001d048998
Zm00001d044785	Zm00001d021906
Zm00001d044785	Zm00001d039040
Zm00001d044785	Zm00001d032197
Zm00001d048623	Zm00001d032197
Zm00001d048623	Zm00001d039040
Zm00001d048623	Zm00001d021906

## Sheet: CHIP-seq network
Table S5. A ChIP-seq network between 29 TFs specifically translated in leaves and 23 genes coding LHC-like proteins
TF	Target
Zm00001d041576	Zm00001d026599
Zm00001d041576	Zm00001d021763
Zm00001d041576	Zm00001d021435
Zm00001d041576	Zm00001d006587
Zm00001d025964	Zm00001d039040
Zm00001d025964	Zm00001d032197
Zm00001d025964	Zm00001d018157
Zm00001d025964	Zm00001d006587
Zm00001d025770	Zm00001d021906
Zm00001d025770	Zm00001d021435
Zm00001d002799	Zm00001d026599
Zm00001d002799	Zm00001d021435
Zm00001d002799	Zm00001d006587
Zm00001d044117	Zm00001d048998
Zm00001d044117	Zm00001d039040
Zm00001d044117	Zm00001d021906
Zm00001d044117	Zm00001d011285
Zm00001d009599	Zm00001d006587
Zm00001d009599	Zm00001d005814
Zm00001d044785	Zm00001d050403
Zm00001d044785	Zm00001d048998
Zm00001d044785	Zm00001d046786
Zm00001d044785	Zm00001d039040
Zm00001d044785	Zm00001d032197
Zm00001d044785	Zm00001d026599
Zm00001d044785	Zm00001d021906
Zm00001d044785	Zm00001d021784
Zm00001d044785	Zm00001d021763
Zm00001d044785	Zm00001d021435
Zm00001d044785	Zm00001d015385
Zm00001d044785	Zm00001d009589
Zm00001d044785	Zm00001d007267
Zm00001d044785	Zm00001d006663
Zm00001d044785	Zm00001d001857
Zm00001d033267	Zm00001d046786
Zm00001d033267	Zm00001d039040
Zm00001d033267	Zm00001d021784
Zm00001d033267	Zm00001d021435
Zm00001d014863	Zm00001d039040
Zm00001d014863	Zm00001d021435
Zm00001d026542	Zm00001d006587
Zm00001d039260	Zm00001d050403
Zm00001d039260	Zm00001d048998
Zm00001d039260	Zm00001d046786
Zm00001d039260	Zm00001d039040
Zm00001d039260	Zm00001d032197
Zm00001d039260	Zm00001d026599
Zm00001d039260	Zm00001d021906
Zm00001d039260	Zm00001d021784
Zm00001d039260	Zm00001d021763
Zm00001d039260	Zm00001d021435
Zm00001d039260	Zm00001d015385
Zm00001d039260	Zm00001d009589
Zm00001d039260	Zm00001d007267
Zm00001d039260	Zm00001d006663
Zm00001d039260	Zm00001d001857
Zm00001d033719	Zm00001d050403
Zm00001d033719	Zm00001d048998
Zm00001d033719	Zm00001d046786
Zm00001d033719	Zm00001d039040
Zm00001d033719	Zm00001d032197
Zm00001d033719	Zm00001d021906
Zm00001d033719	Zm00001d021784
Zm00001d033719	Zm00001d021763
Zm00001d033719	Zm00001d021435
Zm00001d033719	Zm00001d018157
Zm00001d033719	Zm00001d015385
Zm00001d033719	Zm00001d011285
Zm00001d033719	Zm00001d009589
Zm00001d033719	Zm00001d007267
Zm00001d033719	Zm00001d006587
Zm00001d035907	Zm00001d039040
Zm00001d031717	Zm00001d039040
Zm00001d032024	Zm00001d021435
Zm00001d032024	Zm00001d015095
Zm00001d032024	Zm00001d006587
Zm00001d015468	Zm00001d048998
Zm00001d015468	Zm00001d046786
Zm00001d015468	Zm00001d039040
Zm00001d015468	Zm00001d032197
Zm00001d015468	Zm00001d021784
Zm00001d015468	Zm00001d021763
Zm00001d015468	Zm00001d009589
Zm00001d015468	Zm00001d006587
Zm00001d044409	Zm00001d046786
Zm00001d044409	Zm00001d032197
Zm00001d044409	Zm00001d021763
Zm00001d044409	Zm00001d011285
Zm00001d044409	Zm00001d007267
Zm00001d044409	Zm00001d006587
Zm00001d010634	Zm00001d021435
Zm00001d010634	Zm00001d018157
Zm00001d010634	Zm00001d006587
Zm00001d038683	Zm00001d048998
Zm00001d038683	Zm00001d006587
Zm00001d034298	Zm00001d039040
Zm00001d013443	Zm00001d050403
Zm00001d013443	Zm00001d048998
Zm00001d013443	Zm00001d046786
Zm00001d013443	Zm00001d039040
Zm00001d013443	Zm00001d032197
Zm00001d013443	Zm00001d021906
Zm00001d013443	Zm00001d021784
Zm00001d013443	Zm00001d021763
Zm00001d013443	Zm00001d021435
Zm00001d013443	Zm00001d020002
Zm00001d013443	Zm00001d018157
Zm00001d013443	Zm00001d015385
Zm00001d013443	Zm00001d015095
Zm00001d013443	Zm00001d009589
Zm00001d013443	Zm00001d007267
Zm00001d013443	Zm00001d006587
Zm00001d048623	Zm00001d026599
Zm00001d048623	Zm00001d021435
Zm00001d030678	Zm00001d039040
Zm00001d030678	Zm00001d021906
Zm00001d030678	Zm00001d021435
Zm00001d030678	Zm00001d006587
Zm00001d028625	Zm00001d026599
Zm00001d028625	Zm00001d021763
Zm00001d028625	Zm00001d011285
Zm00001d028625	Zm00001d006587

## Sheet: Overlaps between two networks
Table S5. The network between 29 TFs specifically translated in leaves and 23 genes coding LHC-like proteins were both detected by GRN and CHIP-seq
ID of TFs	TFs	Targets	ID of targets
GLK25	Zm00001d010634	Zm00001d018157	LHCB4
GLK25	Zm00001d010634	Zm00001d006587	Ortholog_of_AtLHCB4.3
COL2	Zm00001d033719	Zm00001d006587	Ortholog_of_AtLHCB4.3
MYB6	Zm00001d041576	Zm00001d006587	Ortholog_of_AtLHCB4.3
MYBR17	Zm00001d044409	Zm00001d006587	Ortholog_of_AtLHCB4.3
GLK1	Zm00001d044785	Zm00001d006663	LHCA1
COL2	Zm00001d033719	Zm00001d007267	LHCB5
G2	Zm00001d039260	Zm00001d007267	LHCB5
MYBR17	Zm00001d044409	Zm00001d007267	LHCB5
GLK1	Zm00001d044785	Zm00001d007267	LHCB5
COL8	Zm00001d013443	Zm00001d009589	LHCB3
COL2	Zm00001d033719	Zm00001d009589	LHCB3
G2	Zm00001d039260	Zm00001d009589	LHCB3
GLK1	Zm00001d044785	Zm00001d009589	LHCB3
COL8	Zm00001d013443	Zm00001d015385	Ortholog_of_AtLHCA1
COL2	Zm00001d033719	Zm00001d015385	Ortholog_of_AtLHCA1
HB70	Zm00001d025964	Zm00001d018157	LHCB4
COL2	Zm00001d033719	Zm00001d018157	LHCB4
COL8	Zm00001d013443	Zm00001d020002	Ortholog_of_AtLHCB7
GLK25	Zm00001d010634	Zm00001d021435	LHCB2
COL8	Zm00001d013443	Zm00001d021435	LHCB2
COL7	Zm00001d025770	Zm00001d021435	LHCB2
BHLH43	Zm00001d033267	Zm00001d021435	LHCB2
COL2	Zm00001d033719	Zm00001d021435	LHCB2
COL8	Zm00001d013443	Zm00001d021763	PSB29
DOF30	Zm00001d028625	Zm00001d021763	PSB29
COL2	Zm00001d033719	Zm00001d021763	PSB29
MYB6	Zm00001d041576	Zm00001d021763	PSB29
MYBR17	Zm00001d044409	Zm00001d021763	PSB29
GLK1	Zm00001d044785	Zm00001d021763	PSB29
COL2	Zm00001d033719	Zm00001d021784	Ortholog_of_AtLHCB3
G2	Zm00001d039260	Zm00001d021784	Ortholog_of_AtLHCB3
GLK1	Zm00001d044785	Zm00001d021784	Ortholog_of_AtLHCB3
COL8	Zm00001d013443	Zm00001d021906	LHCA2
COL7	Zm00001d025770	Zm00001d021906	LHCA2
COL2	Zm00001d033719	Zm00001d021906	LHCA2
G2	Zm00001d039260	Zm00001d021906	LHCA2
MYBR41	Zm00001d044117	Zm00001d021906	LHCA2
GLK1	Zm00001d044785	Zm00001d021906	LHCA2
COL8	Zm00001d013443	Zm00001d032197	Ortholog1_of_AtLHCA4
MYBR17	Zm00001d044409	Zm00001d032197	Ortholog1_of_AtLHCA4
GLK1	Zm00001d044785	Zm00001d032197	Ortholog1_of_AtLHCA4
COL8	Zm00001d013443	Zm00001d039040	LHCB7
COL18	Zm00001d015468	Zm00001d039040	LHCB7
HB70	Zm00001d025964	Zm00001d039040	LHCB7
BHLH43	Zm00001d033267	Zm00001d039040	LHCB7
HB38	Zm00001d035907	Zm00001d039040	LHCB7
MYBR41	Zm00001d044117	Zm00001d039040	LHCB7
GLK1	Zm00001d044785	Zm00001d039040	LHCB7
COL8	Zm00001d013443	Zm00001d046786	Ortholog_of_AtLHCA3
COL18	Zm00001d015468	Zm00001d046786	Ortholog_of_AtLHCA3
MYBR17	Zm00001d044409	Zm00001d046786	Ortholog_of_AtLHCA3
GLK1	Zm00001d044785	Zm00001d046786	Ortholog_of_AtLHCA3
COL2	Zm00001d033719	Zm00001d048998	LHCB11
G2	Zm00001d039260	Zm00001d048998	LHCB11
GLK1	Zm00001d044785	Zm00001d048998	LHCB11
COL8	Zm00001d013443	Zm00001d050403	Ortholog2_of_AtLHCA4
COL2	Zm00001d033719	Zm00001d050403	Ortholog2_of_AtLHCA4
