# Supplementary material for: A translatome-transcriptome multi-omics gene regulatory network reveals the complicated functional landscape of maize
Source: Genome Biol. 2023 Mar 29;24:60. doi: 10.1186/s13059-023-02890-4 (PMC10053466; doi:10.1186/s13059-023-02890-4)
Supplement: Supplementary file 7 — Additional file 7: Table S6. DEGs between grf6 mutant and its WT. [file 13059_2023_2890_MOESM7_ESM.xlsx]

## Sheet: Sheet1
Table S6- DEGs between grf6 mutant and its WT
gene_id	value_1	value_2	log2(fold_change)	p_value
Zm00001d000357	8.49079	45.5964	2.42495	5e-05
Zm00001d000745	0	4.71878	inf	5e-05
Zm00001d002013	1.42907	0	#NAME?	5e-05
Zm00001d002028	0	14.1528	inf	5e-05
Zm00001d002038	138.617	585.136	2.07767	5e-05
Zm00001d002054	0	8.36715	inf	5e-05
Zm00001d002065	95.3967	477.19	2.32255	5e-05
Zm00001d002350	0	3.59981	inf	5e-05
Zm00001d002480	0	3.58454	inf	5e-05
Zm00001d002564	0	3.43912	inf	5e-05
Zm00001d002817	0	4.42029	inf	5e-05
Zm00001d002965	0	3.77739	inf	5e-05
Zm00001d003516	1.33188	0	#NAME?	5e-05
Zm00001d003948	5.38892	52.3615	3.28044	5e-05
Zm00001d004042	0	4.89167	inf	5e-05
Zm00001d004225	9.89286	0	#NAME?	5e-05
Zm00001d004380	3.3448	60.8019	4.18412	5e-05
Zm00001d005459	5.47514	154.843	4.82177	5e-05
Zm00001d005736	2.44341	30.473	3.64057	5e-05
Zm00001d005842	0	1.80632	inf	5e-05
Zm00001d006081	0	6.72525	inf	5e-05
Zm00001d007044	0.95723	12.4494	3.70107	5e-05
Zm00001d007118	2.48938	68.895	4.79054	5e-05
Zm00001d007183	3.78238	93.1845	4.62273	5e-05
Zm00001d007234	7.35545	311.993	5.40656	5e-05
Zm00001d007341	0	4.0668	inf	5e-05
Zm00001d007477	5.91403	102.494	4.11526	5e-05
Zm00001d007865	12.6394	57.2377	2.17903	5e-05
Zm00001d007996	1.86857	0	#NAME?	5e-05
Zm00001d008017	0	4.3176	inf	5e-05
Zm00001d008611	8.62585	0.679354	-3.66643	5e-05
Zm00001d008619	43.1871	248.738	2.52595	5e-05
Zm00001d008706	384.865	1295.1	1.75064	5e-05
Zm00001d008777	0.241159	20.4671	6.40717	5e-05
Zm00001d008781	0	4.4833	inf	5e-05
Zm00001d008788	4.30085	35.6461	3.05105	5e-05
Zm00001d008845	0	22.4081	inf	5e-05
Zm00001d008856	0	12.5364	inf	5e-05
Zm00001d009280	21.6463	0	#NAME?	5e-05
Zm00001d009497	0.537671	7.91965	3.88064	5e-05
Zm00001d009824	0	3.17592	inf	5e-05
Zm00001d009870	23.6877	88.0578	1.89431	5e-05
Zm00001d009928	0	5.90081	inf	5e-05
Zm00001d010510	0	6.91599	inf	5e-05
Zm00001d011351	4.18328	18.9481	2.17935	5e-05
Zm00001d011718	1.78617	109.268	5.93486	5e-05
Zm00001d012557	11.6134	63.1642	2.44332	5e-05
Zm00001d012632	0	10.8147	inf	5e-05
Zm00001d013003	0.868088	45.6482	5.71657	5e-05
Zm00001d013217	2.77592	43.0636	3.95543	5e-05
Zm00001d013225	10.9718	0	#NAME?	5e-05
Zm00001d013228	6.98266	0	#NAME?	5e-05
Zm00001d013240	103.999	6.98472	-3.89622	5e-05
Zm00001d013241	39.8054	8.76092	-2.18381	5e-05
Zm00001d013243	43.1439	2.21436	-4.2842	5e-05
Zm00001d013247	6.88596	0.699575	-3.29911	5e-05
Zm00001d013252	22.9733	0.554666	-5.3722	5e-05
Zm00001d013256	41.6773	1.99168	-4.3872	5e-05
Zm00001d013257	33.8678	0	#NAME?	5e-05
Zm00001d013568	0	8.98614	inf	5e-05
Zm00001d013836	0.970526	14.4309	3.89425	5e-05
Zm00001d013840	0.925741	29.9547	5.01603	5e-05
Zm00001d013940	0.592971	9.30907	3.9726	5e-05
Zm00001d014029	0	2.25624	inf	5e-05
Zm00001d014330	35.3348	1.50051	-4.55756	5e-05
Zm00001d014382	4.32039	21.1988	2.29475	5e-05
Zm00001d014449	70.6112	15.8804	-2.15265	5e-05
Zm00001d014462	0	1.30297	inf	5e-05
Zm00001d014472	5.03912	31.0565	2.62365	5e-05
Zm00001d014488	78.5826	681.389	3.1162	5e-05
Zm00001d014519	261.113	13.4199	-4.28223	5e-05
Zm00001d014794	4.61779	39.6253	3.10115	5e-05
Zm00001d015320	0	6.75453	inf	5e-05
Zm00001d015327	43.109	519.692	3.5916	5e-05
Zm00001d015356	2.13407	24.8191	3.53977	5e-05
Zm00001d015415	1.77159	17.7129	3.32169	5e-05
Zm00001d015432	0	1.67532	inf	5e-05
Zm00001d015515	5.30354	38.7202	2.86806	5e-05
Zm00001d015671	0	4.40637	inf	5e-05
Zm00001d015992	0.725923	6.04118	3.05694	5e-05
Zm00001d016021	1.08763	0	#NAME?	5e-05
Zm00001d016100	47.8319	291.514	2.60752	5e-05
Zm00001d016180	0	1.29236	inf	5e-05
Zm00001d016286	1.13071	11.1648	3.30365	5e-05
Zm00001d016322	0	6.98899	inf	5e-05
Zm00001d016331	0	2.36692	inf	5e-05
Zm00001d016407	0.605745	9.15663	3.91803	5e-05
Zm00001d016408	0	4.17506	inf	5e-05
Zm00001d016491	0	5.49668	inf	5e-05
Zm00001d016570	0	6.81523	inf	5e-05
Zm00001d017187	67.2678	1.33409	-5.65598	5e-05
Zm00001d017197	6.84061	103.634	3.92123	5e-05
Zm00001d017206	0	10.0121	inf	5e-05
Zm00001d017418	0.72513	48.916	6.07592	5e-05
Zm00001d017470	8.69349	53.5344	2.62246	5e-05
Zm00001d017547	81.4206	541.915	2.7346	5e-05
Zm00001d017700	3.29933	18.7019	2.50294	5e-05
Zm00001d017799	0	2.28464	inf	5e-05
Zm00001d018973	17.1572	85.8557	2.3231	5e-05
Zm00001d019060	0.728721	13.7607	4.23904	5e-05
Zm00001d020521	6.38835	39.5292	2.6294	5e-05
Zm00001d020614	31.8705	181.68	2.51111	5e-05
Zm00001d021084	1.3069	36.083	4.78709	5e-05
Zm00001d021093	0	7.11167	inf	5e-05
Zm00001d021119	5.52442	42.3151	2.93728	5e-05
Zm00001d021177	5.25569	96.8647	4.20402	5e-05
Zm00001d021188	3.75724	17.4417	2.2148	5e-05
Zm00001d021225	9.1953	62.9651	2.77558	5e-05
Zm00001d021226	0	16.976	inf	5e-05
Zm00001d021340	0	3.99527	inf	5e-05
Zm00001d021370	13.5163	167.954	3.63529	5e-05
Zm00001d021435	53.0417	1558.94	4.87729	5e-05
Zm00001d021515	31.9547	189.714	2.56973	5e-05
Zm00001d021520	2.92046	25.6492	3.13465	5e-05
Zm00001d021615	5.92734	32.2772	2.44506	5e-05
Zm00001d021653	7.85509	41.5862	2.4044	5e-05
Zm00001d022032	4.71809	27.4269	2.53932	5e-05
Zm00001d023235	0	7.02877	inf	5e-05
Zm00001d023239	21.7039	5.04924	-2.10382	5e-05
Zm00001d023243	30.5076	1.34771	-4.50059	5e-05
Zm00001d023376	61.2161	757.798	3.62983	5e-05
Zm00001d023759	46.7249	0	#NAME?	5e-05
Zm00001d024522	3.20962	287.967	6.48736	5e-05
Zm00001d024843	0	3.78644	inf	5e-05
Zm00001d025116	0	2.51273	inf	5e-05
Zm00001d025141	0	26.4955	inf	5e-05
Zm00001d026387	0.0465656	1.62778	5.1275	5e-05
Zm00001d026414	0	192.976	inf	5e-05
Zm00001d026451	0	7.33425	inf	5e-05
Zm00001d026511	36.5403	147.164	2.00986	5e-05
Zm00001d026599	73.0191	395.987	2.43911	5e-05
Zm00001d026959	0	10.5661	inf	5e-05
Zm00001d027041	0	22.0962	inf	5e-05
Zm00001d027444	16.1414	1.07663	-3.90617	5e-05
Zm00001d027445	33.3004	3.74255	-3.15345	5e-05
Zm00001d027448	21.2712	2.67599	-2.99076	5e-05
Zm00001d027451	0	8.08044	inf	5e-05
Zm00001d027455	25.1523	467.062	4.21485	5e-05
Zm00001d027456	12.255	100.8	3.04006	5e-05
Zm00001d027472	21.8863	74.8758	1.77447	5e-05
Zm00001d028093	4.28357	24.0992	2.4921	5e-05
Zm00001d028140	0	3.99738	inf	5e-05
Zm00001d028994	0.0921737	2.45428	4.7348	5e-05
Zm00001d029705	0.682821	18.2271	4.73844	5e-05
Zm00001d030106	3.99032	49.3278	3.62782	5e-05
Zm00001d030133	8.39831	61.8282	2.8801	5e-05
Zm00001d030159	1.73324	18.1948	3.39198	5e-05
Zm00001d030163	1.39687	10.57	2.91971	5e-05
Zm00001d030914	0	2.44264	inf	5e-05
Zm00001d031222	6.66438	48.4669	2.86246	5e-05
Zm00001d031657	0.960127	17.1503	4.15886	5e-05
Zm00001d031796	0	7.7124	inf	5e-05
Zm00001d032116	2.37705	14.9823	2.65602	5e-05
Zm00001d032230	73.0529	266.669	1.86804	5e-05
Zm00001d032272	0	119.717	inf	5e-05
Zm00001d032316	2.37483	19.4179	3.0315	5e-05
Zm00001d032725	7.79751	98.8072	3.66353	5e-05
Zm00001d033174	63.551	317.596	2.32121	5e-05
Zm00001d034205	1.02321	8.42281	3.0412	5e-05
Zm00001d034461	3.30876	45.2413	3.77328	5e-05
Zm00001d034650	0.272826	4.04745	3.89096	5e-05
Zm00001d034655	2.31433	13.3933	2.53285	5e-05
Zm00001d034713	12.7556	94.9057	2.89537	5e-05
Zm00001d037099	205.183	49.5521	-2.0499	5e-05
Zm00001d037109	309.414	24.7869	-3.64189	5e-05
Zm00001d037252	6.59146	32.3345	2.2944	5e-05
Zm00001d038665	0	1.15528	inf	5e-05
Zm00001d038797	0	1.24766	inf	5e-05
Zm00001d038935	0	22.3656	inf	5e-05
Zm00001d039301	0.760882	30.3212	5.31651	5e-05
Zm00001d039542	5.5835	39.9008	2.83718	5e-05
Zm00001d040489	0	2.76971	inf	5e-05
Zm00001d041436	2.65609	0	#NAME?	5e-05
Zm00001d042620	0	10.4568	inf	5e-05
Zm00001d042774	5.6233	32.3188	2.52288	5e-05
Zm00001d042794	40.0856	7.5531	-2.40794	5e-05
Zm00001d042795	7.77711	0	#NAME?	5e-05
Zm00001d042796	68.082	1.81884	-5.22619	5e-05
Zm00001d042799	37.7436	3.27336	-3.52739	5e-05
Zm00001d042812	53.2659	3.0006	-4.14989	5e-05
Zm00001d042842	132.999	21.19	-2.64995	5e-05
Zm00001d042869	3.74369	537.884	7.16669	5e-05
Zm00001d042874	147.19	518.193	1.81581	5e-05
Zm00001d042879	0.86635	8.41405	3.27978	5e-05
Zm00001d042885	56.6425	10.3675	-2.44982	5e-05
Zm00001d042907	9.95448	36.5414	1.87612	5e-05
Zm00001d042910	52.2792	2.93742	-4.15361	5e-05
Zm00001d042914	1.36915	0	#NAME?	5e-05
Zm00001d043070	30.5153	175.033	2.52002	5e-05
Zm00001d043109	3.10157	18.1423	2.54829	5e-05
Zm00001d043540	0.268107	4.21876	3.97594	5e-05
Zm00001d043766	3.1567	16.7857	2.41075	5e-05
Zm00001d044096	14.6256	809.103	5.78976	5e-05
Zm00001d044156	4.08665	42.3548	3.37353	5e-05
Zm00001d044159	15.0873	171.205	3.50432	5e-05
Zm00001d044183	0	1.16497	inf	5e-05
Zm00001d044191	0.626129	6.74621	3.42955	5e-05
Zm00001d044327	139.344	453.664	1.70298	5e-05
Zm00001d044387	0	1.13007	inf	5e-05
Zm00001d044809	2.01039	0	#NAME?	5e-05
Zm00001d044906	0	1.52127	inf	5e-05
Zm00001d045192	3.03761	16.7958	2.46709	5e-05
Zm00001d046226	3.2503	14.8457	2.1914	5e-05
Zm00001d046754	1.77871	0	#NAME?	5e-05
Zm00001d047165	1.35667	0	#NAME?	5e-05
Zm00001d048021	7.42157	97.9172	3.72177	5e-05
Zm00001d048253	1.68911	15.9775	3.2417	5e-05
Zm00001d048616	2.26599	39.4795	4.12289	5e-05
Zm00001d048637	0	5.20119	inf	5e-05
Zm00001d048639	0	2.48773	inf	5e-05
Zm00001d048667	0.158802	2.13278	3.74743	5e-05
Zm00001d048691	0	1.08555	inf	5e-05
Zm00001d048705	1.29674	14.7328	3.50607	5e-05
Zm00001d048731	0.251322	5.36203	4.41517	5e-05
Zm00001d048737	0.722665	37.5954	5.70108	5e-05
Zm00001d048802	0.980754	15.9366	4.02231	5e-05
Zm00001d048892	0	2.98078	inf	5e-05
Zm00001d049018	0	1.17314	inf	5e-05
Zm00001d049055	0	7.63678	inf	5e-05
Zm00001d049179	0	1.85497	inf	5e-05
Zm00001d049712	0.448192	54.733	6.93215	5e-05
Zm00001d049731	3.88565	0	#NAME?	5e-05
Zm00001d049732	0	288.444	inf	5e-05
Zm00001d050365	0	2.54789	inf	5e-05
Zm00001d051093	0	2.39864	inf	5e-05
Zm00001d052144	92.5734	18.9475	-2.28859	5e-05
Zm00001d052184	38.3958	191.605	2.31912	5e-05
Zm00001d002034	1.77237	25.1107	3.82455	0.0001
Zm00001d007319	21.8704	4.87526	-2.16543	0.0001
Zm00001d008645	1.21181	52.1653	5.42785	0.0001
Zm00001d009868	30.5694	116.247	1.92704	0.0001
Zm00001d011308	0.918067	10.5314	3.51995	0.0001
Zm00001d014063	0.626982	4.38894	2.80738	0.0001
Zm00001d014325	24.7617	5.01326	-2.30429	0.0001
Zm00001d016469	12.2676	57.752	2.23502	0.0001
Zm00001d018069	1.4728	68.3357	5.536	0.0001
Zm00001d018362	40.6398	169.904	2.06376	0.0001
Zm00001d018839	3.82583	21.4348	2.48611	0.0001
Zm00001d021051	7.94144	43.3584	2.44884	0.0001
Zm00001d021224	4.4202	22.6648	2.35827	0.0001
Zm00001d021332	2.67335	22.0873	3.04649	0.0001
Zm00001d027454	3.82096	25.5206	2.73965	0.0001
Zm00001d027737	3.29734	0	#NAME?	0.0001
Zm00001d027900	1.96785	14.3554	2.8669	0.0001
Zm00001d028164	1.84219	10.2894	2.48167	0.0001
Zm00001d029448	21.1468	86.4434	2.03132	0.0001
Zm00001d039670	8.65556	33.1987	1.93943	0.0001
Zm00001d041981	0	2.94812	inf	0.0001
Zm00001d042899	9.30548	0.786697	-3.5642	0.0001
Zm00001d048655	8.63596	32.9127	1.93022	0.0001
Zm00001d051157	0	1.26606	inf	0.0001
Zm00001d053972	2.57148	14.0259	2.44743	0.0001
Zm00001d002036	0.771606	10.9747	3.83017	0.00015
Zm00001d006382	0.264965	3.78833	3.83768	0.00015
Zm00001d006944	22.2428	94.3319	2.0844	0.00015
Zm00001d021236	1.64622	8.80243	2.41875	0.00015
Zm00001d024853	3.54603	27.5396	2.95723	0.00015
Zm00001d025166	32.2433	102.115	1.66313	0.00015
Zm00001d026335	1.6026	20.7097	3.69182	0.00015
Zm00001d028954	5.28591	27.5703	2.38289	0.00015
Zm00001d033633	4.3411	21.2109	2.28867	0.00015
Zm00001d037689	0.71302	11.3773	3.99607	0.00015
Zm00001d044138	2.51809	15.0732	2.58159	0.00015
Zm00001d044170	3.09605	18.5154	2.58023	0.00015
Zm00001d048292	0.765669	7.18107	3.22941	0.00015
Zm00001d007792	0	1.327	inf	0.0002
Zm00001d009612	0	1.93578	inf	0.0002
Zm00001d011272	2.62922	12.2923	2.22505	0.0002
Zm00001d012306	1.32511	16.3308	3.62341	0.0002
Zm00001d018158	0	1.8524	inf	0.0002
Zm00001d042077	48.8119	2.98023	-4.03374	0.0002
Zm00001d044201	10.0993	40.0447	1.98736	0.0002
Zm00001d002834	0	2.86628	inf	0.00025
Zm00001d021839	3.86446	25.2356	2.70712	0.00025
Zm00001d027450	0.1669	11.1813	6.06596	0.00025
Zm00001d034598	0	10.5024	inf	0.00025
Zm00001d036609	36.3457	11.167	-1.70255	0.00025
Zm00001d037501	0	2.15171	inf	0.00025
Zm00001d037724	0	1.71921	inf	0.00025
Zm00001d038934	0	2.20718	inf	0.00025
Zm00001d043239	10.9322	38.5679	1.81882	0.00025
Zm00001d044765	35.7046	108.854	1.60821	0.00025
Zm00001d046454	7.19388	23.8666	1.73015	0.00025
Zm00001d012642	0	1.33239	inf	0.0003
Zm00001d014253	0	6.71414	inf	0.0003
Zm00001d016406	0.78786	4.79587	2.60578	0.0003
Zm00001d026398	0.134294	3.91152	4.86426	0.0003
Zm00001d027447	25.0084	0.493005	-5.66467	0.0003
Zm00001d029552	7.98276	31.7325	1.991	0.0003
Zm00001d047373	9.61101	31.246	1.70091	0.0003
Zm00001d049418	0	1.29076	inf	0.0003
Zm00001d007240	19.5244	5.447	-1.84175	0.00035
Zm00001d008083	0	20.0608	inf	0.00035
Zm00001d047491	1.12115	6.49873	2.53518	0.00035
Zm00001d048635	0.251762	3.64084	3.85414	0.00035
Zm00001d048702	1.65076	12.604	2.93268	0.00035
Zm00001d009929	116.044	354.711	1.61197	0.0004
Zm00001d012501	4.94175	22.6122	2.19401	0.0004
Zm00001d013845	11.0159	39.6114	1.84633	0.0004
Zm00001d021187	25.2281	83.1897	1.72138	0.0004
Zm00001d027293	22.3442	69.1055	1.6289	0.0004
Zm00001d028606	12.7144	44.6948	1.81364	0.0004
Zm00001d008734	0	1.60987	inf	0.00045
Zm00001d008954	4.03856	19.45	2.26786	0.00045
Zm00001d013254	234.77	89.2549	-1.39525	0.00045
Zm00001d013496	0.148582	8.68626	5.8694	0.00045
Zm00001d017152	2.28932	17.0412	2.89603	0.00045
Zm00001d028678	3.56359	0	#NAME?	0.00045
Zm00001d037103	151.046	419.465	1.47356	0.00045
Zm00001d053978	3.07101	19.143	2.64003	0.00045
Zm00001d002000	2.84029	11.8845	2.06497	0.0005
Zm00001d007288	95.7502	26.3737	-1.86017	0.0005
Zm00001d008817	0.486596	7.59594	3.96443	0.0005
Zm00001d010243	7.78147	26.533	1.76967	0.0005
Zm00001d014327	34.1909	8.83376	-1.95251	0.0005
Zm00001d028744	12.665	44.0473	1.79821	0.0005
Zm00001d033503	0.483012	2.74407	2.50619	0.0005
Zm00001d042739	1.98266	12.498	2.65618	0.0005
Zm00001d047436	4.3146	20.0162	2.21387	0.0005
Zm00001d002039	7.35247	1.21408	-2.59836	0.00055
Zm00001d013265	40.1858	10.5226	-1.9332	0.00055
Zm00001d015289	12.7548	43.4647	1.7688	0.00055
Zm00001d019836	10.4112	52.1179	2.32365	0.00055
Zm00001d033079	7.37208	29.0561	1.9787	0.00055
Zm00001d002012	0.437728	3.38014	2.94898	0.0006
Zm00001d007232	0.843888	7.38224	3.12894	0.0006
Zm00001d020926	0	3.1413	inf	0.0006
Zm00001d028367	1.13844	9.39006	3.04408	0.0006
Zm00001d043538	2.23887	12.3002	2.45784	0.0006
Zm00001d047180	0	1.67914	inf	0.0006
Zm00001d007167	36.6111	11.1001	-1.72171	0.00065
Zm00001d012211	1.75715	6.78595	1.94931	0.00065
Zm00001d018217	4.0283	17.3219	2.10435	0.00065
Zm00001d024543	2.24999	11.1334	2.30691	0.00065
Zm00001d032187	3.89919	17.7052	2.18293	0.00065
Zm00001d033793	0	5.61358	inf	0.00065
Zm00001d042813	20.8116	4.78752	-2.12004	0.00065
Zm00001d043075	4.54589	15.5299	1.77242	0.00065
Zm00001d011256	30.5074	104.034	1.76983	0.0007
Zm00001d015319	0.607648	6.22066	3.35576	0.0007
Zm00001d020396	0.685699	3.4234	2.31978	0.0007
Zm00001d028752	3.97972	16.9129	2.08739	0.0007
Zm00001d038080	3.30492	18.2308	2.46369	0.0007
Zm00001d043059	0.185826	10.1343	5.76915	0.0007
Zm00001d013863	5.12105	15.5594	1.60327	0.00075
Zm00001d016278	0	1.70994	inf	0.00075
Zm00001d016397	1.01366	6.1019	2.58968	0.00075
Zm00001d023242	3.54574	18.0773	2.35002	0.00075
Zm00001d029768	8.02712	30.1439	1.90891	0.00075
Zm00001d030127	125.392	392.364	1.64574	0.00075
Zm00001d046334	1.03116	8.87828	3.10601	0.00075
Zm00001d048313	0	2.16693	inf	0.00075
Zm00001d004664	2.28696	12.7947	2.48404	0.0008
Zm00001d005951	4.98309	17.0992	1.77881	0.0008
Zm00001d018511	0.138071	8.39351	5.92579	0.0008
Zm00001d036507	0.349477	1.08277	1.63146	0.0008
Zm00001d054070	9.12344	31.8667	1.8044	0.0008
Zm00001d009873	6.95394	22.1301	1.67011	0.00085
Zm00001d021930	1.67416	7.44947	2.1537	0.00085
Zm00001d007195	0.568835	2.71419	2.25444	0.0009
Zm00001d023208	8.33688	25.2583	1.59918	0.0009
Zm00001d023223	2.7464	13.6453	2.31279	0.0009
Zm00001d048703	21.6233	58.6535	1.43963	0.0009
Zm00001d051554	5.56854	18.5952	1.73956	0.0009
Zm00001d007313	0.396092	3.36888	3.08836	0.00095
Zm00001d014328	10.817	0.636442	-4.08713	0.00095
Zm00001d052648	8.521	43.4212	2.34931	0.00095
Zm00001d012536	0.387208	4.65896	3.58883	0.001
Zm00001d017502	7.99701	27.6713	1.79086	0.001
Zm00001d022415	5.97412	48.779	3.02946	0.001
Zm00001d029601	0.467824	11.9944	4.68026	0.001
Zm00001d042800	0.46855	6.19429	3.72466	0.001
Zm00001d042846	0	1.079	inf	0.001
Zm00001d046939	30.5101	92.8351	1.60538	0.001
Zm00001d050507	2.56599	0	#NAME?	0.001
Zm00001d002835	0.0749611	1.75292	4.54747	0.00105
Zm00001d008606	16.4221	1.22826	-3.74095	0.00105
Zm00001d013859	15.1973	5.11964	-1.5697	0.00105
Zm00001d029031	0.485875	3.28706	2.75814	0.00105
Zm00001d042921	89.1598	219.498	1.29974	0.00105
Zm00001d009874	0.94673	13.8899	3.87494	0.0011
Zm00001d014890	3.27174	13.2167	2.01423	0.0011
Zm00001d032850	8.96598	29.5464	1.72045	0.0011
Zm00001d042772	17.6536	1.41354	-3.64258	0.0011
Zm00001d053818	5.12701	20.7504	2.01695	0.0011
Zm00001d002198	18.051	5.29435	-1.76955	0.00115
Zm00001d003830	7.37814	25.2962	1.77759	0.00115
Zm00001d006621	0.523385	3.37712	2.68985	0.00115
Zm00001d008618	2.02079	0.350599	-2.52703	0.00115
Zm00001d012525	3.17363	10.1928	1.68334	0.00115
Zm00001d016557	2.55873	9.98044	1.96367	0.00115
Zm00001d029745	8.18392	38.6365	2.2391	0.00115
Zm00001d036441	0	8.08078	inf	0.00115
Zm00001d009542	1.30183	6.98383	2.42348	0.0012
Zm00001d017106	3.27813	12.9493	1.98193	0.0012
Zm00001d021050	3.77647	18.4526	2.28872	0.0012
Zm00001d013506	2.29217	11.4314	2.31822	0.00125
Zm00001d008604	1.67073	6.27789	1.9098	0.0013
Zm00001d010079	4.604	18.76	2.0267	0.0013
Zm00001d010321	11.1978	32.9055	1.55511	0.0013
Zm00001d014343	234.61	91.7027	-1.35523	0.0013
Zm00001d017874	7.92392	27.0602	1.77189	0.0013
Zm00001d021614	1.91332	10.0713	2.3961	0.0013
Zm00001d033777	0.694865	3.67403	2.40256	0.0013
Zm00001d051589	6.99426	23.1445	1.72643	0.0013
Zm00001d052346	4.57667	17.3363	1.92143	0.0013
Zm00001d007229	31.1632	82.6228	1.4067	0.00135
Zm00001d010447	1.54406	6.90555	2.16103	0.00135
Zm00001d013201	38.9627	13.6476	-1.51345	0.00135
Zm00001d013530	6.06395	19.4572	1.68198	0.00135
Zm00001d013858	47.2297	8.16354	-2.53243	0.00135
Zm00001d020963	3.0175	14.4939	2.26402	0.00135
Zm00001d031659	4.64951	15.7636	1.76145	0.00135
Zm00001d012546	0.423586	8.66968	4.35525	0.0014
Zm00001d014637	3.01196	0	#NAME?	0.00145
Zm00001d042603	0.839803	6.82919	3.02359	0.00145
Zm00001d008620	8.84938	39.6302	2.16295	0.0015
Zm00001d013599	9.75036	30.6676	1.65319	0.00155
Zm00001d022132	20.3369	58.7331	1.53007	0.00155
Zm00001d007064	6.50225	1.32327	-2.29683	0.0016
Zm00001d030152	0.635952	5.85112	3.20172	0.0016
Zm00001d008162	0	1.48705	inf	0.00165
Zm00001d026374	2.12299	11.5356	2.44192	0.00165
Zm00001d030772	0	1.64984	inf	0.00165
Zm00001d045567	7.26605	2.07525	-1.80789	0.00165
Zm00001d053845	0	65.1804	inf	0.00165
Zm00001d000665	6.91724	0.803344	-3.10611	0.0017
Zm00001d031555	0.796452	5.68466	2.83542	0.0017
Zm00001d007084	0.981971	43.6081	5.47277	0.00175
Zm00001d013218	0.192822	23.1368	6.90678	0.00175
Zm00001d026517	0.5471	2.6875	2.29639	0.00175
Zm00001d013258	2.01076	0.332596	-2.5959	0.0018
Zm00001d013868	2.14731	8.05491	1.90734	0.0018
Zm00001d008858	0.436102	112.952	8.01683	0.0019
Zm00001d009813	20.207	5.95573	-1.7625	0.0019
Zm00001d049048	15.6375	51.9438	1.73194	0.0019
Zm00001d000381	0.31498	3.62223	3.52355	0.00195
Zm00001d036698	5.66414	15.7961	1.47963	0.00195
Zm00001d042551	2.08021	11.3046	2.44211	0.00195
Zm00001d013223	9.75681	0.150441	-6.01914	0.002
Zm00001d030157	1.21888	8.1576	2.74259	0.002
Zm00001d038522	2.85262	9.41636	1.72288	0.002
Zm00001d019505	16.2068	47.065	1.53806	0.0021
Zm00001d052180	1.93352	9.17486	2.24646	0.0021
Zm00001d003962	52.1829	0	#NAME?	0.00215
Zm00001d006493	0.200444	1.73003	3.10953	0.00215
Zm00001d013415	0.662459	3.02952	2.19318	0.00215
Zm00001d013765	1.66956	7.9185	2.24576	0.00215
Zm00001d014451	2.364	0.390039	-2.59954	0.00215
Zm00001d014664	0.816854	4.03154	2.30318	0.00215
Zm00001d051014	0.60156	3.02199	2.32872	0.00215
Zm00001d051194	19.2353	54.056	1.4907	0.00215
Zm00001d013259	75.8999	0.346072	-7.77688	0.0022
Zm00001d049685	0.22521	3.27259	3.86109	0.0022
Zm00001d010511	0	1.08039	inf	0.00225
Zm00001d020977	1.39928	6.49266	2.21412	0.00225
Zm00001d011386	2.07589	9.71839	2.22699	0.0023
Zm00001d027468	1.08556	5.13629	2.24228	0.00235
Zm00001d028173	1.06682	5.50169	2.36656	0.00235
Zm00001d029853	11.2167	31.402	1.48521	0.00235
Zm00001d043195	30.4907	81.5169	1.41873	0.00235
Zm00001d044194	236.104	626.788	1.40856	0.00235
Zm00001d053868	1.66798	11.9711	2.84338	0.00235
Zm00001d028270	0.154435	3.15905	4.35441	0.0024
Zm00001d014701	56.1863	141.859	1.33616	0.00245
Zm00001d040735	52.7143	156.464	1.56957	0.00245
Zm00001d003949	0.244812	3.32344	3.76294	0.0025
Zm00001d020810	0.735578	2.94504	2.00134	0.00255
Zm00001d023237	1.94307	8.52609	2.13355	0.00255
Zm00001d047396	26.3798	86.3103	1.7101	0.00255
Zm00001d002871	7.62247	20.9407	1.45798	0.0026
Zm00001d016063	3.01407	11.8863	1.97952	0.0026
Zm00001d042793	11.9133	2.27361	-2.38951	0.0026
Zm00001d043147	0.619496	4.95186	2.9988	0.0026
Zm00001d013516	15.946	3.04148	-2.39035	0.00265
Zm00001d018360	0.271376	13.4447	5.6306	0.00265
Zm00001d033675	5.37501	17.0941	1.66916	0.00265
Zm00001d012527	20.5453	59.4611	1.53314	0.0027
Zm00001d021196	7.78122	22.4075	1.52591	0.0027
Zm00001d006511	5.62246	18.2242	1.69658	0.00275
Zm00001d040076	1.83176	7.36593	2.00764	0.00275
Zm00001d045046	13.3706	35.4549	1.40692	0.00275
Zm00001d049641	140.197	350.928	1.32372	0.00275
Zm00001d001896	1.37703	7.00269	2.34635	0.0028
Zm00001d017203	28.2939	73.9108	1.38529	0.0028
Zm00001d006217	1.13179	4.82447	2.09177	0.00285
Zm00001d014418	0.127387	4.22456	5.05152	0.00285
Zm00001d018072	0.431632	2.75127	2.67222	0.0029
Zm00001d026514	1.34435	6.35282	2.24049	0.0029
Zm00001d013239	1.51029	0.232708	-2.69823	0.003
Zm00001d018430	37.7628	15.4203	-1.29214	0.0031
Zm00001d043257	4.24655	0.832583	-2.35062	0.0031
Zm00001d008930	0.297902	2.78957	3.22714	0.0032
Zm00001d002052	29.8067	81.317	1.44792	0.00325
Zm00001d031589	1.24869	7.36598	2.56046	0.00325
Zm00001d002422	0.419372	2.6189	2.64266	0.0033
Zm00001d020961	1.26717	7.64534	2.59297	0.0033
Zm00001d035543	89.9415	219.779	1.289	0.0033
Zm00001d035157	6.83629	20.324	1.5719	0.0033
Zm00001d007092	74.9733	175.215	1.22468	0.00335
Zm00001d015292	0.859286	4.85205	2.49738	0.00335
Zm00001d016982	42.0057	102.659	1.28921	0.00335
Zm00001d054005	17.529	3.48796	-2.32929	0.00335
Zm00001d013860	8.18942	2.12014	-1.9496	0.00345
Zm00001d016285	1.33686	5.09404	1.92996	0.00345
Zm00001d029632	0.29531	3.40965	3.52932	0.00345
Zm00001d033389	0	3.64486	inf	0.00345
Zm00001d033624	18.7599	54.9574	1.55066	0.00345
Zm00001d034553	6.59621	17.4458	1.40318	0.00345
Zm00001d008287	7.08739	25.3336	1.83772	0.0035
Zm00001d008610	1.54174	8.58726	2.47764	0.0035
Zm00001d013799	0.570325	6.52416	3.51594	0.00355
Zm00001d009085	5.46235	0.513876	-3.41003	0.0036
Zm00001d028593	0.69722	4.03194	2.53179	0.0036
Zm00001d044099	1034.24	2723.06	1.39666	0.0036
Zm00001d002853	0.158952	2.64563	4.05695	0.00365
Zm00001d035854	3.57318	15.6664	2.13239	0.00365
Zm00001d013920	9.65573	26.2831	1.44468	0.0037
Zm00001d015053	0.280352	3.56209	3.66741	0.0037
Zm00001d017762	0.835006	3.39261	2.02254	0.0037
Zm00001d051174	16.6088	4.12928	-2.00798	0.0037
Zm00001d007228	160.003	64.243	-1.31649	0.00375
Zm00001d007307	5.695	16.7587	1.55714	0.00375
Zm00001d009600	0.765541	3.36943	2.13795	0.00375
Zm00001d021020	3.29417	17.2509	2.38869	0.00375
Zm00001d028252	0.726084	4.77636	2.7177	0.0038
Zm00001d008602	2.73468	9.6945	1.82579	0.00385
Zm00001d042880	87.4296	200.389	1.19661	0.00385
Zm00001d049019	21.4356	52.6207	1.29562	0.00385
Zm00001d002799	2.3699	10.129	2.0956	0.0039
Zm00001d050981	0.378874	3.25034	3.1008	0.0039
Zm00001d047533	0.823839	3.44488	2.06402	0.004
Zm00001d016361	2.71684	9.55629	1.81452	0.00405
Zm00001d018363	0	5.94363	inf	0.0041
Zm00001d024425	1.54248	5.51989	1.83939	0.0042
Zm00001d045029	4.21366	16.7614	1.992	0.0042
Zm00001d031677	3.03989	10.2075	1.74754	0.00425
Zm00001d012307	1.10599	4.44266	2.00608	0.0043
Zm00001d049857	2.79998	10.0707	1.84667	0.0043
Zm00001d051924	1.26747	6.78042	2.41943	0.0043
Zm00001d020948	2.14264	8.99183	2.06922	0.00435
Zm00001d022420	59.1666	148.8	1.33052	0.00435
Zm00001d043270	0.272266	3.83602	3.81652	0.00435
Zm00001d049081	5.45428	14.2484	1.38534	0.00435
Zm00001d002339	6.88167	23.369	1.76377	0.0044
Zm00001d006701	6.65436	19.4949	1.55072	0.0044
Zm00001d014467	1.60908	6.07993	1.91782	0.0045
Zm00001d014489	15.4084	4.90479	-1.65145	0.0045
Zm00001d017193	17.3808	4.95181	-1.81146	0.00455
Zm00001d017539	1.51311	5.23485	1.79063	0.00455
Zm00001d005726	0.208449	4.15532	4.3172	0.0046
Zm00001d011446	22.8716	0.339473	-6.07412	0.0046
Zm00001d000112	6.93252	19.6175	1.50069	0.00465
Zm00001d007279	13.8255	4.1087	-1.75058	0.00465
Zm00001d028958	0.366372	4.86505	3.73107	0.0047
Zm00001d014284	13.5201	36.1903	1.42049	0.00475
Zm00001d015852	0.904401	4.38667	2.27809	0.00475
Zm00001d018356	2.24564	11.8843	2.40386	0.00475
Zm00001d002053	0.195933	29.4832	7.23339	0.00495
Zm00001d014135	1.06743	4.23055	1.98671	0.00495
Zm00001d033396	0.419697	2.79575	2.73582	0.005
Zm00001d052992	5.54948	14.8846	1.42339	0.005
Zm00001d028654	4.63678	13.8616	1.5799	0.00505
Zm00001d003983	8.96547	0.178171	-5.65304	0.0051
Zm00001d049313	0.4286	2.08099	2.27957	0.0051
Zm00001d052209	0.331807	4.08708	3.62265	0.0051
Zm00001d002842	41.2178	101.094	1.29436	0.00515
Zm00001d001995	3.63198	12.1741	1.74498	0.0052
Zm00001d011393	0.191367	1.59662	3.06061	0.00525
Zm00001d026543	1.70633	8.78666	2.36441	0.00525
Zm00001d033066	2.39093	7.67592	1.68277	0.00525
Zm00001d044106	2.77979	10.3711	1.89952	0.00525
Zm00001d044646	18.9304	46.3386	1.29151	0.00525
Zm00001d002033	2.2817	17.1117	2.9068	0.00535
Zm00001d003114	3.61966	14.2132	1.9733	0.00535
Zm00001d007038	93.4591	40.375	-1.21087	0.0054
Zm00001d013542	0.141593	1.4635	3.36961	0.0054
Zm00001d022516	75.7903	180.382	1.25097	0.0054
Zm00001d052060	1.07509	4.03081	1.90661	0.00545
Zm00001d025752	0.253327	1.93593	2.93395	0.0056
Zm00001d007103	1.57624	6.01135	1.9312	0.0057
Zm00001d027383	1.24326	4.50977	1.85893	0.0057
Zm00001d042847	0.197034	2.90816	3.88359	0.0057
Zm00001d043480	0.591789	3.07717	2.37845	0.00565
Zm00001d049443	25.4949	10.308	-1.30644	0.0057
Zm00001d050455	2.47304	8.73396	1.82035	0.0057
Zm00001d052124	0.789727	4.95598	2.64974	0.0057
Zm00001d010007	0	1.05918	inf	0.00575
Zm00001d010754	3.29742	8.83437	1.42179	0.00575
Zm00001d016947	0	3.81445	inf	0.00575
Zm00001d044541	1.03246	5.43198	2.39539	0.00575
Zm00001d021445	1.98369	11.0901	2.48301	0.0058
Zm00001d040205	0.980753	3.89428	1.9894	0.0058
Zm00001d044975	166.614	70.2063	-1.24684	0.0058
Zm00001d050106	3.86326	14.6143	1.91949	0.00585
Zm00001d006340	1.58865	8.17738	2.36383	0.0059
Zm00001d007117	0.985919	3.78989	1.94261	0.0059
Zm00001d051556	1.25346	4.81779	1.94246	0.0059
Zm00001d018070	2.34656	7.50073	1.67649	0.00595
Zm00001d024854	0.878193	4.46289	2.34537	0.00595
Zm00001d048311	1.68445	5.87229	1.80165	0.00595
Zm00001d017401	20.256	47.7759	1.23793	0.006
Zm00001d023430	23.2719	61.1173	1.39299	0.006
Zm00001d047089	6.01754	0.638424	-3.23659	0.006
Zm00001d028987	0.255901	1.40739	2.45936	0.00615
Zm00001d030194	0.424165	4.24086	3.32166	0.00615
Zm00001d022492	18.306	45.8744	1.32537	0.0062
Zm00001d016299	0.310195	10.6377	5.09986	0.00625
Zm00001d028531	0.820147	9.65798	3.55777	0.00625
Zm00001d043929	4.40449	15.1549	1.78274	0.00625
Zm00001d015037	0.574615	2.21804	1.94861	0.0063
Zm00001d047679	0.375752	1.95429	2.37879	0.0063
Zm00001d013809	0.65119	3.85624	2.56604	0.00645
Zm00001d015723	1.74388	6.52936	1.90464	0.00645
Zm00001d012609	4.16811	15.717	1.91487	0.0065
Zm00001d042792	33.9146	13.6312	-1.31499	0.0065
Zm00001d051396	0.653017	2.2737	1.79985	0.0065
Zm00001d006199	126.073	55.6546	-1.17969	0.00655
Zm00001d022551	0.149262	10.2395	6.10016	0.00655
Zm00001d048902	5.95545	18.5016	1.63537	0.00665
Zm00001d013230	15.6961	0.414417	-5.24318	0.0067
Zm00001d031934	0.687124	5.04683	2.87674	0.0068
Zm00001d021861	8.50973	24.673	1.53575	0.0069
Zm00001d008587	0.39269	3.36824	3.10053	0.007
Zm00001d011719	0.228329	1.35391	2.56794	0.00705
Zm00001d019985	3.14807	0.581951	-2.4355	0.00705
Zm00001d034649	0.590769	4.09275	2.7924	0.00705
Zm00001d044117	7.14821	29.4205	2.04117	0.00705
Zm00001d047124	0.457369	2.52884	2.46704	0.00705
Zm00001d000919	2.65322	15.5169	2.54803	0.0071
Zm00001d014306	4.55104	13.6426	1.58385	0.0071
Zm00001d029511	1.95019	0.432488	-2.17288	0.0072
Zm00001d009800	342.157	123.593	-1.46907	0.00725
Zm00001d052653	4.04896	16.1441	1.99538	0.00735
Zm00001d044184	4.00376	13.6012	1.76431	0.00745
Zm00001d007320	45.5791	12.6288	-1.85166	0.0075
Zm00001d009610	0.400536	2.95167	2.88153	0.00755
Zm00001d043845	187.719	88.1446	-1.09063	0.00755
Zm00001d006860	0.597985	4.27768	2.83864	0.0076
Zm00001d014683	1.33228	3.75838	1.49621	0.0076
Zm00001d052185	0.770854	2.85536	1.88914	0.0076
Zm00001d013391	3.95215	10.5334	1.41427	0.00765
Zm00001d019123	0.388233	2.53625	2.7077	0.0077
Zm00001d025406	0	1.78979	inf	0.00775
Zm00001d000001	0.212696	2.62171	3.62364	0.00785
Zm00001d022449	23.3526	52.5082	1.16896	0.00795
Zm00001d042801	4.3329	1.18838	-1.86634	0.00795
Zm00001d042244	1.57981	4.69961	1.57279	0.00805
Zm00001d034237	9.64521	22.8242	1.24268	0.00815
Zm00001d047806	1.29386	4.4129	1.77005	0.00815
Zm00001d026361	9.65885	26.8475	1.47487	0.0082
Zm00001d017276	17.4023	6.68892	-1.37943	0.00825
Zm00001d043505	83.596	32.9146	-1.34471	0.00825
Zm00001d043193	2.23645	9.43232	2.0764	0.0084
Zm00001d038700	3.96453	0.405549	-3.2892	0.00845
Zm00001d013185	1.16047	5.35167	2.20528	0.00855
Zm00001d006193	1.06836	4.22792	1.98455	0.00865
Zm00001d020639	1.92845	5.62127	1.54345	0.00865
Zm00001d013725	0.38165	2.37823	2.63956	0.0087
Zm00001d029872	17.8124	42.7948	1.26456	0.0087
Zm00001d023220	5.47865	0.367111	-3.89953	0.00875
Zm00001d007179	0.561196	3.22712	2.52367	0.0088
Zm00001d026113	4.49335	11.461	1.35087	0.0088
Zm00001d028806	6.17365	19.0493	1.62554	0.0089
Zm00001d007886	2.90693	8.40116	1.53109	0.009
Zm00001d010456	2.71991	9.43779	1.79489	0.009
Zm00001d013507	3.63871	11.0862	1.60726	0.00905
Zm00001d037067	0.275466	6.56993	4.57593	0.00915
Zm00001d034733	5.41433	14.4793	1.41914	0.0092
Zm00001d005456	4.01002	10.8884	1.44111	0.0093
Zm00001d028984	28.2823	69.9151	1.30571	0.0093
Zm00001d012351	6.81985	0.651163	-3.38865	0.00935
Zm00001d049662	4.47681	13.604	1.60349	0.00955
Zm00001d020780	0.640092	11.1759	4.12597	0.0097
Zm00001d027991	0.696937	3.11293	2.15917	0.0097
Zm00001d026363	21.1106	50.9441	1.27095	0.00975
Zm00001d010061	3.81414	12.3264	1.69233	0.0098
Zm00001d021532	5.26251	13.3495	1.34296	0.0098
Zm00001d042724	2.14961	6.54904	1.60721	0.0098
Zm00001d015085	26.1384	65.3111	1.32116	0.0099
Zm00001d020983	1.18716	8.10092	2.77057	0.0099
Zm00001d002937	3.12308	9.61911	1.62293	0.00995
Zm00001d028585	19.0988	41.4552	1.11807	0.01005
Zm00001d042820	4.12445	0.163116	-4.66023	0.01015
Zm00001d043652	0.360394	1.96464	2.44662	0.0102
Zm00001d008308	1.64865	6.57427	1.99554	0.01025
Zm00001d011329	2.01404	8.19747	2.02508	0.01025
Zm00001d003012	1.91244	7.22288	1.91716	0.0103
Zm00001d029478	1.2489	5.22065	2.06357	0.0103
Zm00001d034022	1.18557	6.96338	2.5542	0.0103
Zm00001d002847	0.337352	6.24041	4.20932	0.01035
Zm00001d009125	56.562	24.322	-1.21757	0.01035
Zm00001d018507	9.22193	27.4314	1.57269	0.01035
Zm00001d000370	11.2182	4.06509	-1.46449	0.0104
Zm00001d033210	47.4775	113.163	1.25308	0.01045
Zm00001d047217	1.16382	4.51624	1.95625	0.01065
Zm00001d033294	0.370728	1.87777	2.34059	0.0109
Zm00001d009700	23.0783	66.238	1.52112	0.011
Zm00001d008805	0.106011	5.49149	5.69491	0.01105
Zm00001d014340	60.0474	26.7836	-1.16475	0.01105
Zm00001d042691	15.3736	4.94243	-1.63716	0.01105
Zm00001d009930	1.24442	4.90501	1.97878	0.0111
Zm00001d032084	1.10491	15.9968	3.85579	0.01115
Zm00001d034823	2.1248	5.55206	1.3857	0.01135
Zm00001d002971	12.474	31.5685	1.33957	0.01145
Zm00001d021283	0.187321	1.39212	2.8937	0.01155
Zm00001d020272	0.279969	3.38257	3.59478	0.01175
Zm00001d013627	0.38356	1.96446	2.35661	0.0119
Zm00001d020867	2.52763	0.630208	-2.00389	0.0119
Zm00001d027446	0.276244	2.18395	2.98293	0.01195
Zm00001d031666	3.81589	10.1254	1.40789	0.01195
Zm00001d023537	0.197403	1.37592	2.80118	0.01225
Zm00001d044785	19.344	41.8618	1.11375	0.01225
Zm00001d045054	7.53028	2.13965	-1.81533	0.01235
Zm00001d021582	29.661	12.9114	-1.19992	0.0124
Zm00001d023429	3.72488	10.1938	1.45242	0.01245
Zm00001d024187	11.2658	24.2266	1.10464	0.01245
Zm00001d033344	7.0158	2.52638	-1.47354	0.0125
Zm00001d034357	30.8844	11.6701	-1.40406	0.0125
Zm00001d027907	37.7909	81.9268	1.1163	0.0127
Zm00001d009776	7.99319	21.4291	1.42273	0.01285
Zm00001d036608	10.1214	3.26149	-1.63381	0.01285
Zm00001d048898	5.06772	14.4846	1.51511	0.01295
Zm00001d053675	301.501	639.623	1.08506	0.01295
Zm00001d013212	19.4157	0.300889	-6.01185	0.013
Zm00001d017860	0.847223	2.51805	1.57149	0.013
Zm00001d002051	0.134705	7.56482	5.81143	0.01305
Zm00001d044186	9.14519	46.7442	2.3537	0.01305
Zm00001d023939	15.1301	6.00197	-1.33392	0.01315
Zm00001d020708	0.539475	1.52986	1.50377	0.01325
Zm00001d037916	1.46205	6.2319	2.09168	0.0133
Zm00001d002848	0.230182	5.66536	4.62132	0.01335
Zm00001d029028	2.0419	13.1294	2.68481	0.01335
Zm00001d017036	1.94579	6.5085	1.74197	0.0134
Zm00001d032994	4.79513	13.6798	1.51241	0.0134
Zm00001d024755	42.8701	96.5757	1.17169	0.0135
Zm00001d014166	0.121082	1.31728	3.44351	0.0136
Zm00001d016841	108.163	44.8101	-1.27131	0.0137
Zm00001d037110	0.12571	11.3295	6.49385	0.0138
Zm00001d013821	1.21128	0.278861	-2.11891	0.0139
Zm00001d002029	18.2728	43.2725	1.24376	0.01395
Zm00001d042686	26.6431	57.9832	1.12187	0.01395
Zm00001d024470	2.13898	5.49281	1.36062	0.014
Zm00001d034501	14.3117	32.6214	1.18862	0.014
Zm00001d029078	10.235	25.9937	1.34464	0.01405
Zm00001d042830	5.85568	1.91247	-1.6144	0.01405
Zm00001d012266	5.41127	1.35421	-1.99851	0.0142
Zm00001d005813	19.6785	42.2258	1.10151	0.01425
Zm00001d012601	0.295755	3.52515	3.57521	0.0143
Zm00001d052458	38.1451	80.952	1.08557	0.01445
Zm00001d000339	2.16895	9.35593	2.10889	0.0145
Zm00001d012257	1.49816	4.6937	1.64753	0.0145
Zm00001d009152	4.01078	0.287736	-3.80107	0.01455
Zm00001d027322	4.50836	11.2514	1.31943	0.01455
Zm00001d000434	0.401105	2.80231	2.80456	0.01475
Zm00001d006361	57.1903	23.8194	-1.26363	0.0148
Zm00001d001811	1.20405	4.72226	1.97158	0.01485
Zm00001d014019	29.5863	64.3642	1.12133	0.0149
Zm00001d018506	0.705906	3.54807	2.32948	0.0149
Zm00001d021522	7.61292	21.0266	1.46569	0.0149
Zm00001d016679	2.80412	0.962237	-1.54309	0.015
Zm00001d037112	0.493096	2.66073	2.43188	0.015
Zm00001d048907	0.955543	3.863	2.01533	0.015
Zm00001d007764	0.309953	1.3373	2.10921	0.01505
Zm00001d013915	52.7684	22.3101	-1.24198	0.01505
Zm00001d054110	1.20369	0.467914	-1.36315	0.0151
Zm00001d033274	1.57666	0.367722	-2.10019	0.0152
Zm00001d032368	4.65294	1.29089	-1.84978	0.0153
Zm00001d045393	13.7294	34.761	1.3402	0.01535
Zm00001d052389	0.899521	2.93504	1.70615	0.0155
Zm00001d014491	0	1.93969	inf	0.0156
Zm00001d037273	213.825	435.18	1.02518	0.01565
Zm00001d031421	7.46667	20.2221	1.43739	0.0157
Zm00001d013712	2.18046	10.0486	2.20429	0.01585
Zm00001d015433	0.656026	2.82743	2.10767	0.0158
Zm00001d037513	12.8908	39.6443	1.62077	0.01585
Zm00001d053985	2.35739	0.16404	-3.84507	0.01585
Zm00001d014446	145.625	287.186	0.97973	0.0159
Zm00001d005707	0.514216	1.79693	1.80508	0.01615
Zm00001d002632	15.9701	36.3483	1.18651	0.0162
Zm00001d027466	8.51651	2.67024	-1.67329	0.0162
Zm00001d008902	0.449827	1.87353	2.05832	0.0163
Zm00001d040731	0.101961	1.04877	3.36261	0.01635
Zm00001d018501	0.459142	3.85986	3.07154	0.0164
Zm00001d012518	49.9243	103.677	1.05428	0.01665
Zm00001d013485	6.42861	17.7187	1.46269	0.01665
Zm00001d013644	17.4467	38.1866	1.13011	0.0165
Zm00001d015546	2.32612	6.91579	1.57197	0.0166
Zm00001d017915	7.2669	18.2888	1.33155	0.0166
Zm00001d020828	12.1817	26.0782	1.09812	0.01665
Zm00001d031726	1.14683	3.55152	1.63079	0.01665
Zm00001d032666	1.43962	4.35619	1.59738	0.01655
Zm00001d049320	16.2121	40.6594	1.32652	0.01655
Zm00001d028453	1.07196	11.942	3.47772	0.0167
Zm00001d032520	0.32198	1.13581	1.81868	0.0167
Zm00001d029091	32.0764	72.7229	1.1809	0.0168
Zm00001d041229	44.0785	91.7324	1.05736	0.0169
Zm00001d049377	3.45742	1.20313	-1.5229	0.017
Zm00001d034618	2.57594	7.43941	1.53009	0.01705
Zm00001d002232	0.379685	3.25602	3.10024	0.0171
Zm00001d042840	337.029	175.437	-0.941922	0.0175
Zm00001d024830	58.0474	120.328	1.05167	0.01755
Zm00001d016411	4.29861	10.7932	1.32818	0.01775
Zm00001d044970	34.7823	72.146	1.05257	0.0178
Zm00001d027344	3.40802	8.97557	1.39707	0.0179
Zm00001d010634	4.3433	10.7047	1.30138	0.01805
Zm00001d036535	246.215	496.793	1.01273	0.0181
Zm00001d047851	0	2.16551	inf	0.0182
Zm00001d003395	326.194	722.97	1.1482	0.01825
Zm00001d017853	5.72491	14.0367	1.29388	0.01825
Zm00001d011225	10.748	3.50295	-1.61742	0.0183
Zm00001d016479	3.7063	9.13383	1.30124	0.01835
Zm00001d038453	1.38722	7.53572	2.44154	0.01835
Zm00001d027517	151.034	69.1618	-1.12683	0.0185
Zm00001d043573	22.5562	10.3389	-1.12544	0.01855
Zm00001d014150	20.7324	46.519	1.16593	0.01865
Zm00001d030146	3.52111	11.1656	1.66496	0.01865
Zm00001d049597	65.6581	125.464	0.934234	0.0187
Zm00001d044655	1.15485	0.116753	-3.30617	0.01905
Zm00001d030888	27.6896	54.8325	0.985685	0.01915
Zm00001d016006	1.17233	4.32803	1.88434	0.0192
Zm00001d012748	12.6868	26.6106	1.06867	0.01925
Zm00001d048569	2.95624	7.72852	1.38643	0.0193
Zm00001d009844	5.8941	14.3056	1.27924	0.01945
Zm00001d037232	1.70957	0.384984	-2.15076	0.01955
Zm00001d039120	11.6402	23.8373	1.03411	0.0196
Zm00001d049201	5.28802	12.7087	1.26502	0.01965
Zm00001d047951	50.1362	128.368	1.35636	0.0197
Zm00001d020898	9.81272	34.5293	1.81509	0.01975
Zm00001d028474	514.322	219.997	-1.22519	0.01975
Zm00001d033623	2.31875	7.95132	1.77785	0.02
Zm00001d015829	10.6077	21.6417	1.0287	0.02005
Zm00001d016332	3.21024	9.12391	1.50697	0.02015
Zm00001d018103	1.8605	5.80326	1.64117	0.0202
Zm00001d020414	20.5631	40.7835	0.987931	0.0203
Zm00001d021170	0.857872	3.0824	1.84522	0.0203
Zm00001d020771	14.8475	32.9756	1.15118	0.0204
Zm00001d000226	3.80411	1.36628	-1.4773	0.0206
Zm00001d049197	0.0913993	1.78995	4.2916	0.02075
Zm00001d002974	1.64965	4.69446	1.5088	0.0209
Zm00001d021019	0.955591	3.26474	1.7725	0.02095
Zm00001d005146	0	2.50584	inf	0.02105
Zm00001d005779	99.1747	197.435	0.993333	0.02115
Zm00001d026590	0.510096	1.34039	1.39381	0.02115
Zm00001d019850	7.81008	18.24	1.22369	0.02125
Zm00001d037711	0.47679	3.41249	2.8394	0.0215
Zm00001d013253	101.728	51.0911	-0.993569	0.02155
Zm00001d026076	0.652064	2.9074	2.15664	0.0216
Zm00001d002661	3.57254	9.66902	1.43642	0.0217
Zm00001d015233	5.16605	12.0897	1.22664	0.0217
Zm00001d020134	16.8258	8.36786	-1.00774	0.02185
Zm00001d032334	22.764	44.8624	0.978752	0.0219
Zm00001d002064	0.15136	3.4759	4.52133	0.02205
Zm00001d018504	0.209889	4.53295	4.43275	0.0221
Zm00001d024961	6.64517	2.67227	-1.31424	0.02205
Zm00001d031670	2.2842	5.91021	1.37152	0.0221
Zm00001d044188	1.74919	4.59926	1.39472	0.02205
Zm00001d020339	1.87039	5.1482	1.46073	0.0223
Zm00001d002058	2.85057	8.26839	1.53636	0.02245
Zm00001d007345	1.42687	4.20462	1.55912	0.0224
Zm00001d019926	4.62538	12.645	1.45093	0.02245
Zm00001d034137	4.39252	11.6169	1.40311	0.0224
Zm00001d047758	26.1106	55.0992	1.0774	0.02245
Zm00001d026500	7.75207	20.8668	1.42856	0.0225
Zm00001d021189	0.244124	1.76809	2.85651	0.0226
Zm00001d008827	6.44538	1.75639	-1.87566	0.0227
Zm00001d034109	0.190839	2.45452	3.68502	0.0227
Zm00001d036635	0.608527	1.88249	1.62925	0.0227
Zm00001d018326	1.42854	5.47782	1.93906	0.0228
Zm00001d050635	41.958	100.384	1.25851	0.0228
Zm00001d007335	1.04795	0	#NAME?	0.02285
Zm00001d028711	3.24769	8.11664	1.32147	0.0229
Zm00001d014083	0.070995	2.7779	5.29013	0.023
Zm00001d039769	12.2404	28.254	1.2068	0.023
Zm00001d044091	2.10041	5.88051	1.48527	0.023
Zm00001d032776	2.06152	5.76395	1.48335	0.02315
Zm00001d000064	1.97817	0	#NAME?	0.02325
Zm00001d018030	284.297	545.234	0.939478	0.02355
Zm00001d052260	0.249255	1.56294	2.64857	0.0237
Zm00001d007835	0.0793294	5.36888	6.08062	0.0239
Zm00001d009866	2.81945	8.86121	1.65209	0.0239
Zm00001d013745	54.985	113.067	1.04006	0.0239
Zm00001d014986	0.325641	1.43068	2.13535	0.02395
Zm00001d015183	363.546	192.705	-0.915742	0.02395
Zm00001d053282	1.86864	4.89048	1.38799	0.0239
Zm00001d033312	0.216356	1.49861	2.79215	0.02405
Zm00001d003249	0.861073	2.96316	1.78293	0.02415
Zm00001d008869	1.08499	3.04602	1.48924	0.02425
Zm00001d013861	35.7535	12.7672	-1.48564	0.02435
Zm00001d016122	18.6941	8.74025	-1.09684	0.0244
Zm00001d028686	3.8796	9.27056	1.25675	0.0244
Zm00001d043019	0.375112	1.45005	1.95071	0.02435
Zm00001d053964	3.76537	9.89816	1.39437	0.02435
Zm00001d020877	165.216	316.619	0.938392	0.0245
Zm00001d020950	32.0894	11.6333	-1.46383	0.02455
Zm00001d038066	0.179426	3.65148	4.34702	0.02455
Zm00001d048625	0.651487	3.52944	2.43763	0.0247
Zm00001d009938	4.71706	13.2903	1.49442	0.02505
Zm00001d034795	4.9998	1.75166	-1.51315	0.02505
Zm00001d012212	0.312139	1.62131	2.3769	0.0251
Zm00001d032485	47.2544	96.6102	1.03173	0.02525
Zm00001d044162	0.738487	2.69018	1.86506	0.02525
Zm00001d011363	104.677	45.8912	-1.18966	0.0255
Zm00001d024595	1.58078	0.412832	-1.93701	0.02545
Zm00001d024828	9.00242	18.8874	1.06904	0.02545
Zm00001d048089	16.8117	6.23049	-1.43205	0.0255
Zm00001d050259	0.961244	2.77111	1.52749	0.02555
Zm00001d013937	19.7766	40.9943	1.05163	0.0257
Zm00001d028770	9.18359	21.8392	1.24979	0.0257
Zm00001d042867	11.5133	2.00139	-2.52422	0.0257
Zm00001d042853	3.58463	1.29881	-1.46463	0.0259
Zm00001d015100	30.123	62.52	1.05345	0.02615
Zm00001d034752	5.27678	2.0316	-1.37704	0.02625
Zm00001d042685	1.4385	4.54851	1.66083	0.0263
Zm00001d048819	6.41282	14.9342	1.21959	0.0264
Zm00001d014078	2.83588	6.81077	1.26402	0.0266
Zm00001d048494	5.99397	13.6613	1.18852	0.0266
Zm00001d051912	2.63483	6.38455	1.27687	0.0266
Zm00001d022166	6.99168	16.9924	1.28118	0.0268
Zm00001d049092	21.7162	44.2055	1.02545	0.0268
Zm00001d048592	4.84623	1.52429	-1.66873	0.0269
Zm00001d021061	28.5862	11.966	-1.25638	0.027
Zm00001d036532	1.01409	3.53098	1.79988	0.0272
Zm00001d003379	13.3161	5.40322	-1.30128	0.02735
Zm00001d051320	8.9158	23.1719	1.37794	0.02735
Zm00001d043263	7.8147	18.3003	1.22761	0.0274
Zm00001d047096	126.187	55.0459	-1.19686	0.0276
Zm00001d008865	1.05186	3.53806	1.75001	0.02775
Zm00001d011243	1.03773	3.83544	1.88596	0.0277
Zm00001d017914	0.306744	2.84181	3.21171	0.0277
Zm00001d024281	0.148596	1.67238	3.49244	0.02775
Zm00001d004555	0.667197	2.35751	1.82108	0.02785
Zm00001d044839	9.08144	2.96374	-1.6155	0.02815
Zm00001d002478	3.5142	8.06309	1.19814	0.0284
Zm00001d024531	7.56932	19.561	1.36975	0.0284
Zm00001d030656	2.08619	0.69311	-1.58971	0.02855
Zm00001d036422	3.76641	1.57781	-1.25526	0.0288
Zm00001d052008	2.81447	6.92428	1.2988	0.0288
Zm00001d019510	4.81831	11.0162	1.19302	0.029
Zm00001d007949	7.1479	2.65202	-1.43043	0.0291
Zm00001d009927	53.7117	103.024	0.939679	0.0292
Zm00001d032101	106.64	51.6473	-1.04598	0.02925
Zm00001d020972	4.0338	9.10171	1.174	0.02935
Zm00001d045957	1.96132	0	#NAME?	0.02935
Zm00001d026253	19.3084	9.03739	-1.09525	0.0294
Zm00001d042708	4.30349	10.5746	1.29702	0.0296
Zm00001d042609	1.15224	3.77996	1.71393	0.02965
Zm00001d028187	8.72358	19.148	1.1342	0.0298
Zm00001d053848	5.41898	11.6864	1.10874	0.02995
Zm00001d012578	0.155545	1.37899	3.14821	0.03015
Zm00001d023499	14.6699	5.20925	-1.49371	0.0301
Zm00001d053916	2.22583	0.633462	-1.81301	0.03015
Zm00001d054052	1.16608	0.479632	-1.28166	0.0301
Zm00001d025834	1.05615	3.20434	1.60122	0.03035
Zm00001d008600	13.2863	5.93183	-1.1634	0.0304
Zm00001d007354	0.339799	1.23902	1.86645	0.03045
Zm00001d022041	5.06986	11.3236	1.15932	0.03055
Zm00001d042706	2.10322	6.05212	1.52484	0.03055
Zm00001d043047	8.77789	3.56729	-1.29905	0.03075
Zm00001d043178	2.4015	6.63908	1.46705	0.03085
Zm00001d028432	1.48214	6.32202	2.0927	0.0312
Zm00001d033848	0.293957	1.19833	2.02735	0.03115
Zm00001d054002	18.4615	9.14139	-1.01403	0.0312
Zm00001d021788	133.468	243.276	0.866096	0.03135
Zm00001d007379	8.41087	3.06577	-1.45601	0.0314
Zm00001d025825	0.405509	1.39128	1.77861	0.03145
Zm00001d042627	1.85814	4.46911	1.26613	0.0316
Zm00001d043449	3.3514	8.1744	1.28635	0.0316
Zm00001d045230	8.74588	4.19594	-1.05961	0.03165
Zm00001d037918	2.09305	5.12872	1.29299	0.0317
Zm00001d020834	42.4375	83.7496	0.980744	0.03175
Zm00001d039682	0.378772	1.23342	1.70326	0.0322
Zm00001d033180	15.8976	5.447	-1.54528	0.03225
Zm00001d034807	47.2799	98.5603	1.05978	0.03275
Zm00001d014733	0	2.53403	inf	0.033
Zm00001d015058	21.0394	47.0292	1.16047	0.0329
Zm00001d027136	0	5.87023	inf	0.033
Zm00001d051635	0	3.55577	inf	0.033
Zm00001d011370	0.570778	2.03005	1.83051	0.0331
Zm00001d023516	2.55509	10.9421	2.09845	0.0331
Zm00001d007826	2.09369	5.24373	1.32454	0.0332
Zm00001d010814	0	1.20244	inf	0.0335
Zm00001d014385	18.0488	35.7134	0.984565	0.03325
Zm00001d024897	2.78428	0	#NAME?	0.03355
Zm00001d027873	0	36.4861	inf	0.0335
Zm00001d029462	22.941	46.3035	1.0132	0.03355
Zm00001d038860	0.558672	1.98748	1.83087	0.0332
Zm00001d039401	7.94991	18.0948	1.18657	0.0334
Zm00001d042116	0.242218	1.18736	2.29339	0.0335
Zm00001d047452	7.86795	3.35598	-1.22925	0.0333
Zm00001d048563	2.69699	6.40625	1.24813	0.0335
Zm00001d049251	1.12838	2.81821	1.32053	0.0333
Zm00001d053957	0.445911	1.6099	1.85214	0.03335
Zm00001d007901	1.3621	5.09011	1.90186	0.03395
Zm00001d043170	48.7118	100.5	1.04485	0.03405
Zm00001d037687	0.755547	3.02017	1.99903	0.0341
Zm00001d021588	9.25019	4.17969	-1.14609	0.03415
Zm00001d008940	1.22525	3.2875	1.42392	0.0342
Zm00001d034143	31.3899	58.6693	0.902305	0.03425
Zm00001d007094	0.236571	1.82906	2.95076	0.0343
Zm00001d015905	33.1879	16.9827	-0.966589	0.0344
Zm00001d038291	1.13448	9.55181	3.07375	0.03445
Zm00001d043238	0.249801	1.12913	2.17635	0.03455
Zm00001d009631	46.7223	91.7808	0.974081	0.03465
Zm00001d028751	0.871409	2.5128	1.52788	0.0347
Zm00001d033719	43.0895	79.8967	0.890798	0.03475
Zm00001d005708	0.787988	2.67628	1.76399	0.0348
Zm00001d025799	4.98078	11.5733	1.21636	0.0351
Zm00001d049956	0.162932	1.31839	3.01644	0.0351
Zm00001d004231	1.46932	6.36197	2.11432	0.03515
Zm00001d009594	5.60085	12.3076	1.13584	0.0352
Zm00001d044164	1.01078	2.70453	1.4199	0.03535
Zm00001d008851	2.26967	0.630321	-1.84833	0.03545
Zm00001d026131	0.789675	2.51577	1.67167	0.03545
Zm00001d002940	1.92573	15.7178	3.02893	0.03555
Zm00001d002996	0.66576	2.93782	2.14167	0.0356
Zm00001d047104	1.30339	3.5842	1.45938	0.0356
Zm00001d024946	0.317114	1.3807	2.12233	0.0359
Zm00001d036624	7.84966	3.65534	-1.10263	0.03595
Zm00001d021935	6.61287	17.7917	1.42786	0.036
Zm00001d032926	0.232848	4.41917	4.24632	0.0361
Zm00001d048583	6.47807	13.3799	1.04643	0.0361
Zm00001d053962	0.169225	6.54896	5.27425	0.03615
Zm00001d005981	3.29147	7.6511	1.21694	0.0365
Zm00001d014526	23.7764	11.8676	-1.0025	0.03655
Zm00001d015061	0.281191	1.29683	2.20536	0.03655
Zm00001d036475	48.6369	89.6451	0.882175	0.03655
Zm00001d037605	102.356	52.7926	-0.955186	0.03645
Zm00001d005741	1.72905	9.08117	2.3929	0.03665
Zm00001d033714	10.6203	22.2611	1.0677	0.0368
Zm00001d052111	14.6953	30.0861	1.03374	0.03685
Zm00001d012537	51.7225	97.769	0.918587	0.03695
Zm00001d016465	3.09375	8.50312	1.45864	0.037
Zm00001d046755	1.77897	0.513343	-1.79305	0.037
Zm00001d045563	3.80788	0.884853	-2.10548	0.0372
Zm00001d020409	43.2514	79.8469	0.884488	0.03725
Zm00001d002934	0.545619	2.6773	2.29482	0.0373
Zm00001d031026	88.2249	46.5149	-0.923494	0.0374
Zm00001d028151	35.0195	17.3992	-1.00914	0.03745
Zm00001d012750	27.2953	51.4204	0.913687	0.0375
Zm00001d018499	0.96186	2.85799	1.5711	0.0376
Zm00001d019692	1.08539	6.81021	2.64949	0.0376
Zm00001d020882	6.21079	2.46224	-1.3348	0.0376
Zm00001d053643	1.81438	0.497757	-1.86596	0.0378
Zm00001d004366	1.21683	3.76514	1.62958	0.0381
Zm00001d012808	0.868296	2.75426	1.6654	0.0381
Zm00001d048962	6.25001	12.4123	0.989833	0.03815
Zm00001d028154	0.424917	2.70613	2.67098	0.0382
Zm00001d008795	0.120489	5.72343	5.56991	0.0384
Zm00001d040318	2.99137	7.00693	1.22798	0.0384
Zm00001d016342	0.685383	5.24192	2.93511	0.03845
Zm00001d014456	27.3449	14.3874	-0.926462	0.03855
Zm00001d047418	35.2063	17.6882	-0.993046	0.0386
Zm00001d000677	0	10.1937	inf	0.03895
Zm00001d012543	0	2.80188	inf	0.03895
Zm00001d014381	0	1.06207	inf	0.03895
Zm00001d031619	6.08006	13.0476	1.10163	0.03895
Zm00001d042480	4.17748	8.85359	1.08363	0.03915
Zm00001d026465	0.787082	4.18651	2.41116	0.0393
Zm00001d034372	2.02373	5.51639	1.44671	0.0395
Zm00001d036451	17.3793	7.70931	-1.17269	0.03945
Zm00001d048319	1.27391	0.382532	-1.73561	0.0395
Zm00001d027555	20.6631	10.3198	-1.00164	0.0396
Zm00001d047911	2.31167	0.929666	-1.31415	0.0398
Zm00001d045218	1.86999	0.629045	-1.5718	0.0399
Zm00001d022834	0	1.55118	inf	0.04005
Zm00001d011288	5.67087	12.1408	1.09822	0.0402
Zm00001d028612	0.80881	2.68402	1.73052	0.04025
Zm00001d034558	10.5442	22.2209	1.07547	0.04025
Zm00001d010899	2.46124	0.272863	-3.17313	0.0403
Zm00001d006467	1.159	3.10654	1.42243	0.04045
Zm00001d051787	0.680675	2.5365	1.8978	0.04045
Zm00001d015914	14.0062	6.21808	-1.17153	0.0406
Zm00001d002811	0.360542	1.32536	1.87815	0.0407
Zm00001d022477	0	2.7823	inf	0.04095
Zm00001d011192	5.81315	11.4206	0.97424	0.04105
Zm00001d028949	6.65841	14.1188	1.08436	0.04105
Zm00001d002181	62.2454	34.0974	-0.868305	0.0411
Zm00001d048707	1.09871	4.81261	2.13101	0.04115
Zm00001d009902	12.659	2.89954	-2.12626	0.0412
Zm00001d021131	1.78451	4.64455	1.38001	0.0413
Zm00001d027735	12.7788	0.652409	-4.29183	0.0415
Zm00001d038126	12.5282	5.11085	-1.29354	0.04155
Zm00001d005154	1.62154	0.102179	-3.9882	0.0416
Zm00001d008839	17.0893	4.72863	-1.8536	0.04165
Zm00001d027536	102.364	54.9638	-0.897158	0.0417
Zm00001d015484	26.1061	50.2152	0.943735	0.04175
Zm00001d031635	1.60076	4.28861	1.42175	0.0419
Zm00001d013957	19.9607	9.94622	-1.00494	0.042
Zm00001d038113	1.18756	0.458118	-1.37421	0.042
Zm00001d022421	78.1067	152.878	0.968861	0.0421
Zm00001d032188	8.92165	18.0858	1.01948	0.0421
Zm00001d013319	24.6401	48.57	0.979055	0.04225
Zm00001d045021	0.944382	2.76127	1.54789	0.04225
Zm00001d006940	2.80177	0	#NAME?	0.04235
Zm00001d031209	0.814372	2.41006	1.56531	0.0425
Zm00001d043921	0.930092	2.91483	1.64797	0.0425
Zm00001d002864	5.1746	11.0593	1.09574	0.0427
Zm00001d021195	0.114491	8.82904	6.26895	0.04285
Zm00001d046953	8.12427	15.9689	0.974951	0.04295
Zm00001d010385	0.199439	2.43675	3.61094	0.0431
Zm00001d015052	0.335528	1.44464	2.10621	0.0431
Zm00001d032480	12.5249	25.5373	1.02781	0.04355
Zm00001d036630	2013.1	1095.05	-0.878427	0.04355
Zm00001d016160	1.27145	3.21131	1.33669	0.04365
Zm00001d043477	13.8872	27.606	0.99123	0.0438
Zm00001d000675	1.08406	4.35937	2.00767	0.044
Zm00001d017654	1.25758	3.36571	1.42026	0.04395
Zm00001d026489	13.0248	5.67485	-1.19861	0.04395
Zm00001d045101	0.872249	3.10552	1.83202	0.044
Zm00001d047269	1.32227	4.12815	1.64248	0.044
Zm00001d000060	2.36845	5.94451	1.32761	0.04445
Zm00001d012228	4.57945	10.763	1.23283	0.04445
Zm00001d028536	123.65	235.51	0.92952	0.04445
Zm00001d028707	6.16891	18.0621	1.54988	0.0443
Zm00001d028766	2.83239	0.258463	-3.45399	0.0445
Zm00001d033972	3.70329	11.2355	1.60118	0.04445
Zm00001d034130	0.689439	3.26482	2.24351	0.04425
Zm00001d037774	98.9452	180.946	0.870858	0.04415
Zm00001d047495	2.37698	5.63279	1.24472	0.0445
Zm00001d047839	14.5316	7.66002	-0.923776	0.0444
Zm00001d020399	1.29193	0.49271	-1.39072	0.04455
Zm00001d013109	0.839531	4.35083	2.37364	0.0449
Zm00001d010463	0.909211	2.33986	1.36373	0.04515
Zm00001d014606	33.1508	16.5922	-0.998537	0.04515
Zm00001d032279	7.16274	13.5805	0.922956	0.04515
Zm00001d036454	99.7672	54.7874	-0.864722	0.04505
Zm00001d048688	0.52802	2.09826	1.99053	0.0451
Zm00001d033077	0.189446	2.56213	3.75749	0.04535
Zm00001d036439	1.09812	3.32199	1.59701	0.04535
Zm00001d032857	0.452744	1.56152	1.78619	0.04555
Zm00001d054001	18.8157	8.4627	-1.15275	0.04555
Zm00001d016849	2.14813	0.725011	-1.56701	0.04575
Zm00001d020686	13.1304	26.0945	0.99084	0.04565
Zm00001d024841	0.759952	2.10864	1.47233	0.04585
Zm00001d038432	0.469285	1.30436	1.4748	0.0458
Zm00001d042709	0.198165	1.53456	2.95305	0.04575
Zm00001d047492	30.2843	14.9579	-1.01766	0.04585
Zm00001d048997	43.2505	22.1489	-0.96548	0.0459
Zm00001d008285	2.34439	0.790873	-1.56769	0.04615
Zm00001d042787	3.60279	1.16117	-1.63354	0.0464
Zm00001d013398	0.90091	2.25244	1.32203	0.04645
Zm00001d028786	7.86501	17.3657	1.14272	0.04655
Zm00001d042104	12.3928	25.0445	1.015	0.04695
Zm00001d044409	0.509618	2.04982	2.00801	0.04705
Zm00001d034270	12.2807	4.72216	-1.37887	0.0471
Zm00001d009541	5.29749	11.3751	1.10249	0.0473
Zm00001d029983	26.1114	47.4959	0.863122	0.0473
Zm00001d018061	4.54961	23.0143	2.33871	0.04745
Zm00001d008883	0.593798	2.28875	1.94652	0.0478
Zm00001d047855	14.1637	26.5414	0.906045	0.04785
Zm00001d013108	2.49187	5.55032	1.15534	0.04795
Zm00001d053293	4.5596	10.8125	1.24572	0.048
Zm00001d034594	1.78325	3.86931	1.11757	0.0481
Zm00001d020537	24.9599	48.3584	0.954151	0.04815
Zm00001d012361	3.09174	1.13302	-1.44825	0.0482
Zm00001d036651	24.3017	46.3986	0.933024	0.04825
Zm00001d022155	1.11933	0.356536	-1.65052	0.0484
Zm00001d038548	1.39011	0.548488	-1.34166	0.0484
Zm00001d037297	2.61782	5.88134	1.16778	0.0486
Zm00001d008789	11.3187	22.3012	0.978416	0.0487
Zm00001d001902	1.36629	0.242633	-2.49342	0.04875
Zm00001d021318	2.77165	11.6805	2.07528	0.0488
Zm00001d053816	1.46612	3.70378	1.337	0.0489
Zm00001d009774	352.762	199.279	-0.823909	0.04915
Zm00001d046460	2.08171	5.5122	1.40486	0.0493
Zm00001d043249	0.9911	3.27562	1.72467	0.0494
Zm00001d019794	0	5.01802	inf	0.04955
Zm00001d026245	0.800194	3.26038	2.02662	0.04955
Zm00001d039514	1.23471	3.59635	1.54236	0.04955
Zm00001d029066	12.3828	24.5042	0.984688	0.0498
Zm00001d016075	5.05876	10.6041	1.06777	0.0499
Zm00001d042598	9.19092	17.6389	0.940479	0.04995
