# Supplementary material for: A translatome-transcriptome multi-omics gene regulatory network reveals the complicated functional landscape of maize
Source: Genome Biol. 2023 Mar 29;24:60. doi: 10.1186/s13059-023-02890-4 (PMC10053466; doi:10.1186/s13059-023-02890-4)
Supplement: Supplementary file 8 — Additional file 8: Table S7. A sub-GRN for MYB related TFs. [file 13059_2023_2890_MOESM8_ESM.xlsx]

## Sheet: Sheet1
Table S7- A sub-GRN for MYB related TFs
TFs	Targets
Zm00001d042910	Zm00001d009622
Zm00001d016000	Zm00001d047827
Zm00001d013827	Zm00001d036097	# Union of three types of GRN, weight ≥ 0.05
Zm00001d051458	Zm00001d010585
Zm00001d028842	Zm00001d037339
Zm00001d051267	Zm00001d053788
Zm00001d045581	Zm00001d021302
Zm00001d028380	Zm00001d005454
Zm00001d039893	Zm00001d028647
Zm00001d049495	Zm00001d007786
Zm00001d039893	Zm00001d024014
Zm00001d037334	Zm00001d046253
Zm00001d029875	Zm00001d009916
Zm00001d006585	Zm00001d015332
Zm00001d041935	Zm00001d023552
Zm00001d006236	Zm00001d018322
Zm00001d018776	Zm00001d012894
Zm00001d042830	Zm00001d024250
Zm00001d016784	Zm00001d032511
Zm00001d039700	Zm00001d003184
Zm00001d043687	Zm00001d015517
Zm00001d026362	Zm00001d043847
Zm00001d011515	Zm00001d045924
Zm00001d043696	Zm00001d040276
Zm00001d008602	Zm00001d005003
Zm00001d005760	Zm00001d005760
Zm00001d036551	Zm00001d037061
Zm00001d032178	Zm00001d003677
Zm00001d036356	Zm00001d025989
Zm00001d020408	Zm00001d050141
Zm00001d023282	Zm00001d052216
Zm00001d005055	Zm00001d019620
Zm00001d025930	Zm00001d044543
Zm00001d043687	Zm00001d042231
Zm00001d051269	Zm00001d044731
Zm00001d042756	Zm00001d023793
Zm00001d008602	Zm00001d006486
Zm00001d013399	Zm00001d020957
Zm00001d012379	Zm00001d018953
Zm00001d037836	Zm00001d044972
Zm00001d002843	Zm00001d048629
Zm00001d049543	Zm00001d021760
Zm00001d022628	Zm00001d002768
Zm00001d030644	Zm00001d037448
Zm00001d025930	Zm00001d050853
Zm00001d010967	Zm00001d039935
Zm00001d043696	Zm00001d023351
Zm00001d044409	Zm00001d023872
Zm00001d037334	Zm00001d040340
Zm00001d016952	Zm00001d046297
Zm00001d002545	Zm00001d039390
Zm00001d008251	Zm00001d008844
Zm00001d016000	Zm00001d000231
Zm00001d024784	Zm00001d025226
Zm00001d039893	Zm00001d038652
Zm00001d016784	Zm00001d040211
Zm00001d024810	Zm00001d031499
Zm00001d005055	Zm00001d051899
Zm00001d049543	Zm00001d031517
Zm00001d040621	Zm00001d023288
Zm00001d020947	Zm00001d010968
Zm00001d045581	Zm00001d016322
Zm00001d009088	Zm00001d043348
Zm00001d024894	Zm00001d052619
Zm00001d013777	Zm00001d000277
Zm00001d037836	Zm00001d036515
Zm00001d032194	Zm00001d035108
Zm00001d040423	Zm00001d053729
Zm00001d020947	Zm00001d010118
Zm00001d024644	Zm00001d017248
Zm00001d044194	Zm00001d024340
Zm00001d016000	Zm00001d010441
Zm00001d044117	Zm00001d014333
Zm00001d029875	Zm00001d010856
Zm00001d024784	Zm00001d045914
Zm00001d037334	Zm00001d052422
Zm00001d004744	Zm00001d029896
Zm00001d025823	Zm00001d047416
Zm00001d039700	Zm00001d005965
Zm00001d013399	Zm00001d029505
Zm00001d052397	Zm00001d024681
Zm00001d008198	Zm00001d011048
Zm00001d045581	Zm00001d041390
Zm00001d011515	Zm00001d016969
Zm00001d023282	Zm00001d045817
Zm00001d051520	Zm00001d050141
Zm00001d016000	Zm00001d015257
Zm00001d008602	Zm00001d049889
Zm00001d021537	Zm00001d021537
Zm00001d012337	Zm00001d012337
Zm00001d047671	Zm00001d007532
Zm00001d049581	Zm00001d052986
Zm00001d030737	Zm00001d009305
Zm00001d016952	Zm00001d006841
Zm00001d035470	Zm00001d034730
Zm00001d018776	Zm00001d011991
Zm00001d028380	Zm00001d036452
Zm00001d040527	Zm00001d040527
Zm00001d039750	Zm00001d023683
Zm00001d049543	Zm00001d003278
Zm00001d032206	Zm00001d041821
Zm00001d002545	Zm00001d041545
Zm00001d039750	Zm00001d032675
Zm00001d053124	Zm00001d033775
Zm00001d042287	Zm00001d031826
Zm00001d011297	Zm00001d045232
Zm00001d015747	Zm00001d042738
Zm00001d049581	Zm00001d039494
Zm00001d044409	Zm00001d050403
Zm00001d015747	Zm00001d042187
Zm00001d049543	Zm00001d031516
Zm00001d022227	Zm00001d012535
Zm00001d008251	Zm00001d044943
Zm00001d032194	Zm00001d040671
Zm00001d013827	Zm00001d003021
Zm00001d011252	Zm00001d042503
Zm00001d037334	Zm00001d032675
Zm00001d023282	Zm00001d052011
Zm00001d024627	Zm00001d024809
Zm00001d032178	Zm00001d014719
Zm00001d033075	Zm00001d014719
Zm00001d026017	GRMZM5G891801
Zm00001d005760	Zm00001d034891
Zm00001d025664	Zm00001d003650
Zm00001d053124	Zm00001d046835
Zm00001d037836	Zm00001d028160
Zm00001d043968	Zm00001d015002
Zm00001d017268	Zm00001d029947
Zm00001d036356	Zm00001d028564
Zm00001d052397	Zm00001d035363
Zm00001d024784	Zm00001d049012
Zm00001d016952	Zm00001d010574
Zm00001d011515	Zm00001d040097
Zm00001d039750	Zm00001d023324
Zm00001d031454	Zm00001d026255
Zm00001d047182	Zm00001d041671
Zm00001d052397	GRMZM5G815553
Zm00001d016784	Zm00001d018046
Zm00001d020947	Zm00001d009876
Zm00001d008251	Zm00001d034673
Zm00001d013399	Zm00001d037653
Zm00001d033815	Zm00001d033815
Zm00001d023282	Zm00001d053170
Zm00001d049581	Zm00001d018981
Zm00001d008198	Zm00001d008198
Zm00001d009088	Zm00001d025229
Zm00001d007191	Zm00001d048446
Zm00001d044409	Zm00001d044308
Zm00001d015747	Zm00001d003359
Zm00001d038878	Zm00001d037418
Zm00001d020405	Zm00001d024437
Zm00001d037334	Zm00001d010453
Zm00001d030737	Zm00001d034516
Zm00001d006922	Zm00001d006922
Zm00001d026017	Zm00001d004298
Zm00001d008800	Zm00001d020556
Zm00001d016000	Zm00001d018586
Zm00001d042756	Zm00001d026604
Zm00001d053220	Zm00001d005038
Zm00001d030737	Zm00001d011784
Zm00001d051520	Zm00001d017366
Zm00001d020408	Zm00001d050055
Zm00001d005055	Zm00001d040578
Zm00001d016784	Zm00001d006283
Zm00001d037836	Zm00001d039617
Zm00001d021296	Zm00001d029814
Zm00001d026017	Zm00001d003021
Zm00001d006585	Zm00001d046859
Zm00001d043968	Zm00001d012608
Zm00001d028380	Zm00001d053036
Zm00001d040423	Zm00001d036793
Zm00001d018776	Zm00001d019042
Zm00001d013399	Zm00001d033704
Zm00001d034891	Zm00001d031079
Zm00001d042756	Zm00001d050441
Zm00001d008800	Zm00001d009022
Zm00001d042830	Zm00001d042199
Zm00001d044117	Zm00001d021340
Zm00001d034033	Zm00001d013282
Zm00001d037836	Zm00001d009564
Zm00001d043696	Zm00001d035593
Zm00001d017782	Zm00001d024258
Zm00001d012255	Zm00001d043151
Zm00001d016952	Zm00001d015153
Zm00001d010907	Zm00001d000272
Zm00001d016000	Zm00001d002187
Zm00001d023282	Zm00001d022630
Zm00001d036356	Zm00001d017149
Zm00001d006791	Zm00001d050974
Zm00001d045162	Zm00001d050974
Zm00001d049543	Zm00001d011358
Zm00001d040423	Zm00001d029038
Zm00001d042287	Zm00001d052130
Zm00001d038270	Zm00001d039748
Zm00001d039306	Zm00001d000120
Zm00001d044117	Zm00001d046664
Zm00001d039475	Zm00001d033872
Zm00001d032194	Zm00001d027759
Zm00001d022227	Zm00001d004484
Zm00001d030678	Zm00001d014648
Zm00001d032206	Zm00001d051778
Zm00001d016000	Zm00001d010012
Zm00001d030678	Zm00001d000214
Zm00001d022227	Zm00001d003699
Zm00001d002476	Zm00001d024755
Zm00001d014117	Zm00001d005162
Zm00001d037836	Zm00001d049251
Zm00001d053220	Zm00001d011643
Zm00001d030737	Zm00001d039757
Zm00001d010907	Zm00001d008509
Zm00001d036356	Zm00001d039539
Zm00001d006791	Zm00001d013473
Zm00001d017268	Zm00001d037305
Zm00001d028842	Zm00001d011944
Zm00001d053060	Zm00001d030323
Zm00001d032206	Zm00001d020487
Zm00001d008800	Zm00001d030074
Zm00001d008229	Zm00001d046938
Zm00001d043696	Zm00001d004485
Zm00001d049581	Zm00001d028169
Zm00001d013694	Zm00001d036562
Zm00001d047671	Zm00001d001857
Zm00001d006922	Zm00001d049330
Zm00001d030644	Zm00001d016557
Zm00001d037836	Zm00001d004020
Zm00001d047182	Zm00001d024317
Zm00001d030737	Zm00001d042872
Zm00001d006922	Zm00001d024610
Zm00001d039306	Zm00001d005151
Zm00001d016000	Zm00001d039772
Zm00001d020457	Zm00001d020457
Zm00001d051269	Zm00001d043164
Zm00001d023282	Zm00001d006098
Zm00001d037836	Zm00001d042130
Zm00001d045581	Zm00001d025364
Zm00001d043968	Zm00001d003867
Zm00001d032194	Zm00001d002132
Zm00001d049543	Zm00001d028297
Zm00001d014863	Zm00001d014863
Zm00001d013265	Zm00001d002116
Zm00001d052397	GRMZM5G864407
Zm00001d023282	Zm00001d049694
Zm00001d009088	Zm00001d026037
Zm00001d044117	Zm00001d007595
Zm00001d037334	Zm00001d044748
Zm00001d010907	Zm00001d010250
Zm00001d025930	Zm00001d009530
Zm00001d040423	Zm00001d033407
Zm00001d015747	Zm00001d051349
Zm00001d020947	Zm00001d003343
Zm00001d030678	Zm00001d034538
Zm00001d042830	Zm00001d013288
Zm00001d044409	Zm00001d042486
Zm00001d009088	Zm00001d010785
Zm00001d028380	Zm00001d024893
Zm00001d037334	Zm00001d037493
Zm00001d036551	Zm00001d011975
Zm00001d043696	Zm00001d008345
Zm00001d049543	Zm00001d039936
Zm00001d044409	Zm00001d014905
Zm00001d026017	Zm00001d044354
Zm00001d043968	Zm00001d043299
Zm00001d036356	Zm00001d043092
Zm00001d024547	Zm00001d008458
Zm00001d047960	Zm00001d009353
Zm00001d045581	Zm00001d021679
Zm00001d053210	Zm00001d052089
Zm00001d028842	Zm00001d029270
Zm00001d013399	Zm00001d029736
Zm00001d017782	Zm00001d052365
Zm00001d002843	Zm00001d037894
Zm00001d012379	Zm00001d022442
Zm00001d043696	Zm00001d000406
Zm00001d049543	Zm00001d009898
Zm00001d036356	Zm00001d038701
Zm00001d018776	Zm00001d000448
Zm00001d002482	Zm00001d026057
Zm00001d023282	Zm00001d025616
Zm00001d013399	Zm00001d034542
Zm00001d053210	Zm00001d017366
Zm00001d051458	Zm00001d021016
Zm00001d012544	Zm00001d005325
Zm00001d052804	Zm00001d048753
Zm00001d042287	Zm00001d023456
Zm00001d026362	Zm00001d047077
Zm00001d050185	Zm00001d003002
Zm00001d039750	Zm00001d015382
Zm00001d039750	Zm00001d025659
Zm00001d025930	Zm00001d016238
Zm00001d030737	Zm00001d039718
Zm00001d002476	Zm00001d011131
Zm00001d052397	Zm00001d007658
Zm00001d008251	Zm00001d030847
Zm00001d022227	Zm00001d034973
Zm00001d044117	Zm00001d044117
Zm00001d042756	Zm00001d024410
Zm00001d010201	Zm00001d012311
Zm00001d035604	Zm00001d019961
Zm00001d052069	Zm00001d024461
Zm00001d008808	Zm00001d052507
Zm00001d030737	Zm00001d029573
Zm00001d017268	Zm00001d018064
Zm00001d039049	Zm00001d039049
Zm00001d042287	Zm00001d051802
Zm00001d008800	Zm00001d025545
Zm00001d026203	Zm00001d048765
Zm00001d013801	GRMZM5G836994
Zm00001d030644	Zm00001d015057
Zm00001d016784	Zm00001d040930
Zm00001d017268	Zm00001d035854
Zm00001d030737	Zm00001d016037
Zm00001d023282	Zm00001d013277
Zm00001d016000	Zm00001d010380
Zm00001d013827	Zm00001d016807
Zm00001d035918	Zm00001d049204
Zm00001d016000	Zm00001d044198
Zm00001d030644	Zm00001d038760
Zm00001d044117	Zm00001d010397
Zm00001d002545	Zm00001d030443
Zm00001d002843	Zm00001d010586
Zm00001d008251	Zm00001d015411
Zm00001d029875	Zm00001d012367
Zm00001d038930	Zm00001d018118
Zm00001d023282	Zm00001d023282
Zm00001d024644	Zm00001d025843
Zm00001d008528	Zm00001d040996
Zm00001d008800	Zm00001d044606
Zm00001d044409	Zm00001d009904
Zm00001d042830	Zm00001d016743
Zm00001d036356	Zm00001d030985
Zm00001d032194	Zm00001d005374
Zm00001d044194	Zm00001d004680
Zm00001d040019	Zm00001d030797
Zm00001d030737	Zm00001d028039
Zm00001d013827	Zm00001d048192
Zm00001d003064	Zm00001d046997
Zm00001d044117	Zm00001d020738
Zm00001d047671	Zm00001d027363
Zm00001d002843	Zm00001d035684
Zm00001d052397	Zm00001d037361
Zm00001d043696	Zm00001d011791
Zm00001d018258	Zm00001d005284
Zm00001d026017	Zm00001d007464
Zm00001d008251	Zm00001d036601
Zm00001d047182	Zm00001d047182
Zm00001d013265	Zm00001d002938
Zm00001d025930	Zm00001d050775
Zm00001d041935	Zm00001d019155
Zm00001d049543	Zm00001d007135
Zm00001d021761	Zm00001d044385
Zm00001d042830	Zm00001d011712
Zm00001d038878	Zm00001d038878
Zm00001d010967	Zm00001d009622
Zm00001d036356	Zm00001d029174
Zm00001d018258	Zm00001d051676
Zm00001d044330	Zm00001d052983
Zm00001d011692	Zm00001d009622
Zm00001d011614	Zm00001d007255
Zm00001d030644	Zm00001d039338
Zm00001d053124	Zm00001d021224
Zm00001d018258	Zm00001d019590
Zm00001d008251	Zm00001d022576
Zm00001d039185	Zm00001d013779
Zm00001d010967	Zm00001d018358
Zm00001d043968	Zm00001d046170
Zm00001d013827	Zm00001d023451
Zm00001d038288	Zm00001d002602
Zm00001d017782	Zm00001d048593
Zm00001d043696	Zm00001d047156
Zm00001d018258	Zm00001d044421
Zm00001d026017	Zm00001d037539
Zm00001d030644	Zm00001d021896
Zm00001d019712	Zm00001d052331
Zm00001d042830	Zm00001d006275
Zm00001d029293	Zm00001d013435
Zm00001d034033	Zm00001d008909
Zm00001d051788	Zm00001d009631
Zm00001d028380	Zm00001d043346
Zm00001d039893	Zm00001d020651
Zm00001d011252	Zm00001d045056
Zm00001d012544	Zm00001d039795
Zm00001d040423	Zm00001d004220
Zm00001d037118	Zm00001d003723
Zm00001d030678	Zm00001d030289
Zm00001d028445	Zm00001d050445
Zm00001d049543	Zm00001d003513
Zm00001d008808	Zm00001d022566
Zm00001d009088	Zm00001d021384
Zm00001d040423	Zm00001d052301
Zm00001d048647	Zm00001d016011
Zm00001d028842	Zm00001d033364
Zm00001d023282	Zm00001d002353
Zm00001d028380	Zm00001d025756
Zm00001d024630	Zm00001d046537
Zm00001d023282	Zm00001d036390
Zm00001d044409	Zm00001d026383
Zm00001d049495	Zm00001d006499
Zm00001d051458	Zm00001d025299
Zm00001d012255	Zm00001d045862
Zm00001d002843	Zm00001d012120
Zm00001d016000	Zm00001d040751
Zm00001d032194	Zm00001d043827
Zm00001d036356	Zm00001d051585
Zm00001d008602	Zm00001d013856
Zm00001d039496	Zm00001d053562
Zm00001d028842	Zm00001d023641
Zm00001d040019	Zm00001d003521
Zm00001d002545	Zm00001d008786
Zm00001d025823	Zm00001d050798
Zm00001d008800	Zm00001d040467
Zm00001d026197	Zm00001d051736
Zm00001d029875	Zm00001d003183
Zm00001d010967	Zm00001d020150
Zm00001d045581	Zm00001d028357
Zm00001d044117	Zm00001d043780
Zm00001d026017	Zm00001d021897
Zm00001d035470	Zm00001d013380
Zm00001d049495	Zm00001d040710
Zm00001d008229	Zm00001d014816
Zm00001d025930	Zm00001d031337
Zm00001d037334	Zm00001d052676
Zm00001d039750	Zm00001d005779
Zm00001d039893	Zm00001d018280
Zm00001d028777	Zm00001d042756
Zm00001d008251	Zm00001d018662
Zm00001d034033	Zm00001d003439
Zm00001d029963	Zm00001d006293
Zm00001d036356	Zm00001d037106
Zm00001d041935	Zm00001d045572
Zm00001d053124	Zm00001d042726
Zm00001d008229	Zm00001d018162
Zm00001d018776	Zm00001d049913
Zm00001d043696	Zm00001d011731
Zm00001d039306	Zm00001d017964
Zm00001d044409	Zm00001d013348
Zm00001d033265	Zm00001d048210
Zm00001d028777	Zm00001d004473
Zm00001d038270	Zm00001d021804
Zm00001d016000	Zm00001d000406
Zm00001d035604	Zm00001d004534
Zm00001d012379	Zm00001d043502
Zm00001d006922	Zm00001d038177
Zm00001d016952	Zm00001d006050
Zm00001d008229	Zm00001d050110
Zm00001d009088	Zm00001d010102
Zm00001d016000	Zm00001d040374
Zm00001d039750	Zm00001d007684
Zm00001d008251	Zm00001d019427
Zm00001d049495	Zm00001d026351
Zm00001d043968	Zm00001d020030
Zm00001d052069	Zm00001d018931
Zm00001d008602	Zm00001d006197
Zm00001d025930	Zm00001d025482
Zm00001d023282	Zm00001d053288
Zm00001d044409	Zm00001d042524
Zm00001d002843	Zm00001d044022
Zm00001d034947	Zm00001d014066
Zm00001d020457	Zm00001d041939
Zm00001d013801	Zm00001d027461
Zm00001d039306	Zm00001d016417
Zm00001d036356	Zm00001d025250
Zm00001d012255	Zm00001d006401
Zm00001d006922	Zm00001d010903
Zm00001d002843	Zm00001d013342
Zm00001d013827	Zm00001d006501
Zm00001d040464	Zm00001d051254
Zm00001d024644	Zm00001d006780
Zm00001d026017	Zm00001d042751
Zm00001d037836	Zm00001d046528
Zm00001d002545	Zm00001d034042
Zm00001d044409	Zm00001d014074
Zm00001d001837	Zm00001d001837
Zm00001d023282	Zm00001d021251
Zm00001d029875	Zm00001d037032
Zm00001d039049	Zm00001d024842
Zm00001d047960	Zm00001d001866
Zm00001d007191	Zm00001d013087
Zm00001d018776	Zm00001d014762
Zm00001d024488	Zm00001d013053
Zm00001d042756	Zm00001d033929
Zm00001d008251	Zm00001d038285
Zm00001d018258	Zm00001d018258
Zm00001d043968	Zm00001d042050
Zm00001d032194	Zm00001d038285
Zm00001d008602	Zm00001d042277
Zm00001d042830	Zm00001d048136
Zm00001d045162	Zm00001d020101
Zm00001d024644	Zm00001d015265
Zm00001d051269	Zm00001d010461
Zm00001d049543	Zm00001d052633
Zm00001d040621	Zm00001d016714
Zm00001d008528	Zm00001d023617
Zm00001d043696	Zm00001d012730
Zm00001d005300	Zm00001d005300
Zm00001d038270	Zm00001d018683
Zm00001d003064	Zm00001d013165
Zm00001d002843	Zm00001d037731
Zm00001d002843	Zm00001d005322
Zm00001d028777	Zm00001d003763
Zm00001d048647	Zm00001d034337
Zm00001d053124	Zm00001d036785
Zm00001d046632	Zm00001d046509
Zm00001d028842	Zm00001d007206
Zm00001d029875	Zm00001d025912
Zm00001d044107	Zm00001d030720
Zm00001d030678	Zm00001d003346
Zm00001d011515	Zm00001d018348
Zm00001d017642	Zm00001d004389
Zm00001d039750	Zm00001d037961
Zm00001d047671	Zm00001d041776
Zm00001d005055	Zm00001d009134
Zm00001d021537	GRMZM5G807592
Zm00001d009088	Zm00001d051901
Zm00001d049543	Zm00001d024676
Zm00001d016000	Zm00001d013800
Zm00001d017383	Zm00001d004387
Zm00001d002545	Zm00001d004298
Zm00001d007191	Zm00001d002847
Zm00001d017268	Zm00001d024680
Zm00001d016000	Zm00001d040895
Zm00001d040423	Zm00001d037092
Zm00001d032206	Zm00001d022195
Zm00001d011252	Zm00001d030500
Zm00001d002843	Zm00001d002843
Zm00001d051480	Zm00001d051480
Zm00001d025930	Zm00001d034673
Zm00001d036356	Zm00001d042692
Zm00001d004744	Zm00001d043616
Zm00001d044117	Zm00001d047109
Zm00001d025930	Zm00001d008996
Zm00001d042756	Zm00001d048484
Zm00001d016000	Zm00001d029729
Zm00001d043968	Zm00001d006833
Zm00001d002545	Zm00001d021896
Zm00001d042830	Zm00001d041336
Zm00001d008251	Zm00001d028063
Zm00001d005300	Zm00001d017508
Zm00001d016784	Zm00001d016784
Zm00001d008229	Zm00001d013536
Zm00001d052397	Zm00001d040656
Zm00001d010967	Zm00001d027307
Zm00001d036356	Zm00001d039632
Zm00001d032194	Zm00001d042523
Zm00001d049495	Zm00001d000328
Zm00001d030644	Zm00001d046784
Zm00001d023282	Zm00001d051976
Zm00001d032206	Zm00001d027446
Zm00001d019712	Zm00001d048806
Zm00001d049495	Zm00001d025687
Zm00001d044409	Zm00001d000164
Zm00001d036356	Zm00001d053591
Zm00001d052397	Zm00001d052716
Zm00001d011252	Zm00001d047527
Zm00001d026017	Zm00001d046784
Zm00001d013694	Zm00001d012240
Zm00001d032194	Zm00001d017292
Zm00001d024627	Zm00001d024627
Zm00001d036632	Zm00001d018075
Zm00001d044409	Zm00001d051128
Zm00001d028842	Zm00001d051727
Zm00001d037118	Zm00001d023335
Zm00001d030737	Zm00001d044176
Zm00001d037334	Zm00001d048073
Zm00001d022227	Zm00001d019861
Zm00001d013265	Zm00001d014973
Zm00001d005055	Zm00001d052022
Zm00001d032194	Zm00001d053844
Zm00001d039306	Zm00001d013724
Zm00001d009088	Zm00001d029349
Zm00001d010087	Zm00001d048484
Zm00001d024644	Zm00001d036814
Zm00001d012379	Zm00001d005147
Zm00001d017642	Zm00001d035000
Zm00001d008251	Zm00001d031840
Zm00001d052397	Zm00001d016072
Zm00001d012544	Zm00001d010702
Zm00001d008229	Zm00001d029251
Zm00001d017782	Zm00001d012287
Zm00001d037836	Zm00001d043524
Zm00001d018258	Zm00001d027524
Zm00001d008800	Zm00001d034779
Zm00001d008251	Zm00001d012902
Zm00001d039700	Zm00001d042738
Zm00001d038878	Zm00001d044135
Zm00001d047671	Zm00001d018065
Zm00001d017642	Zm00001d013169
Zm00001d030644	Zm00001d024962
Zm00001d010087	Zm00001d016703
Zm00001d043696	Zm00001d053368
Zm00001d043131	Zm00001d004119
Zm00001d048647	Zm00001d025065
Zm00001d043696	Zm00001d018501
Zm00001d011297	Zm00001d016198
Zm00001d017782	Zm00001d007785
Zm00001d017383	Zm00001d017383
Zm00001d028777	Zm00001d006736
Zm00001d016000	Zm00001d028563
Zm00001d002545	Zm00001d019361
Zm00001d032194	Zm00001d052849
Zm00001d042665	Zm00001d015224
Zm00001d051480	Zm00001d002244
Zm00001d032194	Zm00001d030847
Zm00001d013399	Zm00001d001995
Zm00001d026017	Zm00001d034041
Zm00001d030737	Zm00001d039255
Zm00001d042830	Zm00001d046491
Zm00001d011252	Zm00001d026551
Zm00001d028842	Zm00001d041330
Zm00001d011515	Zm00001d005996
Zm00001d044117	Zm00001d042601
Zm00001d047960	Zm00001d021814
Zm00001d042910	Zm00001d051355
Zm00001d008251	Zm00001d025944
Zm00001d032178	Zm00001d033490
Zm00001d022227	Zm00001d050831
Zm00001d013265	Zm00001d029528
Zm00001d002843	Zm00001d024465
Zm00001d002843	Zm00001d037006
Zm00001d038878	Zm00001d039451
Zm00001d039750	Zm00001d047415
Zm00001d039475	Zm00001d037369
Zm00001d032206	Zm00001d044083
Zm00001d036768	Zm00001d039711
Zm00001d028380	Zm00001d040239
Zm00001d012337	Zm00001d016636
Zm00001d028842	Zm00001d018142
Zm00001d041818	Zm00001d029085
Zm00001d042830	Zm00001d040693
Zm00001d002843	Zm00001d032572
Zm00001d037118	Zm00001d044165
Zm00001d044107	Zm00001d010233
Zm00001d047671	Zm00001d021605
Zm00001d013801	Zm00001d000009
Zm00001d013827	Zm00001d012533
Zm00001d026362	Zm00001d022233
Zm00001d004744	Zm00001d019114
Zm00001d035605	Zm00001d045212
Zm00001d036356	Zm00001d045257
Zm00001d038288	Zm00001d035079
Zm00001d006791	Zm00001d000065
Zm00001d030644	Zm00001d019605
Zm00001d005300	Zm00001d029518
Zm00001d017782	Zm00001d036875
Zm00001d036632	Zm00001d035106
Zm00001d036356	Zm00001d021361
Zm00001d032206	Zm00001d005788
Zm00001d052397	Zm00001d010426
Zm00001d013694	Zm00001d016142
Zm00001d028380	Zm00001d015256
Zm00001d038878	Zm00001d046709
Zm00001d026017	Zm00001d026606
Zm00001d026017	Zm00001d054056
Zm00001d017385	Zm00001d017385
Zm00001d049543	Zm00001d010422
Zm00001d049581	Zm00001d028669
Zm00001d017782	Zm00001d024980
Zm00001d034033	Zm00001d025639
Zm00001d008229	Zm00001d015999
Zm00001d026204	Zm00001d026204
Zm00001d028445	Zm00001d040702
Zm00001d031454	Zm00001d028964
Zm00001d017782	Zm00001d024909
Zm00001d036632	Zm00001d011218
Zm00001d036356	Zm00001d034858
Zm00001d051458	Zm00001d044648
Zm00001d037334	Zm00001d028174
Zm00001d024894	Zm00001d024894
Zm00001d026203	Zm00001d003102
Zm00001d049495	Zm00001d043483
Zm00001d033265	Zm00001d035273
Zm00001d002476	Zm00001d039944
Zm00001d022227	Zm00001d007227
Zm00001d011515	Zm00001d040243
Zm00001d038270	Zm00001d038270
Zm00001d031454	Zm00001d018495
Zm00001d017385	Zm00001d031463
Zm00001d027623	Zm00001d039424
Zm00001d039750	Zm00001d050948
Zm00001d041853	Zm00001d047984
Zm00001d052804	Zm00001d013130
Zm00001d017782	Zm00001d026148
Zm00001d024630	Zm00001d000216
Zm00001d049581	Zm00001d006166
Zm00001d028777	Zm00001d002507
Zm00001d024894	Zm00001d051193
Zm00001d039700	Zm00001d018537
Zm00001d052397	Zm00001d036390
Zm00001d004744	Zm00001d004744
Zm00001d005300	Zm00001d046186
Zm00001d024810	Zm00001d004130
Zm00001d039750	Zm00001d031301
Zm00001d013827	Zm00001d040930
Zm00001d051269	Zm00001d011288
Zm00001d034033	Zm00001d037841
Zm00001d030737	Zm00001d013090
Zm00001d016000	Zm00001d033237
Zm00001d002545	Zm00001d024605
Zm00001d008229	Zm00001d029074
Zm00001d024488	Zm00001d025556
Zm00001d002545	Zm00001d042244
Zm00001d024894	Zm00001d043776
Zm00001d039475	Zm00001d044912
Zm00001d043687	Zm00001d014819
Zm00001d030678	Zm00001d003140
Zm00001d032194	Zm00001d017391
Zm00001d037334	Zm00001d040236
Zm00001d043696	Zm00001d014006
Zm00001d048623	Zm00001d011813
Zm00001d028380	Zm00001d037328
Zm00001d042756	Zm00001d009648
Zm00001d039306	Zm00001d027393
Zm00001d012337	Zm00001d023717
Zm00001d020947	Zm00001d038549
Zm00001d040621	Zm00001d008303
Zm00001d042830	Zm00001d031516
Zm00001d051269	Zm00001d020424
Zm00001d040426	Zm00001d031263
Zm00001d037836	Zm00001d001940
Zm00001d004744	Zm00001d012306
Zm00001d013399	Zm00001d019251
Zm00001d048647	Zm00001d032548
Zm00001d034945	Zm00001d000179
Zm00001d002843	Zm00001d004572
Zm00001d025930	Zm00001d027759
Zm00001d016952	Zm00001d000179
Zm00001d040621	Zm00001d052829
Zm00001d037334	Zm00001d023683
Zm00001d034891	Zm00001d029038
Zm00001d010933	Zm00001d053991
Zm00001d007191	Zm00001d007191
Zm00001d038270	Zm00001d020946
Zm00001d043611	Zm00001d014804
Zm00001d035604	Zm00001d035508
Zm00001d018097	Zm00001d035508
Zm00001d022227	Zm00001d041265
Zm00001d011515	Zm00001d042840
Zm00001d008528	Zm00001d042549
Zm00001d017268	Zm00001d040380
Zm00001d026017	Zm00001d029752
Zm00001d045560	Zm00001d036142
Zm00001d011297	Zm00001d002736
Zm00001d025930	Zm00001d010741
Zm00001d047671	Zm00001d012178
Zm00001d039306	Zm00001d014875
Zm00001d026017	Zm00001d011129
Zm00001d013827	Zm00001d003343
Zm00001d036356	Zm00001d038438
Zm00001d032194	Zm00001d011705
Zm00001d012379	Zm00001d004412
Zm00001d028842	Zm00001d016095
Zm00001d028380	Zm00001d040930
Zm00001d010907	Zm00001d049793
Zm00001d044538	Zm00001d020835
Zm00001d053124	Zm00001d026348
Zm00001d010907	Zm00001d004489
Zm00001d039475	Zm00001d050754
Zm00001d005300	Zm00001d027679
Zm00001d011297	Zm00001d006342
Zm00001d038930	Zm00001d047635
Zm00001d047182	Zm00001d027996
Zm00001d037836	Zm00001d054112
Zm00001d014863	Zm00001d003676
Zm00001d002843	Zm00001d024496
Zm00001d022227	Zm00001d005600
Zm00001d047960	Zm00001d042693
Zm00001d016784	Zm00001d050389
Zm00001d033815	Zm00001d040247
Zm00001d051269	Zm00001d010049
Zm00001d020405	Zm00001d052581
Zm00001d013399	Zm00001d024179
Zm00001d032194	Zm00001d052180
Zm00001d007191	Zm00001d047957
Zm00001d017385	Zm00001d003439
Zm00001d039750	Zm00001d007647
Zm00001d013777	Zm00001d034167
Zm00001d011669	Zm00001d002773
Zm00001d053124	Zm00001d006377
Zm00001d026017	Zm00001d037655
Zm00001d022227	Zm00001d012889
Zm00001d022628	Zm00001d042446
Zm00001d029293	Zm00001d049012
Zm00001d015747	Zm00001d052916
Zm00001d005055	Zm00001d015560
Zm00001d040423	Zm00001d011299
Zm00001d041935	Zm00001d031587
Zm00001d039306	Zm00001d035535
Zm00001d032194	Zm00001d014189
Zm00001d016784	Zm00001d011075
Zm00001d029875	Zm00001d008311
Zm00001d016000	Zm00001d047039
Zm00001d051269	Zm00001d051054
Zm00001d042287	Zm00001d051703
Zm00001d011252	Zm00001d028469
Zm00001d036356	Zm00001d033830
Zm00001d013777	Zm00001d023372
Zm00001d035470	Zm00001d044008
Zm00001d033815	Zm00001d023842
Zm00001d030678	Zm00001d023842
Zm00001d016000	Zm00001d032201
Zm00001d026362	Zm00001d026486
Zm00001d053220	Zm00001d049435
Zm00001d010907	Zm00001d012217
Zm00001d041580	Zm00001d034723
Zm00001d037836	Zm00001d030530
Zm00001d028777	Zm00001d048494
Zm00001d028777	Zm00001d026514
Zm00001d016784	Zm00001d017040
Zm00001d035605	Zm00001d019555
Zm00001d047960	Zm00001d001964
Zm00001d009088	Zm00001d029366
Zm00001d020408	Zm00001d033514
Zm00001d040464	Zm00001d029809
Zm00001d049543	Zm00001d009121
Zm00001d024627	Zm00001d009790
Zm00001d049581	Zm00001d046304
Zm00001d002843	Zm00001d047074
Zm00001d034033	Zm00001d004412
Zm00001d024630	Zm00001d052179
Zm00001d043968	Zm00001d019052
Zm00001d026362	Zm00001d016342
Zm00001d017782	Zm00001d033136
Zm00001d013694	Zm00001d024796
Zm00001d028380	Zm00001d052505
Zm00001d053220	Zm00001d029586
Zm00001d003064	Zm00001d034920
Zm00001d039475	Zm00001d005916
Zm00001d018776	Zm00001d017225
Zm00001d038878	Zm00001d028405
Zm00001d053220	Zm00001d051659
Zm00001d028930	Zm00001d019632
Zm00001d053220	Zm00001d033987
Zm00001d013694	Zm00001d012294
Zm00001d043696	Zm00001d021448
Zm00001d051269	Zm00001d020021
Zm00001d044409	Zm00001d008449
Zm00001d008229	Zm00001d015204
Zm00001d036356	Zm00001d053272
Zm00001d008229	Zm00001d004057
Zm00001d026017	GRMZM5G872899
Zm00001d019712	Zm00001d051288
Zm00001d022227	Zm00001d036770
Zm00001d010907	Zm00001d012535
Zm00001d005055	Zm00001d031633
Zm00001d011515	Zm00001d027810
Zm00001d016000	Zm00001d024359
Zm00001d006922	Zm00001d015019
Zm00001d002545	Zm00001d006248
Zm00001d040019	Zm00001d014365
Zm00001d024488	Zm00001d053081
Zm00001d008601	Zm00001d047618
Zm00001d000184	Zm00001d049218
Zm00001d043696	Zm00001d028130
Zm00001d042830	Zm00001d036659
Zm00001d018776	Zm00001d051649
Zm00001d032194	Zm00001d006323
Zm00001d013694	Zm00001d024814
Zm00001d018776	Zm00001d020031
Zm00001d002545	Zm00001d002679
Zm00001d004744	Zm00001d007569
Zm00001d015747	Zm00001d035422
Zm00001d023931	Zm00001d010832
Zm00001d016000	Zm00001d007900
Zm00001d028380	Zm00001d030693
Zm00001d032206	Zm00001d044122
Zm00001d051458	Zm00001d034486
Zm00001d020405	Zm00001d021632
Zm00001d008602	Zm00001d004716
Zm00001d006922	Zm00001d039341
Zm00001d011669	Zm00001d017152
Zm00001d052397	Zm00001d016721
Zm00001d013265	Zm00001d050091
Zm00001d038270	Zm00001d029677
Zm00001d038288	Zm00001d015290
Zm00001d032194	Zm00001d046545
Zm00001d032194	Zm00001d052380
Zm00001d029963	Zm00001d005793
Zm00001d040426	Zm00001d014261
Zm00001d011614	Zm00001d047269
Zm00001d039306	Zm00001d016195
Zm00001d042756	Zm00001d003535
Zm00001d042910	Zm00001d047690
Zm00001d052397	Zm00001d043405
Zm00001d032194	Zm00001d022339
Zm00001d039893	Zm00001d029778
Zm00001d017642	Zm00001d008283
Zm00001d042830	Zm00001d003939
Zm00001d024644	Zm00001d034940
Zm00001d010967	Zm00001d035807
Zm00001d003064	Zm00001d044112
Zm00001d039306	Zm00001d032546
Zm00001d016000	Zm00001d037260
Zm00001d012379	Zm00001d019116
Zm00001d019712	Zm00001d048109
Zm00001d028930	Zm00001d046083
Zm00001d026362	Zm00001d008380
Zm00001d043131	Zm00001d032943
Zm00001d032206	Zm00001d043579
Zm00001d039049	Zm00001d023324
Zm00001d043968	Zm00001d037653
Zm00001d008528	Zm00001d009826
Zm00001d030737	Zm00001d012837
Zm00001d024814	Zm00001d043453
Zm00001d044117	Zm00001d048313
Zm00001d030644	Zm00001d002776
Zm00001d040423	Zm00001d003948
Zm00001d034033	Zm00001d036711
Zm00001d045581	Zm00001d012736
Zm00001d002843	Zm00001d044124
Zm00001d020405	Zm00001d003359
Zm00001d043696	Zm00001d020430
Zm00001d049495	Zm00001d014516
Zm00001d043696	Zm00001d046521
Zm00001d049495	Zm00001d050583
Zm00001d012544	Zm00001d015395
Zm00001d014117	Zm00001d014117
Zm00001d011515	Zm00001d000277
Zm00001d017385	Zm00001d045231
Zm00001d043968	Zm00001d045190
Zm00001d014117	Zm00001d039022
Zm00001d039306	Zm00001d052468
Zm00001d052397	Zm00001d036135
Zm00001d037994	Zm00001d023800
Zm00001d008229	Zm00001d031729
Zm00001d035605	Zm00001d014224
Zm00001d029293	Zm00001d025804
Zm00001d024627	Zm00001d044580
Zm00001d037334	Zm00001d026367
Zm00001d012544	Zm00001d020607
Zm00001d039700	Zm00001d008494
Zm00001d010907	Zm00001d053662
Zm00001d008602	Zm00001d023775
Zm00001d039306	Zm00001d020501
Zm00001d051480	Zm00001d045162
Zm00001d016000	Zm00001d008348
Zm00001d051269	Zm00001d026111
Zm00001d008229	Zm00001d036364
Zm00001d037334	Zm00001d029835
Zm00001d017782	Zm00001d049048
Zm00001d039306	Zm00001d018416
Zm00001d030737	Zm00001d023350
Zm00001d034947	Zm00001d047150
Zm00001d002545	Zm00001d038403
Zm00001d044409	Zm00001d000020
Zm00001d034945	Zm00001d032271
Zm00001d028777	Zm00001d017208
Zm00001d028842	Zm00001d024359
Zm00001d043696	Zm00001d041805
Zm00001d032694	Zm00001d007839
Zm00001d036356	Zm00001d021914
Zm00001d043968	Zm00001d035200
Zm00001d032194	Zm00001d033313
Zm00001d043131	Zm00001d047542
Zm00001d026017	Zm00001d045395
Zm00001d051458	Zm00001d023296
Zm00001d028445	Zm00001d047932
Zm00001d032206	Zm00001d051130
Zm00001d013399	Zm00001d044099
Zm00001d042756	Zm00001d029347
Zm00001d030678	Zm00001d044680
Zm00001d030737	Zm00001d045446
Zm00001d044409	Zm00001d029164
Zm00001d012379	Zm00001d045678
Zm00001d047960	Zm00001d045231
Zm00001d008800	Zm00001d053265
Zm00001d002843	Zm00001d044228
Zm00001d030678	Zm00001d007659
Zm00001d049543	Zm00001d018846
Zm00001d011252	Zm00001d044680
Zm00001d035605	Zm00001d036549
Zm00001d008602	Zm00001d021957
Zm00001d036356	Zm00001d008699
Zm00001d036632	Zm00001d047170
Zm00001d007191	Zm00001d028303
Zm00001d045162	Zm00001d038887
Zm00001d021761	Zm00001d027624
Zm00001d026362	Zm00001d025601
Zm00001d008528	Zm00001d018358
Zm00001d036356	Zm00001d042708
Zm00001d030678	Zm00001d011450
Zm00001d041935	Zm00001d020984
Zm00001d008808	Zm00001d025081
Zm00001d032206	Zm00001d043420
Zm00001d044538	Zm00001d020903
Zm00001d032194	Zm00001d049989
Zm00001d026017	Zm00001d044428
Zm00001d032194	Zm00001d050244
Zm00001d030737	Zm00001d034330
Zm00001d013265	Zm00001d030739
Zm00001d026017	Zm00001d045004
Zm00001d030644	Zm00001d050132
Zm00001d029875	Zm00001d034003
Zm00001d042756	Zm00001d053594
Zm00001d053220	Zm00001d052060
Zm00001d013265	Zm00001d036827
Zm00001d002476	Zm00001d045206
Zm00001d049543	Zm00001d047204
Zm00001d020947	Zm00001d038613
Zm00001d019712	Zm00001d034584
Zm00001d039185	Zm00001d019413
Zm00001d047671	Zm00001d014294
Zm00001d048647	Zm00001d034521
Zm00001d008251	Zm00001d037123
Zm00001d049495	Zm00001d003556
Zm00001d008251	Zm00001d012928
Zm00001d024488	Zm00001d019070
Zm00001d036356	Zm00001d029483
Zm00001d053124	Zm00001d047772
Zm00001d017268	Zm00001d040581
Zm00001d008251	Zm00001d028026
Zm00001d005300	Zm00001d046093
Zm00001d037334	Zm00001d052067
Zm00001d034891	Zm00001d039195
Zm00001d011669	Zm00001d009993
Zm00001d037836	Zm00001d013526
Zm00001d037836	Zm00001d028899
Zm00001d044117	Zm00001d007597
Zm00001d048647	Zm00001d006570
Zm00001d008251	Zm00001d004924
Zm00001d044117	Zm00001d002416
Zm00001d044117	Zm00001d044456
Zm00001d039700	Zm00001d021895
Zm00001d028777	Zm00001d027569
Zm00001d038930	Zm00001d015175
Zm00001d048647	Zm00001d044065
Zm00001d036356	Zm00001d016122
Zm00001d026017	Zm00001d047367
Zm00001d039306	Zm00001d043990
Zm00001d051267	Zm00001d051267
Zm00001d042910	Zm00001d009037
Zm00001d035470	Zm00001d024088
Zm00001d040019	GRMZM5G828883
Zm00001d022227	Zm00001d047056
Zm00001d022227	Zm00001d006088
Zm00001d038878	Zm00001d008509
Zm00001d024809	Zm00001d007107
Zm00001d008251	Zm00001d038341
Zm00001d047182	Zm00001d019101
Zm00001d043696	Zm00001d033420
Zm00001d022628	Zm00001d002821
Zm00001d051269	Zm00001d042268
Zm00001d033815	Zm00001d019766
Zm00001d022628	Zm00001d026569
Zm00001d039306	Zm00001d030101
Zm00001d043611	Zm00001d023768
Zm00001d022628	Zm00001d012091
Zm00001d044409	Zm00001d005195
Zm00001d039700	Zm00001d032886
Zm00001d045581	Zm00001d013087
Zm00001d028380	Zm00001d025851
Zm00001d013399	Zm00001d040243
Zm00001d039306	Zm00001d011373
Zm00001d022227	Zm00001d034854
Zm00001d038878	Zm00001d028172
Zm00001d009435	Zm00001d018964
Zm00001d024627	Zm00001d021528
Zm00001d006585	Zm00001d015984
Zm00001d024644	Zm00001d032798
Zm00001d035605	Zm00001d034503
Zm00001d005055	Zm00001d005055
Zm00001d030737	Zm00001d041334
Zm00001d047960	Zm00001d033206
Zm00001d007191	Zm00001d051779
Zm00001d013399	Zm00001d051668
Zm00001d036356	Zm00001d051952
Zm00001d045162	Zm00001d053785
Zm00001d016000	Zm00001d020362
Zm00001d049495	Zm00001d002729
Zm00001d038878	Zm00001d028373
Zm00001d039750	Zm00001d035124
Zm00001d030644	Zm00001d012768
Zm00001d038270	Zm00001d025148
Zm00001d029293	Zm00001d052039
Zm00001d020947	Zm00001d006070
Zm00001d024547	Zm00001d041199
Zm00001d029875	Zm00001d020653
Zm00001d032206	Zm00001d017307
Zm00001d049543	Zm00001d038853
Zm00001d039306	Zm00001d018390
Zm00001d039496	Zm00001d028834
Zm00001d029963	Zm00001d025400
Zm00001d002843	Zm00001d016128
Zm00001d024644	Zm00001d044188
Zm00001d036356	Zm00001d035111
Zm00001d037334	Zm00001d034687
Zm00001d043696	Zm00001d019643
Zm00001d029875	Zm00001d016087
Zm00001d039185	Zm00001d053676
Zm00001d044409	Zm00001d020108
Zm00001d022628	Zm00001d053284
Zm00001d011645	Zm00001d000339
Zm00001d011297	Zm00001d007549
Zm00001d008800	Zm00001d036230
Zm00001d014863	Zm00001d028756
Zm00001d024488	Zm00001d002556
Zm00001d032194	Zm00001d027957
Zm00001d039306	Zm00001d029664
Zm00001d018776	Zm00001d043829
Zm00001d010967	Zm00001d053526
Zm00001d044117	Zm00001d048189
Zm00001d028445	Zm00001d016582
Zm00001d046974	Zm00001d026605
Zm00001d042287	Zm00001d014584
Zm00001d032194	Zm00001d013668
Zm00001d011252	Zm00001d011866
Zm00001d016000	Zm00001d043470
Zm00001d036632	Zm00001d043235
Zm00001d013399	Zm00001d012608
Zm00001d028777	Zm00001d041772
Zm00001d026362	Zm00001d048311
Zm00001d048647	Zm00001d013572
Zm00001d008229	Zm00001d035682
Zm00001d051269	Zm00001d019905
Zm00001d039306	Zm00001d036897
Zm00001d042830	Zm00001d019036
Zm00001d044117	Zm00001d045575
Zm00001d033265	Zm00001d017285
Zm00001d010889	Zm00001d018767
Zm00001d051269	Zm00001d042302
Zm00001d008229	Zm00001d035185
Zm00001d017243	Zm00001d028620
Zm00001d028380	Zm00001d003678
Zm00001d010907	Zm00001d010078
Zm00001d049495	Zm00001d040350
Zm00001d010933	Zm00001d003358
Zm00001d030737	Zm00001d053881
Zm00001d011692	Zm00001d041763
Zm00001d040426	Zm00001d050180
Zm00001d030737	Zm00001d003806
Zm00001d013265	Zm00001d037931
Zm00001d008198	Zm00001d011616
Zm00001d002843	Zm00001d006476
Zm00001d053060	Zm00001d053060
Zm00001d046632	Zm00001d052775
Zm00001d040621	Zm00001d018198
Zm00001d042910	Zm00001d009494
Zm00001d013694	Zm00001d045772
Zm00001d044117	Zm00001d003276
Zm00001d040423	Zm00001d049804
Zm00001d037334	Zm00001d028116
Zm00001d005055	Zm00001d039019
Zm00001d041935	Zm00001d017028
Zm00001d038270	Zm00001d012279
Zm00001d026204	Zm00001d028826
Zm00001d008251	Zm00001d034942
Zm00001d010967	Zm00001d009234
Zm00001d041935	Zm00001d012220
Zm00001d037836	Zm00001d007370
Zm00001d002843	Zm00001d020590
Zm00001d037118	Zm00001d018256
Zm00001d005760	Zm00001d018206
Zm00001d042830	Zm00001d050833
Zm00001d028380	Zm00001d014490
Zm00001d011692	Zm00001d045369
Zm00001d029293	Zm00001d031994
Zm00001d013801	Zm00001d019160
Zm00001d028777	Zm00001d017728
Zm00001d052397	Zm00001d035456
Zm00001d053124	Zm00001d007328
Zm00001d051269	Zm00001d047451
Zm00001d002545	Zm00001d030644
Zm00001d043696	Zm00001d029802
Zm00001d004744	Zm00001d007835
Zm00001d043968	Zm00001d028186
Zm00001d005055	Zm00001d036792
Zm00001d024814	Zm00001d030712
Zm00001d010087	Zm00001d019958
Zm00001d006922	Zm00001d049576
Zm00001d029875	Zm00001d011712
Zm00001d044409	Zm00001d010899
Zm00001d052069	Zm00001d020192
Zm00001d036356	Zm00001d028202
Zm00001d010907	Zm00001d011968
Zm00001d012379	Zm00001d039702
Zm00001d032194	Zm00001d050437
Zm00001d008251	Zm00001d044822
Zm00001d039496	Zm00001d050265
Zm00001d009088	Zm00001d041553
Zm00001d008198	Zm00001d053047
Zm00001d044409	Zm00001d007373
Zm00001d044409	Zm00001d052263
Zm00001d039475	Zm00001d029897
Zm00001d009088	Zm00001d008241
Zm00001d042756	Zm00001d034848
Zm00001d008602	Zm00001d024273
Zm00001d043968	Zm00001d024372
Zm00001d032206	Zm00001d045598
Zm00001d002545	Zm00001d044999
Zm00001d025930	Zm00001d003896
Zm00001d049543	Zm00001d044397
Zm00001d030644	Zm00001d026377
Zm00001d004744	Zm00001d008286
Zm00001d008229	Zm00001d032177
Zm00001d018097	Zm00001d024726
Zm00001d043696	Zm00001d036887
Zm00001d030644	Zm00001d042317
Zm00001d022227	Zm00001d053365
Zm00001d004744	Zm00001d050389
Zm00001d003412	Zm00001d042591
Zm00001d034945	Zm00001d038534
Zm00001d024488	Zm00001d022494
Zm00001d032194	Zm00001d020307
Zm00001d013694	Zm00001d003757
Zm00001d011692	Zm00001d048136
Zm00001d018776	Zm00001d026137
Zm00001d022628	Zm00001d014205
Zm00001d015747	Zm00001d043672
Zm00001d019712	Zm00001d013659
Zm00001d030678	Zm00001d047068
Zm00001d036356	Zm00001d030780
Zm00001d039475	Zm00001d017393
Zm00001d048647	Zm00001d013898
Zm00001d052397	GRMZM5G853723
Zm00001d024726	Zm00001d048232
Zm00001d052804	Zm00001d004886
Zm00001d009088	Zm00001d035579
Zm00001d026017	Zm00001d014239
Zm00001d024814	Zm00001d024610
Zm00001d012379	Zm00001d029343
Zm00001d028380	Zm00001d044808
Zm00001d029875	Zm00001d044078
Zm00001d011645	Zm00001d050860
Zm00001d037334	Zm00001d012258
Zm00001d039306	Zm00001d003679
Zm00001d013827	Zm00001d037023
Zm00001d038878	Zm00001d052946
Zm00001d019712	Zm00001d032616
Zm00001d005055	Zm00001d027679
Zm00001d021761	Zm00001d041580
Zm00001d037334	Zm00001d005674
Zm00001d033265	Zm00001d007765
Zm00001d047671	Zm00001d018761
Zm00001d013694	Zm00001d036814
Zm00001d028777	Zm00001d023444
Zm00001d013827	Zm00001d044508
Zm00001d024547	Zm00001d026156
Zm00001d008528	Zm00001d047772
Zm00001d039306	Zm00001d003103
Zm00001d037334	Zm00001d038009
Zm00001d023282	Zm00001d027456
Zm00001d008602	Zm00001d029835
Zm00001d037836	Zm00001d002869
Zm00001d045560	Zm00001d033226
Zm00001d021296	Zm00001d044538
Zm00001d036356	Zm00001d034204
Zm00001d028380	Zm00001d036414
Zm00001d024547	Zm00001d047417
Zm00001d047671	Zm00001d031421
Zm00001d028445	Zm00001d024170
Zm00001d051458	Zm00001d005881
Zm00001d042287	Zm00001d012009
Zm00001d000184	Zm00001d036484
Zm00001d014863	Zm00001d037892
Zm00001d015747	Zm00001d003473
Zm00001d049543	Zm00001d044728
Zm00001d049581	Zm00001d050704
Zm00001d038288	Zm00001d023520
Zm00001d043696	Zm00001d007093
Zm00001d044107	Zm00001d023955
Zm00001d036356	Zm00001d039886
Zm00001d005055	Zm00001d050908
Zm00001d029875	Zm00001d038974
Zm00001d006585	Zm00001d021460
Zm00001d012255	Zm00001d029387
Zm00001d024547	Zm00001d003512
Zm00001d028380	Zm00001d024865
Zm00001d035604	Zm00001d050893
Zm00001d022628	Zm00001d052519
Zm00001d036356	Zm00001d003172
Zm00001d049543	Zm00001d013021
Zm00001d036356	Zm00001d042866
Zm00001d044409	Zm00001d007272
Zm00001d040423	Zm00001d011944
Zm00001d043968	Zm00001d049960
Zm00001d033265	Zm00001d044129
Zm00001d028380	Zm00001d016540
Zm00001d011692	Zm00001d051703
Zm00001d010967	Zm00001d051703
Zm00001d009088	Zm00001d008620
Zm00001d047671	Zm00001d005446
Zm00001d025823	Zm00001d044588
Zm00001d022628	Zm00001d003482
Zm00001d023282	Zm00001d041794
Zm00001d018776	Zm00001d046975
Zm00001d017385	Zm00001d027485
Zm00001d050185	Zm00001d006263
Zm00001d024810	Zm00001d018459
Zm00001d013777	Zm00001d007313
Zm00001d008808	Zm00001d027546
Zm00001d037836	Zm00001d050929
Zm00001d042830	Zm00001d033927
Zm00001d026362	Zm00001d016417
Zm00001d021761	Zm00001d000046
Zm00001d004744	Zm00001d025786
Zm00001d046974	Zm00001d010266
Zm00001d031454	Zm00001d014968
Zm00001d047671	Zm00001d003913
Zm00001d049581	Zm00001d030053
Zm00001d038288	Zm00001d012069
Zm00001d048647	Zm00001d017177
Zm00001d042830	Zm00001d040764
Zm00001d047671	Zm00001d048856
Zm00001d049581	Zm00001d036683
Zm00001d004744	Zm00001d034126
Zm00001d051458	Zm00001d028599
Zm00001d044409	Zm00001d025469
Zm00001d049581	Zm00001d029138
Zm00001d032194	Zm00001d013300
Zm00001d005760	Zm00001d033044
Zm00001d049581	Zm00001d018935
Zm00001d036356	Zm00001d052816
Zm00001d006922	Zm00001d003877
Zm00001d052397	Zm00001d023285
Zm00001d023282	Zm00001d031696
Zm00001d013777	Zm00001d023466
Zm00001d023282	Zm00001d043242
Zm00001d051458	Zm00001d028348
Zm00001d021537	GRMZM5G889299
Zm00001d042287	Zm00001d025587
Zm00001d033265	Zm00001d005154
Zm00001d017642	Zm00001d026432
Zm00001d037334	Zm00001d010895
Zm00001d040423	Zm00001d052849
Zm00001d053124	Zm00001d040322
Zm00001d011669	Zm00001d023225
Zm00001d029963	Zm00001d010042
Zm00001d032194	Zm00001d010625
Zm00001d018776	Zm00001d043346
Zm00001d002545	Zm00001d039655
Zm00001d006922	Zm00001d049202
Zm00001d016784	Zm00001d003066
Zm00001d039049	Zm00001d020995
Zm00001d013801	Zm00001d020754
Zm00001d008251	Zm00001d009719
Zm00001d043696	Zm00001d022626
Zm00001d036632	Zm00001d035927
Zm00001d008229	Zm00001d007324
Zm00001d032194	Zm00001d048394
Zm00001d013399	Zm00001d022529
Zm00001d008602	Zm00001d023215
Zm00001d002545	Zm00001d043871
Zm00001d042756	Zm00001d048176
Zm00001d010889	Zm00001d043453
Zm00001d006922	Zm00001d022223
Zm00001d028777	Zm00001d037212
Zm00001d013265	Zm00001d043392
Zm00001d024644	Zm00001d052083
Zm00001d046632	Zm00001d008837
Zm00001d042910	Zm00001d023466
Zm00001d032194	Zm00001d033465
Zm00001d022227	Zm00001d044302
Zm00001d030737	Zm00001d037291
Zm00001d044194	Zm00001d012431
Zm00001d008251	Zm00001d051352
Zm00001d039306	Zm00001d047673
Zm00001d012544	Zm00001d004298
Zm00001d011669	Zm00001d006659
Zm00001d009088	Zm00001d017990
Zm00001d045581	Zm00001d011450
Zm00001d016000	Zm00001d040965
Zm00001d008800	Zm00001d053327
Zm00001d026362	Zm00001d013732
Zm00001d039893	Zm00001d041662
Zm00001d026017	Zm00001d045432
Zm00001d024630	Zm00001d040120
Zm00001d025930	Zm00001d018662
Zm00001d002482	Zm00001d048094
Zm00001d022227	Zm00001d013071
Zm00001d044117	Zm00001d014716
Zm00001d043696	Zm00001d025653
Zm00001d041576	Zm00001d006685
Zm00001d032194	Zm00001d025182
Zm00001d039185	Zm00001d024528
Zm00001d051458	Zm00001d007269
Zm00001d052397	Zm00001d017395
Zm00001d006922	Zm00001d003148
Zm00001d013265	Zm00001d030609
Zm00001d017642	Zm00001d045826
Zm00001d008251	Zm00001d025863
Zm00001d040527	Zm00001d045865
Zm00001d028777	Zm00001d043180
Zm00001d044107	Zm00001d017864
Zm00001d018776	Zm00001d019477
Zm00001d051458	Zm00001d054095
Zm00001d044117	Zm00001d029940
Zm00001d051520	Zm00001d054071
Zm00001d043131	Zm00001d008846
Zm00001d036356	Zm00001d047482
Zm00001d008251	Zm00001d017263
Zm00001d013694	Zm00001d007285
Zm00001d008229	Zm00001d041777
Zm00001d024644	Zm00001d018619
Zm00001d026362	Zm00001d037243
Zm00001d048647	Zm00001d005917
Zm00001d005760	Zm00001d036769
Zm00001d017782	Zm00001d016783
Zm00001d024784	Zm00001d042452
Zm00001d002545	GRMZM5G872899
Zm00001d029963	Zm00001d037643
Zm00001d024814	Zm00001d024620
Zm00001d008800	Zm00001d045574
Zm00001d034947	Zm00001d015217
Zm00001d011515	Zm00001d026537
Zm00001d042756	Zm00001d018377
Zm00001d047960	Zm00001d038580
Zm00001d032194	Zm00001d013505
Zm00001d042756	Zm00001d012920
Zm00001d025664	Zm00001d053094
Zm00001d018776	Zm00001d042602
Zm00001d017782	Zm00001d032495
Zm00001d009088	Zm00001d014205
Zm00001d040464	Zm00001d014160
Zm00001d039750	Zm00001d051183
Zm00001d046974	Zm00001d000041
Zm00001d029293	Zm00001d053266
Zm00001d036356	Zm00001d027715
Zm00001d048623	Zm00001d044728
Zm00001d030644	Zm00001d030981
Zm00001d038878	Zm00001d053266
Zm00001d024488	Zm00001d016118
Zm00001d034033	Zm00001d030554
Zm00001d021296	Zm00001d053004
Zm00001d053220	Zm00001d020067
Zm00001d008800	Zm00001d035153
Zm00001d036356	Zm00001d022193
Zm00001d053220	Zm00001d042758
Zm00001d028842	Zm00001d038391
Zm00001d017268	Zm00001d016151
Zm00001d016000	Zm00001d026592
Zm00001d042756	Zm00001d027315
Zm00001d043611	Zm00001d005879
Zm00001d006922	Zm00001d039988
Zm00001d039496	Zm00001d005620
Zm00001d040464	Zm00001d039987
Zm00001d016000	Zm00001d045936
Zm00001d005055	Zm00001d035129
Zm00001d008800	Zm00001d022272
Zm00001d004744	Zm00001d049405
Zm00001d030737	Zm00001d022321
Zm00001d049495	Zm00001d005591
Zm00001d051458	Zm00001d014734
Zm00001d017383	Zm00001d035542
Zm00001d052804	Zm00001d035981
Zm00001d045581	Zm00001d039350
Zm00001d044117	Zm00001d034904
Zm00001d042830	Zm00001d034027
Zm00001d028842	Zm00001d005842
Zm00001d053124	Zm00001d037900
Zm00001d008251	Zm00001d009484
Zm00001d013801	Zm00001d021191
Zm00001d005300	Zm00001d052627
Zm00001d041580	Zm00001d005466
Zm00001d015747	Zm00001d043570
Zm00001d032178	Zm00001d010157
Zm00001d047671	Zm00001d006282
Zm00001d030644	Zm00001d024204
Zm00001d024784	Zm00001d051248
Zm00001d028777	Zm00001d034687
Zm00001d030644	Zm00001d029458
Zm00001d010907	Zm00001d007453
Zm00001d026017	Zm00001d004600
Zm00001d049543	Zm00001d035794
Zm00001d013777	Zm00001d021629
Zm00001d028380	Zm00001d036994
Zm00001d009435	Zm00001d016471
Zm00001d022227	Zm00001d045414
Zm00001d015614	Zm00001d045318
Zm00001d043611	Zm00001d051468
Zm00001d029875	Zm00001d028696
Zm00001d026362	Zm00001d029388
Zm00001d047671	Zm00001d040155
Zm00001d008229	Zm00001d047223
Zm00001d043696	Zm00001d020942
Zm00001d016000	Zm00001d038524
Zm00001d039750	Zm00001d026270
Zm00001d047960	Zm00001d045412
Zm00001d051269	Zm00001d002286
Zm00001d008229	Zm00001d035363
Zm00001d035605	Zm00001d029475
Zm00001d009599	Zm00001d003145
Zm00001d023282	Zm00001d015484
Zm00001d013827	Zm00001d009627
Zm00001d022227	Zm00001d014331
Zm00001d011515	Zm00001d053103
Zm00001d002476	Zm00001d009506
Zm00001d043687	Zm00001d038887
Zm00001d044117	Zm00001d008524
Zm00001d037836	Zm00001d028705
Zm00001d035605	Zm00001d013782
Zm00001d028930	Zm00001d039125
Zm00001d026197	Zm00001d039125
Zm00001d046632	Zm00001d005629
Zm00001d005055	Zm00001d013082
Zm00001d049581	Zm00001d037843
Zm00001d009088	Zm00001d012614
Zm00001d018776	Zm00001d037061
Zm00001d042756	Zm00001d008598
Zm00001d018258	Zm00001d050977
Zm00001d039185	Zm00001d031323
Zm00001d012255	Zm00001d006844
Zm00001d014863	Zm00001d029164
Zm00001d016000	Zm00001d033605
Zm00001d032194	Zm00001d016849
Zm00001d031454	Zm00001d027435
Zm00001d015747	Zm00001d027717
Zm00001d052397	Zm00001d020317
Zm00001d036768	Zm00001d018445
Zm00001d016000	Zm00001d038631
Zm00001d043968	Zm00001d017907
Zm00001d028842	Zm00001d042270
Zm00001d052397	Zm00001d023781
Zm00001d036356	Zm00001d039352
Zm00001d041935	Zm00001d019070
Zm00001d009599	Zm00001d046049
Zm00001d028445	Zm00001d031345
Zm00001d041580	Zm00001d003741
Zm00001d022628	GRMZM5G884912
Zm00001d022259	Zm00001d036750
Zm00001d037994	Zm00001d047364
Zm00001d020405	Zm00001d025922
Zm00001d032194	Zm00001d036588
Zm00001d027623	Zm00001d019527
Zm00001d013777	Zm00001d021554
Zm00001d053220	Zm00001d007969
Zm00001d017782	Zm00001d046993
Zm00001d052397	Zm00001d026160
Zm00001d017642	Zm00001d042191
Zm00001d016000	Zm00001d038975
Zm00001d044117	Zm00001d050269
Zm00001d026017	Zm00001d019400
Zm00001d032194	Zm00001d043691
Zm00001d042910	Zm00001d027532
Zm00001d010201	Zm00001d023570
Zm00001d040464	Zm00001d045447
Zm00001d047960	Zm00001d033701
Zm00001d042287	Zm00001d006103
Zm00001d053220	Zm00001d022109
Zm00001d017782	Zm00001d037061
Zm00001d043968	Zm00001d035092
Zm00001d043968	Zm00001d050110
Zm00001d009088	Zm00001d012629
Zm00001d030644	Zm00001d018709
Zm00001d030644	Zm00001d045701
Zm00001d042910	Zm00001d023873
Zm00001d011252	Zm00001d047358
Zm00001d021537	Zm00001d012613
Zm00001d039306	Zm00001d047518
Zm00001d029875	Zm00001d037731
Zm00001d009088	Zm00001d049765
Zm00001d032194	Zm00001d008425
Zm00001d023931	Zm00001d024199
Zm00001d044117	Zm00001d036630
Zm00001d018258	Zm00001d006896
Zm00001d005055	Zm00001d044660
Zm00001d008251	Zm00001d047282
Zm00001d018776	Zm00001d036080
Zm00001d038338	Zm00001d024352
Zm00001d008198	Zm00001d048560
Zm00001d022227	Zm00001d049009
Zm00001d024784	Zm00001d005170
Zm00001d036356	Zm00001d025282
Zm00001d029963	Zm00001d048416
Zm00001d032194	Zm00001d006024
Zm00001d032178	Zm00001d033048
Zm00001d044107	Zm00001d042226
Zm00001d036356	Zm00001d020860
Zm00001d051269	Zm00001d014419
Zm00001d049495	Zm00001d006213
Zm00001d015747	Zm00001d016549
Zm00001d022628	Zm00001d029778
Zm00001d008602	Zm00001d033552
Zm00001d044117	Zm00001d053925
Zm00001d034033	Zm00001d003871
Zm00001d042287	Zm00001d027803
Zm00001d052397	Zm00001d037136
Zm00001d032206	Zm00001d052039
Zm00001d016784	Zm00001d044854
Zm00001d023282	Zm00001d008676
Zm00001d044117	Zm00001d033619
Zm00001d036356	Zm00001d029064
Zm00001d036356	Zm00001d014151
Zm00001d013827	Zm00001d021651
Zm00001d038270	Zm00001d045728
Zm00001d002545	Zm00001d004388
Zm00001d042910	Zm00001d030797
Zm00001d022227	Zm00001d022227
Zm00001d010907	Zm00001d013531
Zm00001d043696	Zm00001d052885
Zm00001d008528	Zm00001d034763
Zm00001d051269	Zm00001d014885
Zm00001d009088	Zm00001d012930
Zm00001d021537	Zm00001d046651
Zm00001d030644	Zm00001d004388
Zm00001d031454	Zm00001d012459
Zm00001d012379	Zm00001d038533
Zm00001d052069	Zm00001d036072
Zm00001d042830	Zm00001d032919
Zm00001d008528	Zm00001d043853
Zm00001d004744	Zm00001d027459
Zm00001d024547	Zm00001d044586
Zm00001d038270	Zm00001d035978
Zm00001d023931	Zm00001d025549
Zm00001d040019	Zm00001d019632
Zm00001d039496	Zm00001d012080
Zm00001d044107	Zm00001d004323
Zm00001d044538	Zm00001d034199
Zm00001d034945	Zm00001d032729
Zm00001d011515	Zm00001d009582
Zm00001d011692	Zm00001d007505
Zm00001d025864	Zm00001d010825
Zm00001d026017	Zm00001d029424
Zm00001d017385	Zm00001d028685
Zm00001d036356	Zm00001d004460
Zm00001d024814	Zm00001d027821
Zm00001d026017	Zm00001d051576
Zm00001d036551	Zm00001d032363
Zm00001d029963	Zm00001d026072
Zm00001d043696	Zm00001d003220
Zm00001d047960	Zm00001d044755
Zm00001d008229	Zm00001d003044
Zm00001d051458	Zm00001d044074
Zm00001d042830	Zm00001d002481
Zm00001d013265	Zm00001d001797
Zm00001d044117	Zm00001d052034
Zm00001d043696	Zm00001d052912
Zm00001d047960	Zm00001d011791
Zm00001d019712	Zm00001d017285
Zm00001d020947	Zm00001d003529
Zm00001d003064	Zm00001d019961
Zm00001d030737	Zm00001d024836
Zm00001d023931	Zm00001d031781
Zm00001d008229	Zm00001d018163
Zm00001d040621	Zm00001d036234
Zm00001d042830	Zm00001d005664
Zm00001d008800	Zm00001d052118
Zm00001d037334	Zm00001d036911
Zm00001d043968	Zm00001d013455
Zm00001d036356	Zm00001d049920
Zm00001d030737	Zm00001d026591
Zm00001d029875	Zm00001d012818
Zm00001d030678	Zm00001d025601
Zm00001d024644	Zm00001d018484
Zm00001d051520	Zm00001d051520
Zm00001d002545	Zm00001d011129
Zm00001d037334	Zm00001d048306
Zm00001d029963	Zm00001d031152
Zm00001d024644	Zm00001d021533
Zm00001d045162	Zm00001d023964
Zm00001d039306	Zm00001d015932
Zm00001d011515	Zm00001d011515
Zm00001d046974	Zm00001d045571
Zm00001d004744	Zm00001d046153
Zm00001d040621	Zm00001d007710
Zm00001d008251	Zm00001d017619
Zm00001d028777	Zm00001d016258
Zm00001d018258	Zm00001d050974
Zm00001d013265	Zm00001d031852
Zm00001d005784	Zm00001d041910
Zm00001d039306	Zm00001d039554
Zm00001d043696	Zm00001d007768
Zm00001d032194	Zm00001d008303
Zm00001d028380	Zm00001d020148
Zm00001d043696	Zm00001d015566
Zm00001d035918	Zm00001d025614
Zm00001d053124	Zm00001d031526
Zm00001d003412	Zm00001d029827
Zm00001d032194	Zm00001d045481
Zm00001d035605	Zm00001d052040
Zm00001d026362	Zm00001d002071
Zm00001d031454	Zm00001d031454
Zm00001d018776	Zm00001d036579
Zm00001d032178	Zm00001d022545
Zm00001d011515	Zm00001d009152
Zm00001d047960	Zm00001d032061
Zm00001d002843	Zm00001d040772
Zm00001d047960	Zm00001d008404
Zm00001d036356	Zm00001d041402
Zm00001d032194	Zm00001d039120
Zm00001d036356	Zm00001d053534
Zm00001d012544	Zm00001d017281
Zm00001d043696	Zm00001d018070
Zm00001d044194	Zm00001d009698
Zm00001d044409	Zm00001d008856
Zm00001d014117	Zm00001d028217
Zm00001d039700	Zm00001d036211
Zm00001d051458	Zm00001d031278
Zm00001d010087	Zm00001d031668
Zm00001d036356	Zm00001d038095
Zm00001d032194	Zm00001d029996
Zm00001d043131	Zm00001d016460
Zm00001d004744	Zm00001d006291
Zm00001d013265	Zm00001d038841
Zm00001d039496	Zm00001d029970
Zm00001d048647	Zm00001d021695
Zm00001d020405	Zm00001d033880
Zm00001d053220	Zm00001d035638
Zm00001d043696	Zm00001d011757
Zm00001d035605	Zm00001d028586
Zm00001d032024	Zm00001d042246
Zm00001d016000	Zm00001d050821
Zm00001d008800	Zm00001d014190
Zm00001d040423	Zm00001d040310
Zm00001d011515	Zm00001d019573
Zm00001d024644	Zm00001d026610
Zm00001d010087	Zm00001d014914
Zm00001d044117	Zm00001d046334
Zm00001d017243	Zm00001d036420
Zm00001d014863	Zm00001d022052
Zm00001d022628	Zm00001d048656
Zm00001d024547	Zm00001d031625
Zm00001d029875	Zm00001d042446
Zm00001d009088	Zm00001d050353
Zm00001d023282	Zm00001d023393
Zm00001d004744	Zm00001d045133
Zm00001d036356	Zm00001d048104
Zm00001d037836	Zm00001d018009
Zm00001d037836	Zm00001d017045
Zm00001d031454	Zm00001d053119
Zm00001d023282	Zm00001d021645
Zm00001d014863	Zm00001d049485
Zm00001d037836	Zm00001d032029
Zm00001d030644	Zm00001d028622
Zm00001d039750	Zm00001d012498
Zm00001d033815	Zm00001d046300
Zm00001d017385	Zm00001d045949
Zm00001d018097	Zm00001d046718
Zm00001d039306	Zm00001d047599
Zm00001d024810	Zm00001d026132
Zm00001d038930	Zm00001d024778
Zm00001d024644	Zm00001d019835
Zm00001d022628	Zm00001d003699
Zm00001d010087	Zm00001d035169
Zm00001d026204	Zm00001d006177
Zm00001d015747	Zm00001d048444
Zm00001d008800	Zm00001d020680
Zm00001d008808	Zm00001d046735
Zm00001d026017	Zm00001d021339
Zm00001d008251	Zm00001d046288
Zm00001d042830	Zm00001d010742
Zm00001d002476	Zm00001d048471
Zm00001d035470	Zm00001d044019
Zm00001d033265	Zm00001d003929
Zm00001d015747	Zm00001d023210
Zm00001d016000	Zm00001d039632
Zm00001d026362	Zm00001d012378
Zm00001d035604	Zm00001d044048
Zm00001d026197	Zm00001d022002
Zm00001d018258	Zm00001d019214
Zm00001d032194	Zm00001d005285
Zm00001d034947	Zm00001d052172
Zm00001d024809	Zm00001d030741
Zm00001d034033	Zm00001d027589
Zm00001d029875	Zm00001d021437
Zm00001d012544	Zm00001d012544
Zm00001d050185	Zm00001d049288
Zm00001d024644	Zm00001d000037
Zm00001d012544	Zm00001d039822
Zm00001d023282	Zm00001d049160
Zm00001d035605	Zm00001d040130
Zm00001d029293	Zm00001d009267
Zm00001d043968	Zm00001d053880
Zm00001d008800	Zm00001d014781
Zm00001d037836	Zm00001d019047
Zm00001d042830	Zm00001d045436
Zm00001d015747	Zm00001d037250
Zm00001d016000	Zm00001d034847
Zm00001d039306	Zm00001d003331
Zm00001d005784	Zm00001d025638
Zm00001d051269	Zm00001d014584
Zm00001d030644	Zm00001d036370
Zm00001d042910	Zm00001d048457
Zm00001d013827	Zm00001d033792
Zm00001d024784	Zm00001d029293
Zm00001d009088	Zm00001d018405
Zm00001d039496	Zm00001d019019
Zm00001d037334	Zm00001d011755
Zm00001d008800	Zm00001d051053
Zm00001d011515	Zm00001d000235
Zm00001d040621	Zm00001d004744
Zm00001d053220	Zm00001d020811
Zm00001d043968	Zm00001d023699
Zm00001d016000	Zm00001d002120
Zm00001d030678	Zm00001d051506
Zm00001d043131	Zm00001d039087
Zm00001d032194	Zm00001d016081
Zm00001d044117	Zm00001d043786
Zm00001d044117	Zm00001d014610
Zm00001d039306	Zm00001d034788
Zm00001d028380	Zm00001d040493
Zm00001d008528	Zm00001d044495
Zm00001d032194	Zm00001d009484
Zm00001d036356	Zm00001d043835
Zm00001d010201	Zm00001d049258
Zm00001d037836	Zm00001d011405
Zm00001d012544	Zm00001d028823
Zm00001d047671	Zm00001d037513
Zm00001d042830	Zm00001d002023
Zm00001d042756	Zm00001d037663
Zm00001d011515	Zm00001d040979
Zm00001d044117	Zm00001d036539
Zm00001d000184	Zm00001d002641
Zm00001d016000	Zm00001d025294
Zm00001d004744	Zm00001d005740
Zm00001d037334	Zm00001d044907
Zm00001d007191	Zm00001d027846
Zm00001d024644	Zm00001d024954
Zm00001d028842	Zm00001d018731
Zm00001d042830	Zm00001d053009
Zm00001d002545	Zm00001d050155
Zm00001d017385	Zm00001d043969
Zm00001d049581	Zm00001d007202
Zm00001d044117	Zm00001d000123
Zm00001d035605	Zm00001d009765
Zm00001d044409	Zm00001d048422
Zm00001d031454	Zm00001d028208
Zm00001d024810	Zm00001d009923
Zm00001d033265	Zm00001d008898
Zm00001d016784	Zm00001d033455
Zm00001d040464	Zm00001d033882
Zm00001d035605	Zm00001d004078
Zm00001d032194	Zm00001d037503
Zm00001d024644	Zm00001d038896
Zm00001d014863	Zm00001d050266
Zm00001d037118	Zm00001d040153
Zm00001d043968	Zm00001d011826
Zm00001d005760	Zm00001d015498
Zm00001d008229	Zm00001d004497
Zm00001d044117	Zm00001d012312
Zm00001d012379	Zm00001d035380
Zm00001d013265	Zm00001d038283
Zm00001d034947	Zm00001d025299
Zm00001d016784	Zm00001d012888
Zm00001d016000	Zm00001d031389
Zm00001d042756	Zm00001d009473
Zm00001d008251	Zm00001d010543
Zm00001d037836	Zm00001d047306
Zm00001d028777	Zm00001d037922
Zm00001d013694	Zm00001d033413
Zm00001d025664	Zm00001d032776
Zm00001d042830	Zm00001d008185
Zm00001d032694	Zm00001d018630
Zm00001d042830	Zm00001d046235
Zm00001d043968	Zm00001d002423
Zm00001d020947	Zm00001d039795
Zm00001d008695	Zm00001d047050
Zm00001d020947	Zm00001d005973
Zm00001d013777	Zm00001d014673
Zm00001d024784	Zm00001d040721
Zm00001d048647	Zm00001d019457
Zm00001d044117	Zm00001d011067
Zm00001d029875	Zm00001d047837
Zm00001d037836	Zm00001d049938
Zm00001d008251	Zm00001d031223
Zm00001d024488	Zm00001d014309
Zm00001d012379	Zm00001d038838
Zm00001d035918	Zm00001d047416
Zm00001d049543	Zm00001d012394
Zm00001d028445	Zm00001d018711
Zm00001d016000	Zm00001d050700
Zm00001d028380	Zm00001d046413
Zm00001d043696	Zm00001d039113
Zm00001d030678	Zm00001d021164
Zm00001d032194	Zm00001d020312
Zm00001d028380	Zm00001d030988
Zm00001d011669	Zm00001d053210
Zm00001d044117	Zm00001d034804
Zm00001d024644	Zm00001d045339
Zm00001d043968	Zm00001d016690
Zm00001d009088	Zm00001d001987
Zm00001d044117	Zm00001d033717
Zm00001d042756	Zm00001d046794
Zm00001d017268	Zm00001d050295
Zm00001d025930	Zm00001d044727
Zm00001d024644	Zm00001d050465
Zm00001d022628	Zm00001d011125
Zm00001d040426	Zm00001d021988
Zm00001d008800	Zm00001d041824
Zm00001d044330	Zm00001d023540
Zm00001d002843	Zm00001d005002
Zm00001d053220	Zm00001d007119
Zm00001d015747	Zm00001d007119
Zm00001d048647	Zm00001d048260
Zm00001d029875	Zm00001d022303
Zm00001d022628	Zm00001d023775
Zm00001d018776	Zm00001d019942
Zm00001d017782	Zm00001d031484
Zm00001d042756	Zm00001d028722
Zm00001d032206	Zm00001d020691
Zm00001d038270	Zm00001d007299
Zm00001d040621	Zm00001d007365
Zm00001d034033	Zm00001d052890
Zm00001d044409	Zm00001d035759
Zm00001d052804	Zm00001d038490
Zm00001d037836	Zm00001d050272
Zm00001d010907	Zm00001d013211
Zm00001d030644	Zm00001d034277
Zm00001d049581	Zm00001d003267
Zm00001d002545	Zm00001d003661
Zm00001d049543	Zm00001d041167
Zm00001d029963	Zm00001d036125
Zm00001d017268	Zm00001d031426
Zm00001d028380	Zm00001d009026
Zm00001d013399	Zm00001d024417
Zm00001d010201	Zm00001d044378
Zm00001d040019	Zm00001d010870
Zm00001d017782	Zm00001d010392
Zm00001d018776	Zm00001d044671
Zm00001d029963	Zm00001d044723
Zm00001d031454	Zm00001d006067
Zm00001d022628	Zm00001d013400
Zm00001d042830	Zm00001d013339
Zm00001d043611	Zm00001d042493
Zm00001d053220	Zm00001d036541
Zm00001d042665	Zm00001d042665
Zm00001d014863	Zm00001d051915
Zm00001d048647	Zm00001d049148
Zm00001d043968	Zm00001d013766
Zm00001d012544	Zm00001d036951
Zm00001d013694	Zm00001d027440
Zm00001d052397	Zm00001d025106
Zm00001d042756	Zm00001d025112
Zm00001d015614	Zm00001d006196
Zm00001d032194	Zm00001d049573
Zm00001d045162	Zm00001d003776
Zm00001d032194	Zm00001d005919
Zm00001d044409	Zm00001d008305
Zm00001d030737	Zm00001d050905
Zm00001d017642	Zm00001d038652
Zm00001d044117	Zm00001d033304
Zm00001d011515	Zm00001d009698
Zm00001d028380	Zm00001d025444
Zm00001d037334	Zm00001d008255
Zm00001d028930	Zm00001d016846
Zm00001d051269	Zm00001d039470
Zm00001d009435	Zm00001d044683
Zm00001d019712	Zm00001d012080
Zm00001d038288	Zm00001d040173
Zm00001d020408	Zm00001d039495
Zm00001d024810	Zm00001d003869
Zm00001d008251	Zm00001d016238
Zm00001d043968	Zm00001d030762
Zm00001d029963	Zm00001d053897
Zm00001d039306	Zm00001d008413
Zm00001d045581	Zm00001d045078
Zm00001d044538	Zm00001d012808
Zm00001d008251	Zm00001d027915
Zm00001d011692	Zm00001d005600
Zm00001d002545	Zm00001d005195
Zm00001d016000	Zm00001d019711
Zm00001d017642	Zm00001d043730
Zm00001d034947	Zm00001d044470
Zm00001d039306	Zm00001d023914
Zm00001d008800	GRMZM5G850100
Zm00001d024644	Zm00001d035954
Zm00001d042830	Zm00001d016269
Zm00001d004744	Zm00001d043284
Zm00001d052397	Zm00001d048321
Zm00001d002545	Zm00001d014632
Zm00001d053124	Zm00001d031115
Zm00001d039750	Zm00001d023581
Zm00001d030678	Zm00001d041390
Zm00001d043687	Zm00001d026595
Zm00001d049543	Zm00001d039194
Zm00001d009088	Zm00001d040613
Zm00001d049581	Zm00001d003517
Zm00001d029293	Zm00001d006184
Zm00001d048647	Zm00001d043119
Zm00001d013777	Zm00001d037905
Zm00001d008229	Zm00001d034338
Zm00001d044117	Zm00001d044838
Zm00001d042910	Zm00001d042910
Zm00001d039893	Zm00001d040339
Zm00001d001837	Zm00001d032771
Zm00001d026017	Zm00001d003343
Zm00001d048623	Zm00001d016731
Zm00001d046632	Zm00001d033580
Zm00001d028777	Zm00001d036264
Zm00001d009088	Zm00001d012521
Zm00001d011692	Zm00001d020209
Zm00001d039185	Zm00001d000242
Zm00001d040423	Zm00001d040423
Zm00001d017385	Zm00001d019538
Zm00001d028445	Zm00001d050097
Zm00001d010933	Zm00001d048014
Zm00001d018776	Zm00001d042503
Zm00001d011692	Zm00001d023870
Zm00001d017268	Zm00001d033271
Zm00001d047579	Zm00001d029578
Zm00001d049581	Zm00001d030342
Zm00001d041853	Zm00001d052297
Zm00001d012337	Zm00001d002128
Zm00001d012337	Zm00001d029879
Zm00001d036551	Zm00001d006017
Zm00001d053220	Zm00001d024995
Zm00001d032194	Zm00001d053190
Zm00001d040527	Zm00001d025638
Zm00001d015747	Zm00001d002395
Zm00001d036551	Zm00001d004095
Zm00001d013265	Zm00001d049605
[truncated: 367,523+ more rows]

## Sheet: Sheet2
Table S7. A sub-GRN for MYB related TFs.
TFs	Targets
Zm00001d023282	Zm00001d052216
Zm00001d024810	Zm00001d031499
Zm00001d013399	Zm00001d029505	# Overlaps of three types of GRN, weight ≥ 0.05
Zm00001d012337	Zm00001d012337
Zm00001d008198	Zm00001d008198
Zm00001d051269	Zm00001d043164
Zm00001d032194	Zm00001d002132
Zm00001d023282	Zm00001d013277
Zm00001d041935	Zm00001d019155
Zm00001d008251	Zm00001d022576
Zm00001d043968	Zm00001d020030
Zm00001d008602	Zm00001d006197
Zm00001d026017	Zm00001d042751
Zm00001d008602	Zm00001d042277
Zm00001d017642	Zm00001d004389
Zm00001d049543	Zm00001d024676
Zm00001d040423	Zm00001d037092
Zm00001d026017	Zm00001d026606
Zm00001d004744	Zm00001d004744
Zm00001d043687	Zm00001d014819
Zm00001d039306	Zm00001d027393
Zm00001d051269	Zm00001d020424
Zm00001d017782	Zm00001d033136
Zm00001d008229	Zm00001d015204
Zm00001d014117	Zm00001d014117
Zm00001d037334	Zm00001d029835
Zm00001d051269	Zm00001d042268
Zm00001d039306	Zm00001d030101
Zm00001d043611	Zm00001d023768
Zm00001d030737	Zm00001d041334
Zm00001d051269	Zm00001d042302
Zm00001d040423	Zm00001d049804
Zm00001d002843	Zm00001d020590
Zm00001d051269	Zm00001d047451
Zm00001d032194	Zm00001d050437
Zm00001d030644	Zm00001d042317
Zm00001d036356	Zm00001d030780
Zm00001d008602	Zm00001d029835
Zm00001d035604	Zm00001d050893
Zm00001d036356	Zm00001d003172
Zm00001d040423	Zm00001d011944
Zm00001d043968	Zm00001d049960
Zm00001d042830	Zm00001d033927
Zm00001d032194	Zm00001d010625
Zm00001d008602	Zm00001d023215
Zm00001d023282	Zm00001d015484
Zm00001d044117	Zm00001d050269
Zm00001d032194	Zm00001d043691
Zm00001d032194	Zm00001d006024
Zm00001d044107	Zm00001d042226
Zm00001d022227	Zm00001d022227
Zm00001d040423	Zm00001d040310
Zm00001d037334	Zm00001d011755
Zm00001d043968	Zm00001d023699
Zm00001d039306	Zm00001d034788
Zm00001d036356	Zm00001d043835
Zm00001d042756	Zm00001d009473
Zm00001d042756	Zm00001d020790
Zm00001d036632	Zm00001d025051
Zm00001d040423	Zm00001d044899
Zm00001d036356	Zm00001d003127
Zm00001d039306	Zm00001d047990
Zm00001d034033	Zm00001d031199
Zm00001d014117	Zm00001d028216
Zm00001d037836	Zm00001d051120
Zm00001d047960	Zm00001d047960
Zm00001d044538	Zm00001d035149
Zm00001d037334	Zm00001d006080
Zm00001d047671	Zm00001d019898
Zm00001d043968	Zm00001d052263
Zm00001d053220	Zm00001d036715
Zm00001d048647	Zm00001d012900
Zm00001d008229	Zm00001d034192
Zm00001d037334	Zm00001d022467
Zm00001d042756	Zm00001d028777
Zm00001d017385	Zm00001d023249
Zm00001d030644	Zm00001d009372
Zm00001d039306	Zm00001d015367
Zm00001d024814	Zm00001d050200
Zm00001d036632	Zm00001d020723
Zm00001d008602	Zm00001d035161
Zm00001d042756	Zm00001d033225
Zm00001d042756	Zm00001d033927
Zm00001d008602	Zm00001d042191
Zm00001d023282	Zm00001d027451
Zm00001d051269	Zm00001d023957
Zm00001d002843	Zm00001d035161
Zm00001d039306	Zm00001d005023
Zm00001d043968	Zm00001d028670
Zm00001d015614	Zm00001d015614
Zm00001d008800	Zm00001d003276
Zm00001d023282	Zm00001d034724
Zm00001d030737	Zm00001d033310
Zm00001d028777	Zm00001d049975
Zm00001d036356	Zm00001d037519
Zm00001d017268	Zm00001d035903
Zm00001d008251	Zm00001d046322
Zm00001d017385	Zm00001d020845
Zm00001d036356	Zm00001d003812
Zm00001d002843	Zm00001d016098
Zm00001d035604	Zm00001d020692
Zm00001d002843	Zm00001d024414
Zm00001d023282	Zm00001d011513
Zm00001d042756	Zm00001d042756
Zm00001d030737	Zm00001d051564
Zm00001d008602	Zm00001d034571
Zm00001d002843	Zm00001d020322
Zm00001d021761	Zm00001d034723
Zm00001d023282	Zm00001d029027
Zm00001d043968	Zm00001d023757
Zm00001d017383	Zm00001d052252
Zm00001d043968	Zm00001d004633
Zm00001d009088	Zm00001d022204
Zm00001d041935	Zm00001d048818
Zm00001d051269	Zm00001d033025
Zm00001d035604	Zm00001d042307
Zm00001d034033	Zm00001d045533
Zm00001d044117	Zm00001d035878
Zm00001d008251	Zm00001d054009
Zm00001d002843	Zm00001d002097
Zm00001d053124	Zm00001d024635
Zm00001d043696	Zm00001d006451
Zm00001d030737	Zm00001d021056
Zm00001d043696	Zm00001d040972
Zm00001d017782	Zm00001d051779
Zm00001d008602	Zm00001d040340
Zm00001d024810	Zm00001d053095
Zm00001d008602	Zm00001d008602
Zm00001d051269	Zm00001d028182
Zm00001d043696	Zm00001d043696
Zm00001d036356	Zm00001d002125
Zm00001d008602	Zm00001d032130
Zm00001d043696	Zm00001d023636
Zm00001d037836	Zm00001d018444
Zm00001d043968	Zm00001d049365
Zm00001d043968	Zm00001d025848
Zm00001d042287	Zm00001d053643
Zm00001d032194	Zm00001d046995
Zm00001d042756	Zm00001d002288
Zm00001d032694	Zm00001d052612
Zm00001d017383	Zm00001d011036
Zm00001d042287	Zm00001d042287
Zm00001d026017	Zm00001d048861
Zm00001d017385	Zm00001d052651
Zm00001d051269	Zm00001d044497
Zm00001d030644	Zm00001d015664
Zm00001d008229	Zm00001d016943
Zm00001d047671	Zm00001d027291
Zm00001d002843	Zm00001d037915
Zm00001d043968	Zm00001d032385
Zm00001d026203	Zm00001d020674
Zm00001d036356	Zm00001d024159
Zm00001d002843	Zm00001d034844
Zm00001d008251	Zm00001d027759
Zm00001d008800	Zm00001d044745
Zm00001d043696	Zm00001d017065
Zm00001d043968	Zm00001d002815
Zm00001d032194	Zm00001d033407
Zm00001d032194	Zm00001d018243
Zm00001d039475	Zm00001d015014
Zm00001d039306	Zm00001d011928
Zm00001d032194	Zm00001d038688
Zm00001d030737	Zm00001d003927
Zm00001d016000	Zm00001d046372
Zm00001d039750	Zm00001d031705
Zm00001d051269	Zm00001d045098
Zm00001d026017	Zm00001d002545
Zm00001d032694	Zm00001d050860
Zm00001d042287	Zm00001d047823
Zm00001d037334	Zm00001d041962
Zm00001d045162	Zm00001d052759
Zm00001d045162	Zm00001d007471
Zm00001d013265	Zm00001d010804
Zm00001d008251	Zm00001d003730
Zm00001d008251	Zm00001d004955
Zm00001d029963	Zm00001d019342
Zm00001d037334	Zm00001d019504
Zm00001d032194	Zm00001d015802
Zm00001d043968	Zm00001d034283
Zm00001d024814	Zm00001d007447
Zm00001d043968	Zm00001d020877
Zm00001d052069	Zm00001d021971
Zm00001d009088	Zm00001d040953
Zm00001d040426	Zm00001d012619
Zm00001d052397	Zm00001d027451
Zm00001d032194	Zm00001d051328
Zm00001d036632	Zm00001d006451
Zm00001d008229	Zm00001d011513
Zm00001d051788	Zm00001d051788
Zm00001d023931	Zm00001d013720
Zm00001d049543	Zm00001d000176
Zm00001d040423	Zm00001d013376
Zm00001d039306	Zm00001d052323
Zm00001d016000	Zm00001d020941
Zm00001d036356	Zm00001d027845
Zm00001d004744	Zm00001d041319
Zm00001d043696	Zm00001d032557
Zm00001d039893	Zm00001d037894
Zm00001d008800	Zm00001d005482
Zm00001d041935	Zm00001d010279
Zm00001d008602	Zm00001d049834
Zm00001d043696	Zm00001d047876
Zm00001d002843	Zm00001d020929
Zm00001d002545	Zm00001d026606
Zm00001d037334	Zm00001d026438
Zm00001d008528	Zm00001d045111
Zm00001d032194	Zm00001d018141
Zm00001d021761	Zm00001d033367
Zm00001d032178	Zm00001d016746
Zm00001d051480	Zm00001d021064
Zm00001d042756	Zm00001d044080
Zm00001d022259	Zm00001d045220
Zm00001d030644	Zm00001d009814
Zm00001d044117	Zm00001d051518
Zm00001d002843	Zm00001d008903
Zm00001d037836	Zm00001d041489
Zm00001d041935	Zm00001d048850
Zm00001d008251	Zm00001d013878
Zm00001d041935	Zm00001d000181
Zm00001d008602	Zm00001d047125
Zm00001d016000	Zm00001d017967
Zm00001d036356	Zm00001d018433
Zm00001d051269	Zm00001d010818
Zm00001d032194	Zm00001d044116
Zm00001d040423	Zm00001d033999
Zm00001d036356	Zm00001d013358
Zm00001d044117	Zm00001d011746
Zm00001d039496	Zm00001d007159
Zm00001d043696	Zm00001d052534
Zm00001d012379	Zm00001d053853
Zm00001d024809	Zm00001d024548
Zm00001d008251	Zm00001d045123
Zm00001d023282	Zm00001d047581
Zm00001d017385	Zm00001d018504
Zm00001d013777	Zm00001d044833
Zm00001d047671	Zm00001d048719
Zm00001d049543	Zm00001d007716
Zm00001d037836	Zm00001d004924
Zm00001d037334	Zm00001d029446
Zm00001d043696	Zm00001d019047
Zm00001d030737	Zm00001d030737
Zm00001d035604	Zm00001d005439
Zm00001d043696	Zm00001d051564
Zm00001d021761	Zm00001d021761
Zm00001d032194	Zm00001d028695
Zm00001d006791	Zm00001d021064
Zm00001d008800	Zm00001d007858
Zm00001d051269	Zm00001d003108
Zm00001d051269	Zm00001d038595
Zm00001d006791	Zm00001d011016
Zm00001d032194	Zm00001d016798
Zm00001d043696	Zm00001d034360
Zm00001d002843	Zm00001d027258
Zm00001d051269	Zm00001d050023
Zm00001d006791	Zm00001d030707
Zm00001d053124	Zm00001d050285
Zm00001d008602	Zm00001d017140
Zm00001d012285	Zm00001d038866
Zm00001d013777	Zm00001d047794
Zm00001d008229	Zm00001d030638
Zm00001d051269	Zm00001d000169
Zm00001d039306	Zm00001d046549
Zm00001d008251	Zm00001d036929
Zm00001d023282	Zm00001d047462
Zm00001d008602	Zm00001d037404
Zm00001d008602	Zm00001d019704
Zm00001d036356	Zm00001d053985
Zm00001d008602	Zm00001d035000
Zm00001d040423	Zm00001d031913
Zm00001d051480	Zm00001d037089
Zm00001d036356	Zm00001d034609
Zm00001d040423	Zm00001d017504
Zm00001d044117	Zm00001d049387
Zm00001d043696	Zm00001d051116
Zm00001d037836	Zm00001d002056
Zm00001d039306	Zm00001d021162
Zm00001d008229	Zm00001d018821
Zm00001d022259	Zm00001d010832
Zm00001d044117	Zm00001d049046
Zm00001d044117	Zm00001d017069
Zm00001d036356	Zm00001d034030
Zm00001d017385	Zm00001d032225
Zm00001d043968	Zm00001d011311
Zm00001d043968	Zm00001d032332
Zm00001d044117	Zm00001d012036
Zm00001d051269	Zm00001d021365
Zm00001d023282	Zm00001d020317
Zm00001d030737	Zm00001d034678
Zm00001d002545	Zm00001d030976
Zm00001d044117	Zm00001d030048
Zm00001d012379	Zm00001d047855
Zm00001d041935	Zm00001d015866
Zm00001d039306	Zm00001d052288
Zm00001d013265	Zm00001d048341
Zm00001d003412	Zm00001d001771
Zm00001d043696	Zm00001d050938
Zm00001d039893	Zm00001d034435
Zm00001d032194	Zm00001d005228
Zm00001d008800	Zm00001d003975
Zm00001d035604	Zm00001d050465
Zm00001d016000	Zm00001d015754
Zm00001d032194	Zm00001d037115
Zm00001d053124	Zm00001d027659
Zm00001d013265	Zm00001d004676
Zm00001d044117	Zm00001d013348
Zm00001d044117	Zm00001d017092
Zm00001d008602	Zm00001d024303
Zm00001d035604	Zm00001d011302
Zm00001d036356	Zm00001d004133
Zm00001d040464	Zm00001d018066
Zm00001d051269	Zm00001d005293
Zm00001d029875	Zm00001d047559
Zm00001d043968	Zm00001d052242
Zm00001d043696	Zm00001d009023
Zm00001d032194	Zm00001d036617
Zm00001d051458	Zm00001d032373
Zm00001d052397	Zm00001d053925
Zm00001d017782	Zm00001d048569
Zm00001d024488	Zm00001d039865
Zm00001d036356	Zm00001d050558
Zm00001d049581	Zm00001d013993
Zm00001d052397	Zm00001d019898
Zm00001d020408	Zm00001d020973
Zm00001d022259	Zm00001d034977
Zm00001d032194	Zm00001d016461
Zm00001d043968	Zm00001d012646
Zm00001d052397	Zm00001d028414
Zm00001d036356	Zm00001d018243
Zm00001d039049	Zm00001d022089
Zm00001d002843	Zm00001d028647
Zm00001d036356	Zm00001d030698
Zm00001d012544	Zm00001d002020
Zm00001d039700	Zm00001d044784
Zm00001d043696	Zm00001d047042
Zm00001d032194	Zm00001d030303
Zm00001d044107	Zm00001d032271
Zm00001d030737	Zm00001d053158
Zm00001d036356	Zm00001d011997
Zm00001d016952	Zm00001d030253
Zm00001d008229	Zm00001d042005
Zm00001d036356	Zm00001d020549
Zm00001d010889	Zm00001d041958
Zm00001d037334	Zm00001d037334
Zm00001d028777	Zm00001d038517
Zm00001d048623	Zm00001d039260
Zm00001d036356	Zm00001d033525
Zm00001d030644	Zm00001d051225
Zm00001d040423	Zm00001d014368
Zm00001d008528	Zm00001d037857
Zm00001d043968	Zm00001d021703
Zm00001d043696	Zm00001d003266
Zm00001d008800	Zm00001d014919
Zm00001d043611	Zm00001d026040
Zm00001d053220	Zm00001d053220
Zm00001d044117	Zm00001d009967
Zm00001d008800	Zm00001d045620
Zm00001d043696	Zm00001d034677
Zm00001d044107	Zm00001d012022
Zm00001d013265	Zm00001d052945
Zm00001d042756	Zm00001d050948
Zm00001d037836	Zm00001d041353
Zm00001d036356	Zm00001d052955
Zm00001d035604	Zm00001d009907
Zm00001d032194	Zm00001d013090
Zm00001d039306	Zm00001d007978
Zm00001d036356	Zm00001d012467
Zm00001d008800	Zm00001d006684
Zm00001d032194	Zm00001d030841
Zm00001d045162	Zm00001d014474
Zm00001d037334	Zm00001d008976
Zm00001d009066	Zm00001d029468
Zm00001d036356	Zm00001d009480
Zm00001d041935	Zm00001d011975
Zm00001d033265	Zm00001d011072
Zm00001d036356	Zm00001d052918
Zm00001d053220	Zm00001d002099
Zm00001d008602	Zm00001d019446
Zm00001d043968	Zm00001d042044
Zm00001d051269	Zm00001d016977
Zm00001d030737	Zm00001d052632
Zm00001d032194	Zm00001d010944
Zm00001d036356	Zm00001d014665
Zm00001d042287	Zm00001d052945
Zm00001d032194	Zm00001d003780
Zm00001d042756	Zm00001d008983
Zm00001d036356	Zm00001d012593
Zm00001d043696	Zm00001d051043
Zm00001d032194	Zm00001d021610
Zm00001d032194	Zm00001d043552
Zm00001d042830	Zm00001d045988
Zm00001d044117	Zm00001d018470
Zm00001d042756	Zm00001d033878
Zm00001d037836	Zm00001d012605
Zm00001d044117	Zm00001d042289
Zm00001d008229	Zm00001d018412
Zm00001d004744	Zm00001d036692
Zm00001d026362	Zm00001d053756
Zm00001d036356	Zm00001d032322
Zm00001d016000	Zm00001d032976
Zm00001d002843	Zm00001d016694
Zm00001d021537	Zm00001d047066
Zm00001d034033	Zm00001d039471
Zm00001d026203	Zm00001d020652
Zm00001d036356	Zm00001d031009
Zm00001d002843	Zm00001d032343
Zm00001d042756	Zm00001d013494
Zm00001d021761	Zm00001d039921
Zm00001d040464	Zm00001d042178
Zm00001d032194	Zm00001d011096
Zm00001d002843	Zm00001d022278
Zm00001d037836	Zm00001d011781
Zm00001d019712	Zm00001d037153
Zm00001d008800	Zm00001d017907
Zm00001d036356	Zm00001d005228
Zm00001d036356	Zm00001d031866
Zm00001d051269	Zm00001d034517
Zm00001d030737	Zm00001d025896
Zm00001d034033	Zm00001d028401
Zm00001d043968	Zm00001d011147
Zm00001d049495	Zm00001d034573
Zm00001d036356	Zm00001d047366
Zm00001d030644	Zm00001d039644
Zm00001d002843	Zm00001d017140
Zm00001d036356	Zm00001d047538
Zm00001d005784	Zm00001d018737
Zm00001d012379	Zm00001d012153
Zm00001d039475	Zm00001d025346
Zm00001d032194	Zm00001d012936
Zm00001d048623	Zm00001d017030
Zm00001d008602	Zm00001d021687
Zm00001d049543	Zm00001d051532
Zm00001d032194	Zm00001d006205
Zm00001d012379	Zm00001d025199
Zm00001d026203	Zm00001d028656
Zm00001d032194	Zm00001d036250
Zm00001d036356	Zm00001d048055
Zm00001d008602	Zm00001d026037
Zm00001d044117	Zm00001d028901
Zm00001d036356	Zm00001d015127
Zm00001d017243	Zm00001d044771
Zm00001d023931	Zm00001d029391
Zm00001d030737	Zm00001d013468
Zm00001d034033	Zm00001d008669
Zm00001d043696	Zm00001d009517
Zm00001d043696	Zm00001d029203
Zm00001d017385	Zm00001d018987
Zm00001d030737	Zm00001d028482
Zm00001d008800	Zm00001d033910
Zm00001d051269	Zm00001d012718
Zm00001d010889	Zm00001d008825
Zm00001d008229	Zm00001d024241
Zm00001d021537	Zm00001d033824
Zm00001d017782	Zm00001d042526
Zm00001d021761	Zm00001d006853
Zm00001d047671	Zm00001d002872
Zm00001d040464	Zm00001d034962
Zm00001d030737	Zm00001d013706
Zm00001d037836	Zm00001d050697
Zm00001d003412	Zm00001d014117
Zm00001d039475	Zm00001d033020
Zm00001d013265	Zm00001d012826
Zm00001d036356	Zm00001d052945
Zm00001d039475	Zm00001d005662
Zm00001d032194	Zm00001d011615
Zm00001d011515	Zm00001d046170
Zm00001d008229	Zm00001d054015
Zm00001d032194	Zm00001d013346
Zm00001d012544	Zm00001d042751
Zm00001d008800	Zm00001d022003
Zm00001d034947	Zm00001d010520
Zm00001d041580	Zm00001d041580
Zm00001d051269	Zm00001d037140
Zm00001d002545	Zm00001d037023
Zm00001d030737	Zm00001d047516
Zm00001d036356	Zm00001d042523
Zm00001d032194	Zm00001d047712
Zm00001d039306	Zm00001d024858
Zm00001d043968	Zm00001d005950
Zm00001d008229	Zm00001d037036
Zm00001d035605	Zm00001d040094
Zm00001d043968	Zm00001d020445
Zm00001d014117	Zm00001d033572
Zm00001d049581	Zm00001d047477
Zm00001d009599	Zm00001d029645
Zm00001d017385	Zm00001d010211
Zm00001d049495	Zm00001d036238
Zm00001d014863	Zm00001d007445
Zm00001d043968	Zm00001d038047
Zm00001d032194	Zm00001d053808
Zm00001d016000	Zm00001d018972
Zm00001d032194	Zm00001d042445
Zm00001d043696	Zm00001d007277
Zm00001d032194	Zm00001d018235
Zm00001d009435	Zm00001d039713
Zm00001d032194	Zm00001d032194
Zm00001d045162	Zm00001d043357
Zm00001d012285	Zm00001d012516
Zm00001d036356	Zm00001d021641
Zm00001d044117	Zm00001d033077
Zm00001d042287	Zm00001d013449
Zm00001d039306	Zm00001d036719
Zm00001d013265	Zm00001d032633
Zm00001d049581	Zm00001d004924
Zm00001d002545	Zm00001d004738
Zm00001d032194	Zm00001d007677
Zm00001d002843	Zm00001d043509
Zm00001d044117	Zm00001d044335
Zm00001d008602	Zm00001d005663
Zm00001d024488	Zm00001d019342
Zm00001d021537	Zm00001d019156
Zm00001d016000	Zm00001d022169
Zm00001d036356	Zm00001d048157
Zm00001d032194	Zm00001d049190
Zm00001d017385	Zm00001d003331
Zm00001d016000	Zm00001d039214
Zm00001d002843	Zm00001d021957
Zm00001d039306	Zm00001d052955
Zm00001d032194	Zm00001d008668
Zm00001d051269	Zm00001d016916
Zm00001d039306	Zm00001d038208
Zm00001d008251	Zm00001d020308
Zm00001d043696	Zm00001d039348
Zm00001d021761	Zm00001d047000
Zm00001d042830	Zm00001d028180
Zm00001d013265	Zm00001d022075
Zm00001d042756	Zm00001d043278
Zm00001d017385	Zm00001d016242
Zm00001d043968	Zm00001d035002
Zm00001d032194	Zm00001d005008
Zm00001d032194	Zm00001d028039
Zm00001d032194	Zm00001d039790
Zm00001d017385	Zm00001d026612
Zm00001d034033	Zm00001d002713
Zm00001d030644	Zm00001d037783
Zm00001d040423	Zm00001d004744
Zm00001d009088	Zm00001d030640
Zm00001d041935	Zm00001d037969
Zm00001d002545	Zm00001d009814
Zm00001d016000	Zm00001d029174
Zm00001d011515	Zm00001d013133
Zm00001d042830	Zm00001d024516
Zm00001d039306	Zm00001d050091
Zm00001d013801	Zm00001d035664
Zm00001d036356	Zm00001d030849
Zm00001d036356	Zm00001d029142
Zm00001d032194	Zm00001d048899
Zm00001d037836	Zm00001d050960
Zm00001d032194	Zm00001d004812
Zm00001d051269	Zm00001d038081
Zm00001d030644	Zm00001d005973
Zm00001d043968	Zm00001d053743
Zm00001d043687	Zm00001d041226
Zm00001d043696	Zm00001d037267
Zm00001d040423	Zm00001d009484
Zm00001d016000	Zm00001d003380
Zm00001d040423	Zm00001d021690
Zm00001d032194	Zm00001d018074
Zm00001d011515	Zm00001d006540
Zm00001d036356	Zm00001d010018
Zm00001d042756	Zm00001d029686
Zm00001d032194	Zm00001d050234
Zm00001d051269	Zm00001d033484
Zm00001d030737	Zm00001d039218
Zm00001d029875	Zm00001d053843
Zm00001d024547	Zm00001d037232
Zm00001d036356	Zm00001d042631
Zm00001d008602	Zm00001d045321
Zm00001d035605	Zm00001d035605
Zm00001d032194	Zm00001d006235
Zm00001d029875	Zm00001d051637
Zm00001d040423	Zm00001d039301
Zm00001d039496	Zm00001d010889
Zm00001d008602	Zm00001d022204
Zm00001d002843	Zm00001d022204
Zm00001d044107	Zm00001d029773
Zm00001d053124	Zm00001d031856
Zm00001d013265	Zm00001d047746
Zm00001d016000	Zm00001d042027
Zm00001d032194	Zm00001d038855
Zm00001d008251	Zm00001d050329
Zm00001d051267	Zm00001d024610
Zm00001d013265	Zm00001d018775
Zm00001d017385	Zm00001d029579
Zm00001d040527	Zm00001d019507
Zm00001d036356	Zm00001d031753
Zm00001d034033	Zm00001d052188
Zm00001d039893	Zm00001d025434
Zm00001d032194	Zm00001d025345
Zm00001d036356	Zm00001d003062
Zm00001d008602	Zm00001d003275
Zm00001d039306	Zm00001d008360
Zm00001d017782	Zm00001d021039
Zm00001d036356	Zm00001d041549
Zm00001d002843	Zm00001d033878
Zm00001d011669	Zm00001d013448
Zm00001d043696	Zm00001d013375
Zm00001d013399	Zm00001d053953
Zm00001d043131	Zm00001d044386
Zm00001d013265	Zm00001d018472
Zm00001d037836	Zm00001d025958
Zm00001d023282	Zm00001d049203
Zm00001d035604	Zm00001d047893
Zm00001d024547	Zm00001d016561
Zm00001d012337	Zm00001d029618
Zm00001d008800	Zm00001d018575
Zm00001d011515	Zm00001d023713
Zm00001d024547	Zm00001d044768
Zm00001d045162	Zm00001d049034
Zm00001d008602	Zm00001d042926
Zm00001d002843	Zm00001d045906
Zm00001d002843	Zm00001d017021
Zm00001d030737	Zm00001d020420
Zm00001d043696	Zm00001d011139
Zm00001d036356	Zm00001d021704
Zm00001d051269	Zm00001d013724
Zm00001d036356	Zm00001d021087
Zm00001d045162	Zm00001d045772
Zm00001d043968	Zm00001d023984
Zm00001d039306	Zm00001d030739
Zm00001d026203	Zm00001d018090
Zm00001d008800	Zm00001d031496
Zm00001d021761	Zm00001d022122
Zm00001d039306	Zm00001d050054
Zm00001d011297	Zm00001d045729
Zm00001d051269	Zm00001d033039
Zm00001d044117	Zm00001d036230
Zm00001d044107	Zm00001d045162
Zm00001d051269	Zm00001d017863
Zm00001d032194	Zm00001d040606
Zm00001d051269	Zm00001d003382
Zm00001d008602	Zm00001d016098
Zm00001d043968	Zm00001d023713
Zm00001d013801	Zm00001d029618
Zm00001d036356	Zm00001d007960
Zm00001d032194	Zm00001d033230
Zm00001d008800	Zm00001d012689
Zm00001d036356	Zm00001d031199
Zm00001d002843	Zm00001d041063
Zm00001d036356	Zm00001d002544
Zm00001d012379	Zm00001d053686
Zm00001d051269	Zm00001d014542
Zm00001d030737	Zm00001d042837
Zm00001d032194	Zm00001d011963
Zm00001d032194	Zm00001d037463
Zm00001d043696	Zm00001d028425
Zm00001d008229	Zm00001d017812
Zm00001d032194	Zm00001d042479
Zm00001d045162	Zm00001d015912
Zm00001d053124	Zm00001d027366
Zm00001d043968	Zm00001d042840
Zm00001d037836	Zm00001d045481
Zm00001d043968	Zm00001d029061
Zm00001d051269	Zm00001d049884
Zm00001d031454	Zm00001d038442
Zm00001d008800	Zm00001d016926
Zm00001d043968	Zm00001d022464
Zm00001d043696	Zm00001d034251
Zm00001d040423	Zm00001d016277
Zm00001d043696	Zm00001d026089
Zm00001d043696	Zm00001d002860
Zm00001d052397	Zm00001d015366
Zm00001d039306	Zm00001d023839
Zm00001d045162	Zm00001d024659
Zm00001d051269	Zm00001d017385
Zm00001d017268	Zm00001d008794
Zm00001d008800	Zm00001d032333
Zm00001d008800	Zm00001d008940
Zm00001d034033	Zm00001d023710
Zm00001d032178	Zm00001d031017
Zm00001d024547	Zm00001d016076
Zm00001d040423	Zm00001d037729
Zm00001d008251	Zm00001d028358
Zm00001d013265	Zm00001d053272
Zm00001d002843	Zm00001d003282
Zm00001d000184	Zm00001d018406
Zm00001d040423	Zm00001d043174
Zm00001d036356	Zm00001d053070
Zm00001d008251	Zm00001d018552
Zm00001d008229	Zm00001d028089
Zm00001d008800	Zm00001d051823
Zm00001d021761	Zm00001d045499
Zm00001d034033	Zm00001d027259
Zm00001d013265	Zm00001d035090
Zm00001d044117	Zm00001d010821
Zm00001d043968	Zm00001d033469
Zm00001d036768	Zm00001d038930
Zm00001d051269	Zm00001d021283
Zm00001d032194	Zm00001d051995
Zm00001d032194	Zm00001d033738
Zm00001d030737	Zm00001d046332
Zm00001d043968	Zm00001d027768
Zm00001d017385	Zm00001d029004
Zm00001d008251	Zm00001d046155
Zm00001d002843	Zm00001d023387
Zm00001d043696	Zm00001d023841
Zm00001d039306	Zm00001d034164
Zm00001d016000	Zm00001d050267
Zm00001d036356	Zm00001d017046
Zm00001d034033	Zm00001d042528
Zm00001d016000	Zm00001d025740
Zm00001d011515	Zm00001d003411
Zm00001d012379	Zm00001d014809
Zm00001d049543	Zm00001d050748
Zm00001d035604	Zm00001d035604
Zm00001d030737	Zm00001d013780
Zm00001d032194	Zm00001d021754
Zm00001d014863	Zm00001d017241
Zm00001d048623	Zm00001d040446
Zm00001d032194	Zm00001d015895
Zm00001d032194	Zm00001d031416
Zm00001d043968	Zm00001d012083
Zm00001d002843	Zm00001d012296
Zm00001d023282	Zm00001d011596
Zm00001d013265	Zm00001d002787
Zm00001d013265	Zm00001d042283
Zm00001d008251	Zm00001d002255
Zm00001d032194	Zm00001d033979
Zm00001d036356	Zm00001d012161
Zm00001d043131	Zm00001d024648
Zm00001d043696	Zm00001d041727
Zm00001d008602	Zm00001d001996
Zm00001d032194	Zm00001d002543
Zm00001d042830	Zm00001d041962
Zm00001d043968	Zm00001d027369
Zm00001d032194	Zm00001d008847
Zm00001d035604	Zm00001d043474
Zm00001d037836	Zm00001d028210
Zm00001d053220	Zm00001d021726
Zm00001d021537	Zm00001d002835
Zm00001d002843	Zm00001d041662
Zm00001d051269	Zm00001d049007
Zm00001d041935	Zm00001d043715
Zm00001d034033	Zm00001d038192
Zm00001d043696	Zm00001d022541
Zm00001d024809	Zm00001d037533
Zm00001d040423	Zm00001d025863
Zm00001d036356	Zm00001d043857
Zm00001d037836	Zm00001d011653
Zm00001d037836	Zm00001d051219
Zm00001d043696	Zm00001d037967
Zm00001d024814	Zm00001d053788
Zm00001d036356	Zm00001d047271
Zm00001d032194	Zm00001d014495
Zm00001d042287	Zm00001d040628
Zm00001d032194	Zm00001d052873
Zm00001d036356	Zm00001d025381
Zm00001d009066	Zm00001d020787
Zm00001d008229	Zm00001d004392
Zm00001d043687	Zm00001d003869
Zm00001d026017	Zm00001d035178
Zm00001d017385	Zm00001d045607
Zm00001d028930	Zm00001d033805
Zm00001d013265	Zm00001d047042
Zm00001d039893	Zm00001d015942
Zm00001d037836	Zm00001d029948
Zm00001d024547	Zm00001d021569
Zm00001d013265	Zm00001d039007
Zm00001d036356	Zm00001d006100
Zm00001d043696	Zm00001d027479
Zm00001d024809	Zm00001d042229
Zm00001d032194	Zm00001d035090
Zm00001d043696	Zm00001d048291
Zm00001d032194	Zm00001d014122
Zm00001d030737	Zm00001d003315
Zm00001d036356	Zm00001d015338
Zm00001d044117	Zm00001d018401
Zm00001d032194	Zm00001d016723
Zm00001d017385	Zm00001d023998
Zm00001d032194	Zm00001d042168
Zm00001d028445	Zm00001d033412
Zm00001d032194	Zm00001d033112
Zm00001d017782	Zm00001d034527
Zm00001d002843	Zm00001d002447
Zm00001d012379	Zm00001d006118
Zm00001d032194	Zm00001d031665
Zm00001d017782	Zm00001d012394
Zm00001d032194	Zm00001d008216
Zm00001d039306	Zm00001d045554
Zm00001d040423	Zm00001d036570
Zm00001d036356	Zm00001d050874
Zm00001d037836	Zm00001d021642
Zm00001d017385	Zm00001d030231
Zm00001d045162	Zm00001d021592
Zm00001d039306	Zm00001d005642
Zm00001d036356	Zm00001d020838
Zm00001d008251	Zm00001d012276
Zm00001d036356	Zm00001d011816
Zm00001d039306	Zm00001d023283
Zm00001d012379	Zm00001d015600
Zm00001d008800	Zm00001d035002
Zm00001d039306	Zm00001d025149
Zm00001d017782	Zm00001d003676
Zm00001d039306	Zm00001d025866
Zm00001d026204	Zm00001d005470
Zm00001d017782	Zm00001d046300
Zm00001d042287	Zm00001d017654
Zm00001d043696	Zm00001d022168
Zm00001d039306	Zm00001d001786
Zm00001d032194	Zm00001d034054
Zm00001d037836	Zm00001d047915
Zm00001d017782	Zm00001d010715
Zm00001d032194	Zm00001d043467
Zm00001d017385	Zm00001d018775
Zm00001d032194	Zm00001d047053
Zm00001d030737	Zm00001d003905
Zm00001d034033	Zm00001d018441
Zm00001d053220	Zm00001d033718
Zm00001d011515	Zm00001d033338
Zm00001d017385	Zm00001d034239
Zm00001d030737	Zm00001d038624
Zm00001d053124	Zm00001d012029
Zm00001d048623	Zm00001d048565
Zm00001d045162	Zm00001d023684
Zm00001d016000	Zm00001d028401
Zm00001d036356	Zm00001d018410
Zm00001d036356	Zm00001d050315
Zm00001d039475	Zm00001d035012
Zm00001d043968	Zm00001d053953
Zm00001d032194	Zm00001d039006
Zm00001d008800	Zm00001d023655
Zm00001d024809	Zm00001d007159
Zm00001d032194	Zm00001d013555
Zm00001d039496	Zm00001d024350
Zm00001d044117	Zm00001d046935
Zm00001d044538	Zm00001d025299
Zm00001d051269	Zm00001d010620
Zm00001d002843	Zm00001d017453
Zm00001d017385	Zm00001d006677
Zm00001d016000	Zm00001d034055
Zm00001d013265	Zm00001d025425
Zm00001d023282	Zm00001d052556
Zm00001d042287	Zm00001d013779
Zm00001d051269	Zm00001d012146
Zm00001d003412	Zm00001d024659
Zm00001d037334	Zm00001d047559
Zm00001d026362	Zm00001d028182
Zm00001d036632	Zm00001d042196
Zm00001d039306	Zm00001d033025
Zm00001d008229	Zm00001d043380
Zm00001d042756	Zm00001d049011
Zm00001d016000	Zm00001d052295
Zm00001d017385	Zm00001d039678
Zm00001d048623	Zm00001d033267
Zm00001d028930	Zm00001d026171
Zm00001d002843	Zm00001d032553
Zm00001d036356	Zm00001d047451
Zm00001d035604	Zm00001d022380
Zm00001d044117	Zm00001d045742
Zm00001d013399	Zm00001d011467
Zm00001d014117	Zm00001d013063
Zm00001d008251	Zm00001d032070
Zm00001d023282	Zm00001d012045
Zm00001d038270	Zm00001d041436
Zm00001d011515	Zm00001d051785
Zm00001d023931	Zm00001d007509
Zm00001d038338	Zm00001d041800
Zm00001d013399	Zm00001d037036
Zm00001d036356	Zm00001d008597
Zm00001d036356	Zm00001d001974
Zm00001d030644	Zm00001d026042
Zm00001d008251	Zm00001d019462
Zm00001d044117	Zm00001d031997
Zm00001d043968	Zm00001d019177
Zm00001d017385	Zm00001d029888
Zm00001d039306	Zm00001d043467
Zm00001d045162	Zm00001d032381
Zm00001d036356	Zm00001d036360
Zm00001d036356	Zm00001d008321
Zm00001d040423	Zm00001d018731
Zm00001d008229	Zm00001d046923
Zm00001d026203	Zm00001d042449
Zm00001d034033	Zm00001d050100
Zm00001d032194	Zm00001d034788
Zm00001d024630	Zm00001d050141
Zm00001d008800	Zm00001d004977
Zm00001d034033	Zm00001d047617
Zm00001d036768	Zm00001d036895
Zm00001d036551	Zm00001d046649
Zm00001d048623	Zm00001d005032
Zm00001d043696	Zm00001d016940
Zm00001d032194	Zm00001d022016
Zm00001d051269	Zm00001d016861
Zm00001d008602	Zm00001d039148
Zm00001d043968	Zm00001d012922
Zm00001d037334	Zm00001d042202
Zm00001d043696	Zm00001d049188
Zm00001d030644	Zm00001d014666
Zm00001d032194	Zm00001d020515
Zm00001d032194	Zm00001d053858
Zm00001d009066	Zm00001d014329
Zm00001d013801	Zm00001d003929
Zm00001d034033	Zm00001d020526
Zm00001d024547	Zm00001d027536
Zm00001d030737	Zm00001d001776
Zm00001d016000	Zm00001d024423
Zm00001d032194	Zm00001d020180
Zm00001d032194	Zm00001d015329
Zm00001d030737	Zm00001d033709
Zm00001d013265	Zm00001d012702
Zm00001d042756	Zm00001d003447
Zm00001d011515	Zm00001d034935
Zm00001d017385	Zm00001d012196
Zm00001d010889	Zm00001d008862
Zm00001d036356	Zm00001d025149
Zm00001d006791	Zm00001d008862
Zm00001d017385	Zm00001d049256
Zm00001d036356	Zm00001d033315
Zm00001d042287	Zm00001d004775
Zm00001d043968	Zm00001d029150
Zm00001d004744	Zm00001d005378
Zm00001d036356	Zm00001d021445
Zm00001d002843	Zm00001d041663
Zm00001d036356	Zm00001d047500
Zm00001d043696	Zm00001d012831
Zm00001d043696	Zm00001d017555
Zm00001d006791	Zm00001d040214
Zm00001d036356	Zm00001d023839
Zm00001d037334	Zm00001d038517
Zm00001d036356	Zm00001d003124
Zm00001d002843	Zm00001d012498
Zm00001d018097	Zm00001d002370
Zm00001d012379	Zm00001d014011
Zm00001d043968	Zm00001d003429
Zm00001d008800	Zm00001d038542
Zm00001d008229	Zm00001d033704
Zm00001d024809	Zm00001d024619
Zm00001d042287	Zm00001d033337
Zm00001d040423	Zm00001d017263
Zm00001d030644	Zm00001d023305
Zm00001d030737	Zm00001d008737
Zm00001d044117	Zm00001d011448
Zm00001d044117	Zm00001d011210
Zm00001d012379	Zm00001d025921
Zm00001d036356	Zm00001d006928
Zm00001d051480	Zm00001d044107
Zm00001d032194	Zm00001d020768
Zm00001d048647	Zm00001d028465
Zm00001d013265	Zm00001d030940
Zm00001d039306	Zm00001d019462
Zm00001d013265	Zm00001d045819
Zm00001d032194	Zm00001d026063
Zm00001d049581	Zm00001d032502
Zm00001d036356	Zm00001d034533
Zm00001d036632	Zm00001d023246
Zm00001d008251	Zm00001d019304
Zm00001d036356	Zm00001d052921
Zm00001d017243	Zm00001d053867
Zm00001d036356	Zm00001d006025
Zm00001d049581	Zm00001d009520
Zm00001d017383	Zm00001d018867
Zm00001d043696	Zm00001d000213
Zm00001d042830	Zm00001d010856
Zm00001d037836	Zm00001d022166
Zm00001d044117	Zm00001d016926
Zm00001d051269	Zm00001d005323
Zm00001d006791	Zm00001d039430
Zm00001d051458	Zm00001d045550
Zm00001d032194	Zm00001d038002
Zm00001d051269	Zm00001d038109
Zm00001d043968	Zm00001d050022
Zm00001d034033	Zm00001d035411
Zm00001d013265	Zm00001d053763
Zm00001d010889	Zm00001d049576
Zm00001d016000	Zm00001d022338
Zm00001d036356	Zm00001d048673
Zm00001d036356	Zm00001d041455
Zm00001d011515	Zm00001d034665
Zm00001d040423	Zm00001d020307
Zm00001d006791	Zm00001d006791
Zm00001d030737	Zm00001d003598
Zm00001d042287	Zm00001d004851
Zm00001d016000	Zm00001d026296
Zm00001d039306	Zm00001d029263
Zm00001d008229	Zm00001d015268
Zm00001d040423	Zm00001d018704
Zm00001d017782	Zm00001d002000
Zm00001d016000	Zm00001d023710
Zm00001d017385	Zm00001d034727
Zm00001d035605	Zm00001d022424
Zm00001d017385	Zm00001d013820
Zm00001d013801	Zm00001d033265
Zm00001d032194	Zm00001d015737
Zm00001d051269	Zm00001d012560
Zm00001d039306	Zm00001d052368
Zm00001d043696	Zm00001d010803
Zm00001d036356	Zm00001d045193
Zm00001d005055	Zm00001d009488
Zm00001d039306	Zm00001d042357
Zm00001d017385	Zm00001d001948
Zm00001d044117	Zm00001d017770
Zm00001d024814	Zm00001d004805
Zm00001d008229	Zm00001d045661
Zm00001d008251	Zm00001d012961
Zm00001d039306	Zm00001d003380
Zm00001d035605	Zm00001d035323
Zm00001d051480	Zm00001d052117
Zm00001d039306	Zm00001d029675
Zm00001d039893	Zm00001d026037
Zm00001d051269	Zm00001d002601
Zm00001d044117	Zm00001d010536
Zm00001d043696	Zm00001d007467
Zm00001d020569	Zm00001d050097
Zm00001d032194	Zm00001d052865
Zm00001d036356	Zm00001d010727
Zm00001d008229	Zm00001d003889
Zm00001d024488	Zm00001d030855
Zm00001d032194	Zm00001d017117
Zm00001d032194	Zm00001d043558
Zm00001d036356	Zm00001d040390
Zm00001d044117	Zm00001d021716
Zm00001d034033	Zm00001d013705
Zm00001d008800	Zm00001d002770
Zm00001d037334	Zm00001d041697
Zm00001d013265	Zm00001d004414
Zm00001d043611	Zm00001d018793
Zm00001d032194	Zm00001d011364
Zm00001d032194	Zm00001d036594
Zm00001d043696	Zm00001d034628
Zm00001d039306	Zm00001d026344
Zm00001d013399	Zm00001d042008
Zm00001d043696	Zm00001d025896
Zm00001d012379	Zm00001d018399
Zm00001d026204	Zm00001d045086
Zm00001d016000	Zm00001d018270
Zm00001d037118	Zm00001d039966
Zm00001d008800	Zm00001d002873
Zm00001d024810	Zm00001d007056
Zm00001d043968	Zm00001d005346
Zm00001d008800	Zm00001d002490
Zm00001d051269	Zm00001d002192
Zm00001d029875	Zm00001d043116
Zm00001d010201	Zm00001d047242
Zm00001d036356	Zm00001d041753
Zm00001d022259	Zm00001d042906
Zm00001d051269	Zm00001d042016
Zm00001d036356	Zm00001d046788
Zm00001d036356	Zm00001d033365
Zm00001d008602	Zm00001d035945
Zm00001d008602	Zm00001d045436
Zm00001d044117	Zm00001d029039
Zm00001d002843	Zm00001d010689
Zm00001d008528	Zm00001d025574
Zm00001d053220	Zm00001d025431
Zm00001d043696	Zm00001d037843
Zm00001d032194	Zm00001d010804
Zm00001d028930	Zm00001d044476
Zm00001d047960	Zm00001d032213
Zm00001d006791	Zm00001d034181
Zm00001d036356	Zm00001d054107
Zm00001d013265	Zm00001d035773
Zm00001d035605	Zm00001d025296
Zm00001d043696	Zm00001d050905
Zm00001d036356	Zm00001d032667
Zm00001d029875	Zm00001d028986
Zm00001d002545	Zm00001d002545
Zm00001d032194	Zm00001d037291
Zm00001d039306	Zm00001d023259
Zm00001d037836	Zm00001d013505
Zm00001d026362	Zm00001d003806
Zm00001d003064	Zm00001d043795
Zm00001d032194	Zm00001d021642
Zm00001d036356	Zm00001d040147
Zm00001d037836	Zm00001d026296
Zm00001d044117	Zm00001d014951
Zm00001d036356	Zm00001d036709
Zm00001d008251	Zm00001d010525
Zm00001d037334	Zm00001d002288
Zm00001d043968	Zm00001d019648
Zm00001d024809	Zm00001d019294
Zm00001d043968	Zm00001d048441
Zm00001d032194	Zm00001d021173
Zm00001d016000	Zm00001d020068
Zm00001d016000	Zm00001d005156
Zm00001d037836	Zm00001d011058
Zm00001d010889	Zm00001d014013
Zm00001d024630	Zm00001d002005
Zm00001d053220	Zm00001d004439
Zm00001d008251	Zm00001d042787
Zm00001d043687	Zm00001d013222
Zm00001d043968	Zm00001d042867
Zm00001d043696	Zm00001d010200
Zm00001d037334	Zm00001d029810
Zm00001d051269	Zm00001d010958
Zm00001d030737	Zm00001d011754
Zm00001d017385	Zm00001d008737
Zm00001d038270	Zm00001d046558
Zm00001d036768	Zm00001d044431
Zm00001d034033	Zm00001d048527
Zm00001d042287	Zm00001d049652
Zm00001d051269	Zm00001d012709
Zm00001d008251	Zm00001d019915
Zm00001d012285	Zm00001d009171
Zm00001d042287	Zm00001d028183
Zm00001d042287	Zm00001d051465
Zm00001d039306	Zm00001d003180
Zm00001d006791	Zm00001d025414
Zm00001d043696	Zm00001d008724
Zm00001d013265	Zm00001d052848
Zm00001d013265	Zm00001d020038
Zm00001d036356	Zm00001d043990
Zm00001d039306	Zm00001d050100
Zm00001d036356	Zm00001d045507
Zm00001d023282	Zm00001d011073
Zm00001d002843	Zm00001d034848
Zm00001d008251	Zm00001d001939
Zm00001d040594	Zm00001d019364
Zm00001d044107	Zm00001d042353
Zm00001d008251	Zm00001d048233
Zm00001d051269	Zm00001d011812
Zm00001d006791	Zm00001d037802
Zm00001d032194	Zm00001d007978
Zm00001d037118	Zm00001d012868
Zm00001d036356	Zm00001d032550
Zm00001d036356	Zm00001d031211
Zm00001d048623	Zm00001d051018
Zm00001d008229	Zm00001d034082
Zm00001d043968	Zm00001d031213
Zm00001d032194	Zm00001d047324
Zm00001d030737	Zm00001d029059
Zm00001d052397	Zm00001d015705
Zm00001d051269	Zm00001d036970
Zm00001d038288	Zm00001d038288
Zm00001d052397	Zm00001d024037
Zm00001d008602	Zm00001d035559
Zm00001d003064	Zm00001d006571
Zm00001d030737	Zm00001d045599
Zm00001d013265	Zm00001d043682
Zm00001d039306	Zm00001d012693
Zm00001d024725	Zm00001d042540
Zm00001d053124	Zm00001d036533
Zm00001d039306	Zm00001d043317
Zm00001d013265	Zm00001d011135
Zm00001d039306	Zm00001d025689
Zm00001d032194	Zm00001d021300
Zm00001d024810	Zm00001d024617
Zm00001d008229	Zm00001d034401
Zm00001d043968	Zm00001d039900
Zm00001d008602	Zm00001d043390
Zm00001d023282	Zm00001d048441
Zm00001d003064	Zm00001d026413
Zm00001d012379	Zm00001d012738
Zm00001d023282	Zm00001d051787
Zm00001d048647	Zm00001d033652
Zm00001d023282	Zm00001d043366
Zm00001d006585	Zm00001d025145
Zm00001d036356	Zm00001d000122
Zm00001d024809	Zm00001d028797
Zm00001d010889	Zm00001d004581
Zm00001d038270	Zm00001d025055
Zm00001d029293	Zm00001d043419
Zm00001d036356	Zm00001d032633
Zm00001d008800	Zm00001d028702
Zm00001d040423	Zm00001d020308
Zm00001d039750	Zm00001d015383
Zm00001d050185	Zm00001d051791
Zm00001d045162	Zm00001d007470
Zm00001d008800	Zm00001d054006
Zm00001d039496	Zm00001d029676
Zm00001d028445	Zm00001d003142
Zm00001d051269	Zm00001d007885
Zm00001d002843	Zm00001d041144
Zm00001d042287	Zm00001d011834
Zm00001d019712	Zm00001d002874
Zm00001d032194	Zm00001d047912
Zm00001d026362	Zm00001d035082
Zm00001d043968	Zm00001d045421
Zm00001d053220	Zm00001d016558
Zm00001d051269	Zm00001d049400
Zm00001d042756	Zm00001d014205
Zm00001d002843	Zm00001d026305
Zm00001d048647	Zm00001d041741
Zm00001d043968	Zm00001d036345
Zm00001d043696	Zm00001d027296
Zm00001d012379	Zm00001d030509
Zm00001d052804	Zm00001d003522
Zm00001d008229	Zm00001d022237
Zm00001d012379	Zm00001d016060
Zm00001d013265	Zm00001d035601
Zm00001d013801	Zm00001d022443
Zm00001d013265	Zm00001d022631
Zm00001d028777	Zm00001d032610
Zm00001d030737	Zm00001d021838
Zm00001d010967	Zm00001d003222
Zm00001d043696	Zm00001d017654
Zm00001d017385	Zm00001d049822
Zm00001d039306	Zm00001d053985
Zm00001d008229	Zm00001d029049
Zm00001d001837	Zm00001d041780
Zm00001d032194	Zm00001d028086
Zm00001d008251	Zm00001d006205
Zm00001d008251	Zm00001d037688
Zm00001d032194	Zm00001d043618
Zm00001d032194	Zm00001d042582
Zm00001d000184	Zm00001d010422
Zm00001d042830	Zm00001d033929
Zm00001d009088	Zm00001d026670
Zm00001d039306	Zm00001d014319
Zm00001d032194	Zm00001d016410
Zm00001d040423	Zm00001d033941
Zm00001d036356	Zm00001d009231
Zm00001d034033	Zm00001d032805
Zm00001d042287	Zm00001d037593
Zm00001d051269	Zm00001d038504
Zm00001d032194	Zm00001d047787
Zm00001d032194	Zm00001d036917
Zm00001d039306	Zm00001d051950
Zm00001d008229	Zm00001d012141
Zm00001d039893	Zm00001d025202
Zm00001d013265	Zm00001d029611
Zm00001d039700	Zm00001d026066
Zm00001d044107	Zm00001d007081
Zm00001d043696	Zm00001d047990
Zm00001d034033	Zm00001d017863
Zm00001d039306	Zm00001d022627
Zm00001d044117	Zm00001d022464
Zm00001d051458	Zm00001d002680
Zm00001d043968	Zm00001d008706
Zm00001d034033	Zm00001d028705
Zm00001d010201	Zm00001d047758
Zm00001d042287	Zm00001d034590
Zm00001d002843	Zm00001d034801
Zm00001d043696	Zm00001d026344
Zm00001d039306	Zm00001d015251
Zm00001d043696	Zm00001d024373
Zm00001d013265	Zm00001d013588
Zm00001d016000	Zm00001d038682
Zm00001d052397	Zm00001d033150
Zm00001d036356	Zm00001d035087
Zm00001d012379	Zm00001d053438
Zm00001d034947	Zm00001d047470
Zm00001d035604	Zm00001d043607
Zm00001d023282	Zm00001d020757
Zm00001d032194	Zm00001d013010
Zm00001d036356	Zm00001d013778
Zm00001d051269	Zm00001d013177
Zm00001d039475	Zm00001d052698
Zm00001d008528	Zm00001d026414
Zm00001d040423	Zm00001d028410
Zm00001d024810	Zm00001d015019
Zm00001d013265	Zm00001d029343
Zm00001d016000	Zm00001d038777
Zm00001d036356	Zm00001d009652
Zm00001d049581	Zm00001d044446
Zm00001d042756	Zm00001d011712
Zm00001d008602	Zm00001d045883
Zm00001d047579	Zm00001d014722
Zm00001d036356	Zm00001d023260
Zm00001d016000	Zm00001d004586
Zm00001d036356	Zm00001d038742
Zm00001d013265	Zm00001d025236
Zm00001d028445	Zm00001d012444
Zm00001d036356	Zm00001d015014
Zm00001d039306	Zm00001d033876
Zm00001d037836	Zm00001d039967
Zm00001d032194	Zm00001d025774
Zm00001d002545	Zm00001d043166
Zm00001d037836	Zm00001d024128
Zm00001d039893	Zm00001d046727
Zm00001d051269	Zm00001d031641
Zm00001d049581	Zm00001d013555
Zm00001d036356	Zm00001d034880
Zm00001d032194	Zm00001d025670
Zm00001d034033	Zm00001d048718
Zm00001d044117	Zm00001d034257
Zm00001d043696	Zm00001d037925
Zm00001d048647	Zm00001d021936
Zm00001d008800	Zm00001d049232
Zm00001d008800	Zm00001d034865
Zm00001d030737	Zm00001d020032
Zm00001d032194	Zm00001d033993
Zm00001d008229	Zm00001d012612
Zm00001d026203	Zm00001d029098
Zm00001d037334	Zm00001d050567
Zm00001d035604	Zm00001d006001
Zm00001d013265	Zm00001d024048
Zm00001d008251	Zm00001d006321
Zm00001d042756	Zm00001d000204
Zm00001d001837	Zm00001d011748
Zm00001d006791	Zm00001d008750
Zm00001d043696	Zm00001d038682
Zm00001d039306	Zm00001d022308
Zm00001d034033	Zm00001d033379
Zm00001d043696	Zm00001d040274
Zm00001d008800	Zm00001d049886
Zm00001d024630	Zm00001d025664
Zm00001d037334	Zm00001d048545
Zm00001d013265	Zm00001d025721
Zm00001d048647	Zm00001d020703
Zm00001d043696	Zm00001d017995
Zm00001d036356	Zm00001d022564
Zm00001d039306	Zm00001d044220
Zm00001d008602	Zm00001d047909
Zm00001d032194	Zm00001d049809
Zm00001d037836	Zm00001d016200
Zm00001d039306	Zm00001d012855
Zm00001d036356	Zm00001d008387
Zm00001d017385	Zm00001d052668
Zm00001d022259	Zm00001d035149
Zm00001d043696	Zm00001d043428
Zm00001d008602	Zm00001d013592
Zm00001d008229	Zm00001d046942
Zm00001d032194	Zm00001d020763
Zm00001d039306	Zm00001d004020
Zm00001d042287	Zm00001d037290
Zm00001d039306	Zm00001d022414
Zm00001d011614	Zm00001d039066
Zm00001d036356	Zm00001d017214
Zm00001d051458	Zm00001d014035
Zm00001d043968	Zm00001d034192
Zm00001d016000	Zm00001d028225
Zm00001d017782	Zm00001d009605
Zm00001d017383	Zm00001d043128
Zm00001d008602	Zm00001d048121
Zm00001d043968	Zm00001d012953
Zm00001d043968	Zm00001d043201
Zm00001d048647	Zm00001d036715
Zm00001d032194	Zm00001d043969
Zm00001d048623	Zm00001d035634
Zm00001d036356	Zm00001d034133
Zm00001d043696	Zm00001d020704
Zm00001d008602	Zm00001d047567
Zm00001d032194	Zm00001d046898
Zm00001d036356	Zm00001d032760
Zm00001d002843	Zm00001d005659
Zm00001d042756	Zm00001d045048
Zm00001d053124	Zm00001d047220
Zm00001d008229	Zm00001d043972
Zm00001d043968	Zm00001d009028
Zm00001d024630	Zm00001d012261
Zm00001d011515	Zm00001d003459
Zm00001d052069	Zm00001d030222
Zm00001d034033	Zm00001d010008
Zm00001d036356	Zm00001d009690
Zm00001d008800	Zm00001d034900
Zm00001d013265	Zm00001d019298
Zm00001d051480	Zm00001d019294
Zm00001d008800	Zm00001d012810
Zm00001d043968	Zm00001d037658
Zm00001d036356	Zm00001d035500
Zm00001d008602	Zm00001d037868
Zm00001d042287	Zm00001d045158
Zm00001d048623	Zm00001d006750
Zm00001d039306	Zm00001d012714
Zm00001d008251	Zm00001d012016
Zm00001d043968	Zm00001d016361
Zm00001d013801	Zm00001d048813
Zm00001d044117	Zm00001d039852
Zm00001d008528	Zm00001d013907
Zm00001d044117	Zm00001d012197
Zm00001d008800	Zm00001d049160
Zm00001d051267	Zm00001d022574
Zm00001d039306	Zm00001d010116
Zm00001d021761	Zm00001d029706
Zm00001d043696	Zm00001d009761
Zm00001d032194	Zm00001d019420
Zm00001d037836	Zm00001d038624
Zm00001d035604	Zm00001d019254
Zm00001d043696	Zm00001d027838
Zm00001d008602	Zm00001d022278
Zm00001d030737	Zm00001d018804
Zm00001d042287	Zm00001d025979
Zm00001d041576	Zm00001d041576
Zm00001d037334	Zm00001d051637
Zm00001d002843	Zm00001d053208
Zm00001d043131	Zm00001d010321
Zm00001d052069	Zm00001d046665
Zm00001d013399	Zm00001d002776
Zm00001d003412	Zm00001d010658
Zm00001d028777	Zm00001d002103
Zm00001d008601	Zm00001d035646
Zm00001d037334	Zm00001d009718
Zm00001d034891	Zm00001d012079
Zm00001d014117	Zm00001d010232
Zm00001d003412	Zm00001d011915
Zm00001d021761	Zm00001d016921
Zm00001d032694	Zm00001d050039
Zm00001d043968	Zm00001d043968
Zm00001d005055	Zm00001d052558
Zm00001d017782	Zm00001d021177
Zm00001d012379	Zm00001d001866
Zm00001d014117	Zm00001d015381
Zm00001d039496	Zm00001d030529
Zm00001d002545	Zm00001d006420
Zm00001d013801	Zm00001d046558
Zm00001d045581	Zm00001d048848
Zm00001d024488	Zm00001d021289
Zm00001d023282	Zm00001d040979
Zm00001d008800	Zm00001d005785
Zm00001d039119	Zm00001d048369
Zm00001d028777	Zm00001d037985
Zm00001d009599	Zm00001d051099
Zm00001d009435	Zm00001d002343
Zm00001d005055	Zm00001d010856
Zm00001d032178	Zm00001d016741
Zm00001d006791	Zm00001d022545
Zm00001d009435	Zm00001d002721
Zm00001d032178	Zm00001d020592
Zm00001d042665	Zm00001d009292
Zm00001d002545	Zm00001d002545
Zm00001d030644	Zm00001d045499
Zm00001d021761	Zm00001d044156
Zm00001d024644	Zm00001d039698
Zm00001d012285	Zm00001d053452
Zm00001d048647	Zm00001d024903
Zm00001d032694	Zm00001d012176
Zm00001d012379	Zm00001d018742
Zm00001d016000	Zm00001d047712
Zm00001d040527	Zm00001d021731
Zm00001d008528	Zm00001d008528
Zm00001d016000	Zm00001d022541
Zm00001d008528	Zm00001d039575
Zm00001d039750	Zm00001d025888
Zm00001d024814	Zm00001d048849
Zm00001d043687	Zm00001d023683
Zm00001d048647	Zm00001d011607
Zm00001d051458	Zm00001d035634
Zm00001d039750	Zm00001d002097
Zm00001d006791	Zm00001d036125
Zm00001d051269	Zm00001d053006
Zm00001d047579	Zm00001d026311
Zm00001d021761	Zm00001d028999
Zm00001d002545	Zm00001d041365
Zm00001d024814	Zm00001d012221
Zm00001d018097	Zm00001d041611
Zm00001d005055	Zm00001d018377
Zm00001d049495	Zm00001d023541
Zm00001d043131	Zm00001d048818
Zm00001d038930	Zm00001d031926
Zm00001d049543	Zm00001d053545
Zm00001d016000	Zm00001d047482
Zm00001d039119	Zm00001d007864
Zm00001d002843	Zm00001d026037
Zm00001d036356	Zm00001d006757
Zm00001d043687	Zm00001d053594
Zm00001d034891	Zm00001d037092
Zm00001d012255	Zm00001d050755
Zm00001d011515	Zm00001d006002
Zm00001d030737	Zm00001d048288
Zm00001d035604	Zm00001d027921
Zm00001d024784	Zm00001d021720
Zm00001d033075	Zm00001d029437
Zm00001d028777	Zm00001d024477
Zm00001d021761	Zm00001d035869
Zm00001d014117	Zm00001d006094
Zm00001d016000	Zm00001d001968
Zm00001d036356	Zm00001d012893
Zm00001d028777	Zm00001d024303
Zm00001d029293	Zm00001d014226
Zm00001d016000	Zm00001d021253
Zm00001d029293	Zm00001d016952
Zm00001d032179	Zm00001d036045
Zm00001d016952	Zm00001d016256
Zm00001d032194	Zm00001d025369
Zm00001d028777	Zm00001d008241
Zm00001d017268	Zm00001d003668
Zm00001d017268	Zm00001d012603
Zm00001d048647	Zm00001d005783
Zm00001d003412	Zm00001d029680
Zm00001d005055	Zm00001d005055
Zm00001d008601	Zm00001d016621
Zm00001d043968	Zm00001d000060
Zm00001d030737	Zm00001d021181
Zm00001d040621	Zm00001d019445
Zm00001d040621	Zm00001d013178
Zm00001d037334	Zm00001d041697
Zm00001d015614	Zm00001d005006
Zm00001d032194	Zm00001d004955
Zm00001d036356	Zm00001d027522
Zm00001d034891	Zm00001d032344
Zm00001d016000	Zm00001d019430
Zm00001d002843	Zm00001d033612
Zm00001d040423	Zm00001d028297
Zm00001d040621	Zm00001d021280
Zm00001d027623	Zm00001d013719
Zm00001d014989	Zm00001d036068
Zm00001d037334	Zm00001d038758
Zm00001d045581	Zm00001d041522
Zm00001d029293	Zm00001d028829
Zm00001d035604	Zm00001d035604
Zm00001d008602	Zm00001d004817
Zm00001d003412	Zm00001d042196
Zm00001d051269	Zm00001d014918
Zm00001d051788	Zm00001d051788
Zm00001d025930	Zm00001d033876
Zm00001d039750	Zm00001d052958
Zm00001d030737	Zm00001d007949
Zm00001d040621	Zm00001d014758
Zm00001d014863	Zm00001d007750
Zm00001d034947	Zm00001d002410
Zm00001d034891	Zm00001d002422
Zm00001d043968	Zm00001d034724
Zm00001d032178	Zm00001d021289
Zm00001d048647	Zm00001d045460
Zm00001d043968	Zm00001d003756
Zm00001d008695	Zm00001d040285
Zm00001d053124	Zm00001d002871
Zm00001d042287	Zm00001d025659
Zm00001d049543	Zm00001d017069
Zm00001d041935	Zm00001d015746
Zm00001d024488	Zm00001d022545
Zm00001d017782	Zm00001d048373
Zm00001d039185	Zm00001d013819
Zm00001d022227	Zm00001d022227
Zm00001d024814	Zm00001d021289
Zm00001d034891	Zm00001d000158
Zm00001d036632	Zm00001d039589
Zm00001d014117	Zm00001d012282
Zm00001d012285	Zm00001d008872
Zm00001d037334	Zm00001d051459
Zm00001d016000	Zm00001d043434
Zm00001d039306	Zm00001d053630
Zm00001d042287	Zm00001d041325
Zm00001d040621	Zm00001d021470
Zm00001d039185	Zm00001d025199
Zm00001d021761	Zm00001d029247
Zm00001d024644	Zm00001d045107
Zm00001d012285	Zm00001d031100
Zm00001d026017	Zm00001d039098
Zm00001d037334	Zm00001d044078
Zm00001d034891	Zm00001d022615
Zm00001d049581	Zm00001d028053
Zm00001d014117	Zm00001d005737
Zm00001d051458	Zm00001d033497
Zm00001d026017	Zm00001d026017
Zm00001d033075	Zm00001d042591
Zm00001d032694	Zm00001d021629
Zm00001d012379	Zm00001d005566
Zm00001d042287	Zm00001d007585
Zm00001d039306	Zm00001d040429
Zm00001d013265	Zm00001d051585
Zm00001d011614	Zm00001d043090
Zm00001d044194	Zm00001d044194
Zm00001d039185	Zm00001d034033
Zm00001d017383	Zm00001d017383
Zm00001d037836	Zm00001d031894
Zm00001d048647	Zm00001d007264
Zm00001d026017	Zm00001d009687
Zm00001d008601	Zm00001d011297
Zm00001d025930	Zm00001d004133
Zm00001d018097	Zm00001d016997
Zm00001d037334	Zm00001d022467
Zm00001d009435	Zm00001d003760
Zm00001d021761	Zm00001d007349
Zm00001d036356	Zm00001d003937
Zm00001d028777	Zm00001d035027
Zm00001d043968	Zm00001d034932
Zm00001d032194	Zm00001d042445
Zm00001d039306	Zm00001d008982
Zm00001d013827	Zm00001d011301
Zm00001d016952	Zm00001d012578
Zm00001d011297	Zm00001d011297
Zm00001d043968	Zm00001d027451
Zm00001d005055	Zm00001d037945
Zm00001d012379	Zm00001d017256
Zm00001d029963	Zm00001d014249
Zm00001d003412	Zm00001d038617
Zm00001d017782	Zm00001d019925
Zm00001d016000	Zm00001d046749
Zm00001d002843	Zm00001d047567
Zm00001d020947	Zm00001d020947
Zm00001d034947	Zm00001d005726
Zm00001d042287	Zm00001d053552
Zm00001d039185	Zm00001d026392
Zm00001d016952	Zm00001d044580
Zm00001d022259	Zm00001d039918
Zm00001d012255	Zm00001d049085
Zm00001d039185	Zm00001d018046
Zm00001d025664	Zm00001d051420
Zm00001d053220	Zm00001d030222
Zm00001d021761	Zm00001d006795
Zm00001d037334	Zm00001d028486
Zm00001d003064	Zm00001d020297
Zm00001d042287	Zm00001d030982
Zm00001d017383	Zm00001d017989
Zm00001d036632	Zm00001d028561
Zm00001d032178	Zm00001d004363
Zm00001d042287	Zm00001d022058
Zm00001d007191	Zm00001d012641
Zm00001d039306	Zm00001d022332
Zm00001d038270	Zm00001d024958
Zm00001d009435	Zm00001d025477
Zm00001d039750	Zm00001d049605
Zm00001d005055	Zm00001d040741
Zm00001d037334	Zm00001d018703
Zm00001d005760	Zm00001d005760
Zm00001d049543	Zm00001d024546
Zm00001d011515	Zm00001d048181
Zm00001d002843	Zm00001d037029
Zm00001d013265	Zm00001d043589
Zm00001d043968	Zm00001d050969
Zm00001d005055	Zm00001d035027
Zm00001d037334	Zm00001d043414
Zm00001d037334	Zm00001d045988
Zm00001d037836	Zm00001d052353
Zm00001d031270	Zm00001d000107
Zm00001d048647	Zm00001d034270
Zm00001d026362	Zm00001d019905
Zm00001d037334	Zm00001d004042
Zm00001d012255	Zm00001d002021
Zm00001d053210	Zm00001d044826
Zm00001d041580	Zm00001d013402
Zm00001d016000	Zm00001d019169
Zm00001d016000	Zm00001d002534
Zm00001d028777	Zm00001d022089
Zm00001d002843	Zm00001d052424
Zm00001d039750	Zm00001d033612
Zm00001d041580	Zm00001d026670
Zm00001d039119	Zm00001d052537
Zm00001d039185	Zm00001d043682
Zm00001d032206	Zm00001d005383
Zm00001d024814	Zm00001d014110
Zm00001d016000	Zm00001d039541
Zm00001d021537	Zm00001d035288
Zm00001d016952	Zm00001d048705
Zm00001d039306	Zm00001d032272
Zm00001d012255	Zm00001d024778
Zm00001d013777	Zm00001d013777
Zm00001d032694	Zm00001d031657
Zm00001d043968	Zm00001d024607
Zm00001d030737	Zm00001d039313
Zm00001d045581	Zm00001d048812
Zm00001d028777	Zm00001d053843
Zm00001d040426	Zm00001d047162
Zm00001d006791	Zm00001d016394
Zm00001d042287	Zm00001d052021
Zm00001d047960	Zm00001d048850
Zm00001d045581	Zm00001d048850
Zm00001d011515	Zm00001d033024
Zm00001d023282	Zm00001d034917
Zm00001d043968	Zm00001d006610
Zm00001d030737	Zm00001d021883
Zm00001d040426	Zm00001d051502
Zm00001d037836	Zm00001d052312
Zm00001d030737	Zm00001d005678
Zm00001d039185	Zm00001d028980
Zm00001d011515	Zm00001d020877
Zm00001d043968	Zm00001d035092
Zm00001d021761	Zm00001d026335
Zm00001d045581	Zm00001d007310
Zm00001d020408	Zm00001d031346
Zm00001d050185	Zm00001d004089
Zm00001d021537	Zm00001d029512
Zm00001d039306	Zm00001d019696
Zm00001d021537	Zm00001d005230
Zm00001d048647	Zm00001d039930
Zm00001d030737	Zm00001d033148
Zm00001d033075	Zm00001d033053
Zm00001d025930	Zm00001d045192
Zm00001d021761	Zm00001d025574
Zm00001d005055	Zm00001d037961
Zm00001d036551	Zm00001d033906
Zm00001d042287	Zm00001d044336
Zm00001d006791	Zm00001d036438
Zm00001d013265	Zm00001d006247
Zm00001d043687	Zm00001d043302
Zm00001d043968	Zm00001d037651
Zm00001d009066	Zm00001d045043
Zm00001d006791	Zm00001d037089
Zm00001d037836	Zm00001d039625
Zm00001d051788	Zm00001d053799
Zm00001d011297	Zm00001d039520
Zm00001d021537	Zm00001d005437
Zm00001d035605	Zm00001d036964
Zm00001d024725	Zm00001d010217
Zm00001d051269	Zm00001d046489
Zm00001d016952	Zm00001d027598
Zm00001d024725	Zm00001d044640
Zm00001d034891	Zm00001d042862
Zm00001d017782	Zm00001d038155
Zm00001d024547	Zm00001d024835
Zm00001d018776	Zm00001d042697
Zm00001d043968	Zm00001d023984
Zm00001d032206	Zm00001d011844
Zm00001d008695	Zm00001d003310
Zm00001d039119	Zm00001d035553
Zm00001d045581	Zm00001d046891
Zm00001d013827	Zm00001d024527
Zm00001d034891	Zm00001d049174
Zm00001d041935	Zm00001d019155
Zm00001d032194	Zm00001d051500
Zm00001d030737	Zm00001d012807
Zm00001d032194	Zm00001d020774
Zm00001d042287	Zm00001d041968
Zm00001d035604	Zm00001d041973
Zm00001d010201	Zm00001d004848
Zm00001d030737	Zm00001d025958
Zm00001d016000	Zm00001d011560
Zm00001d017385	Zm00001d009014
Zm00001d033075	Zm00001d019035
Zm00001d034033	Zm00001d032875
Zm00001d035470	Zm00001d042259
Zm00001d024547	Zm00001d025923
Zm00001d031270	Zm00001d016177
Zm00001d051788	Zm00001d024432
Zm00001d016000	Zm00001d043330
Zm00001d041580	Zm00001d042512
Zm00001d049581	Zm00001d006237
Zm00001d009066	Zm00001d048865
Zm00001d016000	Zm00001d027506
Zm00001d039750	Zm00001d040741
Zm00001d048647	Zm00001d034417
Zm00001d034891	Zm00001d048354
Zm00001d016000	Zm00001d027827
Zm00001d051267	Zm00001d014099
Zm00001d034945	Zm00001d033274
Zm00001d039306	Zm00001d037120
Zm00001d003064	Zm00001d034706
Zm00001d036356	Zm00001d049958
Zm00001d039185	Zm00001d024759
Zm00001d005784	Zm00001d039695
Zm00001d008528	Zm00001d038954
Zm00001d039185	Zm00001d015148
Zm00001d039306	Zm00001d021554
Zm00001d002843	Zm00001d031940
Zm00001d037334	Zm00001d016938
Zm00001d040621	Zm00001d046681
Zm00001d016000	Zm00001d016000
Zm00001d030737	Zm00001d025051
Zm00001d025930	Zm00001d033324
Zm00001d024644	Zm00001d006571
Zm00001d040621	Zm00001d039383
Zm00001d032194	Zm00001d045590
Zm00001d022227	Zm00001d022630
Zm00001d039750	Zm00001d047637
Zm00001d017385	Zm00001d023877
Zm00001d016000	Zm00001d021407
Zm00001d011297	Zm00001d013400
Zm00001d016000	Zm00001d006461
Zm00001d018776	Zm00001d011515
Zm00001d039306	Zm00001d007194
Zm00001d008229	Zm00001d020030
Zm00001d039185	Zm00001d050963
Zm00001d039185	Zm00001d013699
Zm00001d013399	Zm00001d030691
Zm00001d016000	Zm00001d038125
Zm00001d007191	Zm00001d007191
Zm00001d039750	Zm00001d038481
Zm00001d013265	Zm00001d005293
Zm00001d013265	Zm00001d045475
Zm00001d032194	Zm00001d005919
Zm00001d051480	Zm00001d033673
Zm00001d017268	Zm00001d016022
Zm00001d016952	Zm00001d011335
Zm00001d025930	Zm00001d010116
Zm00001d016000	Zm00001d023767
Zm00001d040621	Zm00001d008334
Zm00001d017268	Zm00001d035973
Zm00001d028777	Zm00001d037961
Zm00001d036356	Zm00001d047603
Zm00001d050185	Zm00001d023215
Zm00001d036356	Zm00001d017361
Zm00001d037836	Zm00001d015114
Zm00001d039306	Zm00001d051572
Zm00001d012379	Zm00001d050157
Zm00001d042287	Zm00001d048238
Zm00001d002843	Zm00001d012282
Zm00001d035604	Zm00001d025362
Zm00001d014863	Zm00001d002256
Zm00001d051269	Zm00001d051269
Zm00001d008229	Zm00001d028409
Zm00001d030737	Zm00001d002088
Zm00001d039185	Zm00001d024698
Zm00001d017385	Zm00001d028896
Zm00001d020405	Zm00001d044936
Zm00001d038270	Zm00001d019070
Zm00001d040527	Zm00001d024273
Zm00001d033075	Zm00001d029134
Zm00001d002843	Zm00001d042078
Zm00001d036356	Zm00001d051498
Zm00001d014989	Zm00001d007697
Zm00001d051480	Zm00001d025118
Zm00001d051788	Zm00001d017852
Zm00001d041935	Zm00001d018971
Zm00001d007191	Zm00001d032334
Zm00001d016952	Zm00001d016952
Zm00001d039306	Zm00001d043145
Zm00001d024784	Zm00001d005250
Zm00001d039750	Zm00001d017514
Zm00001d013827	Zm00001d025208
Zm00001d039306	Zm00001d017045
Zm00001d039185	Zm00001d041698
Zm00001d042830	Zm00001d014205
Zm00001d030737	Zm00001d018433
Zm00001d039306	Zm00001d049148
Zm00001d032179	Zm00001d010832
Zm00001d039185	Zm00001d007479
Zm00001d020405	Zm00001d039351
Zm00001d034947	Zm00001d016715
Zm00001d016000	Zm00001d035304
Zm00001d012285	Zm00001d022439
Zm00001d036356	Zm00001d027324
Zm00001d041580	Zm00001d020636
Zm00001d013399	Zm00001d022174
Zm00001d017385	Zm00001d023724
Zm00001d016000	Zm00001d042093
Zm00001d043968	Zm00001d008963
Zm00001d011297	Zm00001d037108
Zm00001d051788	Zm00001d028931
Zm00001d010933	Zm00001d015331
Zm00001d051788	Zm00001d028017
Zm00001d051480	Zm00001d033650
Zm00001d039306	Zm00001d014926
Zm00001d041935	Zm00001d018925
Zm00001d011515	Zm00001d041819
Zm00001d017782	Zm00001d029183
Zm00001d003412	Zm00001d037802
Zm00001d043687	Zm00001d044080
Zm00001d014989	Zm00001d026083
Zm00001d038288	Zm00001d038288
Zm00001d037836	Zm00001d026516
Zm00001d043696	Zm00001d014222
Zm00001d039893	Zm00001d043048
Zm00001d014117	Zm00001d042618
Zm00001d039750	Zm00001d039681
Zm00001d030737	Zm00001d005566
Zm00001d039306	Zm00001d013046
Zm00001d002843	Zm00001d045230
Zm00001d052069	Zm00001d029083
Zm00001d043968	Zm00001d018797
Zm00001d032024	Zm00001d051415
Zm00001d006791	Zm00001d002057
Zm00001d037334	Zm00001d002952
Zm00001d030644	Zm00001d038784
Zm00001d030737	Zm00001d035266
Zm00001d040423	Zm00001d032672
Zm00001d045581	Zm00001d046093
Zm00001d016000	Zm00001d042212
Zm00001d036356	Zm00001d027595
Zm00001d026197	Zm00001d051704
Zm00001d051269	Zm00001d018720
Zm00001d016000	Zm00001d019266
Zm00001d040423	Zm00001d008922
Zm00001d039306	Zm00001d013645
Zm00001d039185	Zm00001d026516
Zm00001d049581	Zm00001d031620
Zm00001d030678	Zm00001d045392
Zm00001d039306	Zm00001d042523
Zm00001d052804	Zm00001d020958
Zm00001d041935	Zm00001d042504
Zm00001d051267	Zm00001d046900
Zm00001d017782	Zm00001d029201
Zm00001d029963	Zm00001d029963
Zm00001d002482	Zm00001d040649
Zm00001d030737	Zm00001d006213
Zm00001d016000	Zm00001d051590
Zm00001d036356	Zm00001d043840
Zm00001d039306	Zm00001d013595
Zm00001d010933	Zm00001d052537
Zm00001d024488	Zm00001d038075
Zm00001d028445	Zm00001d001944
Zm00001d023931	Zm00001d015491
Zm00001d035918	Zm00001d004730
Zm00001d024488	Zm00001d040113
Zm00001d036356	Zm00001d011049
Zm00001d039496	Zm00001d039496
Zm00001d042287	Zm00001d012738
Zm00001d005784	Zm00001d011420
Zm00001d053220	Zm00001d033056
Zm00001d045581	Zm00001d019089
Zm00001d020408	Zm00001d051980
Zm00001d032206	Zm00001d039859
Zm00001d016000	Zm00001d006052
Zm00001d030737	Zm00001d037338
Zm00001d026203	Zm00001d045283
Zm00001d036356	Zm00001d010672
Zm00001d012255	Zm00001d051468
Zm00001d002843	Zm00001d006865
Zm00001d016000	Zm00001d046039
Zm00001d012379	Zm00001d031463
Zm00001d032694	Zm00001d044052
Zm00001d036632	Zm00001d016899
Zm00001d012379	Zm00001d039694
Zm00001d034891	Zm00001d030139
Zm00001d030737	Zm00001d045231
Zm00001d030737	Zm00001d017964
Zm00001d039750	Zm00001d027304
Zm00001d016000	Zm00001d035935
Zm00001d017782	Zm00001d011467
Zm00001d016000	Zm00001d043915
Zm00001d040426	Zm00001d028438
Zm00001d034033	Zm00001d052339
Zm00001d021537	Zm00001d006027
Zm00001d041580	Zm00001d029285
Zm00001d039185	Zm00001d012593
Zm00001d051269	Zm00001d036963
Zm00001d033075	Zm00001d038281
Zm00001d034033	Zm00001d004415
Zm00001d005055	Zm00001d048306
Zm00001d034891	Zm00001d007517
Zm00001d013265	Zm00001d016861
Zm00001d012255	Zm00001d017951
Zm00001d039185	Zm00001d021903
Zm00001d002843	Zm00001d044069
Zm00001d024547	Zm00001d003530
Zm00001d039750	Zm00001d038056
Zm00001d016000	Zm00001d048364
Zm00001d039306	Zm00001d019148
Zm00001d030737	Zm00001d025485
Zm00001d029293	Zm00001d007071
Zm00001d003064	Zm00001d033624
Zm00001d036356	Zm00001d011891
Zm00001d012285	Zm00001d013281
Zm00001d009066	Zm00001d020163
Zm00001d024814	Zm00001d018254
Zm00001d016000	Zm00001d043835
Zm00001d026197	Zm00001d049169
Zm00001d039119	Zm00001d051102
Zm00001d051269	Zm00001d029270
Zm00001d013827	Zm00001d028766
Zm00001d041580	Zm00001d048588
Zm00001d036356	Zm00001d028950
Zm00001d041580	Zm00001d002598
Zm00001d044538	Zm00001d029721
Zm00001d016000	Zm00001d028211
Zm00001d035605	Zm00001d046423
Zm00001d043968	Zm00001d011596
Zm00001d005055	Zm00001d016694
Zm00001d018776	Zm00001d025907
Zm00001d002843	Zm00001d020723
Zm00001d039750	Zm00001d006257
Zm00001d040426	Zm00001d003057
Zm00001d005055	Zm00001d021046
Zm00001d017268	Zm00001d006170
Zm00001d016000	Zm00001d047105
Zm00001d003412	Zm00001d044854
Zm00001d009435	Zm00001d010933
Zm00001d039306	Zm00001d054002
Zm00001d016000	Zm00001d007975
Zm00001d024814	Zm00001d007310
Zm00001d053220	Zm00001d035475
Zm00001d013801	Zm00001d020888
Zm00001d013827	Zm00001d001819
Zm00001d014117	Zm00001d031331
Zm00001d039185	Zm00001d052125
Zm00001d016000	Zm00001d011941
Zm00001d016000	Zm00001d013653
Zm00001d039750	Zm00001d037985
Zm00001d010933	Zm00001d015921
Zm00001d024644	Zm00001d023994
Zm00001d045581	Zm00001d023994
Zm00001d014989	Zm00001d044784
Zm00001d039185	Zm00001d006456
Zm00001d021761	Zm00001d026042
Zm00001d011515	Zm00001d027320
Zm00001d009435	Zm00001d013319
Zm00001d021761	Zm00001d031724
Zm00001d034891	Zm00001d042810
Zm00001d041580	Zm00001d007329
Zm00001d003412	Zm00001d028222
Zm00001d039306	Zm00001d024831
Zm00001d003412	Zm00001d050389
Zm00001d036356	Zm00001d052845
Zm00001d021761	Zm00001d011162
Zm00001d021537	Zm00001d043574
Zm00001d017782	Zm00001d011819
Zm00001d036356	Zm00001d032889
Zm00001d012285	Zm00001d010586
Zm00001d005055	Zm00001d006825
Zm00001d016000	Zm00001d027868
Zm00001d042287	Zm00001d049674
Zm00001d016000	Zm00001d052918
Zm00001d012285	Zm00001d041293
Zm00001d025664	Zm00001d051447
Zm00001d005055	Zm00001d051636
Zm00001d036768	Zm00001d048226
Zm00001d005055	Zm00001d052958
Zm00001d011515	Zm00001d043366
Zm00001d029293	Zm00001d022500
Zm00001d013777	Zm00001d023213
Zm00001d016000	Zm00001d030091
Zm00001d014117	Zm00001d036426
Zm00001d010933	Zm00001d026160
Zm00001d039475	Zm00001d052682
Zm00001d039750	Zm00001d036982
Zm00001d016000	Zm00001d043317
Zm00001d008602	Zm00001d029810
Zm00001d017385	Zm00001d032335
Zm00001d012337	Zm00001d052963
Zm00001d039475	Zm00001d022529
Zm00001d006791	Zm00001d041522
Zm00001d007191	Zm00001d008795
Zm00001d009435	Zm00001d002802
Zm00001d048623	Zm00001d011847
Zm00001d037334	Zm00001d037334
Zm00001d036356	Zm00001d021015
Zm00001d016000	Zm00001d036651
Zm00001d011614	Zm00001d023432
Zm00001d053060	Zm00001d003800
Zm00001d016000	Zm00001d053561
Zm00001d043968	Zm00001d037513
Zm00001d051269	Zm00001d029888
Zm00001d043687	Zm00001d040741
Zm00001d042287	Zm00001d010180
Zm00001d016000	Zm00001d002787
Zm00001d039306	Zm00001d014512
Zm00001d029293	Zm00001d003379
Zm00001d012255	Zm00001d011527
Zm00001d032206	Zm00001d046846
[truncated: 705 more rows]
