# Supplementary material for: A translatome-transcriptome multi-omics gene regulatory network reveals the complicated functional landscape of maize
Source: Genome Biol. 2023 Mar 29;24:60. doi: 10.1186/s13059-023-02890-4 (PMC10053466; doi:10.1186/s13059-023-02890-4)
Supplement: Supplementary file 9 — Additional file 9: Table S8. DEGs between myb31 mutant and its WT. [file 13059_2023_2890_MOESM9_ESM.xlsx]

## Sheet: Sheet1
Table S8- DEGs between myb31 mutant and its WT
gene_id	value_1	value_2	log2(fold_change)	p_value
Zm00001d000034	9.2826	4.42526	-1.06877	5e-05
Zm00001d000168	29.5086	14.6227	-1.01292	5e-05
Zm00001d000202	20.7389	8.5071	-1.2856	5e-05
Zm00001d001575	15.9099	3.5859	-2.14952	5e-05
Zm00001d001785	14.986	7.00708	-1.09673	5e-05
Zm00001d002295	16.786	43.0539	1.35888	5e-05
Zm00001d002330	26.0384	12.9024	-1.013	5e-05
Zm00001d002396	17.1247	8.96882	-0.933086	5e-05
Zm00001d002422	16.9025	6.30734	-1.42214	5e-05
Zm00001d002479	12.1416	32.3335	1.41307	5e-05
Zm00001d002510	6.10489	2.43846	-1.324	5e-05
Zm00001d002534	15.5213	7.76777	-0.998682	5e-05
Zm00001d002662	8.81511	3.38376	-1.38135	5e-05
Zm00001d002898	27.5381	56.8545	1.04585	5e-05
Zm00001d003040	10.2905	4.72478	-1.123	5e-05
Zm00001d003310	29.3408	11.5363	-1.34673	5e-05
Zm00001d003368	9.94465	2.90756	-1.77411	5e-05
Zm00001d003464	52.1154	27.8006	-0.906594	5e-05
Zm00001d003659	71.5353	35.2767	-1.01994	5e-05
Zm00001d003859	0.674948	3.87291	2.52057	5e-05
Zm00001d003861	100.48	194.294	0.951333	5e-05
Zm00001d004020	9.82334	3.82142	-1.3621	5e-05
Zm00001d004340	13.0206	5.36719	-1.27856	5e-05
Zm00001d004472	81.0472	152.766	0.914492	5e-05
Zm00001d004721	117.403	52.9302	-1.1493	5e-05
Zm00001d004725	38.2728	12.7526	-1.58552	5e-05
Zm00001d004729	227.923	95.0839	-1.26127	5e-05
Zm00001d004730	75.0436	19.5817	-1.93822	5e-05
Zm00001d004810	5.6853	2.41788	-1.23349	5e-05
Zm00001d004855	87.3813	19.1566	-2.18948	5e-05
Zm00001d004921	36.0252	74.1259	1.04097	5e-05
Zm00001d005082	3.7033	1.35569	-1.44979	5e-05
Zm00001d005813	16.2446	31.0757	0.935826	5e-05
Zm00001d006199	26.795	57.5942	1.10396	5e-05
Zm00001d006321	35.6868	15.3114	-1.22079	5e-05
Zm00001d006456	12.927	5.14224	-1.32991	5e-05
Zm00001d006538	1.14504	4.16482	1.86286	5e-05
Zm00001d006623	16.3679	5.03824	-1.69988	5e-05
Zm00001d006924	85.7428	46.0377	-0.897199	5e-05
Zm00001d006948	14.3992	30.284	1.07257	5e-05
Zm00001d007049	0	0.712765	inf	5e-05
Zm00001d007301	55.8021	29.982	-0.896223	5e-05
Zm00001d007403	0.675769	6.0499	3.16231	5e-05
Zm00001d007495	6.52722	2.51318	-1.37695	5e-05
Zm00001d007604	0.348214	3.8036	3.44932	5e-05
Zm00001d007616	0.981757	5.0702	2.36861	5e-05
Zm00001d007700	252.084	46.6812	-2.43299	5e-05
Zm00001d007705	7.57957	1.47099	-2.36533	5e-05
Zm00001d007714	0.960713	3.46421	1.85035	5e-05
Zm00001d007718	126.053	313.282	1.31343	5e-05
Zm00001d008210	68.8872	36.2711	-0.925418	5e-05
Zm00001d008321	7.00027	3.04961	-1.19878	5e-05
Zm00001d008327	39.5513	18.9642	-1.06045	5e-05
Zm00001d008982	29.0964	13.6387	-1.09313	5e-05
Zm00001d009000	285.176	156.524	-0.865468	5e-05
Zm00001d009011	4.47634	1.40442	-1.67234	5e-05
Zm00001d009060	5.8501	2.26485	-1.36904	5e-05
Zm00001d009926	12.6066	6.01027	-1.06868	5e-05
Zm00001d010169	9.51333	4.0117	-1.24574	5e-05
Zm00001d010218	30.6503	60.3734	0.97801	5e-05
Zm00001d010406	29.0866	13.0169	-1.15997	5e-05
Zm00001d010442	8.49805	3.41398	-1.31568	5e-05
Zm00001d010451	25.6713	12.2404	-1.06851	5e-05
Zm00001d010525	15.3549	7.9705	-0.945959	5e-05
Zm00001d010907	16.6836	6.45434	-1.37009	5e-05
Zm00001d011315	1.17555	3.76168	1.67804	5e-05
Zm00001d011352	18.6505	7.34101	-1.34517	5e-05
Zm00001d011357	23.5739	11.6202	-1.02056	5e-05
Zm00001d011405	9.61038	3.78919	-1.3427	5e-05
Zm00001d011418	60.3261	118.878	0.978622	5e-05
Zm00001d011422	1.3152	4.47007	1.76502	5e-05
Zm00001d011461	248.688	479.83	0.948185	5e-05
Zm00001d011615	17.4857	7.07082	-1.30623	5e-05
Zm00001d011782	17.6792	5.80777	-1.606	5e-05
Zm00001d011816	110.969	59.6046	-0.896656	5e-05
Zm00001d011912	1.89179	0.434535	-2.1222	5e-05
Zm00001d012166	6.96285	2.21837	-1.65018	5e-05
Zm00001d012276	182.936	82.874	-1.14235	5e-05
Zm00001d012423	289.519	138.031	-1.06867	5e-05
Zm00001d012467	2.29913	0.667293	-1.7847	5e-05
Zm00001d012556	47.3126	17.9857	-1.39537	5e-05
Zm00001d012666	7.25221	3.32349	-1.12572	5e-05
Zm00001d012837	119.547	54.0953	-1.144	5e-05
Zm00001d013144	0.727129	0	#NAME?	5e-05
Zm00001d013243	13.5506	6.21817	-1.12379	5e-05
Zm00001d013410	65.8048	22.9729	-1.51826	5e-05
Zm00001d013566	6.52184	2.32776	-1.48634	5e-05
Zm00001d013725	0.533346	3.9981	2.90617	5e-05
Zm00001d013873	52.1307	26.8324	-0.958158	5e-05
Zm00001d014090	87.8165	44.1253	-0.992888	5e-05
Zm00001d014121	2.49214	10.4497	2.06801	5e-05
Zm00001d014134	28.6272	75.391	1.397	5e-05
Zm00001d014136	0.555088	2.99117	2.42992	5e-05
Zm00001d014204	5.97819	2.0598	-1.5372	5e-05
Zm00001d014366	31.5217	15.6946	-1.00608	5e-05
Zm00001d014756	17.4958	8.3553	-1.06625	5e-05
Zm00001d014887	175.313	85.1961	-1.04107	5e-05
Zm00001d014971	5.65845	1.66463	-1.7652	5e-05
Zm00001d015008	30.9376	11.0658	-1.48326	5e-05
Zm00001d015348	27.1312	11.7211	-1.21085	5e-05
Zm00001d015715	6.57165	0.780059	-3.0746	5e-05
Zm00001d015802	11.1257	4.36949	-1.34836	5e-05
Zm00001d015863	11.6763	4.58967	-1.34712	5e-05
Zm00001d015921	42.626	10.9495	-1.96086	5e-05
Zm00001d016031	44.8334	13.8529	-1.69438	5e-05
Zm00001d016082	38.1432	16.1063	-1.2438	5e-05
Zm00001d016154	17.0826	6.45334	-1.40441	5e-05
Zm00001d016198	56.1633	30.9713	-0.858693	5e-05
Zm00001d016274	156.552	87.0558	-0.846633	5e-05
Zm00001d016276	82.5485	43.8726	-0.91192	5e-05
Zm00001d016551	7.69258	17.4123	1.17857	5e-05
Zm00001d017036	95.7013	50.3976	-0.925183	5e-05
Zm00001d017121	253.057	130.172	-0.959035	5e-05
Zm00001d017158	7.35125	3.45302	-1.09013	5e-05
Zm00001d017207	6.75416	2.98307	-1.17898	5e-05
Zm00001d017423	7.13047	2.54678	-1.48533	5e-05
Zm00001d017454	22.1951	9.59002	-1.21063	5e-05
Zm00001d017494	49.6755	24.6226	-1.01255	5e-05
Zm00001d017718	7.527	2.49538	-1.59282	5e-05
Zm00001d017726	21.7008	10.7913	-1.00788	5e-05
Zm00001d017849	10.157	20.4161	1.00723	5e-05
Zm00001d017869	92.8297	50.5581	-0.876645	5e-05
Zm00001d017908	25.1462	10.6315	-1.24199	5e-05
Zm00001d017926	17.7802	7.77426	-1.1935	5e-05
Zm00001d018014	10.4309	4.04394	-1.36703	5e-05
Zm00001d018064	6.35914	14.9509	1.23333	5e-05
Zm00001d018367	4.46671	1.33661	-1.74064	5e-05
Zm00001d018384	26.7204	12.4151	-1.10585	5e-05
Zm00001d018624	18.5263	8.10311	-1.19303	5e-05
Zm00001d018738	12.0563	40.4049	1.74474	5e-05
Zm00001d018799	239.885	515.451	1.10349	5e-05
Zm00001d019479	6.24019	2.16763	-1.52547	5e-05
Zm00001d019560	45.2472	17.5696	-1.36475	5e-05
Zm00001d019700	22.0887	11.2397	-0.974704	5e-05
Zm00001d019852	7.85806	3.104	-1.34004	5e-05
Zm00001d019926	34.6663	17.2398	-1.00779	5e-05
Zm00001d020147	7.0746	1.96038	-1.85151	5e-05
Zm00001d020219	179.934	102.147	-0.81683	5e-05
Zm00001d020450	220.298	117.019	-0.912711	5e-05
Zm00001d020862	1.49886	0.412064	-1.86292	5e-05
Zm00001d020929	7.33938	2.8609	-1.35919	5e-05
Zm00001d020958	55.3842	15.9522	-1.79572	5e-05
Zm00001d020963	90.657	44.6806	-1.02077	5e-05
Zm00001d021300	111.956	51.7244	-1.11401	5e-05
Zm00001d021433	88.5551	37.9581	-1.22217	5e-05
Zm00001d021583	14.9041	6.09209	-1.2907	5e-05
Zm00001d021647	35.6688	82.2873	1.20601	5e-05
Zm00001d021706	64.0582	28.5248	-1.16717	5e-05
Zm00001d022226	20.6129	6.95863	-1.56667	5e-05
Zm00001d022396	12.2456	5.42174	-1.17543	5e-05
Zm00001d022510	32.5165	16.6238	-0.967924	5e-05
Zm00001d023242	27.1004	9.18686	-1.56067	5e-05
Zm00001d023279	5.40531	2.16359	-1.32095	5e-05
Zm00001d023309	37.6891	17.8361	-1.07935	5e-05
Zm00001d023344	6.15899	1.25145	-2.29909	5e-05
Zm00001d023395	37.7706	12.4726	-1.5985	5e-05
Zm00001d023560	20.6428	8.45224	-1.28823	5e-05
Zm00001d023841	6.31316	3.09979	-1.02619	5e-05
Zm00001d023901	22.6275	9.64418	-1.23035	5e-05
Zm00001d024094	6.59727	2.50232	-1.3986	5e-05
Zm00001d024170	11.7352	4.20252	-1.48151	5e-05
Zm00001d024207	21.427	75.2156	1.8116	5e-05
Zm00001d024210	27.0983	115.73	2.09449	5e-05
Zm00001d024281	41.6775	15.9087	-1.38945	5e-05
Zm00001d024382	48.1788	24.677	-0.965231	5e-05
Zm00001d024571	110.129	55.983	-0.976132	5e-05
Zm00001d024784	17.6547	7.69847	-1.19741	5e-05
Zm00001d024852	1.17792	5.82841	2.30686	5e-05
Zm00001d024885	0.690386	6.9948	3.34081	5e-05
Zm00001d024891	56.6339	120.561	1.09003	5e-05
Zm00001d024925	27.038	12.455	-1.11826	5e-05
Zm00001d024960	10.6673	55.9868	2.3919	5e-05
Zm00001d024996	15.9553	39.3244	1.30139	5e-05
Zm00001d025012	61.6966	139.344	1.17539	5e-05
Zm00001d025018	10.3238	1.15542	-3.15948	5e-05
Zm00001d025149	14.0911	4.91664	-1.51904	5e-05
Zm00001d025571	45.571	24.2619	-0.909421	5e-05
Zm00001d025710	4.171	1.1063	-1.91465	5e-05
Zm00001d025727	9.35627	17.7301	0.922198	5e-05
Zm00001d025847	3.22231	8.11142	1.33186	5e-05
Zm00001d025873	16.4615	1.8556	-3.14914	5e-05
Zm00001d025913	221.551	110.923	-0.998075	5e-05
Zm00001d026129	14.8927	5.65891	-1.39601	5e-05
Zm00001d026163	302.783	135.563	-1.15932	5e-05
Zm00001d026222	6.28095	2.53024	-1.31171	5e-05
Zm00001d026291	57.9712	30.3073	-0.935672	5e-05
Zm00001d026395	32.9919	12.1561	-1.44043	5e-05
Zm00001d026406	165.128	83.2835	-0.98748	5e-05
Zm00001d026426	44.892	24.141	-0.89497	5e-05
Zm00001d026577	30.9285	16.4782	-0.908376	5e-05
Zm00001d027231	49.4187	23.4321	-1.07657	5e-05
Zm00001d027281	14.4254	3.00437	-2.26348	5e-05
Zm00001d027295	67.4415	24.2909	-1.47322	5e-05
Zm00001d027337	12.7551	4.89515	-1.38165	5e-05
Zm00001d027539	88.9569	45.5336	-0.966174	5e-05
Zm00001d027557	61.1318	109.596	0.842195	5e-05
Zm00001d027645	3.69247	0.850987	-2.11738	5e-05
Zm00001d027855	32.936	6.49492	-2.34228	5e-05
Zm00001d028474	65.2108	29.1349	-1.16236	5e-05
Zm00001d028693	34.2846	78.6035	1.19703	5e-05
Zm00001d028714	17.6106	5.87907	-1.58279	5e-05
Zm00001d028785	33.6127	65.2794	0.957621	5e-05
Zm00001d028816	18.7815	64.9936	1.79098	5e-05
Zm00001d028840	13.5913	6.35728	-1.0962	5e-05
Zm00001d029139	4.66111	1.55109	-1.58739	5e-05
Zm00001d029183	4.19816	1.24416	-1.75459	5e-05
Zm00001d029215	14.2567	7.02095	-1.0219	5e-05
Zm00001d029566	7.81768	2.52018	-1.63321	5e-05
Zm00001d029648	6.31089	15.8713	1.3305	5e-05
Zm00001d029699	51.5408	104.415	1.01855	5e-05
Zm00001d029896	3.02814	0.722301	-2.06776	5e-05
Zm00001d029899	66.1152	28.3011	-1.22412	5e-05
Zm00001d029923	71.6052	19.7822	-1.85586	5e-05
Zm00001d029968	448.199	246.985	-0.859718	5e-05
Zm00001d030230	38.8048	15.418	-1.33162	5e-05
Zm00001d030509	56.2717	22.1963	-1.34209	5e-05
Zm00001d030614	29.9964	12.7201	-1.23768	5e-05
Zm00001d031005	20.0874	10.3354	-0.958696	5e-05
Zm00001d031009	31.7145	15.3887	-1.04327	5e-05
Zm00001d031074	7.8206	3.16289	-1.30604	5e-05
Zm00001d031118	17.8647	8.35793	-1.0959	5e-05
Zm00001d031149	7.52816	2.90367	-1.37442	5e-05
Zm00001d031344	162.088	22.2755	-2.86325	5e-05
Zm00001d031678	9.1998	3.95494	-1.21795	5e-05
Zm00001d031701	178.678	95.9279	-0.897342	5e-05
Zm00001d031943	29.8642	12.9731	-1.20289	5e-05
Zm00001d032070	289.345	131.246	-1.14052	5e-05
Zm00001d032083	48.8515	23.3875	-1.06267	5e-05
Zm00001d032316	37.7214	67.5084	0.839685	5e-05
Zm00001d032464	54.7021	25.8551	-1.08115	5e-05
Zm00001d032565	26.7533	12.6337	-1.08244	5e-05
Zm00001d032789	193.215	104.509	-0.886581	5e-05
Zm00001d032858	11.4806	28.9658	1.33515	5e-05
Zm00001d033044	11.8612	4.69021	-1.33852	5e-05
Zm00001d033071	1.5325	4.08525	1.41454	5e-05
Zm00001d033112	27.7685	11.2458	-1.30406	5e-05
Zm00001d033193	8.3179	3.56209	-1.22349	5e-05
Zm00001d033365	14.2891	4.47466	-1.67506	5e-05
Zm00001d033516	6.90353	2.60609	-1.40545	5e-05
Zm00001d033552	1.96838	5.66413	1.52484	5e-05
Zm00001d033790	172.68	69.4429	-1.3142	5e-05
Zm00001d033827	21.9135	8.80497	-1.31543	5e-05
Zm00001d033905	7.05783	1.80364	-1.96832	5e-05
Zm00001d033976	111.138	57.6622	-0.946657	5e-05
Zm00001d034030	10.3788	4.29594	-1.2726	5e-05
Zm00001d034095	2.12598	10.5109	2.30569	5e-05
Zm00001d034096	1.18425	7.8217	2.72351	5e-05
Zm00001d034166	6.45379	2.52331	-1.35483	5e-05
Zm00001d034319	44.71	22.582	-0.985424	5e-05
Zm00001d034382	10.3547	30.3872	1.55318	5e-05
Zm00001d034577	9.9419	3.8185	-1.38052	5e-05
Zm00001d034678	6.10265	1.96605	-1.63413	5e-05
Zm00001d035046	7.10121	14.1723	0.996934	5e-05
Zm00001d035178	0.904063	3.39649	1.90955	5e-05
Zm00001d035246	48.4893	88.6684	0.870754	5e-05
Zm00001d035304	137.281	59.1322	-1.21512	5e-05
Zm00001d035542	68.4597	122.884	0.84397	5e-05
Zm00001d036066	44.2781	8.95085	-2.30649	5e-05
Zm00001d036069	11.9617	1.61493	-2.88888	5e-05
Zm00001d036072	14.9903	2.96373	-2.33854	5e-05
Zm00001d036351	45.7286	17.5177	-1.38429	5e-05
Zm00001d036929	34.3905	17.7194	-0.956683	5e-05
Zm00001d037397	3.14928	7.46707	1.24552	5e-05
Zm00001d037413	38.1013	20.7352	-0.877754	5e-05
Zm00001d037492	118.323	46.0526	-1.36138	5e-05
Zm00001d037493	3.27227	0.665084	-2.29868	5e-05
Zm00001d037656	1.08185	5.70153	2.39785	5e-05
Zm00001d038282	45.0104	23.8291	-0.917533	5e-05
Zm00001d038451	30.1593	59.1488	0.971744	5e-05
Zm00001d038467	30.2439	13.0389	-1.21382	5e-05
Zm00001d038583	31.1384	13.4389	-1.21228	5e-05
Zm00001d038598	87.2697	40.0616	-1.12326	5e-05
Zm00001d038682	29.0175	9.93424	-1.54644	5e-05
Zm00001d038831	14.022	5.76121	-1.28325	5e-05
Zm00001d039089	209.932	108.868	-0.947347	5e-05
Zm00001d039306	10.4744	4.59993	-1.18718	5e-05
Zm00001d039362	17.572	8.68281	-1.01704	5e-05
Zm00001d039638	9.10779	3.80264	-1.2601	5e-05
Zm00001d039647	2.18079	5.81632	1.41525	5e-05
Zm00001d039733	98.5412	49.8496	-0.983146	5e-05
Zm00001d039952	13.1842	3.37474	-1.96596	5e-05
Zm00001d040245	7.17346	21.4142	1.57783	5e-05
Zm00001d040248	0.921891	4.99831	2.43877	5e-05
Zm00001d040364	476.544	256.836	-0.891766	5e-05
Zm00001d040468	10.9128	22.5708	1.04844	5e-05
Zm00001d040479	6.50113	1.3086	-2.31266	5e-05
Zm00001d040741	9.84422	3.97948	-1.3067	5e-05
Zm00001d041082	6.00149	16.7079	1.47714	5e-05
Zm00001d041173	542.017	207.503	-1.38521	5e-05
Zm00001d041214	86.6827	42.7022	-1.02143	5e-05
Zm00001d041353	10.2844	3.91304	-1.39409	5e-05
Zm00001d041362	13.9689	7.88734	-0.824606	5e-05
Zm00001d041443	13.6118	6.51234	-1.06361	5e-05
Zm00001d041656	8.80477	94.4373	3.423	5e-05
Zm00001d041679	35.7646	16.6851	-1.09997	5e-05
Zm00001d041768	0.203275	3.67912	4.17785	5e-05
Zm00001d041772	74.9189	144.514	0.947811	5e-05
Zm00001d041889	26.7883	11.7777	-1.18555	5e-05
Zm00001d041962	12.1993	4.62635	-1.39885	5e-05
Zm00001d042023	41.1616	21.9594	-0.906461	5e-05
Zm00001d042104	20.6608	48.0901	1.21885	5e-05
Zm00001d042140	8.99546	20.7375	1.20497	5e-05
Zm00001d042143	7.42599	28.6209	1.94641	5e-05
Zm00001d042244	2.53684	7.851	1.62984	5e-05
Zm00001d042302	68.2655	33.786	-1.01473	5e-05
Zm00001d042528	12.1864	4.95002	-1.29976	5e-05
Zm00001d042730	178.425	76.3395	-1.22482	5e-05
Zm00001d042731	25.3677	45.0346	0.828039	5e-05
Zm00001d042772	198.755	101.273	-0.972732	5e-05
Zm00001d042930	155.572	64.5155	-1.26987	5e-05
Zm00001d043109	10.4454	34.6487	1.72994	5e-05
Zm00001d043158	113.251	53.5404	-1.08083	5e-05
Zm00001d043277	11.1019	5.70318	-0.960971	5e-05
Zm00001d043344	22.3306	45.9244	1.04024	5e-05
Zm00001d043451	7.12252	2.69673	-1.40117	5e-05
Zm00001d043511	25.0659	12.9342	-0.954536	5e-05
Zm00001d043523	76.4775	17.2695	-2.14681	5e-05
Zm00001d043727	33.2645	80.5365	1.27566	5e-05
Zm00001d044099	0.81818	9.17864	3.48779	5e-05
Zm00001d044340	26.4624	48.2897	0.867771	5e-05
Zm00001d044387	23.6555	46.0068	0.959671	5e-05
Zm00001d044420	9.21148	4.00598	-1.20128	5e-05
Zm00001d044455	12.7439	3.42186	-1.89696	5e-05
Zm00001d044540	31.1141	12.5932	-1.30492	5e-05
Zm00001d044581	14.2995	6.50271	-1.13685	5e-05
Zm00001d044640	9.8764	2.85287	-1.79157	5e-05
Zm00001d044777	5.79346	19.107	1.72161	5e-05
Zm00001d045554	15.2713	6.1274	-1.31748	5e-05
Zm00001d045596	17.3708	8.66602	-1.00322	5e-05
Zm00001d045685	42.9334	13.3813	-1.68188	5e-05
Zm00001d045843	4.43649	12.3673	1.47904	5e-05
Zm00001d045864	52.5691	28.1727	-0.899918	5e-05
Zm00001d046029	6.23107	2.38707	-1.38424	5e-05
Zm00001d046342	15.4832	31.7758	1.03723	5e-05
Zm00001d046357	17.4395	7.43408	-1.23013	5e-05
Zm00001d046397	4.59228	14.5529	1.66402	5e-05
Zm00001d046444	24.3464	9.20598	-1.40306	5e-05
Zm00001d046697	17.5679	50.2949	1.51747	5e-05
Zm00001d046746	10.5786	26.2632	1.3119	5e-05
Zm00001d046995	66.546	23.2653	-1.51617	5e-05
Zm00001d047081	11.2067	4.79966	-1.22336	5e-05
Zm00001d047087	9.97719	4.54248	-1.13515	5e-05
Zm00001d047114	272.075	125.201	-1.11976	5e-05
Zm00001d047673	5.93425	2.42403	-1.29166	5e-05
Zm00001d047744	1.18804	5.20404	2.13105	5e-05
Zm00001d047787	197.675	98.7106	-1.00185	5e-05
Zm00001d047893	55.0026	103.179	0.907578	5e-05
Zm00001d048086	17.9345	6.76951	-1.40561	5e-05
Zm00001d048099	25.268	8.40755	-1.58755	5e-05
Zm00001d048201	45.9606	24.1544	-0.92811	5e-05
Zm00001d048491	144.728	70.9031	-1.02943	5e-05
Zm00001d048568	4.92088	1.68473	-1.5464	5e-05
Zm00001d049190	35.163	15.6593	-1.16704	5e-05
Zm00001d049336	21.7596	10.7721	-1.01435	5e-05
Zm00001d049418	167.199	314.788	0.912815	5e-05
Zm00001d049419	249.247	504.285	1.01666	5e-05
Zm00001d049420	79.5148	174.842	1.13676	5e-05
Zm00001d049421	39.1535	78.5228	1.00397	5e-05
Zm00001d049938	18.2455	7.37849	-1.30615	5e-05
Zm00001d049975	78.5369	42.1936	-0.896348	5e-05
Zm00001d050061	7.48493	2.5569	-1.54959	5e-05
Zm00001d050100	118.374	49.4268	-1.25998	5e-05
Zm00001d050283	3.01116	9.10149	1.59578	5e-05
Zm00001d050455	3.12683	11.4992	1.87876	5e-05
Zm00001d050615	42.9545	18.6162	-1.20625	5e-05
Zm00001d051001	487.665	240.54	-1.01961	5e-05
Zm00001d051542	59.0815	22.5728	-1.38812	5e-05
Zm00001d051544	18.3901	6.80592	-1.43407	5e-05
Zm00001d051591	157.649	66.0469	-1.25515	5e-05
Zm00001d051629	75.4088	31.423	-1.26291	5e-05
Zm00001d051773	49.6328	11.1428	-2.15519	5e-05
Zm00001d051995	16.9645	7.23409	-1.22964	5e-05
Zm00001d052101	28.5517	13.5409	-1.07626	5e-05
Zm00001d052224	42.9013	18.7668	-1.19284	5e-05
Zm00001d052651	12.4631	3.15513	-1.9819	5e-05
Zm00001d052749	61.6619	20.7628	-1.57038	5e-05
Zm00001d052835	6.05413	2.03225	-1.57484	5e-05
Zm00001d053177	70.3753	40.232	-0.806727	5e-05
Zm00001d053282	41.4332	20.5466	-1.01189	5e-05
Zm00001d053630	216.695	109.137	-0.989526	5e-05
Zm00001d053635	390.715	202.821	-0.945909	5e-05
Zm00001d053667	24.6524	11.715	-1.07337	5e-05
Zm00001d053675	11.481	43.9823	1.93767	5e-05
Zm00001d053684	17.6512	7.75493	-1.18658	5e-05
Zm00001d053808	9.85722	4.29521	-1.19845	5e-05
Zm00001d053858	7.22458	2.69535	-1.42244	5e-05
Zm00001d054044	67.557	167.126	1.30676	5e-05
Zm00001d000107	27.6889	15.1807	-0.867072	0.0001
Zm00001d002198	9.63549	18.6179	0.950261	0.0001
Zm00001d003945	15.9909	7.52281	-1.0879	0.0001
Zm00001d004728	27.3914	10.1074	-1.4383	0.0001
Zm00001d005696	8.05348	3.74333	-1.10529	0.0001
Zm00001d009374	5.30753	2.10334	-1.33536	0.0001
Zm00001d009570	24.9393	10.7664	-1.21189	0.0001
Zm00001d010611	13.4804	5.74535	-1.23039	0.0001
Zm00001d011228	14.1126	26.1337	0.888932	0.0001
Zm00001d011433	17.185	9.09053	-0.918715	0.0001
Zm00001d012670	3.22938	1.20255	-1.42516	0.0001
Zm00001d015133	22.6079	40.4117	0.837946	0.0001
Zm00001d016185	16.8708	7.58642	-1.15304	0.0001
Zm00001d016219	9.09614	17.1247	0.912753	0.0001
Zm00001d016285	4.40279	9.76822	1.14968	0.0001
Zm00001d017720	21.3862	11.3524	-0.913684	0.0001
Zm00001d017830	85.4239	45.7114	-0.902085	0.0001
Zm00001d017871	8.73192	3.00678	-1.53808	0.0001
Zm00001d017952	16.8513	6.04939	-1.47799	0.0001
Zm00001d018024	27.6886	15.9038	-0.799922	0.0001
Zm00001d018422	1.93886	0.610428	-1.66732	0.0001
Zm00001d018531	37.1058	14.5375	-1.35187	0.0001
Zm00001d021469	16.3632	9.11732	-0.843777	0.0001
Zm00001d023769	7.46797	18.5373	1.31165	0.0001
Zm00001d024853	34.1715	64.2996	0.912017	0.0001
Zm00001d025208	8.9224	3.6198	-1.30152	0.0001
Zm00001d025670	1.79098	0.607229	-1.56044	0.0001
Zm00001d026415	14.7256	6.57626	-1.16299	0.0001
Zm00001d026469	8.35606	3.49273	-1.25847	0.0001
Zm00001d027335	1.85676	0.589178	-1.65601	0.0001
Zm00001d027524	1.47031	4.60736	1.64782	0.0001
Zm00001d028210	38.1977	20.987	-0.863985	0.0001
Zm00001d028778	11.8809	5.36483	-1.14704	0.0001
Zm00001d028796	3.41073	1.31454	-1.37552	0.0001
Zm00001d029059	6.14228	2.86548	-1.1	0.0001
Zm00001d031221	72.1494	123.919	0.780337	0.0001
Zm00001d032069	21.8369	39.5394	0.856525	0.0001
Zm00001d032435	17.0969	8.55433	-0.999005	0.0001
Zm00001d032822	21.5593	8.49374	-1.34384	0.0001
Zm00001d033451	12.2326	5.91006	-1.04949	0.0001
Zm00001d033649	205.722	96.9638	-1.08517	0.0001
Zm00001d034564	1.0856	0.239108	-2.18276	0.0001
Zm00001d034702	3.39277	1.04628	-1.6972	0.0001
Zm00001d036360	13.9214	6.19702	-1.16766	0.0001
Zm00001d036801	12.2077	5.67116	-1.10608	0.0001
Zm00001d038087	13.1514	6.07012	-1.11542	0.0001
Zm00001d038223	3.45785	1.34782	-1.35925	0.0001
Zm00001d039062	9.29353	4.58274	-1.02001	0.0001
Zm00001d040276	5.66891	2.2146	-1.35603	0.0001
Zm00001d041844	2.34336	0.769915	-1.60581	0.0001
Zm00001d042131	7.59485	3.62477	-1.06713	0.0001
Zm00001d042366	8.37521	3.62506	-1.20812	0.0001
Zm00001d043524	4.85618	1.97341	-1.29913	0.0001
Zm00001d043651	19.4671	37.1826	0.933592	0.0001
Zm00001d044042	61.1675	34.843	-0.811897	0.0001
Zm00001d044254	38.4894	17.6996	-1.12075	0.0001
Zm00001d045069	210.669	116.491	-0.854752	0.0001
Zm00001d045192	35.387	20.729	-0.771571	0.0001
Zm00001d045420	11.8931	4.23561	-1.48949	0.0001
Zm00001d046035	3.30075	9.7971	1.56956	0.0001
Zm00001d046226	51.9558	90.3899	0.798878	0.0001
Zm00001d046893	2.99282	1.0201	-1.5528	0.0001
Zm00001d047911	40.6307	19.4513	-1.0627	0.0001
Zm00001d048696	26.9175	13.8985	-0.95362	0.0001
Zm00001d050805	3.07772	8.17071	1.4086	0.0001
Zm00001d050899	18.6649	40.0973	1.10318	0.0001
Zm00001d052143	6.01974	2.77904	-1.11511	0.0001
Zm00001d052288	4.27755	1.43175	-1.579	0.0001
Zm00001d052591	9.79414	3.37486	-1.53709	0.0001
Zm00001d052952	28.5767	13.5734	-1.07406	0.0001
Zm00001d053004	11.7638	5.24696	-1.1648	0.0001
Zm00001d053633	74.2902	41.6396	-0.835213	0.0001
Zm00001d001976	2.78515	6.55917	1.23576	0.00015
Zm00001d002546	26.2783	10.803	-1.28244	0.00015
Zm00001d005789	104.041	54.3082	-0.937909	0.00015
Zm00001d005995	12.9555	6.16762	-1.07078	0.00015
Zm00001d006535	1.43665	3.84074	1.41868	0.00015
Zm00001d006605	21.9407	11.4167	-0.942463	0.00015
Zm00001d007313	3.57367	1.45258	-1.29878	0.00015
Zm00001d009022	1.34728	4.61669	1.7768	0.00015
Zm00001d009938	76.8762	135.903	0.82197	0.00015
Zm00001d011765	7.81299	2.88604	-1.43678	0.00015
Zm00001d013493	30.1555	53.3287	0.822488	0.00015
Zm00001d013654	1.08488	0.315082	-1.78374	0.00015
Zm00001d014443	1.79161	4.69601	1.39018	0.00015
Zm00001d015213	4.30157	1.5828	-1.44239	0.00015
Zm00001d015569	32.3489	55.6934	0.783789	0.00015
Zm00001d016070	38.8227	79.6459	1.0367	0.00015
Zm00001d018104	2.16932	0.59659	-1.86243	0.00015
Zm00001d018485	14.7111	6.6194	-1.15213	0.00015
Zm00001d020851	5.39408	2.58599	-1.06066	0.00015
Zm00001d023811	4.89225	13.6145	1.47658	0.00015
Zm00001d026578	133.95	76.1401	-0.81497	0.00015
Zm00001d027939	5.72441	1.93361	-1.56583	0.00015
Zm00001d028197	18.6209	7.09163	-1.39274	0.00015
Zm00001d028374	19.2838	35.8474	0.89448	0.00015
Zm00001d029468	45.5849	84.5403	0.891083	0.00015
Zm00001d029859	477.288	249.252	-0.937254	0.00015
Zm00001d030998	13.2503	27.6686	1.06223	0.00015
Zm00001d031158	0.846537	9.54962	3.4958	0.00015
Zm00001d032854	16.4901	31.8045	0.947632	0.00015
Zm00001d034986	2.50262	6.29122	1.3299	0.00015
Zm00001d037271	14.9729	7.88215	-0.925689	0.00015
Zm00001d038487	14.3747	7.35261	-0.967205	0.00015
Zm00001d039617	10.1282	4.92103	-1.04134	0.00015
Zm00001d040786	160.351	324.522	1.01709	0.00015
Zm00001d041984	59.9429	31.7338	-0.917568	0.00015
Zm00001d042480	18.3533	10.1638	-0.852598	0.00015
Zm00001d043164	16.9694	8.50308	-0.996881	0.00015
Zm00001d044246	150.054	86.32	-0.797715	0.00015
Zm00001d046112	38.6538	76.1928	0.979044	0.00015
Zm00001d047089	44.2658	22.9179	-0.949719	0.00015
Zm00001d047096	4.41393	1.44771	-1.60829	0.00015
Zm00001d049428	142.995	260.88	0.867419	0.00015
Zm00001d049438	175.988	316.101	0.844914	0.00015
Zm00001d051251	74.8726	157.511	1.07294	0.00015
Zm00001d053065	4.65257	1.96365	-1.24449	0.00015
Zm00001d053272	5.62083	1.98029	-1.50507	0.00015
Zm00001d000006	128.311	229.778	0.840593	0.0002
Zm00001d002847	10.6148	21.6742	1.0299	0.0002
Zm00001d003181	43.6403	24.8994	-0.809552	0.0002
Zm00001d003322	5.58489	1.9571	-1.51281	0.0002
Zm00001d006871	156.8	90.5944	-0.79143	0.0002
Zm00001d006947	11.7728	22.5348	0.936699	0.0002
Zm00001d009765	5.48634	1.91496	-1.51853	0.0002
Zm00001d012598	215.972	122.275	-0.820719	0.0002
Zm00001d012899	47.0744	80.7447	0.778424	0.0002
Zm00001d013003	127.258	215.464	0.759687	0.0002
Zm00001d014817	10.7035	21.7886	1.02549	0.0002
Zm00001d021447	8.50301	3.41768	-1.31496	0.0002
Zm00001d021470	3.23733	1.03516	-1.64496	0.0002
Zm00001d024982	38.4928	16.868	-1.1903	0.0002
Zm00001d027852	3.3004	1.12382	-1.55423	0.0002
Zm00001d027900	52.4651	90.469	0.786066	0.0002
Zm00001d028039	6.62543	3.13006	-1.08182	0.0002
Zm00001d028863	3.09115	1.41727	-1.12503	0.0002
Zm00001d029288	1.55286	4.35817	1.4888	0.0002
Zm00001d031436	7.74985	3.29546	-1.23369	0.0002
Zm00001d036262	1.60251	4.5743	1.51322	0.0002
Zm00001d041323	5.13583	2.01431	-1.35031	0.0002
Zm00001d044147	0.532796	2.01343	1.918	0.0002
Zm00001d048055	3.6366	1.35148	-1.42805	0.0002
Zm00001d048354	30.5189	15.1828	-1.00726	0.0002
Zm00001d048644	24.3065	45.0014	0.888629	0.0002
Zm00001d051568	11.5562	5.82592	-0.988113	0.0002
Zm00001d052318	54.5476	30.8918	-0.820289	0.0002
Zm00001d052368	2.54535	0.939513	-1.43788	0.0002
Zm00001d053070	11.8796	6.51798	-0.865994	0.0002
Zm00001d002590	19.0987	6.83331	-1.48282	0.00025
Zm00001d003996	2.4423	0.834512	-1.54924	0.00025
Zm00001d004467	8.89997	4.02068	-1.14636	0.00025
Zm00001d004525	60.0897	99.9683	0.734353	0.00025
Zm00001d006250	21.0312	10.7419	-0.969282	0.00025
Zm00001d007200	6.43789	3.17789	-1.01852	0.00025
Zm00001d009140	10.0078	20.936	1.06487	0.00025
Zm00001d009652	176.475	101.884	-0.79253	0.00025
Zm00001d009716	21.7302	11.1002	-0.969122	0.00025
Zm00001d009848	298.319	179.377	-0.733858	0.00025
Zm00001d014758	17.366	6.90816	-1.32989	0.00025
Zm00001d015378	190.255	109.404	-0.798273	0.00025
Zm00001d017139	60.0753	104.172	0.794117	0.00025
Zm00001d017170	3.68717	1.53223	-1.26688	0.00025
Zm00001d028249	20.6165	9.12473	-1.17594	0.00025
Zm00001d031913	14.5193	6.47066	-1.16599	0.00025
Zm00001d032385	8.09656	3.79867	-1.09181	0.00025
Zm00001d033517	4.74956	11.4041	1.26369	0.00025
Zm00001d034128	4.8302	12.137	1.32925	0.00025
Zm00001d034206	7.05234	2.73436	-1.3669	0.00025
Zm00001d035321	2.20712	6.53701	1.56647	0.00025
Zm00001d035400	6.08964	12.3385	1.01874	0.00025
Zm00001d035526	20.612	10.9147	-0.917214	0.00025
Zm00001d038262	65.8392	37.8202	-0.799787	0.00025
Zm00001d039330	40.4931	21.7913	-0.89392	0.00025
Zm00001d040379	2.45118	0.426152	-2.52404	0.00025
Zm00001d040617	253.959	148.61	-0.773062	0.00025
Zm00001d040629	4.20223	1.5084	-1.47813	0.00025
Zm00001d046561	23.6932	11.3735	-1.0588	0.00025
Zm00001d047117	1269.33	698.358	-0.862029	0.00025
Zm00001d048054	6.71555	2.92648	-1.19834	0.00025
Zm00001d048382	83.1817	44.8354	-0.891628	0.00025
Zm00001d051478	178.656	85.5199	-1.06285	0.00025
Zm00001d001789	191.864	116.618	-0.71829	0.0003
Zm00001d003038	2.89813	1.08562	-1.4166	0.0003
Zm00001d008260	6.45093	2.33512	-1.46601	0.0003
Zm00001d009373	71.314	42.2357	-0.755722	0.0003
Zm00001d011319	0.901301	2.35621	1.38639	0.0003
Zm00001d012254	32.7223	19.2561	-0.764959	0.0003
Zm00001d012931	12.7364	6.50326	-0.969721	0.0003
Zm00001d014100	16.6217	6.13711	-1.43743	0.0003
Zm00001d016760	275.137	477.382	0.794998	0.0003
Zm00001d018800	1.41336	3.17737	1.1687	0.0003
Zm00001d020516	4.88786	2.12696	-1.20041	0.0003
Zm00001d025241	12.4935	5.1702	-1.27289	0.0003
Zm00001d025401	416.626	725.273	0.79977	0.0003
Zm00001d025754	1.49172	0.148998	-3.32362	0.0003
Zm00001d028830	60.1868	34.2305	-0.814166	0.0003
Zm00001d030346	70.727	38.9341	-0.861226	0.0003
Zm00001d030548	18.9321	35.0719	0.889483	0.0003
Zm00001d030990	3.37625	1.31189	-1.36377	0.0003
Zm00001d033186	31.3356	14.9227	-1.07029	0.0003
Zm00001d034856	82.7046	47.6778	-0.794651	0.0003
Zm00001d035028	93.333	160.978	0.786406	0.0003
Zm00001d035162	15.4184	26.9119	0.803588	0.0003
Zm00001d035191	5.44882	2.5414	-1.10032	0.0003
Zm00001d043182	28.9412	50.0392	0.789936	0.0003
Zm00001d049286	1.39403	3.23334	1.21376	0.0003
Zm00001d052343	7.37865	13.9865	0.922602	0.0003
Zm00001d053696	28.4038	15.93	-0.83434	0.0003
Zm00001d002830	5.50975	10.7764	0.967821	0.00035
Zm00001d005624	5.65082	2.059	-1.45652	0.00035
Zm00001d006040	22.2556	12.9717	-0.778802	0.00035
Zm00001d008393	3.25322	1.2689	-1.35829	0.00035
Zm00001d013212	4.50164	10.8573	1.27015	0.00035
Zm00001d014141	16.1067	8.11663	-0.988712	0.00035
Zm00001d016997	7.42542	1.93158	-1.94269	0.00035
Zm00001d019266	4.31062	1.82275	-1.24178	0.00035
Zm00001d021365	4.24241	1.76874	-1.26216	0.00035
Zm00001d023134	7.59419	0.421696	-4.17062	0.00035
Zm00001d023516	6.77426	23.5403	1.797	0.00035
Zm00001d023692	13.7927	5.78364	-1.25386	0.00035
Zm00001d025446	5.47487	2.78828	-0.973449	0.00035
Zm00001d027975	3.20891	1.27704	-1.32929	0.00035
Zm00001d040508	993.946	501.171	-0.987866	0.00035
Zm00001d045926	51.925	28.5741	-0.861719	0.00035
Zm00001d047186	80.8487	45.7865	-0.820302	0.00035
Zm00001d047743	132.367	219.702	0.731006	0.00035
Zm00001d048658	0.0704296	1.35616	4.2672	0.00035
Zm00001d052494	63.6203	38.1705	-0.737031	0.00035
Zm00001d053554	0.591049	2.54153	2.10435	0.00035
Zm00001d002333	1.77962	0.722098	-1.30131	0.0004
Zm00001d008548	10.8665	29.6169	1.44653	0.0004
Zm00001d009939	46.0261	78.6308	0.772641	0.0004
Zm00001d010255	44.373	25.6563	-0.790369	0.0004
Zm00001d010625	17.6699	9.34522	-0.918994	0.0004
Zm00001d014885	5.34315	2.07883	-1.36192	0.0004
Zm00001d016810	32.587	18.4661	-0.819412	0.0004
Zm00001d018685	0.944385	3.18339	1.75312	0.0004
Zm00001d019461	2.75124	1.27823	-1.10593	0.0004
Zm00001d020400	8.09559	16.9618	1.06708	0.0004
Zm00001d020443	3.651	11.1398	1.60936	0.0004
Zm00001d022457	11.2573	23.3684	1.0537	0.0004
Zm00001d023664	32.505	59.5322	0.87301	0.0004
Zm00001d025234	8.55342	3.70272	-1.20792	0.0004
Zm00001d026251	7.14415	2.76469	-1.36965	0.0004
Zm00001d034706	1.91405	0.464315	-2.04345	0.0004
Zm00001d037108	54.5306	28.2935	-0.946595	0.0004
Zm00001d037211	65.2522	38.4432	-0.763299	0.0004
Zm00001d042962	39.5539	23.8959	-0.727059	0.0004
Zm00001d044995	14.6326	25.8075	0.818601	0.0004
Zm00001d046170	0.132493	0.893196	2.75306	0.0004
Zm00001d048402	42.5611	23.0878	-0.882405	0.0004
Zm00001d048445	24.4021	11.6249	-1.06979	0.0004
Zm00001d049423	10.4879	22.7301	1.11588	0.0004
Zm00001d049435	50.1922	89.6295	0.83651	0.0004
Zm00001d049684	1.61253	0.384102	-2.06976	0.0004
Zm00001d051759	15.3644	7.85806	-0.967349	0.0004
Zm00001d051950	4.37122	2.01557	-1.11685	0.0004
Zm00001d052744	0.891078	2.944	1.72415	0.0004
Zm00001d052885	225.125	136.947	-0.717105	0.0004
Zm00001d007915	56.9653	93.9747	0.722189	0.00045
Zm00001d009431	150.608	90.6129	-0.733014	0.00045
Zm00001d013415	9.00467	4.88137	-0.883387	0.00045
Zm00001d020953	10.9592	20.3279	0.891318	0.00045
Zm00001d026344	20.2774	11.7083	-0.792337	0.00045
Zm00001d029903	28.8425	15.1044	-0.933229	0.00045
Zm00001d032425	0.319549	1.25544	1.97408	0.00045
Zm00001d032669	5.11791	9.48477	0.890057	0.00045
Zm00001d039426	6.70903	12.8282	0.935142	0.00045
Zm00001d040004	4.55344	10.5738	1.21546	0.00045
Zm00001d041215	3.41479	1.33793	-1.3518	0.00045
Zm00001d041606	9.58807	4.4311	-1.11357	0.00045
Zm00001d044672	17.2594	6.85905	-1.3313	0.00045
Zm00001d044762	17.2181	31.3144	0.862899	0.00045
Zm00001d046665	4.39524	0.922572	-2.25221	0.00045
Zm00001d048866	0.539257	2.00117	1.8918	0.00045
Zm00001d050193	178.599	109.306	-0.708359	0.00045
Zm00001d007154	97.3522	53.1799	-0.872332	0.0005
Zm00001d008457	4.2945	8.34451	0.958336	0.0005
Zm00001d010736	11.5084	4.92993	-1.22305	0.0005
Zm00001d012159	27.7918	51.0205	0.876418	0.0005
Zm00001d012603	12.8013	25.9481	1.01934	0.0005
Zm00001d018037	75.6629	127.124	0.74858	0.0005
Zm00001d020580	179.189	98.7568	-0.859529	0.0005
Zm00001d021123	75.1694	128.19	0.770061	0.0005
Zm00001d021448	3.15298	1.29769	-1.28077	0.0005
Zm00001d023801	9.7063	4.83163	-1.00641	0.0005
Zm00001d027500	4.47998	0.653898	-2.77636	0.0005
Zm00001d027540	67.2221	39.3041	-0.774257	0.0005
Zm00001d032866	3.0259	7.12048	1.23461	0.0005
Zm00001d038092	15.6501	8.53062	-0.875449	0.0005
Zm00001d039118	22.1676	8.95647	-1.30745	0.0005
Zm00001d040831	77.3941	46.1637	-0.745465	0.0005
Zm00001d042868	9.02595	17.1078	0.922502	0.0005
Zm00001d046855	25.8677	14.8006	-0.805494	0.0005
Zm00001d047516	4.98816	2.06649	-1.27133	0.0005
Zm00001d050201	13.9712	6.02642	-1.21308	0.0005
Zm00001d051513	7.17452	3.34635	-1.10029	0.0005
Zm00001d053643	18.3349	9.26486	-0.984748	0.0005
Zm00001d001313	0.218103	0.885179	2.02096	0.00055
Zm00001d003186	24.5355	13.1632	-0.898358	0.00055
Zm00001d005485	76.0881	46.0888	-0.723254	0.00055
Zm00001d006899	175.915	109.132	-0.6888	0.00055
Zm00001d011369	20.3523	11.037	-0.882847	0.00055
Zm00001d017043	6.19446	2.593	-1.25636	0.00055
Zm00001d018220	4.04237	10.4874	1.37538	0.00055
Zm00001d019327	7.88227	15.2303	0.950262	0.00055
Zm00001d020820	22.0784	5.47812	-2.01089	0.00055
Zm00001d022276	11.8857	6.48042	-0.875062	0.00055
Zm00001d024767	184.561	322.994	0.807413	0.00055
Zm00001d029135	1.20694	5.74899	2.25196	0.00055
Zm00001d033005	4.95828	2.09968	-1.23967	0.00055
Zm00001d033063	13.5352	6.81769	-0.989366	0.00055
Zm00001d034097	0.275175	1.80589	2.71428	0.00055
Zm00001d034840	6.24746	2.47998	-1.33294	0.00055
Zm00001d038481	3.01223	1.1966	-1.33189	0.00055
Zm00001d038857	36.4244	21.8076	-0.740072	0.00055
Zm00001d040305	3.8391	1.93692	-0.987006	0.00055
Zm00001d041711	4.88411	14.578	1.57763	0.00055
Zm00001d047231	57.8912	22.8134	-1.34347	0.00055
Zm00001d047707	216.665	132.684	-0.707473	0.00055
Zm00001d049032	28.6073	51.5997	0.850977	0.00055
Zm00001d053694	0.529334	0	#NAME?	0.00055
Zm00001d006527	1.92827	4.37572	1.18221	0.0006
Zm00001d007475	0.717995	1.72576	1.26518	0.0006
Zm00001d009233	64.9269	38.8502	-0.740894	0.0006
Zm00001d009579	356.935	215.766	-0.726193	0.0006
Zm00001d013744	1.92921	0.580058	-1.73374	0.0006
Zm00001d015560	11.6392	5.18842	-1.16563	0.0006
Zm00001d023283	2.48312	0.926798	-1.42183	0.0006
Zm00001d023839	2.52475	1.16582	-1.1148	0.0006
Zm00001d024128	4.43392	1.58383	-1.48517	0.0006
Zm00001d037781	15.6776	7.06963	-1.149	0.0006
Zm00001d042290	3.80646	1.44194	-1.40044	0.0006
Zm00001d044908	21.2152	38.2498	0.850354	0.0006
Zm00001d047116	44.3688	14.3901	-1.62447	0.0006
Zm00001d051659	77.246	43.1681	-0.839493	0.0006
Zm00001d053442	4.6038	1.40896	-1.7082	0.0006
Zm00001d053636	203.876	127.207	-0.680513	0.0006
Zm00001d005648	6.86201	2.90653	-1.23933	0.00065
Zm00001d008651	6.43888	12.8392	0.99567	0.00065
Zm00001d012161	598.101	354.993	-0.752601	0.00065
Zm00001d016581	10.0945	5.56663	-0.858699	0.00065
Zm00001d020691	2.7449	0.946228	-1.53649	0.00065
Zm00001d021453	8.82275	4.31857	-1.03068	0.00065
Zm00001d024632	4.77353	2.22764	-1.09954	0.00065
Zm00001d028755	142.856	88.3412	-0.693407	0.00065
Zm00001d033751	59.4491	36.8707	-0.68918	0.00065
Zm00001d033797	3.58145	7.11339	0.989992	0.00065
Zm00001d041657	1.68326	5.54298	1.7194	0.00065
Zm00001d044723	3.35997	7.07775	1.07484	0.00065
Zm00001d045400	2.7032	0.630269	-2.10063	0.00065
Zm00001d048109	20.1617	10.8066	-0.899703	0.00065
Zm00001d049028	6.32612	14.6936	1.2158	0.00065
Zm00001d049169	3.86877	1.32044	-1.55085	0.00065
Zm00001d050329	8.19751	4.01987	-1.02804	0.00065
Zm00001d050457	7.40398	13.8854	0.907195	0.00065
Zm00001d004664	8.27801	15.934	0.944752	0.0007
Zm00001d008173	67.2996	39.331	-0.77493	0.0007
Zm00001d008462	8.78186	15.4533	0.815313	0.0007
Zm00001d009814	1.03035	2.48069	1.2676	0.0007
Zm00001d018472	2.48922	0.88959	-1.48448	0.0007
Zm00001d020052	16.7882	8.46505	-0.987861	0.0007
Zm00001d020163	13.2405	23.7004	0.839957	0.0007
Zm00001d022085	38.424	22.8505	-0.749782	0.0007
Zm00001d024386	164.402	99.4238	-0.725566	0.0007
Zm00001d027512	30.7196	17.0427	-0.850003	0.0007
Zm00001d028742	117.275	193.488	0.722353	0.0007
Zm00001d033822	12.3225	4.92228	-1.3239	0.0007
Zm00001d034077	32.2153	17.2162	-0.903983	0.0007
Zm00001d038548	2.29592	4.71103	1.03697	0.0007
Zm00001d041985	46.0813	27.1708	-0.762124	0.0007
Zm00001d042553	3.20302	8.52198	1.41176	0.0007
Zm00001d051672	25.8618	13.4502	-0.943202	0.0007
Zm00001d002004	12.0389	5.68958	-1.08131	0.00075
Zm00001d002726	5.43088	2.02627	-1.42236	0.00075
Zm00001d003961	0	2.25181	inf	0.00075
Zm00001d005986	1.35021	0.479533	-1.49348	0.00075
Zm00001d006443	2.28467	0.974348	-1.22947	0.00075
Zm00001d009296	0	0.636988	inf	0.00075
Zm00001d012240	20.0235	11.3185	-0.823013	0.00075
Zm00001d013758	287.961	173.071	-0.734511	0.00075
Zm00001d022435	62.595	102.639	0.713455	0.00075
Zm00001d030864	2.79197	1.15125	-1.27808	0.00075
Zm00001d032458	36.3567	60.1398	0.7261	0.00075
Zm00001d033738	5.60357	1.91594	-1.54829	0.00075
Zm00001d036522	10.3833	5.24399	-0.985529	0.00075
Zm00001d037871	55.7681	32.1795	-0.793299	0.00075
Zm00001d043253	7.51697	13.1948	0.811747	0.00075
Zm00001d050753	16.1022	9.43513	-0.771142	0.00075
Zm00001d052741	2.70799	0.772358	-1.80988	0.00075
Zm00001d002068	2.62889	1.08233	-1.28032	0.0008
Zm00001d007381	1.45864	4.48296	1.61982	0.0008
Zm00001d011097	11.1921	4.74317	-1.23855	0.0008
Zm00001d012641	11.8185	20.5618	0.798914	0.0008
Zm00001d017978	38.0987	61.6991	0.695509	0.0008
Zm00001d018009	14.5091	8.77301	-0.725818	0.0008
Zm00001d026147	3.41149	1.4318	-1.25258	0.0008
Zm00001d029645	0.488834	2.02903	2.05338	0.0008
Zm00001d030094	73.9184	45.4643	-0.7012	0.0008
Zm00001d030101	10.2439	4.80826	-1.09117	0.0008
Zm00001d037783	3.94302	7.90774	1.00396	0.0008
Zm00001d039718	16.9236	9.49535	-0.833743	0.0008
Zm00001d042567	38.6036	65.062	0.753081	0.0008
Zm00001d002503	80.347	135.84	0.757592	0.00085
Zm00001d008929	3.69476	1.41831	-1.38131	0.00085
Zm00001d011900	48.63	29.1678	-0.737467	0.00085
Zm00001d013469	7.49448	3.93286	-0.930249	0.00085
Zm00001d017046	4.6188	2.19855	-1.07097	0.00085
Zm00001d018183	70.1607	43.4842	-0.690171	0.00085
Zm00001d023677	57.363	33.2839	-0.785297	0.00085
Zm00001d031611	231.975	138.652	-0.7425	0.00085
Zm00001d032692	37.6363	62.9851	0.742888	0.00085
Zm00001d035775	62.3342	102.577	0.718611	0.00085
Zm00001d036567	97.7206	57.2858	-0.770484	0.00085
Zm00001d037607	26.9283	46.0224	0.773217	0.00085
Zm00001d038820	10.7293	19.4821	0.860595	0.00085
Zm00001d044703	4.54014	9.4871	1.06323	0.00085
Zm00001d045027	28.6139	17.0883	-0.743701	0.00085
Zm00001d053998	8.12145	4.05798	-1.00098	0.00085
Zm00001d003830	35.225	57.4973	0.706895	0.0009
Zm00001d005587	10.0121	4.78817	-1.0642	0.0009
Zm00001d006526	10.1002	19.0358	0.914325	0.0009
Zm00001d017175	63.4753	38.7009	-0.71383	0.0009
Zm00001d021168	0.809534	2.4171	1.57812	0.0009
Zm00001d022524	4.53482	9.34135	1.04258	0.0009
Zm00001d023830	36.1088	60.8336	0.752519	0.0009
Zm00001d025035	22.0672	36.1053	0.710308	0.0009
Zm00001d025803	3.93526	1.77754	-1.14657	0.0009
Zm00001d027755	16.8165	30.7012	0.868414	0.0009
Zm00001d028195	5.10402	2.32946	-1.13164	0.0009
Zm00001d033957	67.0312	110.459	0.720611	0.0009
Zm00001d035401	4.0963	8.0052	0.966617	0.0009
Zm00001d038667	2.74345	1.19726	-1.19625	0.0009
Zm00001d040527	46.9557	27.8326	-0.754524	0.0009
Zm00001d042468	29.2391	16.3385	-0.839625	0.0009
Zm00001d043443	13.3603	7.45217	-0.842225	0.0009
Zm00001d052021	16.1653	9.19073	-0.814653	0.0009
Zm00001d004167	1.14012	0.340595	-1.74306	0.00095
Zm00001d008300	74.3985	44.1939	-0.751427	0.00095
Zm00001d008794	33.8063	54.6336	0.692497	0.00095
Zm00001d012320	6.19908	1.81515	-1.77197	0.00095
Zm00001d012571	12.1673	6.27689	-0.954892	0.00095
Zm00001d014361	20.1214	11.3251	-0.829202	0.00095
Zm00001d016471	2.24757	5.61273	1.32034	0.00095
Zm00001d016771	5.61957	10.6629	0.924064	0.00095
Zm00001d020312	2.221	1.07909	-1.04139	0.00095
Zm00001d020395	7.18592	2.91753	-1.30043	0.00095
Zm00001d029747	19.2309	10.4031	-0.886408	0.00095
Zm00001d030172	3.43971	6.9001	1.00433	0.00095
Zm00001d033623	74.9724	124.005	0.725968	0.00095
Zm00001d040509	110.119	66.9495	-0.717913	0.00095
Zm00001d041987	8.16926	3.8659	-1.0794	0.00095
Zm00001d047104	54.0834	89.3618	0.724472	0.00095
Zm00001d047483	3.97093	1.77066	-1.16519	0.00095
Zm00001d052243	7.26243	13.0457	0.84505	0.00095
Zm00001d002178	2.71814	8.78765	1.69286	0.001
Zm00001d005846	2.31081	0.779611	-1.56757	0.001
Zm00001d023810	2.38043	1.07264	-1.15006	0.001
Zm00001d026379	1.92135	4.30244	1.16304	0.001
Zm00001d031164	2.77213	6.40117	1.20734	0.001
Zm00001d031316	25.8359	14.5976	-0.823647	0.001
Zm00001d035094	162.788	100.54	-0.695227	0.001
Zm00001d035854	99.5187	162.801	0.710071	0.001
Zm00001d039921	0.617242	1.77589	1.52464	0.001
Zm00001d040094	8.0076	14.0219	0.808236	0.001
Zm00001d044045	56.8922	95.7003	0.750292	0.001
Zm00001d050885	0.143491	0.820683	2.51586	0.001
Zm00001d050893	20.0911	34.3514	0.773811	0.001
Zm00001d052483	1.10954	2.54374	1.19698	0.001
Zm00001d002261	30.8374	51.0313	0.726699	0.00105
Zm00001d002447	1.76935	3.78552	1.09728	0.00105
Zm00001d010728	18.3231	7.11306	-1.36512	0.00105
Zm00001d013521	1.97838	0.870204	-1.18489	0.00105
Zm00001d014946	54.6003	31.385	-0.798835	0.00105
Zm00001d025406	17.5413	5.95966	-1.55745	0.00105
Zm00001d027541	121.954	73.2709	-0.735029	0.00105
Zm00001d027717	3.54792	0.934634	-1.9245	0.00105
Zm00001d031811	25.1393	42.31	0.751056	0.00105
Zm00001d031813	39.5809	65.5782	0.728413	0.00105
Zm00001d032287	168.665	267.148	0.66348	0.00105
Zm00001d034689	8.27563	4.27519	-0.952882	0.00105
Zm00001d037725	64.3924	39.8305	-0.693015	0.00105
Zm00001d038961	11.5547	6.20575	-0.896808	0.00105
Zm00001d042944	0.610727	2.96992	2.28182	0.00105
Zm00001d043226	2.61924	0.938931	-1.48006	0.00105
Zm00001d043406	3.02415	1.15943	-1.38312	0.00105
Zm00001d048222	42.1402	24.224	-0.798757	0.00105
Zm00001d048434	1.07089	0.35813	-1.58026	0.00105
Zm00001d002172	2.2516	4.38349	0.961128	0.0011
Zm00001d006100	160.453	102.107	-0.652076	0.0011
Zm00001d013428	196.816	120.58	-0.706856	0.0011
Zm00001d018214	8.9295	4.33717	-1.04183	0.0011
Zm00001d020492	2.07149	4.76648	1.20225	0.0011
Zm00001d020702	64.1495	102.88	0.681459	0.0011
Zm00001d025200	0.474397	1.52562	1.68523	0.0011
Zm00001d027708	61.4685	98.5218	0.680597	0.0011
Zm00001d041757	20.5952	11.64	-0.823213	0.0011
Zm00001d041957	6.26242	2.99263	-1.0653	0.0011
Zm00001d044170	15.6484	9.29811	-0.751004	0.0011
Zm00001d048832	0.345939	1.04211	1.59092	0.0011
Zm00001d052961	4.50396	9.39461	1.06064	0.0011
Zm00001d016849	2.50263	1.00966	-1.30957	0.00115
Zm00001d020674	4.97924	9.19915	0.885575	0.00115
Zm00001d026156	2.61189	1.03906	-1.32982	0.00115
Zm00001d032945	12.527	6.61499	-0.921229	0.00115
Zm00001d036118	2.0354	0.139897	-3.86288	0.00115
Zm00001d044518	1.93289	4.47436	1.21092	0.00115
Zm00001d048104	2.5757	0.95287	-1.43461	0.00115
Zm00001d049399	149.442	92.2809	-0.695477	0.00115
Zm00001d053293	24.544	42.5245	0.792927	0.00115
Zm00001d002632	62.4443	99.6916	0.674903	0.0012
Zm00001d009417	274.041	167.511	-0.710133	0.0012
Zm00001d010631	329.936	206.983	-0.672674	0.0012
Zm00001d015839	42.1567	23.8727	-0.820402	0.0012
Zm00001d018641	49.6491	30.0413	-0.72482	0.0012
Zm00001d023446	15.6186	8.5669	-0.866416	0.0012
Zm00001d029209	3.69339	1.73971	-1.0861	0.0012
Zm00001d032370	131.183	81.5674	-0.68552	0.0012
Zm00001d040504	6.80457	2.73849	-1.31312	0.0012
Zm00001d043047	3.87722	1.98256	-0.967659	0.0012
Zm00001d044253	89.0681	139.576	0.648067	0.0012
Zm00001d046223	1.45846	0.400882	-1.86319	0.0012
Zm00001d050106	43.8866	25.7728	-0.767933	0.0012
Zm00001d050844	6.33778	12.2868	0.95506	0.0012
Zm00001d002284	21.3723	12.2059	-0.808165	0.00125
Zm00001d005976	28.8447	17.0799	-0.756006	0.00125
Zm00001d014563	2.19575	0.44836	-2.29198	0.00125
Zm00001d020886	15.5175	26.7393	0.785069	0.00125
Zm00001d021378	10.0854	4.61889	-1.12665	0.00125
Zm00001d021898	6.94719	3.06194	-1.18198	0.00125
Zm00001d023462	8.73262	4.65088	-0.908911	0.00125
Zm00001d027932	63.6631	103.134	0.695985	0.00125
Zm00001d028538	8.044	4.27381	-0.91239	0.00125
Zm00001d037918	11.8878	20.6445	0.796274	0.00125
Zm00001d038476	7.9671	3.71877	-1.09923	0.00125
Zm00001d047259	0	1.69725	inf	0.00125
Zm00001d053158	7.62729	3.9128	-0.962969	0.00125
Zm00001d003730	33.5468	16.2297	-1.04754	0.0013
Zm00001d004513	13.5832	7.43982	-0.868483	0.0013
Zm00001d031878	99.9656	177.993	0.832317	0.0013
Zm00001d041067	4.76618	1.87169	-1.34849	0.0013
Zm00001d043993	22.0921	10.593	-1.06041	0.0013
Zm00001d045495	5.61375	10.8456	0.950069	0.0013
Zm00001d049763	1.23024	0.29508	-2.05976	0.0013
Zm00001d051527	11.0208	5.59357	-0.978393	0.0013
Zm00001d053547	43.5766	23.7811	-0.873742	0.0013
Zm00001d053632	70.5193	43.5057	-0.696816	0.0013
Zm00001d003349	6.9187	3.18247	-1.12035	0.00135
Zm00001d006211	8.54036	15.8048	0.887996	0.00135
Zm00001d011419	10.7247	18.5623	0.791436	0.00135
Zm00001d021677	102.713	164.599	0.680339	0.00135
Zm00001d027760	26.7583	13.817	-0.953539	0.00135
Zm00001d033139	0.180468	0.871328	2.27147	0.00135
Zm00001d039331	1.04942	0.403366	-1.37944	0.00135
Zm00001d049437	93.833	153.767	0.71258	0.00135
Zm00001d050272	1.38679	0.359542	-1.94752	0.00135
Zm00001d016942	2.98239	6.15415	1.04509	0.0014
Zm00001d019411	0.468718	1.40035	1.57899	0.0014
Zm00001d031377	2.17582	4.6199	1.0863	0.0014
Zm00001d033850	1426.64	728.044	-0.970521	0.0014
Zm00001d003187	2.5288	0.422354	-2.58193	0.00145
Zm00001d009402	2.09184	0.561895	-1.8964	0.00145
Zm00001d010488	9.19081	4.98877	-0.881508	0.00145
Zm00001d025722	3.9703	1.87497	-1.08238	0.00145
Zm00001d032356	2.10262	4.42705	1.07415	0.00145
Zm00001d036726	15.3349	26.3401	0.780444	0.00145
Zm00001d037281	0	2.01284	inf	0.00145
Zm00001d051929	47.784	28.2495	-0.758303	0.00145
Zm00001d054085	14.1688	7.41497	-0.934204	0.00145
Zm00001d003533	79.3382	126.135	0.668879	0.0015
Zm00001d009779	58.1036	37.1584	-0.644941	0.0015
Zm00001d017696	11.7018	22.6583	0.953305	0.0015
Zm00001d018441	14.4121	8.5847	-0.747439	0.0015
Zm00001d018988	12.2634	5.43627	-1.17367	0.0015
Zm00001d030095	1.1819	0.405457	-1.54349	0.0015
Zm00001d032691	94.3965	147.752	0.646371	0.0015
Zm00001d046489	62.4237	38.4462	-0.699254	0.0015
Zm00001d047889	4.05843	1.8965	-1.09758	0.0015
Zm00001d049129	13.4559	6.8033	-0.983931	0.0015
Zm00001d052530	14.3684	25.2883	0.815567	0.0015
Zm00001d009888	19.0289	10.8561	-0.809691	0.00155
Zm00001d013809	48.964	77.5389	0.663199	0.00155
Zm00001d037932	24.5194	15.1326	-0.696264	0.00155
Zm00001d039499	24.196	40.7014	0.750309	0.00155
Zm00001d039524	144.788	230.695	0.672041	0.00155
Zm00001d039790	30.8164	12.2931	-1.32584	0.00155
Zm00001d046485	1.64062	0.713826	-1.2006	0.00155
Zm00001d006115	1.61926	4.29545	1.40748	0.0016
Zm00001d016119	1.27119	3.34675	1.39658	0.0016
Zm00001d018260	1.56876	0.435582	-1.84861	0.0016
Zm00001d019824	90.3592	55.6063	-0.700423	0.0016
Zm00001d022072	24.0705	14.6214	-0.719185	0.0016
Zm00001d027471	21.9878	12.087	-0.863254	0.0016
Zm00001d028284	8.50187	4.40588	-0.948348	0.0016
Zm00001d034107	1.74939	4.57667	1.38744	0.0016
Zm00001d036715	16.6523	26.4063	0.665157	0.0016
Zm00001d039427	15.054	24.527	0.704224	0.0016
Zm00001d047395	2.95089	1.2448	-1.24524	0.0016
Zm00001d048353	13.9909	7.19865	-0.958687	0.0016
Zm00001d051837	19.1788	10.0229	-0.936209	0.0016
Zm00001d001083	6.1518	2.50104	-1.29848	0.00165
Zm00001d002199	3.56297	7.17753	1.01041	0.00165
Zm00001d008930	25.3438	14.305	-0.825121	0.00165
Zm00001d011363	91.5682	144.204	0.655192	0.00165
Zm00001d012693	6.50812	3.29975	-0.979882	0.00165
Zm00001d022084	4.04966	13.2596	1.71117	0.00165
Zm00001d023813	16.4561	9.5414	-0.786354	0.00165
Zm00001d033391	2.02869	0.715902	-1.50272	0.00165
Zm00001d043702	24.4611	0	#NAME?	0.00165
Zm00001d051474	3.76637	1.71977	-1.13096	0.00165
Zm00001d051543	115.567	66.0623	-0.806832	0.00165
Zm00001d052615	7.55393	3.30702	-1.1917	0.00165
Zm00001d053438	5.16135	2.52461	-1.03169	0.00165
Zm00001d014804	9.2812	16.0609	0.791167	0.0017
Zm00001d018087	15.4761	7.9076	-0.968731	0.0017
Zm00001d002409	2.92707	1.06197	-1.46272	0.00175
Zm00001d012407	87.4964	46.4997	-0.912003	0.00175
Zm00001d016443	1.5398	0.451832	-1.76888	0.00175
Zm00001d018686	0.437033	1.66217	1.92726	0.00175
Zm00001d026139	22.7566	12.4214	-0.873456	0.00175
Zm00001d027511	1.85189	4.07668	1.1384	0.00175
Zm00001d032821	15.6837	5.98145	-1.3907	0.00175
Zm00001d035902	203.963	129.039	-0.660498	0.00175
Zm00001d038764	12.9746	22.7822	0.812212	0.00175
Zm00001d041204	12.128	6.93664	-0.806033	0.00175
Zm00001d052083	4.94974	2.74071	-0.852806	0.00175
Zm00001d013624	4.34684	1.97637	-1.13712	0.0018
Zm00001d014201	1.53316	0.489466	-1.64723	0.0018
Zm00001d018187	55.4591	35.1748	-0.65688	0.0018
Zm00001d018552	5.01554	2.14354	-1.22641	0.0018
Zm00001d027383	28.7806	17.2137	-0.741544	0.0018
Zm00001d054057	29.5108	49.8961	0.757684	0.0018
Zm00001d006361	109.802	69.4261	-0.661359	0.00185
Zm00001d014123	6.68318	13.274	0.990001	0.00185
Zm00001d015101	44.2796	25.146	-0.816312	0.00185
Zm00001d017326	0.632855	2.07652	1.71422	0.00185
Zm00001d022938	0.0646049	1.19178	4.20533	0.00185
Zm00001d026427	1.17919	0.323836	-1.86445	0.00185
Zm00001d031077	5.61405	9.74578	0.795736	0.00185
Zm00001d033892	6.3969	3.00691	-1.08909	0.00185
Zm00001d037911	13.269	6.61046	-1.00524	0.00185
Zm00001d038553	1.82541	0.534905	-1.77086	0.00185
Zm00001d043058	3.22159	1.591	-1.01784	0.00185
Zm00001d003266	3.20521	1.45561	-1.1388	0.0019
Zm00001d003760	6.94435	2.36222	-1.5557	0.0019
Zm00001d010924	3.33621	1.1826	-1.49624	0.0019
Zm00001d015513	14.4312	24.1505	0.74286	0.0019
Zm00001d018503	28.9486	48.5686	0.746532	0.0019
Zm00001d022265	3.85346	1.7438	-1.14392	0.0019
Zm00001d029785	23.052	36.8475	0.676672	0.0019
Zm00001d034790	347.214	222.511	-0.641948	0.0019
Zm00001d043632	225.458	143.061	-0.656223	0.0019
Zm00001d045268	20.515	10.1679	-1.01266	0.0019
Zm00001d046318	0.265657	1.09807	2.04733	0.0019
Zm00001d002115	8.3989	3.71515	-1.17678	0.00195
Zm00001d007631	50.0134	18.5127	-1.4338	0.00195
Zm00001d009138	27.1421	15.721	-0.787844	0.00195
Zm00001d019219	191.509	121.71	-0.653968	0.00195
Zm00001d034655	36.2219	56.668	0.645673	0.00195
Zm00001d035087	188.753	119.014	-0.665372	0.00195
Zm00001d042308	310.53	196.928	-0.657067	0.00195
Zm00001d049204	62.5918	102.6	0.712989	0.00195
Zm00001d052157	23.5496	13.429	-0.810353	0.00195
Zm00001d006203	2.18555	4.62737	1.0822	0.002
Zm00001d026825	0	0.609181	inf	0.002
Zm00001d040160	10.0604	5.54773	-0.858721	0.002
Zm00001d043935	67.4434	105.474	0.645139	0.002
Zm00001d047358	1.24565	0.174173	-2.83831	0.002
Zm00001d052828	0.394124	1.47892	1.90782	0.002
Zm00001d002035	99.5056	64.4094	-0.627505	0.00205
Zm00001d007175	57.3064	88.9732	0.634674	0.00205
Zm00001d017713	4.48708	8.42641	0.90914	0.00205
Zm00001d023617	0.428592	1.49656	1.80397	0.00205
Zm00001d042130	2.59167	0.996036	-1.37961	0.00205
Zm00001d005421	44.592	25.2775	-0.818933	0.0021
Zm00001d006547	39.296	22.3684	-0.812921	0.0021
Zm00001d012752	5.38554	2.57076	-1.06689	0.0021
Zm00001d020692	29.0065	45.9711	0.664351	0.0021
Zm00001d030303	5.10702	2.43414	-1.06907	0.0021
Zm00001d036098	4.73111	9.20694	0.960543	0.0021
Zm00001d036164	3.07023	7.56272	1.30056	0.0021
Zm00001d038976	4.47526	1.45866	-1.61733	0.0021
Zm00001d043588	0.0712499	0.53247	2.90174	0.0021
Zm00001d054034	4.54665	2.17247	-1.06547	0.0021
Zm00001d006938	3.45588	1.65301	-1.06395	0.00215
Zm00001d012878	380.495	242.05	-0.652576	0.00215
Zm00001d014835	0.979273	0.288114	-1.76507	0.00215
Zm00001d018031	2.61957	0.942934	-1.4741	0.00215
Zm00001d019045	171.385	106.595	-0.685095	0.00215
Zm00001d028720	7.66933	15.1963	0.986552	0.00215
Zm00001d048065	78.4449	122.912	0.647876	0.00215
Zm00001d003308	6.86731	3.27566	-1.06796	0.0022
Zm00001d014419	8.86202	4.63569	-0.934853	0.0022
Zm00001d020355	6.69251	3.6275	-0.883572	0.0022
Zm00001d029391	5.9908	10.9194	0.866069	0.0022
Zm00001d030361	2.78699	0.893234	-1.6416	0.0022
Zm00001d030542	0.260017	0.997599	1.93985	0.0022
Zm00001d031485	10.849	6.0224	-0.849149	0.0022
Zm00001d034761	157.243	101.584	-0.630317	0.0022
Zm00001d039364	0.218138	0.926044	2.08584	0.0022
Zm00001d042508	23.1085	13.8706	-0.736394	0.0022
Zm00001d044059	15.8019	9.60903	-0.717636	0.0022
Zm00001d044095	56.6861	89.6924	0.661991	0.0022
Zm00001d046751	20.6914	33.3415	0.688291	0.0022
Zm00001d047481	95.4845	60.7032	-0.653494	0.0022
Zm00001d047519	6.46557	3.12292	-1.04988	0.0022
Zm00001d000443	38.9133	24.6923	-0.656202	0.00225
Zm00001d008467	5.3629	9.58296	0.837456	0.00225
Zm00001d009509	81.6492	49.7217	-0.715564	0.00225
Zm00001d013066	52.9982	31.7543	-0.738992	0.00225
Zm00001d016009	1.011	2.2899	1.17949	0.00225
Zm00001d043062	21.4355	38.4188	0.841813	0.00225
Zm00001d045454	0.737927	0.195343	-1.91747	0.00225
Zm00001d047053	18.827	10.5021	-0.842116	0.00225
Zm00001d047418	1.42031	3.92489	1.46645	0.00225
Zm00001d054081	16.0117	8.24306	-0.957878	0.00225
Zm00001d005888	43.1341	69.3398	0.684855	0.0023
Zm00001d006297	3.41034	6.42129	0.912946	0.0023
Zm00001d020607	14.0436	24.8741	0.824731	0.0023
Zm00001d024412	5.72461	10.9833	0.94007	0.0023
Zm00001d027676	15.5885	26.2776	0.753353	0.0023
Zm00001d032405	8.12911	4.28745	-0.922976	0.0023
Zm00001d033783	2.26913	0	#NAME?	0.0023
Zm00001d037672	4.18822	2.25711	-0.89186	0.0023
Zm00001d042966	356.149	231.097	-0.623982	0.0023
Zm00001d043420	3.58071	1.4855	-1.2693	0.0023
Zm00001d043504	48.8941	28.83	-0.762088	0.0023
Zm00001d047562	2.93541	1.14521	-1.35795	0.0023
Zm00001d007105	3.92728	1.6835	-1.22206	0.00235
Zm00001d007752	2.222	0.563724	-1.9788	0.00235
Zm00001d013862	5.17635	9.52074	0.879139	0.00235
Zm00001d022627	3.21706	1.45193	-1.14777	0.00235
Zm00001d026594	1.9828	0.611438	-1.69726	0.00235
Zm00001d036558	3.06635	1.21398	-1.33678	0.00235
Zm00001d039245	15.7401	25.5941	0.701371	0.00235
Zm00001d043831	7.8717	4.27806	-0.87972	0.00235
Zm00001d005460	244.111	150.998	-0.693003	0.0024
Zm00001d010656	4.98414	2.27947	-1.12865	0.0024
Zm00001d010956	15.7993	25.7911	0.70701	0.0024
Zm00001d016396	0.733257	1.7669	1.26883	0.0024
Zm00001d017866	66.7037	43.1267	-0.629185	0.0024
Zm00001d019462	5.05567	2.42733	-1.05853	0.0024
Zm00001d022562	1.74627	0.668932	-1.38435	0.0024
Zm00001d035629	46.889	27.8458	-0.751789	0.0024
Zm00001d038703	29.0033	49.8805	0.782258	0.0024
Zm00001d045972	19.0858	30.5942	0.680759	0.0024
Zm00001d048076	0.944731	0.319179	-1.56554	0.0024
Zm00001d052011	3.99612	1.95051	-1.03475	0.0024
Zm00001d028930	17.9118	29.0178	0.696029	0.00245
Zm00001d053553	58.0096	36.6436	-0.662729	0.00245
Zm00001d006256	20.6021	36.3516	0.819227	0.0025
Zm00001d009705	4.35143	8.22428	0.918399	0.0025
Zm00001d017425	13.4872	27.3693	1.02097	0.0025
Zm00001d027330	51.8258	30.6271	-0.758861	0.0025
Zm00001d046423	4.48743	8.81253	0.973667	0.0025
Zm00001d047528	18.9857	29.9198	0.656189	0.0025
Zm00001d050705	2.54887	0.877491	-1.5384	0.0025
Zm00001d031958	53.9654	34.8168	-0.632252	0.00255
Zm00001d036535	2.14641	0.710924	-1.59416	0.00255
Zm00001d042939	20.4902	33.1622	0.694609	0.00255
Zm00001d046317	79.8172	49.677	-0.684122	0.00255
Zm00001d001781	0.487165	1.3239	1.44231	0.0026
Zm00001d011157	1.98634	4.16567	1.06844	0.0026
Zm00001d014335	3.1928	6.55928	1.03872	0.0026
Zm00001d014617	6.0694	1.74684	-1.7968	0.0026
Zm00001d019147	62.3448	39.6277	-0.653759	0.0026
Zm00001d020708	41.1433	25.3891	-0.696449	0.0026
Zm00001d025864	77.8257	119.359	0.616989	0.0026
Zm00001d032563	15.086	5.81454	-1.37547	0.0026
Zm00001d043445	15.5791	9.61203	-0.696697	0.0026
Zm00001d047392	8.02431	4.2337	-0.922458	0.0026
Zm00001d050383	17.3631	10.2365	-0.762305	0.0026
Zm00001d051473	15.4007	28.5892	0.892469	0.0026
Zm00001d008299	44.0406	26.5531	-0.729952	0.00265
Zm00001d009774	134.376	88.29	-0.605949	0.00265
Zm00001d015977	14.2575	7.63992	-0.900094	0.00265
Zm00001d020383	5.78683	11.781	1.02562	0.00265
Zm00001d026223	9.79726	4.1158	-1.25121	0.00265
Zm00001d031182	22.5177	36.1	0.68094	0.00265
Zm00001d038843	8.57676	15.673	0.869776	0.00265
Zm00001d039251	17.5658	8.69821	-1.01398	0.00265
Zm00001d040650	1.06644	0.335327	-1.66916	0.00265
Zm00001d043232	10.5806	5.1053	-1.05135	0.00265
Zm00001d043655	46.8427	29.367	-0.673626	0.00265
Zm00001d017457	22.3071	35.4828	0.669616	0.0027
Zm00001d017966	294.059	188.768	-0.639495	0.0027
Zm00001d025853	22.9291	14.054	-0.706207	0.0027
Zm00001d029263	23.6235	12.5675	-0.910523	0.0027
Zm00001d030656	23.2585	14.6464	-0.667215	0.0027
Zm00001d036322	10.641	6.01087	-0.823994	0.0027
Zm00001d010703	37.1038	21.5164	-0.786133	0.00275
Zm00001d012307	1.28231	0.482232	-1.41095	0.00275
Zm00001d015474	10.0027	5.73288	-0.80306	0.00275
Zm00001d026063	0.872344	0.331045	-1.39787	0.00275
Zm00001d042275	11.9566	20.4053	0.771136	0.00275
Zm00001d053156	3.11231	1.27518	-1.28729	0.00275
Zm00001d010016	147.568	94.8108	-0.638254	0.0028
Zm00001d011781	3.03866	1.29208	-1.23374	0.0028
Zm00001d014650	8.26653	13.4928	0.706836	0.0028
Zm00001d027313	16.2209	8.35979	-0.956317	0.0028
Zm00001d033884	2.69395	1.06783	-1.33504	0.0028
Zm00001d039240	38.6714	20.7825	-0.895896	0.0028
Zm00001d039471	3.98254	1.88751	-1.0772	0.0028
Zm00001d019311	7.54715	13.3387	0.821616	0.00285
Zm00001d024750	44.8986	74.8687	0.737693	0.00285
Zm00001d027455	129.879	209.558	0.690179	0.00285
Zm00001d040544	15.8937	30.7336	0.951362	0.00285
Zm00001d045649	8.66067	4.1015	-1.07833	0.00285
Zm00001d048950	51.0463	84.7777	0.731878	0.00285
Zm00001d000005	9.46518	5.36038	-0.820295	0.0029
Zm00001d006651	191.111	122.955	-0.636283	0.0029
Zm00001d019413	0.133728	0.666701	2.31773	0.0029
Zm00001d031815	3.30832	6.39917	0.951786	0.0029
Zm00001d037550	15.5604	26.5857	0.772772	0.0029
Zm00001d037849	25.2554	39.3435	0.639531	0.0029
Zm00001d038064	3.29551	6.40331	0.958314	0.0029
Zm00001d042274	18.0046	31.104	0.788735	0.0029
Zm00001d047806	3.2807	1.52893	-1.10148	0.0029
Zm00001d053163	7.82639	3.98625	-0.973316	0.0029
Zm00001d007084	99.0352	62.5294	-0.663407	0.00295
Zm00001d011833	2.70188	1.02048	-1.40472	0.00295
Zm00001d013268	33.8513	21.5208	-0.653482	0.00295
Zm00001d041773	44.3775	68.4694	0.625631	0.00295
Zm00001d044642	6.30148	2.79378	-1.17347	0.00295
Zm00001d053798	26.6813	15.7559	-0.759937	0.00295
Zm00001d001076	41.5017	21.0208	-0.981351	0.003
Zm00001d018151	2.56638	1.25403	-1.03317	0.003
Zm00001d021424	2.66018	1.01236	-1.3938	0.003
Zm00001d032889	2.69774	1.07018	-1.3339	0.003
Zm00001d040279	71.9413	111.862	0.636833	0.003
Zm00001d043025	57.1473	87.1578	0.608945	0.003
Zm00001d003212	8.13022	14.3598	0.820667	0.00305
Zm00001d003423	17.3956	9.56546	-0.862814	0.00305
Zm00001d017391	0.962949	0.231641	-2.05557	0.00305
Zm00001d020552	234.43	360.289	0.619999	0.00305
Zm00001d024998	36.344	22.3973	-0.698391	0.00305
Zm00001d049805	26.711	15.691	-0.767496	0.00305
Zm00001d022564	6.94907	4.18141	-0.73283	0.0031
Zm00001d024937	12.8243	22.4492	0.807784	0.0031
Zm00001d028986	3.01354	6.04256	1.0037	0.0031
Zm00001d031412	20.587	31.941	0.633679	0.0031
Zm00001d033273	30.5077	54.0205	0.824333	0.0031
Zm00001d038174	12.1563	7.05418	-0.785151	0.0031
Zm00001d040465	1.95028	0.665674	-1.55079	0.0031
Zm00001d040581	227.327	145.581	-0.642946	0.0031
Zm00001d042499	8.41006	13.6834	0.702236	0.0031
Zm00001d005783	20.1007	31.6288	0.653993	0.00315
Zm00001d009640	32.609	19.9395	-0.709639	0.00315
Zm00001d009653	340.424	217.882	-0.643783	0.00315
Zm00001d017019	136.231	208.955	0.617133	0.00315
Zm00001d024454	1.59827	5.14167	1.68573	0.00315
Zm00001d029706	2.96975	6.86276	1.20844	0.00315
Zm00001d039301	1.58778	3.57445	1.17071	0.00315
Zm00001d044418	3.07734	1.45822	-1.07748	0.00315
Zm00001d045218	20.358	12.6984	-0.680949	0.00315
Zm00001d007978	20.8466	8.79159	-1.24562	0.0032
Zm00001d016332	9.06973	15.5761	0.780203	0.00325
Zm00001d018903	186.622	122.376	-0.6088	0.00325
Zm00001d024178	4.6506	2.47158	-0.911984	0.00325
Zm00001d033407	1.71331	0.712079	-1.26668	0.00325
Zm00001d042909	150.922	232.249	0.62187	0.00325
Zm00001d043350	0.736385	1.73471	1.23616	0.00325
Zm00001d044122	1.86771	4.65823	1.31851	0.00325
Zm00001d046136	24.0111	14.7451	-0.703465	0.00325
Zm00001d003183	1.36564	0.297417	-2.19902	0.0033
Zm00001d003673	19.5093	12.1598	-0.68204	0.0033
Zm00001d006372	1.21642	0.325745	-1.90083	0.0033
Zm00001d008189	193.375	307.304	0.668268	0.0033
Zm00001d017095	62.2178	98.2167	0.65864	0.0033
Zm00001d017380	14.5576	24.604	0.757126	0.0033
Zm00001d023753	3.70955	1.09801	-1.75635	0.0033
Zm00001d025590	15.8132	9.97943	-0.664103	0.0033
Zm00001d033090	24.1052	37.4923	0.637247	0.0033
Zm00001d045533	4.33897	2.03363	-1.09329	0.0033
Zm00001d051662	20.9818	11.5818	-0.857282	0.0033
Zm00001d052189	3.76413	7.72642	1.03748	0.0033
Zm00001d005472	22.4523	13.0616	-0.781528	0.00335
Zm00001d008588	15.68	8.62239	-0.862764	0.00335
Zm00001d009118	6.44557	12.6296	0.97043	0.00335
Zm00001d029847	16.1551	26.2494	0.700297	0.00335
Zm00001d033229	0.816685	2.97138	1.86328	0.00335
Zm00001d041712	14.2567	7.58541	-0.910337	0.00335
Zm00001d045311	10.701	18.5092	0.79049	0.00335
Zm00001d046261	11.2056	19.6585	0.810932	0.00335
Zm00001d050300	239.022	156.705	-0.609099	0.00335
Zm00001d050790	4.40562	1.96528	-1.16461	0.00335
Zm00001d012527	24.8691	39.5241	0.66838	0.0034
Zm00001d021094	3.67169	9.59553	1.38592	0.0034
Zm00001d028367	24.5677	14.492	-0.761509	0.0034
Zm00001d030683	11.7195	19.6218	0.743544	0.0034
Zm00001d032000	12.62	5.96458	-1.08122	0.0034
Zm00001d037522	15.3398	7.88643	-0.959834	0.0034
Zm00001d041217	0.272317	1.19118	2.12903	0.0034
Zm00001d041653	2.70335	1.26486	-1.09577	0.0034
Zm00001d006759	51.0624	76.8649	0.590065	0.00345
Zm00001d012978	49.7137	28.9433	-0.780414	0.00345
Zm00001d017707	25.7348	16.3101	-0.657951	0.00345
Zm00001d017755	17.5602	10.4457	-0.749406	0.00345
Zm00001d027680	220.405	145.973	-0.594455	0.00345
Zm00001d038374	719.45	471.301	-0.610244	0.00345
Zm00001d048612	65.3317	100.926	0.627445	0.00345
Zm00001d002121	1.26445	0.27119	-2.22114	0.0035
Zm00001d010178	3.01106	1.41631	-1.08813	0.0035
Zm00001d028167	117.763	178.638	0.60116	0.0035
Zm00001d038382	63.9595	34.2374	-0.901587	0.0035
Zm00001d039299	52.27	31.7067	-0.721197	0.0035
Zm00001d040312	29.2252	18.6293	-0.64964	0.0035
Zm00001d004335	55.8003	88.3212	0.662486	0.00355
Zm00001d007603	4.82813	2.60403	-0.890715	0.00355
Zm00001d009969	74.8307	46.6678	-0.681202	0.00355
Zm00001d014888	8.15266	3.31093	-1.30003	0.00355
Zm00001d027394	17.3124	8.17261	-1.08294	0.00355
Zm00001d029432	2.17938	0.950644	-1.19694	0.00355
Zm00001d039925	6.97746	14.285	1.03373	0.00355
Zm00001d045599	19.5878	12.5092	-0.646964	0.00355
Zm00001d048238	14.6872	7.62105	-0.946494	0.00355
Zm00001d007204	4.35816	1.9976	-1.12545	0.0036
Zm00001d010030	109.565	67.2371	-0.704456	0.0036
Zm00001d010385	20.2094	31.807	0.654322	0.0036
Zm00001d021020	96.7781	61.1323	-0.662746	0.0036
Zm00001d024726	5.02888	10.0752	1.00251	0.0036
Zm00001d029946	2.32774	1.07878	-1.10953	0.0036
Zm00001d033583	4.15075	0.701855	-2.56413	0.0036
Zm00001d048137	13.2832	8.05918	-0.720902	0.0036
Zm00001d048627	255.915	164.725	-0.635605	0.0036
Zm00001d051288	2.81733	5.90309	1.06714	0.0036
Zm00001d052478	5.86553	9.85429	0.748489	0.0036
Zm00001d054055	3.83357	1.67696	-1.19284	0.0036
Zm00001d011269	4.24359	8.14802	0.941163	0.00365
Zm00001d018847	0.181876	1.08124	2.57166	0.00365
Zm00001d020515	8.72866	4.94756	-0.819043	0.00365
Zm00001d026254	273.399	179.182	-0.609578	0.00365
Zm00001d032475	108.429	182.211	0.748863	0.00365
Zm00001d039911	4.60967	2.44112	-0.917116	0.00365
Zm00001d041775	55.5702	35.7365	-0.636913	0.00365
Zm00001d051607	14.9093	8.61188	-0.791816	0.00365
Zm00001d001999	159.135	103.523	-0.620298	0.0037
Zm00001d003091	0.532975	1.70645	1.67886	0.0037
Zm00001d003725	20.0738	8.33936	-1.26731	0.0037
Zm00001d003800	17.1032	27.7226	0.696794	0.0037
Zm00001d020858	17.7811	11.1662	-0.67121	0.0037
Zm00001d044442	173.74	295.554	0.766496	0.0037
Zm00001d046928	12.6432	7.91786	-0.675176	0.0037
Zm00001d002543	44.4515	15.8659	-1.4863	0.00375
Zm00001d025235	20.8294	31.9892	0.618964	0.00375
Zm00001d025687	3.71995	1.84244	-1.01367	0.00375
Zm00001d036241	4.53836	2.22316	-1.02956	0.00375
Zm00001d039532	6.38129	11.0213	0.788378	0.00375
Zm00001d010434	9.61042	4.27657	-1.16814	0.0038
Zm00001d021727	1.15874	2.49432	1.10609	0.0038
Zm00001d025065	1.54538	3.27618	1.08405	0.0038
Zm00001d025547	3.16421	1.49152	-1.08506	0.0038
Zm00001d032520	45.2878	29.6033	-0.613366	0.0038
Zm00001d011629	3.2492	6.07348	0.902438	0.00385
Zm00001d011644	3.68235	6.49391	0.818461	0.00385
Zm00001d024051	22.0948	13.0326	-0.761578	0.00385
Zm00001d031222	128.043	193.728	0.597408	0.00385
Zm00001d031779	8.95454	15.4495	0.786872	0.00385
Zm00001d035256	42.487	28.0408	-0.599493	0.00385
Zm00001d039969	1.31087	0.425906	-1.62192	0.00385
Zm00001d042281	9.0103	5.04919	-0.835523	0.00385
Zm00001d048178	3.7602	6.95783	0.88783	0.00385
Zm00001d028428	14.8039	24.6937	0.738163	0.0039
Zm00001d048159	152.977	101.281	-0.594943	0.0039
Zm00001d048969	2.88611	1.37313	-1.07166	0.0039
Zm00001d003447	0	3.1769	inf	0.00395
Zm00001d021688	3.68874	6.69343	0.859619	0.00395
Zm00001d048819	20.8406	32.5085	0.641419	0.00395
Zm00001d053609	137.619	88.2522	-0.640974	0.00395
Zm00001d017279	115.798	178.857	0.627206	0.004
Zm00001d036296	25.06	16.0394	-0.643763	0.004
Zm00001d002283	215.636	329.709	0.612596	0.00405
Zm00001d004401	25.7053	44.3143	0.785705	0.00405
Zm00001d022295	0.985908	0.311663	-1.66146	0.00405
Zm00001d025182	8.0293	4.14736	-0.95308	0.00405
Zm00001d025759	1.52408	0.175272	-3.12027	0.00405
Zm00001d029193	3.17748	1.60174	-0.988242	0.00405
Zm00001d004279	0.669423	1.86098	1.47507	0.0041
Zm00001d010818	1.94504	0.812386	-1.25957	0.0041
Zm00001d017025	0.693037	1.63494	1.23824	0.0041
Zm00001d017613	6.87619	11.3193	0.719102	0.0041
Zm00001d022275	117.028	75.7391	-0.627745	0.0041
Zm00001d027525	0.610285	1.95815	1.68194	0.0041
Zm00001d048346	140.133	93.3128	-0.586649	0.0041
Zm00001d033483	2547.86	1646.78	-0.629637	0.00415
Zm00001d038485	0.220817	0.631895	1.51683	0.00415
Zm00001d045788	3.13468	6.0536	0.949472	0.00415
Zm00001d047738	4.05957	1.9469	-1.06015	0.00415
Zm00001d009084	39.8573	60.6381	0.605381	0.0042
Zm00001d021698	145.066	220.998	0.607328	0.0042
Zm00001d024291	9.46804	14.9791	0.661814	0.0042
Zm00001d029721	1.1747	0.422452	-1.47543	0.0042
Zm00001d032823	4.67587	1.44168	-1.69748	0.0042
Zm00001d037898	12.0288	5.89806	-1.02818	0.0042
Zm00001d048634	6.89586	12.9506	0.909218	0.0042
Zm00001d006937	7.32388	3.10716	-1.23701	0.00425
Zm00001d007491	16.439	10.3905	-0.661851	0.00425
Zm00001d008793	3.87603	8.09946	1.06325	0.00425
Zm00001d014282	20.0857	7.13178	-1.49384	0.00425
Zm00001d019277	0.333343	3.31207	3.31265	0.00425
Zm00001d021445	255.751	169.095	-0.596904	0.00425
Zm00001d028651	2.97655	6.43645	1.11263	0.00425
Zm00001d036177	11.1797	5.36533	-1.05915	0.00425
Zm00001d044812	23.7018	15.3923	-0.622783	0.00425
Zm00001d053732	6.71026	3.51775	-0.931717	0.00425
Zm00001d001326	2.98061	12.1735	2.03006	0.0043
Zm00001d021938	24.9109	15.8391	-0.653283	0.0043
Zm00001d025043	13.0311	20.086	0.624234	0.0043
Zm00001d032485	211.542	328.636	0.63555	0.0043
Zm00001d045889	116.546	75.6021	-0.624406	0.0043
Zm00001d014328	3.83829	7.35995	0.939231	0.00435
Zm00001d020780	29.3615	47.113	0.682198	0.00435
Zm00001d021566	16.4791	10.3908	-0.66533	0.00435
Zm00001d026083	8.97511	4.79095	-0.905619	0.00435
Zm00001d028786	488.415	321.328	-0.604062	0.00435
Zm00001d029620	16.5332	26.8213	0.698017	0.00435
Zm00001d043789	1.88172	3.72451	0.984996	0.00435
Zm00001d044327	185.096	290.561	0.650567	0.00435
Zm00001d046330	4.33873	2.31132	-0.908555	0.00435
Zm00001d013934	18.7148	30.3771	0.698803	0.0044
Zm00001d031580	81.2221	123.871	0.608889	0.0044
Zm00001d039465	15.8256	10.1741	-0.637365	0.0044
Zm00001d041716	127.058	194.044	0.610899	0.0044
Zm00001d047765	63.3878	100.834	0.669709	0.0044
Zm00001d050768	34.7743	21.8062	-0.673282	0.0044
Zm00001d002599	3.44568	1.8046	-0.933107	0.00445
Zm00001d014447	9.89126	15.9014	0.684925	0.00445
Zm00001d039923	0.832294	1.94704	1.22611	0.00445
Zm00001d040381	3.00272	1.35724	-1.1456	0.00445
Zm00001d049619	101.869	65.2068	-0.643623	0.00445
Zm00001d050860	0.795057	2.01574	1.34218	0.00445
Zm00001d053135	0.551376	1.38785	1.33174	0.00445
Zm00001d027948	2.23227	4.85524	1.12103	0.0045
Zm00001d041672	8.1844	3.04931	-1.42439	0.0045
Zm00001d043242	7.32311	3.28339	-1.15727	0.0045
Zm00001d051254	10.8666	22.8118	1.06988	0.0045
Zm00001d011088	0.898366	0.278188	-1.69125	0.00455
Zm00001d021879	21.5921	9.51234	-1.18263	0.00455
Zm00001d025002	1.47685	0.725183	-1.02611	0.00455
Zm00001d033029	6.38681	11.1424	0.802892	0.00455
Zm00001d033338	1.08775	0.418743	-1.37721	0.00455
Zm00001d043988	37.6565	61.439	0.706257	0.00455
Zm00001d003356	1.34394	4.01829	1.58012	0.0046
Zm00001d011396	282.115	419.947	0.573922	0.0046
Zm00001d021699	7.34955	13.1627	0.840731	0.0046
Zm00001d044146	12.6121	20.2599	0.683811	0.0046
Zm00001d013612	96.3087	63.6162	-0.598273	0.00465
Zm00001d022144	20.8812	13.4928	-0.630023	0.00465
Zm00001d026438	0.696249	0.09508	-2.87239	0.00465
Zm00001d028270	10.0397	6.28071	-0.676717	0.00465
Zm00001d037929	117.377	78.0086	-0.58944	0.00465
Zm00001d040293	25.27	16.1551	-0.645434	0.00465
Zm00001d045839	0.532913	1.37855	1.37118	0.00465
Zm00001d048138	13.3809	8.14915	-0.715455	0.00465
Zm00001d050310	54.6449	82.4671	0.59373	0.00465
Zm00001d051887	7.32837	12.7521	0.799166	0.00465
Zm00001d012578	14.7273	8.74599	-0.751801	0.0047
Zm00001d032368	7.14518	12.3854	0.793595	0.0047
Zm00001d035756	17.5103	29.98	0.7758	0.0047
Zm00001d050838	37.1431	24.1997	-0.618106	0.0047
Zm00001d018383	63.4276	37.8549	-0.744632	0.00475
Zm00001d002167	16.4419	26.1593	0.669948	0.00475
Zm00001d002395	276.896	183.444	-0.594008	0.00475
Zm00001d019117	36.026	54.9734	0.609697	0.00475
Zm00001d044906	34.5073	54.0827	0.648267	0.00475
Zm00001d051102	1.59408	0.45639	-1.80438	0.00475
Zm00001d006097	2.50287	1.01175	-1.30673	0.0048
Zm00001d010640	50.6234	77.4109	0.612732	0.0048
Zm00001d043503	0.773246	0.107454	-2.84721	0.0048
Zm00001d020264	20.342	32.3028	0.667196	0.00485
Zm00001d025023	27.457	42.742	0.638483	0.00485
Zm00001d037289	21.1243	13.6785	-0.626989	0.00485
Zm00001d042527	5.72696	1.85848	-1.62365	0.00485
Zm00001d045125	3.61882	1.69816	-1.09155	0.00485
Zm00001d003019	11.1866	17.6483	0.657757	0.0049
Zm00001d010180	6.58514	3.21063	-1.03636	0.0049
Zm00001d021464	16.3987	10.0548	-0.705692	0.0049
Zm00001d021968	11.2037	6.62975	-0.756943	0.0049
Zm00001d047451	0.721811	0.323669	-1.1571	0.0049
Zm00001d048319	4.74318	2.40532	-0.979625	0.0049
Zm00001d004731	61.6223	91.6985	0.573445	0.00495
Zm00001d037590	252.755	161.629	-0.645055	0.00495
Zm00001d019246	1.19131	0.356352	-1.74118	0.005
Zm00001d025575	5.63368	2.87353	-0.971252	0.005
Zm00001d053320	4.94983	2.34784	-1.07604	0.005
Zm00001d006287	211.602	140.161	-0.594272	0.00505
Zm00001d012774	6.31003	3.60744	-0.806671	0.00505
Zm00001d019125	16.6209	9.9911	-0.734285	0.00505
Zm00001d050798	7.34901	13.2264	0.847794	0.00505
Zm00001d051912	36.0604	22.3951	-0.687231	0.00505
Zm00001d027527	51.6213	34.0204	-0.601568	0.0051
Zm00001d031019	9.56079	5.15792	-0.89034	0.0051
Zm00001d043625	232.477	156.351	-0.572301	0.0051
Zm00001d045987	2.33714	0.993292	-1.23446	0.0051
Zm00001d049933	117.057	75.5926	-0.630901	0.0051
Zm00001d003470	37.9709	57.35	0.594899	0.00515
Zm00001d010159	43.043	64.8117	0.590478	0.00515
Zm00001d021761	1.37697	3.40176	1.30479	0.00515
Zm00001d029934	5.67141	10.5884	0.900706	0.00515
Zm00001d038401	0	5.64318	inf	0.00515
Zm00001d004841	107.952	72.7566	-0.569238	0.0052
Zm00001d013276	67.3298	43.9332	-0.615934	0.0052
Zm00001d027801	4.58583	2.44449	-0.907652	0.0052
Zm00001d049277	4.47629	2.12097	-1.07758	0.0052
Zm00001d018618	17.0469	10.2262	-0.737246	0.00525
Zm00001d024470	1.29156	2.5067	0.956679	0.00525
Zm00001d028465	10.8077	18.7794	0.797094	0.00525
Zm00001d032363	3.04104	6.03262	0.988219	0.00525
Zm00001d046890	59.8222	39.2557	-0.607778	0.00525
Zm00001d048949	66.2798	106.562	0.685053	0.00525
Zm00001d022530	0.404133	1.234	1.61044	0.0053
Zm00001d024664	0.199883	0.751904	1.91139	0.0053
Zm00001d028299	16.7983	10.1827	-0.722187	0.0053
Zm00001d037727	69.2931	46.4133	-0.578172	0.0053
Zm00001d000298	15.721	26.9196	0.775963	0.00535
Zm00001d005306	43.1555	64.4909	0.579552	0.00535
Zm00001d012017	47.4754	30.3562	-0.64519	0.00535
Zm00001d016787	91.4053	58.0621	-0.654682	0.00535
Zm00001d018477	11.1018	6.93363	-0.679114	0.00535
Zm00001d029051	13.2994	20.8691	0.650002	0.00535
Zm00001d030345	13.1844	7.07628	-0.897764	0.00535
Zm00001d036122	25.87	39.5077	0.610853	0.00535
Zm00001d010462	14.7828	9.15686	-0.690996	0.0054
Zm00001d012292	15.097	24.6043	0.704651	0.0054
Zm00001d017979	79.0116	51.3963	-0.620399	0.0054
Zm00001d039590	8.16803	4.64485	-0.814358	0.0054
Zm00001d049290	1.52193	4.55854	1.58267	0.0054
Zm00001d003184	1.17492	0.307167	-1.93547	0.00545
Zm00001d022437	5.3096	9.505	0.840084	0.00545
Zm00001d026200	4.66292	9.87871	1.08309	0.00545
Zm00001d051872	145.757	221.966	0.606775	0.00545
Zm00001d006237	5.6886	2.71461	-1.06733	0.0055
Zm00001d013495	2.32335	1.03753	-1.16306	0.0055
Zm00001d015221	0.755639	0.292667	-1.36844	0.0055
Zm00001d025382	40.9562	18.2008	-1.17008	0.0055
Zm00001d031326	63.048	41.7575	-0.594415	0.0055
Zm00001d051945	6.32162	10.593	0.744739	0.0055
Zm00001d021450	0.203094	0.790491	1.9606	0.00555
Zm00001d025857	74.3897	47.1919	-0.656566	0.00555
Zm00001d048737	2.81356	1.28895	-1.12621	0.00555
Zm00001d033061	1.83527	0.785901	-1.22357	0.0056
Zm00001d038489	14.2278	8.7833	-0.695876	0.0056
Zm00001d052955	4.51814	2.43133	-0.89398	0.0056
Zm00001d006697	9.08354	5.29361	-0.779001	0.00565
Zm00001d023384	8.15792	14.8656	0.865705	0.00565
Zm00001d025353	19.8938	12.6189	-0.65673	0.00565
Zm00001d032224	7.35891	4.03606	-0.866546	0.00565
Zm00001d009810	31.5974	20.4411	-0.628333	0.0057
Zm00001d017047	64.3669	42.8133	-0.588261	0.0057
Zm00001d020137	37.4816	55.7793	0.573549	0.0057
Zm00001d020340	1.59564	0.593113	-1.42776	0.0057
Zm00001d034164	2.51435	0.807737	-1.63823	0.0057
Zm00001d043590	6.49154	3.22803	-1.00791	0.0057
Zm00001d049790	278.636	186.383	-0.580113	0.0057
Zm00001d050011	76.9522	115.829	0.58996	0.0057
Zm00001d022626	2.52244	1.21095	-1.05867	0.00575
Zm00001d032407	1.50298	0.612109	-1.29596	0.00575
Zm00001d033421	4.06321	1.74089	-1.2228	0.00575
Zm00001d040040	18.5784	11.75	-0.660961	0.00575
Zm00001d002378	0.695806	1.77175	1.34842	0.0058
Zm00001d006510	361.273	245.496	-0.557391	0.0058
Zm00001d007366	10.4885	5.40563	-0.95627	0.0058
Zm00001d042934	0.231712	1.21541	2.39104	0.0058
Zm00001d008073	20.9725	38.7953	0.887378	0.00585
Zm00001d014082	99.3901	64.8739	-0.615463	0.00585
Zm00001d028912	1.72791	3.86259	1.16054	0.00585
Zm00001d047570	3.5034	2.0007	-0.808249	0.00585
Zm00001d053746	95.4857	141.191	0.564294	0.00585
Zm00001d017268	31.4831	50.2828	0.675488	0.0059
Zm00001d032467	13.8165	23.4373	0.762412	0.0059
Zm00001d053304	0.97113	0.0498605	-4.28369	0.0059
Zm00001d007862	4.2954	2.48037	-0.792238	0.00595
Zm00001d021610	2.53793	1.19896	-1.08187	0.00595
Zm00001d024752	207.661	314.594	0.59926	0.00595
Zm00001d039297	5.48611	1.96481	-1.48139	0.00595
Zm00001d005010	0.549902	1.8413	1.74348	0.006
Zm00001d005018	11.1765	17.7236	0.6652	0.006
Zm00001d017145	24.8749	39.11	0.652847	0.006
Zm00001d034776	0.87439	0.379944	-1.20249	0.006
Zm00001d040545	1.80094	0.397504	-2.17971	0.006
Zm00001d021731	6.27006	3.65619	-0.778138	0.00605
Zm00001d031895	1.45661	3.2723	1.1677	0.00605
Zm00001d034239	13.8018	8.70954	-0.664185	0.00605
Zm00001d036455	1.60117	0.747128	-1.0997	0.00605
Zm00001d039052	27.1068	17.4528	-0.635196	0.00605
Zm00001d050747	10.6453	6.81021	-0.644447	0.00605
Zm00001d017333	1.05843	2.51769	1.25017	0.0061
Zm00001d025011	210.458	326.025	0.63145	0.0061
Zm00001d043410	68.2216	46.0605	-0.566699	0.0061
Zm00001d045379	39.702	26.8538	-0.564084	0.0061
Zm00001d052946	0.819856	0.240551	-1.76903	0.0061
Zm00001d006309	212.913	140.354	-0.601197	0.00615
Zm00001d012763	19.7718	11.5404	-0.776755	0.00615
Zm00001d023843	69.7438	102.486	0.555291	0.00615
Zm00001d040228	3.50102	6.72325	0.941383	0.00615
Zm00001d043339	7.79125	13.6755	0.811666	0.00615
Zm00001d002755	0.388355	1.15721	1.57521	0.0062
Zm00001d015804	38.3093	24.8096	-0.626795	0.0062
Zm00001d022438	67.5678	42.8179	-0.658122	0.0062
Zm00001d034588	2.11978	0.697505	-1.60364	0.0062
Zm00001d005087	0.248003	1.07468	2.11547	0.00625
Zm00001d016707	0.936389	2.28362	1.28614	0.00625
Zm00001d022618	4.24573	8.91255	1.06983	0.00625
Zm00001d028025	5.04798	2.39328	-1.07672	0.00625
Zm00001d048898	28.9044	44.5705	0.624798	0.00625
Zm00001d015277	0.524624	0.126777	-2.04899	0.0063
Zm00001d017381	11.5229	19.2418	0.739744	0.0063
Zm00001d038023	48.8583	72.3825	0.567036	0.0063
Zm00001d043441	7.15785	4.2783	-0.742488	0.0063
Zm00001d044683	2.2997	5.37522	1.22488	0.0063
Zm00001d045354	4.19145	2.11871	-0.984261	0.0063
Zm00001d047113	19.2114	6.24016	-1.62231	0.0063
Zm00001d038709	321.078	211.815	-0.600122	0.0063
Zm00001d006688	10.2686	16.3043	0.667014	0.00635
Zm00001d028749	1.63263	0.771249	-1.08193	0.00635
Zm00001d040020	11.2846	6.56114	-0.782336	0.00635
Zm00001d004706	29.1747	43.4078	0.573237	0.0064
Zm00001d016177	3.96122	1.6423	-1.27023	0.0064
Zm00001d022643	0.736947	0.151206	-2.28505	0.0064
Zm00001d037209	1.45541	0.523026	-1.47647	0.0064
Zm00001d038929	167.352	111.834	-0.581518	0.0064
Zm00001d049959	126.265	84.6386	-0.577063	0.00645
Zm00001d053715	1.85562	3.9648	1.09534	0.00645
Zm00001d023253	0.948626	1.99517	1.0726	0.0065
Zm00001d049351	17.3972	10.1152	-0.782338	0.0065
Zm00001d011838	2.48796	4.72819	0.926322	0.00655
Zm00001d016277	20.1375	11.8673	-0.762896	0.00655
Zm00001d019430	4.3568	2.0473	-1.08955	0.00655
Zm00001d039596	4.13901	2.41548	-0.776972	0.00655
Zm00001d048461	66.7804	99.1819	0.570653	0.00655
Zm00001d053087	40.1641	59.0211	0.555323	0.00655
Zm00001d018698	3.31532	1.49518	-1.14883	0.0066
Zm00001d020434	1.12706	3.0964	1.45803	0.0066
Zm00001d038991	16.6869	25.4309	0.607868	0.0066
Zm00001d041180	0.898531	2.1314	1.24616	0.0066
Zm00001d049632	4.17219	7.77243	0.897561	0.0066
Zm00001d023218	105.15	67.8117	-0.632845	0.00665
Zm00001d024208	1.03856	2.29811	1.14586	0.00665
Zm00001d028744	2.50663	5.2376	1.06316	0.00665
Zm00001d032408	3.48583	6.08975	0.80488	0.00665
Zm00001d036137	18.0067	11.3307	-0.668296	0.00665
Zm00001d042285	33.9033	49.4848	0.545559	0.00665
Zm00001d043737	10.954	5.78037	-0.922227	0.00665
Zm00001d001832	8.10267	15.5706	0.942353	0.0067
Zm00001d002252	21.923	14.5048	-0.595911	0.0067
Zm00001d030290	0.839796	0.319706	-1.39329	0.0067
Zm00001d021965	15.5289	9.1022	-0.770669	0.00675
Zm00001d051333	98.3194	63.619	-0.628019	0.00675
Zm00001d008816	36.696	55.3128	0.591994	0.0068
Zm00001d018819	33.8217	51.8636	0.616772	0.0068
Zm00001d041181	0.631635	0.152819	-2.04727	0.0068
Zm00001d048299	5.17865	2.6612	-0.960501	0.0068
Zm00001d020136	9.74754	16.209	0.733687	0.00685
Zm00001d043525	306.217	452.392	0.563021	0.00685
Zm00001d049668	75.4152	49.662	-0.602711	0.00685
Zm00001d052180	17.27	10.6428	-0.6984	0.00685
Zm00001d054065	139.476	89.5198	-0.639743	0.00685
Zm00001d001563	10.2379	0	#NAME?	0.0069
Zm00001d007824	63.052	42.5937	-0.5659	0.0069
Zm00001d034410	5.91694	3.28034	-0.851008	0.0069
Zm00001d037371	1.10034	0.402962	-1.44923	0.0069
Zm00001d047579	5.61726	9.78337	0.800467	0.0069
Zm00001d013162	0.953224	0.429694	-1.14951	0.00695
Zm00001d043224	70.7608	46.9615	-0.59147	0.00695
Zm00001d043386	75.1962	113.671	0.596137	0.00695
Zm00001d048595	2.67145	1.04433	-1.35505	0.00695
Zm00001d006596	8.48054	13.851	0.707764	0.007
Zm00001d011638	153.086	252.377	0.721237	0.00705
Zm00001d044939	160.757	109.453	-0.554578	0.00705
Zm00001d004448	2.42402	1.15963	-1.06373	0.0071
Zm00001d005392	11.1294	18.6077	0.74152	0.0071
Zm00001d018335	1.74673	0.897658	-0.96042	0.0071
Zm00001d029072	13.4552	8.43939	-0.672951	0.0071
Zm00001d031640	83.6659	56.2864	-0.571853	0.0071
Zm00001d037495	7.74467	4.5409	-0.770226	0.0071
Zm00001d053017	6.2057	3.51767	-0.818974	0.0071
Zm00001d003524	13.5412	22.0729	0.704925	0.00715
Zm00001d012642	11.1088	19.6159	0.820318	0.00715
Zm00001d014405	12.7818	20.187	0.65933	0.00715
Zm00001d018001	30.7569	19.0317	-0.692509	0.0072
Zm00001d018541	2.80847	1.24868	-1.16938	0.0072
Zm00001d032753	1.07875	2.26587	1.0707	0.0072
Zm00001d049741	0.652989	0.215757	-1.59765	0.0072
Zm00001d054080	0.665399	0.259997	-1.35573	0.0072
Zm00001d002446	7.98329	12.525	0.649753	0.00725
Zm00001d009555	111.599	165.262	0.566432	0.00725
Zm00001d016008	47.5215	70.8079	0.575329	0.00725
Zm00001d026657	6.3973	12.0048	0.90808	0.00725
Zm00001d044159	131.6	194.253	0.561777	0.00725
Zm00001d044179	46.3552	69.3624	0.581422	0.00725
Zm00001d049303	2.98229	1.30256	-1.19507	0.00725
Zm00001d005158	2.90579	6.10487	1.07103	0.0073
Zm00001d023592	17.7415	27.1523	0.613948	0.0073
Zm00001d000222	29.7267	18.6265	-0.674405	0.00735
Zm00001d001828	34.1636	23.2953	-0.552425	0.00735
Zm00001d007184	14.5427	9.25033	-0.652717	0.00735
Zm00001d014845	1.06842	0.451494	-1.2427	0.00735
Zm00001d017850	427.96	291.964	-0.551683	0.00735
Zm00001d040603	103.775	69.7342	-0.573521	0.00735
Zm00001d048383	4.9717	2.15663	-1.20496	0.00735
Zm00001d052075	87.0895	56.4885	-0.624541	0.00735
Zm00001d002485	57.1453	38.903	-0.554753	0.0074
Zm00001d027368	3.49755	1.17942	-1.56826	0.0074
Zm00001d027838	1.59462	0.641689	-1.31327	0.0074
Zm00001d006080	11.074	6.37721	-0.796182	0.00745
Zm00001d013908	35.3945	23.9957	-0.560749	0.00745
Zm00001d028243	3.50957	1.86306	-0.91362	0.00745
Zm00001d028426	46.9617	29.5041	-0.670568	0.00745
Zm00001d029696	0.847443	2.61945	1.62808	0.00745
Zm00001d031212	31.2128	20.5322	-0.604247	0.00745
Zm00001d045210	307.972	452.075	0.55376	0.00745
Zm00001d046493	1.17037	0.277469	-2.07657	0.00745
Zm00001d027288	73.6993	48.9346	-0.590796	0.0075
Zm00001d029078	4.43191	2.14808	-1.04488	0.0075
Zm00001d002848	6.8442	12.2276	0.83719	0.0076
Zm00001d008387	293.441	200.132	-0.552115	0.0076
Zm00001d031494	0.31983	1.07829	1.75337	0.0076
Zm00001d039595	6.39157	3.58443	-0.834426	0.0076
Zm00001d016120	55.6897	97.519	0.808273	0.00765
Zm00001d051685	212.195	144.161	-0.557711	0.00765
Zm00001d008408	18.9419	11.1295	-0.767202	0.0077
Zm00001d015780	60.4402	40.7854	-0.567455	0.0077
Zm00001d018235	1.68663	0.491449	-1.77903	0.0077
Zm00001d035023	8.39636	4.8887	-0.780313	0.0077
Zm00001d027346	3.38907	1.41843	-1.2566	0.00775
Zm00001d013150	7.89541	4.08035	-0.952321	0.0078
Zm00001d025333	17.2902	27.2403	0.65579	0.0078
Zm00001d038910	27.0338	16.6784	-0.696782	0.0078
Zm00001d005570	175.957	118.529	-0.569988	0.00785
Zm00001d016438	32.2573	48.541	0.589578	0.00785
Zm00001d029357	0.587323	2.04043	1.79665	0.00785
Zm00001d048870	0.804816	0.0979836	-3.03805	0.00785
Zm00001d011753	8.08529	4.21488	-0.939806	0.0079
Zm00001d013006	26.12	17.7106	-0.560542	0.0079
Zm00001d043287	5.09119	3.00745	-0.759464	0.0079
Zm00001d050697	15.021	6.45121	-1.21934	0.0079
Zm00001d019552	9.52859	5.22909	-0.865705	0.00795
Zm00001d021726	3.49789	6.26456	0.840729	0.00795
Zm00001d022264	282.025	194.538	-0.535768	0.008
Zm00001d030544	10.4954	17.6855	0.752804	0.008
Zm00001d009328	111.269	161.312	0.535808	0.00805
Zm00001d019725	42.1218	69.868	0.730066	0.00805
Zm00001d030121	1.65853	0.790652	-1.06879	0.0081
Zm00001d052864	14.5003	7.71187	-0.910926	0.0081
Zm00001d053395	2.03433	0.915698	-1.15161	0.00815
Zm00001d017555	67.3385	42.1163	-0.677054	0.0082
Zm00001d018803	3.29567	5.98733	0.861342	0.0082
Zm00001d019218	1.76574	0.780841	-1.17717	0.0082
Zm00001d040257	116.45	80.4593	-0.533382	0.0082
Zm00001d043218	15.1617	9.74765	-0.637309	0.0082
Zm00001d051129	225.537	150.919	-0.579587	0.0082
Zm00001d012052	387.897	265.846	-0.545085	0.00825
Zm00001d022619	18.9097	12.0979	-0.644369	0.00825
Zm00001d042214	39.5462	60.1542	0.605127	0.00825
Zm00001d034734	2.66656	1.37529	-0.95524	0.0083
Zm00001d035157	96.3091	140.567	0.545517	0.0083
Zm00001d044652	3.42573	1.67677	-1.03072	0.0083
Zm00001d003209	74.6601	108.097	0.533923	0.00835
Zm00001d027449	5.96929	10.8877	0.867067	0.00835
Zm00001d046805	24.9728	37.7783	0.597201	0.00835
Zm00001d048694	0.321054	1.50142	2.22545	0.00835
Zm00001d000914	35.78	53.5164	0.580826	0.0084
Zm00001d013461	4.70398	2.12893	-1.14376	0.0084
Zm00001d021421	440.626	267.568	-0.719647	0.0084
Zm00001d021636	6.95955	4.29634	-0.695886	0.0084
Zm00001d025645	7.78335	2.93695	-1.40607	0.0084
Zm00001d029096	2.61057	1.38347	-0.916076	0.0084
Zm00001d040027	78.6781	119.316	0.600755	0.0084
Zm00001d046424	7.72155	13.945	0.852789	0.0084
Zm00001d053856	5.01648	2.59557	-0.950623	0.0084
Zm00001d006351	2.31048	3.96297	0.778386	0.00845
Zm00001d033651	52.4697	35.1121	-0.579518	0.00845
Zm00001d004754	15.2115	28.7261	0.917201	0.0085
Zm00001d024749	27.4855	42.906	0.642509	0.0085
Zm00001d025201	80.3572	51.7122	-0.635923	0.0085
Zm00001d047931	27.6856	41.1144	0.570507	0.0085
Zm00001d001916	1.94248	0.883099	-1.13725	0.00855
Zm00001d020584	28.3399	10.7552	-1.39779	0.00855
Zm00001d029444	0	8.96712	inf	0.00855
Zm00001d031127	2.81253	5.52621	0.974425	0.00855
Zm00001d031934	0.957623	2.3311	1.28348	0.00855
Zm00001d032893	10.9282	5.68446	-0.942956	0.00855
Zm00001d033225	22.8604	14.7318	-0.633913	0.00855
Zm00001d052684	7.26228	3.6991	-0.973249	0.00855
Zm00001d052998	14.9778	9.69633	-0.627315	0.00855
Zm00001d012482	5.8095	9.52285	0.712979	0.0086
Zm00001d014355	102.901	68.3193	-0.590899	0.0086
Zm00001d018711	5.35927	2.9705	-0.851329	0.0086
Zm00001d035682	8.47402	5.13236	-0.723423	0.00865
Zm00001d040067	65.5356	94.6562	0.530418	0.00865
Zm00001d007167	2.93101	5.72492	0.965857	0.00875
Zm00001d007485	2.67444	4.55378	0.767825	0.00875
Zm00001d015599	51.8153	75.8142	0.54909	0.00875
Zm00001d039032	0.873011	1.87295	1.10124	0.00875
Zm00001d002572	4.08636	1.58144	-1.36958	0.0088
Zm00001d047939	21.1532	13.7363	-0.622884	0.0088
Zm00001d051166	10.1945	16.1734	0.665828	0.0088
Zm00001d005298	1.4892	0.673653	-1.14446	0.00885
Zm00001d006269	4.19028	2.26383	-0.888282	0.00885
Zm00001d007819	150.675	101.894	-0.564366	0.00885
Zm00001d010229	12.3275	7.6109	-0.695742	0.00885
Zm00001d036739	1.43579	2.78926	0.958039	0.00885
Zm00001d002039	1.28446	2.55502	0.992165	0.0089
Zm00001d004763	1.15987	0.455367	-1.34887	0.0089
Zm00001d014721	3.94399	2.04466	-0.947796	0.0089
Zm00001d025141	72.7703	107.398	0.561548	0.00895
Zm00001d002623	14.3603	22.2734	0.633238	0.009
Zm00001d002669	6.11923	3.69522	-0.727689	0.009
Zm00001d005969	192.431	291.77	0.600488	0.009
Zm00001d009127	185.426	126.588	-0.5507	0.009
Zm00001d016151	2.85178	5.43107	0.929372	0.009
Zm00001d020686	3.20604	5.98618	0.900843	0.009
Zm00001d029558	55.0329	88.8436	0.690975	0.009
Zm00001d032103	2.28599	4.3515	0.928694	0.009
Zm00001d033896	93.7954	135.661	0.532413	0.009
Zm00001d047192	0.11791	0.763775	2.69546	0.009
Zm00001d052918	2.90029	1.43038	-1.0198	0.009
Zm00001d012086	36.174	24.7051	-0.550142	0.00905
Zm00001d029842	10.5993	16.765	0.661489	0.00905
Zm00001d047853	10.538	16.3217	0.631188	0.00905
Zm00001d009724	22.6988	12.9081	-0.814339	0.00915
Zm00001d022032	36.9892	56.2	0.603468	0.00915
Zm00001d026489	12.3863	20.1867	0.704655	0.00915
Zm00001d031049	52.1239	76.0798	0.54557	0.00915
Zm00001d042492	3.27875	1.79298	-0.870791	0.00915
Zm00001d046749	13.1243	8.37049	-0.648855	0.00915
Zm00001d049173	7.144	12.4503	0.801373	0.00915
Zm00001d013067	128.47	89.0949	-0.528019	0.0092
Zm00001d037120	4.54226	2.62882	-0.788992	0.00925
Zm00001d044828	6.01905	3.33603	-0.851404	0.00925
Zm00001d012560	8.21591	4.75663	-0.788481	0.0093
Zm00001d026038	2.30937	1.04632	-1.14218	0.0093
Zm00001d026041	0.242859	0.599156	1.30281	0.0093
Zm00001d033563	7.5832	4.72248	-0.683263	0.0093
Zm00001d047203	48.1821	32.1281	-0.584663	0.0093
Zm00001d010671	25.7114	39.728	0.627746	0.00935
Zm00001d015164	48.3101	69.8432	0.531793	0.00935
Zm00001d022512	1.11367	0.477089	-1.22299	0.00935
Zm00001d026206	7.5635	4.14621	-0.867261	0.00935
Zm00001d044443	95.6964	144.715	0.596678	0.00935
Zm00001d052112	1.22296	0.474269	-1.3666	0.00935
Zm00001d022425	35.2628	23.6725	-0.574934	0.0094
Zm00001d023923	11.0022	16.6432	0.59714	0.00945
Zm00001d028429	24.3802	15.609	-0.64333	0.00945
Zm00001d034015	154.283	104.47	-0.562481	0.00945
Zm00001d034422	168.478	114.378	-0.558753	0.00945
Zm00001d035764	21.1926	7.85124	-1.43257	0.00945
Zm00001d038115	4.26296	7.23494	0.763124	0.00945
Zm00001d022549	4.51884	8.32229	0.881029	0.0095
Zm00001d029340	2.92849	1.12824	-1.37608	0.0095
Zm00001d029810	41.0697	27.5961	-0.573613	0.0095
Zm00001d024961	5.78136	9.4647	0.711149	0.00955
Zm00001d029599	2.32831	1.00676	-1.20956	0.00955
Zm00001d030005	2.59248	4.39736	0.762302	0.00955
Zm00001d031398	0.679273	1.53714	1.17819	0.00955
Zm00001d032933	8.23345	5.42317	-0.602361	0.00955
Zm00001d038101	45.8724	31.6593	-0.534997	0.00955
Zm00001d049727	3.93722	6.62342	0.7504	0.00955
Zm00001d012697	0.874528	0.372126	-1.23272	0.0096
Zm00001d034479	108.526	74.6685	-0.539474	0.0096
Zm00001d039639	0.585594	0.127762	-2.19644	0.0096
Zm00001d006868	53.2329	77.2547	0.537306	0.00965
Zm00001d012595	0.722954	1.7248	1.25446	0.00965
Zm00001d027925	53.7907	78.9063	0.552785	0.00965
Zm00001d029543	366.065	251.917	-0.53915	0.00965
Zm00001d048841	15.7771	24.3983	0.628948	0.00965
Zm00001d013034	41.076	26.6139	-0.626117	0.0097
Zm00001d029829	0.797088	1.71179	1.10269	0.0097
Zm00001d030372	5.62317	3.08336	-0.866878	0.0097
Zm00001d041670	6.2561	3.08099	-1.02187	0.0097
Zm00001d044620	1.12922	0.521704	-1.11403	0.0097
Zm00001d046474	42.0842	65.7824	0.644423	0.0097
Zm00001d025528	9.39597	5.34618	-0.813534	0.00975
Zm00001d037797	3.30822	5.95548	0.848162	0.00975
Zm00001d004248	6.92008	12.1339	0.810178	0.0098
Zm00001d005334	116.682	80.3789	-0.537696	0.0098
Zm00001d031751	3.63349	1.88521	-0.946628	0.0098
Zm00001d047563	61.0737	88.0043	0.527021	0.0098
Zm00001d026322	37.5274	54.7456	0.544797	0.00985
Zm00001d031677	29.4466	43.3429	0.557695	0.00985
Zm00001d048603	8.79093	13.0324	0.568011	0.00985
Zm00001d049510	149.44	99.5441	-0.586161	0.00985
Zm00001d007815	131.222	89.9246	-0.545226	0.0099
Zm00001d013208	47.0233	70.6854	0.588039	0.0099
Zm00001d020013	8.54371	5.09397	-0.746073	0.0099
Zm00001d026193	30.7235	19.7483	-0.637609	0.0099
Zm00001d028866	1.026	0.438715	-1.22567	0.0099
Zm00001d051589	88.8204	60.288	-0.559021	0.0099
Zm00001d004036	5.45972	2.94892	-0.888642	0.00995
Zm00001d011276	8.10012	12.8054	0.660732	0.00995
Zm00001d018873	41.5316	28.1985	-0.558591	0.00995
Zm00001d024489	0.28683	0.766613	1.4183	0.00995
Zm00001d029647	6.58884	4.03962	-0.705804	0.00995
Zm00001d045391	7.16863	13.1509	0.875397	0.00995
Zm00001d015963	1.20666	2.53313	1.06991	0.01
Zm00001d020405	5.85857	11.3643	0.955883	0.01
Zm00001d031939	116.04	78.6646	-0.560841	0.01
Zm00001d032029	4.25643	2.36082	-0.850355	0.01005
Zm00001d041056	26.0579	38.5936	0.566644	0.01005
Zm00001d020638	8.81789	14.6185	0.729291	0.01015
Zm00001d033025	1.52582	0.645273	-1.2416	0.01015
Zm00001d046761	2.55524	1.32194	-0.950799	0.01015
Zm00001d012224	29.8464	20.3945	-0.549378	0.0102
Zm00001d042122	0.362579	1.19944	1.72599	0.0102
Zm00001d004331	19.2795	32.8716	0.769769	0.01025
Zm00001d033068	0.579391	1.2109	1.06347	0.01025
Zm00001d038371	13.3203	8.24383	-0.692242	0.01025
Zm00001d002338	88.4255	61.0473	-0.534534	0.0103
Zm00001d048158	48.7485	32.4973	-0.58504	0.0103
Zm00001d002532	3.75782	6.1349	0.707145	0.01035
Zm00001d002738	2.66693	5.72783	1.10281	0.01035
Zm00001d005056	1.68681	3.85988	1.19426	0.01035
Zm00001d038595	15.3479	10.1388	-0.598148	0.01035
Zm00001d052527	4.51692	2.2519	-1.0042	0.0104
Zm00001d018700	0.635856	1.46737	1.20646	0.01045
Zm00001d000017	83.0601	124.52	0.584148	0.0105
Zm00001d000381	19.4398	13.126	-0.566594	0.0105
Zm00001d016730	1.05542	2.37494	1.17008	0.0105
Zm00001d043166	3.5477	6.19073	0.803226	0.0105
Zm00001d005642	193.541	132.95	-0.541761	0.01055
Zm00001d041571	11.0372	18.4954	0.744795	0.01055
Zm00001d045884	0.51128	2.04122	1.99725	0.01055
Zm00001d007251	2.79642	1.28669	-1.11991	0.01065
Zm00001d025413	149.523	103.594	-0.529432	0.01065
Zm00001d045448	243.959	168.702	-0.532163	0.01065
Zm00001d048789	4.94067	9.42074	0.931133	0.01065
Zm00001d051998	25.9714	17.6883	-0.554127	0.01065
Zm00001d001283	3.16225	0.21186	-3.89977	0.01075
Zm00001d035163	9.1486	14.9363	0.707205	0.01075
Zm00001d049111	0.852596	2.91484	1.77348	0.01075
Zm00001d053754	62.2075	40.2792	-0.627053	0.01075
Zm00001d006531	0.555568	1.47924	1.41282	0.0108
Zm00001d020714	26.3989	39.0103	0.563378	0.0108
Zm00001d035363	5.83807	2.69697	-1.11415	0.0108
Zm00001d042367	36.2937	54.7122	0.592144	0.0108
Zm00001d005867	6.94488	3.33673	-1.05751	0.01085
Zm00001d020043	3.06446	5.69298	0.893549	0.01085
Zm00001d024572	25.3187	36.8817	0.542699	0.0109
Zm00001d025435	1.02842	0.358681	-1.51966	0.0109
Zm00001d039769	206.092	318.314	0.627158	0.0109
Zm00001d050920	72.2176	49.2862	-0.551168	0.0109
Zm00001d013302	118.99	69.1546	-0.782939	0.01095
Zm00001d029353	0.395178	0.993474	1.32998	0.01095
Zm00001d045316	11.2228	7.12451	-0.655574	0.011
Zm00001d007962	6.56924	3.53953	-0.892169	0.01105
Zm00001d018964	3.23573	1.74318	-0.892373	0.01105
Zm00001d020401	54.1818	79.6694	0.556217	0.01105
Zm00001d030765	9.37896	14.508	0.62935	0.01105
Zm00001d038884	5.71933	9.72739	0.766207	0.01105
Zm00001d005399	0.833827	0.253433	-1.71815	0.0111
Zm00001d007324	3.07033	1.20938	-1.34413	0.0111
Zm00001d009407	3.29866	5.84452	0.825205	0.0111
Zm00001d013720	10.7282	16.9193	0.657259	0.0111
Zm00001d022315	2.30453	1.16398	-0.98541	0.0111
Zm00001d023304	10.1937	6.62621	-0.621421	0.0111
Zm00001d052927	0.724211	1.43129	0.982836	0.0111
Zm00001d008376	22.2112	14.5344	-0.611819	0.01115
Zm00001d053266	0.472603	1.30891	1.46967	0.01115
Zm00001d003180	4.05274	2.10331	-0.946233	0.0112
Zm00001d010232	0.738142	1.8156	1.29848	0.0112
Zm00001d015347	1.02674	2.58094	1.32983	0.0112
Zm00001d022614	15.8619	7.56598	-1.06796	0.0112
Zm00001d025721	9.28991	5.26128	-0.82025	0.0112
Zm00001d042211	12.4152	19.7487	0.669652	0.0112
Zm00001d014683	1.39179	0.568409	-1.29194	0.01125
Zm00001d017592	2.57963	5.70124	1.14411	0.01125
Zm00001d030037	8.4651	13.4685	0.669991	0.01125
Zm00001d037298	0.53918	1.36544	1.34053	0.01125
Zm00001d030031	29.6344	43.9741	0.569383	0.0113
Zm00001d002089	30.9176	46.453	0.587346	0.01135
Zm00001d011941	30.7946	21.0575	-0.548343	0.01135
Zm00001d013166	2.55985	1.29725	-0.9806	0.01135
Zm00001d039907	3.50909	6.83778	0.962429	0.01135
Zm00001d038576	16.6408	24.3091	0.546768	0.0114
Zm00001d044479	17.4374	11.4246	-0.610038	0.0114
Zm00001d002175	26.1874	38.0169	0.537768	0.01145
Zm00001d005513	14.1283	8.63102	-0.710981	0.01145
Zm00001d014455	11.7288	6.89459	-0.766517	0.0115
Zm00001d032362	52.4005	77.7544	0.569343	0.0115
Zm00001d046383	1.95982	3.65152	0.897775	0.0115
Zm00001d052653	102.169	167.211	0.710716	0.0115
Zm00001d001311	3.73449	8.42672	1.17406	0.01155
Zm00001d008295	51.3356	34.9992	-0.55264	0.01155
Zm00001d009117	46.9582	27.9415	-0.748965	0.01155
Zm00001d016921	0.593432	1.71295	1.52933	0.01155
Zm00001d017249	3.46757	6.3004	0.86152	0.01155
Zm00001d043165	2.65022	1.31339	-1.01281	0.01155
Zm00001d028826	54.5905	77.6769	0.508836	0.0116
Zm00001d045757	10.9556	7.01605	-0.642942	0.0116
Zm00001d006875	2.99057	1.556	-0.942575	0.01165
Zm00001d018957	53.6908	37.3633	-0.523052	0.01165
Zm00001d052763	35.0314	50.6022	0.530554	0.01165
Zm00001d000008	14.0277	23.1116	0.720338	0.0117
Zm00001d020536	1.76717	0.783194	-1.174	0.0117
Zm00001d048611	4399.6	7584.95	0.785766	0.0117
Zm00001d030997	2.33728	1.00928	-1.21151	0.01175
Zm00001d033496	1.46853	3.22728	1.13595	0.01175
Zm00001d041748	44.584	64.7953	0.539364	0.01175
Zm00001d016149	6.04342	3.58188	-0.754651	0.0118
Zm00001d001804	4.95981	2.94833	-0.75039	0.01185
Zm00001d016896	1.23072	2.40832	0.968522	0.01185
Zm00001d033271	7.81369	13.5274	0.791811	0.01185
Zm00001d033778	3.98363	1.99534	-0.997448	0.01185
Zm00001d052525	68.2441	98.7696	0.533363	0.01185
Zm00001d026273	1.20791	0.515979	-1.22713	0.0119
Zm00001d003220	33.2299	21.9724	-0.59679	0.01195
Zm00001d021494	28.1456	40.0865	0.510205	0.01195
Zm00001d021946	39.6746	57.6681	0.539558	0.01195
Zm00001d041725	57.7662	37.6686	-0.616863	0.01195
Zm00001d044162	2.90485	5.33744	0.877684	0.01195
Zm00001d006495	1.49978	0	#NAME?	0.012
[truncated: 1,513 more rows]
