# Supplementary material for: A translatome-transcriptome multi-omics gene regulatory network reveals the complicated functional landscape of maize
Source: Genome Biol. 2023 Mar 29;24:60. doi: 10.1186/s13059-023-02890-4 (PMC10053466; doi:10.1186/s13059-023-02890-4)
Supplement: Supplementary file 10 — Additional file 10: Table S9. Target genes of MYB31 identified by CUT&Tag. [file 13059_2023_2890_MOESM10_ESM.xlsx]

## Sheet: replicate 1
Gene	Transcript	Strand	Chromosome	Start	End	Name	Score	Direction	signalValue	-log10(pValue)	-log10(qValue)	Peak value
Zm00001d027332	Zm00001d027332_T001	-	1	3094948	3095515	M3-1_peak_1	67	.	5.53541	6.78642	3.15385	351
Zm00001d027335	Zm00001d027335_T001	-	1	3177655	3177939	M3-1_peak_2	62	.	5.4322	6.25329	2.78166	105
Zm00001d027353	Zm00001d027353_T001	-	1	3497335	3497870	M3-1_peak_4	82	.	6.0802	8.27401	4.24142	284
Zm00001d027362	Zm00001d027362_T001	+	1	3771438	3772027	M3-1_peak_5	110	.	6.64024	11.0076	6.43813	200
Zm00001d027366	Zm00001d027366_T001	-	1	3807147	3807422	M3-1_peak_6	79	.	4.69431	7.92182	4.1136	96
Zm00001d027366	Zm00001d027366_T002	-	1	3807147	3807422	M3-1_peak_6	79	.	4.69431	7.92182	4.1136	96
Zm00001d027367	Zm00001d027367_T001	+	1	3807147	3807422	M3-1_peak_6	79	.	4.69431	7.92182	4.1136	96
Zm00001d027367	Zm00001d027367_T002	+	1	3807147	3807422	M3-1_peak_6	79	.	4.69431	7.92182	4.1136	96
Zm00001d027386	Zm00001d027386_T001	-	1	4126284	4126670	M3-1_peak_7	82	.	4.94632	8.23595	4.24142	210
Zm00001d027386	Zm00001d027386_T002	-	1	4126284	4126670	M3-1_peak_7	82	.	4.94632	8.23595	4.24142	210
Zm00001d027386	Zm00001d027386_T003	-	1	4126284	4126670	M3-1_peak_7	82	.	4.94632	8.23595	4.24142	210
Zm00001d027386	Zm00001d027386_T004	-	1	4126284	4126670	M3-1_peak_7	82	.	4.94632	8.23595	4.24142	210
Zm00001d027386	Zm00001d027386_T005	-	1	4126284	4126670	M3-1_peak_7	82	.	4.94632	8.23595	4.24142	210
Zm00001d027386	Zm00001d027386_T006	-	1	4126284	4126670	M3-1_peak_7	82	.	4.94632	8.23595	4.24142	210
Zm00001d027387	Zm00001d027387_T001	-	1	4136613	4136845	M3-1_peak_8	79	.	5.96679	7.99793	4.17403	172
Zm00001d027423	Zm00001d027423_T001	-	1	4916252	4916909	M3-1_peak_9	152	.	9.51246	15.2393	9.88311	319
Zm00001d027423	Zm00001d027423_T002	-	1	4916252	4916909	M3-1_peak_9	152	.	9.51246	15.2393	9.88311	319
Zm00001d027431	Zm00001d027431_T001	+	1	5121681	5121997	M3-1_peak_10	69	.	5.07425	6.95302	3.29163	113
Zm00001d027431	Zm00001d027431_T002	+	1	5121681	5121997	M3-1_peak_10	69	.	5.07425	6.95302	3.29163	113
Zm00001d027431	Zm00001d027431_T003	+	1	5121681	5121997	M3-1_peak_10	69	.	5.07425	6.95302	3.29163	113
Zm00001d027443	Zm00001d027443_T001	-	1	5464618	5465013	M3-1_peak_15	62	.	5.2791	6.25329	2.78166	94
Zm00001d027448	Zm00001d027448_T001	+	1	5518290	5518642	M3-1_peak_16	110	.	6.64024	11.0076	6.43813	184
Zm00001d027448	Zm00001d027448_T002	+	1	5518290	5518642	M3-1_peak_16	110	.	6.64024	11.0076	6.43813	184
Zm00001d027448	Zm00001d027448_T003	+	1	5518290	5518642	M3-1_peak_16	110	.	6.64024	11.0076	6.43813	184
Zm00001d027448	Zm00001d027448_T004	+	1	5518290	5518642	M3-1_peak_16	110	.	6.64024	11.0076	6.43813	184
Zm00001d027448	Zm00001d027448_T005	+	1	5518290	5518642	M3-1_peak_16	110	.	6.64024	11.0076	6.43813	184
Zm00001d027448	Zm00001d027448_T006	+	1	5518290	5518642	M3-1_peak_16	110	.	6.64024	11.0076	6.43813	184
Zm00001d027448	Zm00001d027448_T007	+	1	5518290	5518642	M3-1_peak_16	110	.	6.64024	11.0076	6.43813	184
Zm00001d027448	Zm00001d027448_T008	+	1	5518290	5518642	M3-1_peak_16	110	.	6.64024	11.0076	6.43813	184
Zm00001d027448	Zm00001d027448_T009	+	1	5518290	5518642	M3-1_peak_16	110	.	6.64024	11.0076	6.43813	184
Zm00001d027448	Zm00001d027448_T010	+	1	5518290	5518642	M3-1_peak_16	110	.	6.64024	11.0076	6.43813	184
Zm00001d027448	Zm00001d027448_T011	+	1	5518290	5518642	M3-1_peak_16	110	.	6.64024	11.0076	6.43813	184
Zm00001d027457	Zm00001d027457_T001	-	1	5700404	5700943	M3-1_peak_18	74	.	6.0446	7.49891	3.72581	107
Zm00001d027458	Zm00001d027458_T001	-	1	5700404	5700943	M3-1_peak_18	74	.	6.0446	7.49891	3.72581	107
Zm00001d027461	Zm00001d027461_T001	+	1	5816447	5816766	M3-1_peak_19	80	.	5.91046	8.07861	4.23565	127
Zm00001d027461	Zm00001d027461_T002	+	1	5816447	5816766	M3-1_peak_19	80	.	5.91046	8.07861	4.23565	127
Zm00001d027463	Zm00001d027463_T001	+	1	5883058	5883548	M3-1_peak_20	115	.	7.15797	11.5587	6.88605	329
Zm00001d027485	Zm00001d027485_T001	+	1	6311208	6311940	M3-1_peak_21	89	.	6.1267	8.93505	4.81114	107
Zm00001d027485	Zm00001d027485_T002	+	1	6311208	6311940	M3-1_peak_21	89	.	6.1267	8.93505	4.81114	107
Zm00001d027486	Zm00001d027486_T001	-	1	6311208	6311940	M3-1_peak_21	89	.	6.1267	8.93505	4.81114	107
Zm00001d027486	Zm00001d027486_T002	-	1	6311208	6311940	M3-1_peak_21	89	.	6.1267	8.93505	4.81114	107
Zm00001d027520	Zm00001d027520_T001	+	1	7359136	7359433	M3-1_peak_22	69	.	5.18582	6.95302	3.29163	199
Zm00001d027522	Zm00001d027522_T001	+	1	7386723	7387181	M3-1_peak_23	82	.	6.2618	8.27401	4.24142	244
Zm00001d027523	Zm00001d027523_T001	+	1	7394358	7395120	M3-1_peak_25	91	.	6.23138	9.12312	4.95056	172
Zm00001d027523	Zm00001d027523_T002	+	1	7394358	7395120	M3-1_peak_25	91	.	6.23138	9.12312	4.95056	172
Zm00001d027523	Zm00001d027523_T004	+	1	7394358	7395120	M3-1_peak_25	91	.	6.23138	9.12312	4.95056	172
Zm00001d027523	Zm00001d027523_T003	+	1	7394358	7395120	M3-1_peak_25	91	.	6.23138	9.12312	4.95056	172
Zm00001d027523	Zm00001d027523_T005	+	1	7394358	7395120	M3-1_peak_25	91	.	6.23138	9.12312	4.95056	172
Zm00001d027533	Zm00001d027533_T001	+	1	7567007	7567255	M3-1_peak_26	53	.	4.50181	5.3225	2.08424	37
Zm00001d027534	Zm00001d027534_T001	-	1	7567007	7567255	M3-1_peak_26	53	.	4.50181	5.3225	2.08424	37
Zm00001d027546	Zm00001d027546_T001	-	1	8020313	8020786	M3-1_peak_27	110	.	6.84467	11.0076	6.43813	237
Zm00001d027571	Zm00001d027571_T001	-	1	8292931	8293636	M3-1_peak_28	152	.	8.92384	15.2393	9.88311	222
Zm00001d027571	Zm00001d027571_T002	-	1	8292931	8293636	M3-1_peak_28	152	.	8.92384	15.2393	9.88311	222
Zm00001d027571	Zm00001d027571_T003	-	1	8292931	8293636	M3-1_peak_28	152	.	8.92384	15.2393	9.88311	222
Zm00001d027571	Zm00001d027571_T004	-	1	8292931	8293636	M3-1_peak_28	152	.	8.92384	15.2393	9.88311	222
Zm00001d027571	Zm00001d027571_T005	-	1	8292931	8293636	M3-1_peak_28	152	.	8.92384	15.2393	9.88311	222
Zm00001d027571	Zm00001d027571_T006	-	1	8292931	8293636	M3-1_peak_28	152	.	8.92384	15.2393	9.88311	222
Zm00001d027571	Zm00001d027571_T008	-	1	8292931	8293636	M3-1_peak_28	152	.	8.92384	15.2393	9.88311	222
Zm00001d027571	Zm00001d027571_T009	-	1	8292931	8293636	M3-1_peak_28	152	.	8.92384	15.2393	9.88311	222
Zm00001d027571	Zm00001d027571_T011	-	1	8292931	8293636	M3-1_peak_28	152	.	8.92384	15.2393	9.88311	222
Zm00001d027571	Zm00001d027571_T010	-	1	8292931	8293636	M3-1_peak_28	152	.	8.92384	15.2393	9.88311	222
Zm00001d027593	Zm00001d027593_T001	-	1	8596146	8596528	M3-1_peak_29	64	.	5.1959	6.44144	2.86221	128
Zm00001d027599	Zm00001d027599_T001	+	1	8702878	8703440	M3-1_peak_30	80	.	5.3921	8.08357	4.23565	286
Zm00001d027618	Zm00001d027618_T001	+	1	9117190	9117775	M3-1_peak_31	73	.	5.499	7.33817	3.60614	509
Zm00001d027619	Zm00001d027619_T001	+	1	9117190	9117775	M3-1_peak_31	73	.	5.499	7.33817	3.60614	509
Zm00001d027619	Zm00001d027619_T002	+	1	9117190	9117775	M3-1_peak_31	73	.	5.499	7.33817	3.60614	509
Zm00001d027649	Zm00001d027649_T001	+	1	10106812	10107058	M3-1_peak_33	67	.	5.35381	6.78642	3.15385	236
Zm00001d027649	Zm00001d027649_T003	+	1	10106812	10107058	M3-1_peak_33	67	.	5.35381	6.78642	3.15385	236
Zm00001d027649	Zm00001d027649_T004	+	1	10106812	10107058	M3-1_peak_33	67	.	5.35381	6.78642	3.15385	236
Zm00001d027649	Zm00001d027649_T002	+	1	10106812	10107058	M3-1_peak_33	67	.	5.35381	6.78642	3.15385	236
Zm00001d027649	Zm00001d027649_T007	+	1	10106812	10107058	M3-1_peak_33	67	.	5.35381	6.78642	3.15385	236
Zm00001d027649	Zm00001d027649_T005	+	1	10106812	10107058	M3-1_peak_33	67	.	5.35381	6.78642	3.15385	236
Zm00001d027649	Zm00001d027649_T006	+	1	10106812	10107058	M3-1_peak_33	67	.	5.35381	6.78642	3.15385	236
Zm00001d027649	Zm00001d027649_T008	+	1	10106812	10107058	M3-1_peak_33	67	.	5.35381	6.78642	3.15385	236
Zm00001d027649	Zm00001d027649_T009	+	1	10106812	10107058	M3-1_peak_33	67	.	5.35381	6.78642	3.15385	236
Zm00001d027649	Zm00001d027649_T010	+	1	10106812	10107058	M3-1_peak_33	67	.	5.35381	6.78642	3.15385	236
Zm00001d027680	Zm00001d027680_T001	-	1	11009614	11010301	M3-1_peak_37	79	.	5.74366	7.99793	4.17403	399
Zm00001d027680	Zm00001d027680_T003	-	1	11009614	11010301	M3-1_peak_37	79	.	5.74366	7.99793	4.17403	399
Zm00001d027680	Zm00001d027680_T002	-	1	11009614	11010301	M3-1_peak_37	79	.	5.74366	7.99793	4.17403	399
Zm00001d027684	Zm00001d027684_T001	-	1	11136235	11137251	M3-1_peak_38	104	.	6.96257	10.4165	5.94948	163
Zm00001d027685	Zm00001d027685_T001	-	1	11141722	11142277	M3-1_peak_39	66	.	4.49851	6.6833	3.09022	164
Zm00001d027708	Zm00001d027708_T001	-	1	11662421	11662920	M3-1_peak_40	70	.	5.89475	7.08465	3.41743	11
Zm00001d027708	Zm00001d027708_T001	-	1	11667036	11667268	M3-1_peak_41	71	.	5.41533	7.18533	3.5156	110
Zm00001d027708	Zm00001d027708_T002	-	1	11662421	11662920	M3-1_peak_40	70	.	5.89475	7.08465	3.41743	11
Zm00001d027708	Zm00001d027708_T002	-	1	11667036	11667268	M3-1_peak_41	71	.	5.41533	7.18533	3.5156	110
Zm00001d027709	Zm00001d027709_T001	+	1	11670528	11670818	M3-1_peak_42	79	.	6.32565	7.99292	4.17403	215
Zm00001d027709	Zm00001d027709_T002	+	1	11670528	11670818	M3-1_peak_42	79	.	6.32565	7.99292	4.17403	215
Zm00001d027734	Zm00001d027734_T001	+	1	12374424	12374758	M3-1_peak_45	67	.	5.35381	6.78642	3.15385	89
Zm00001d027734	Zm00001d027734_T002	+	1	12374424	12374758	M3-1_peak_45	67	.	5.35381	6.78642	3.15385	89
Zm00001d027734	Zm00001d027734_T004	+	1	12374424	12374758	M3-1_peak_45	67	.	5.35381	6.78642	3.15385	89
Zm00001d027734	Zm00001d027734_T003	+	1	12374424	12374758	M3-1_peak_45	67	.	5.35381	6.78642	3.15385	89
Zm00001d027734	Zm00001d027734_T005	+	1	12374424	12374758	M3-1_peak_45	67	.	5.35381	6.78642	3.15385	89
Zm00001d027734	Zm00001d027734_T006	+	1	12374424	12374758	M3-1_peak_45	67	.	5.35381	6.78642	3.15385	89
Zm00001d027734	Zm00001d027734_T007	+	1	12374424	12374758	M3-1_peak_45	67	.	5.35381	6.78642	3.15385	89
Zm00001d027742	Zm00001d027742_T001	-	1	12449742	12450048	M3-1_peak_46	54	.	4.422	5.47976	2.19038	150
Zm00001d027763	Zm00001d027763_T001	+	1	13050194	13051144	M3-1_peak_48	85	.	6.38057	8.58565	4.52418	275
Zm00001d027763	Zm00001d027763_T001	+	1	13051841	13052252	M3-1_peak_49	77	.	6.03704	7.73706	3.93771	259
Zm00001d027766	Zm00001d027766_T001	+	1	13139018	13139286	M3-1_peak_50	61	.	5.09345	6.11496	2.71351	100
Zm00001d027802	Zm00001d027802_T001	-	1	13866926	13867272	M3-1_peak_51	64	.	4.99969	6.44144	2.86221	304
Zm00001d027802	Zm00001d027802_T002	-	1	13866926	13867272	M3-1_peak_51	64	.	4.99969	6.44144	2.86221	304
Zm00001d027802	Zm00001d027802_T003	-	1	13866926	13867272	M3-1_peak_51	64	.	4.99969	6.44144	2.86221	304
Zm00001d027802	Zm00001d027802_T004	-	1	13866926	13867272	M3-1_peak_51	64	.	4.99969	6.44144	2.86221	304
Zm00001d027816	Zm00001d027816_T001	+	1	14360980	14361328	M3-1_peak_53	89	.	6.1267	8.93505	4.81114	166
Zm00001d027854	Zm00001d027854_T001	-	1	15305341	15305624	M3-1_peak_54	107	.	7.78784	10.7205	6.20535	127
Zm00001d027854	Zm00001d027854_T001	-	1	15306898	15307303	M3-1_peak_55	79	.	5.85522	7.99793	4.17403	244
Zm00001d027854	Zm00001d027854_T003	-	1	15305341	15305624	M3-1_peak_54	107	.	7.78784	10.7205	6.20535	127
Zm00001d027854	Zm00001d027854_T003	-	1	15306898	15307303	M3-1_peak_55	79	.	5.85522	7.99793	4.17403	244
Zm00001d027854	Zm00001d027854_T002	-	1	15305341	15305624	M3-1_peak_54	107	.	7.78784	10.7205	6.20535	127
Zm00001d027854	Zm00001d027854_T002	-	1	15306898	15307303	M3-1_peak_55	79	.	5.85522	7.99793	4.17403	244
Zm00001d027854	Zm00001d027854_T004	-	1	15305341	15305624	M3-1_peak_54	107	.	7.78784	10.7205	6.20535	127
Zm00001d027854	Zm00001d027854_T004	-	1	15306898	15307303	M3-1_peak_55	79	.	5.85522	7.99793	4.17403	244
Zm00001d027854	Zm00001d027854_T006	-	1	15305341	15305624	M3-1_peak_54	107	.	7.78784	10.7205	6.20535	127
Zm00001d027854	Zm00001d027854_T006	-	1	15306898	15307303	M3-1_peak_55	79	.	5.85522	7.99793	4.17403	244
Zm00001d027854	Zm00001d027854_T005	-	1	15305341	15305624	M3-1_peak_54	107	.	7.78784	10.7205	6.20535	127
Zm00001d027854	Zm00001d027854_T005	-	1	15306898	15307303	M3-1_peak_55	79	.	5.85522	7.99793	4.17403	244
Zm00001d027856	Zm00001d027856_T001	+	1	15404127	15404442	M3-1_peak_59	64	.	4.94246	6.42639	2.86221	293
Zm00001d027876	Zm00001d027876_T002	+	1	16227303	16227532	M3-1_peak_61	82	.	5.36761	8.23595	4.24142	132
Zm00001d027876	Zm00001d027876_T001	+	1	16227303	16227532	M3-1_peak_61	82	.	5.36761	8.23595	4.24142	132
Zm00001d027876	Zm00001d027876_T003	+	1	16227303	16227532	M3-1_peak_61	82	.	5.36761	8.23595	4.24142	132
Zm00001d027876	Zm00001d027876_T004	+	1	16227303	16227532	M3-1_peak_61	82	.	5.36761	8.23595	4.24142	132
Zm00001d027876	Zm00001d027876_T005	+	1	16227303	16227532	M3-1_peak_61	82	.	5.36761	8.23595	4.24142	132
Zm00001d027890	Zm00001d027890_T001	+	1	16811858	16812108	M3-1_peak_63	61	.	4.96	6.17789	2.76646	160
Zm00001d027892	Zm00001d027892_T001	+	1	16847048	16847336	M3-1_peak_66	70	.	5.39634	7.08465	3.41743	96
Zm00001d027892	Zm00001d027892_T001	+	1	16842650	16843052	M3-1_peak_65	91	.	6.71465	9.1891	5.01324	34
Zm00001d027899	Zm00001d027899_T001	-	1	17139282	17139961	M3-1_peak_67	58	.	4.99497	5.83324	2.47422	518
Zm00001d027899	Zm00001d027899_T001	-	1	17141889	17142472	M3-1_peak_68	101	.	7.11629	10.1366	5.79028	159
Zm00001d027900	Zm00001d027900_T001	+	1	17146483	17146851	M3-1_peak_69	66	.	4.49851	6.6833	3.09022	150
Zm00001d027902	Zm00001d027902_T001	+	1	17159252	17159628	M3-1_peak_71	59	.	4.73955	5.94877	2.56028	69
Zm00001d027924	Zm00001d027924_T001	-	1	17777291	17777692	M3-1_peak_73	144	.	8.31666	14.4449	9.20048	168
Zm00001d027924	Zm00001d027924_T002	-	1	17777291	17777692	M3-1_peak_73	144	.	8.31666	14.4449	9.20048	168
Zm00001d027928	Zm00001d027928_T001	-	1	17834037	17834450	M3-1_peak_74	147	.	9.54616	14.7433	9.46698	261
Zm00001d027929	Zm00001d027929_T001	-	1	17841042	17841410	M3-1_peak_75	54	.	4.13826	5.43856	2.15633	27
Zm00001d027992	Zm00001d027992_T001	+	1	19593688	19594025	M3-1_peak_80	113	.	7.0599	11.3087	6.72559	123
Zm00001d028007	Zm00001d028007_T002	-	1	20130987	20131474	M3-1_peak_82	87	.	6.65699	8.79509	4.69916	395
Zm00001d028007	Zm00001d028007_T003	-	1	20130987	20131474	M3-1_peak_82	87	.	6.65699	8.79509	4.69916	395
Zm00001d028007	Zm00001d028007_T004	-	1	20130987	20131474	M3-1_peak_82	87	.	6.65699	8.79509	4.69916	395
Zm00001d028017	Zm00001d028017_T001	-	1	20412125	20412658	M3-1_peak_83	114	.	7.35139	11.4152	6.78767	136
Zm00001d028054	Zm00001d028054_T001	+	1	21770322	21770592	M3-1_peak_84	79	.	5.96909	7.99292	4.17403	130
Zm00001d028054	Zm00001d028054_T002	+	1	21770322	21770592	M3-1_peak_84	79	.	5.96909	7.99292	4.17403	130
Zm00001d028054	Zm00001d028054_T003	+	1	21770322	21770592	M3-1_peak_84	79	.	5.96909	7.99292	4.17403	130
Zm00001d028073	Zm00001d028073_T001	+	1	21993916	21994419	M3-1_peak_85	74	.	6.0446	7.49891	3.72581	480
Zm00001d028073	Zm00001d028073_T001	+	1	21994990	21995304	M3-1_peak_86	114	.	7.89618	11.4152	6.78767	169
Zm00001d028073	Zm00001d028073_T002	+	1	21993916	21994419	M3-1_peak_85	74	.	6.0446	7.49891	3.72581	480
Zm00001d028073	Zm00001d028073_T002	+	1	21994990	21995304	M3-1_peak_86	114	.	7.89618	11.4152	6.78767	169
Zm00001d028073	Zm00001d028073_T003	+	1	21993916	21994419	M3-1_peak_85	74	.	6.0446	7.49891	3.72581	480
Zm00001d028073	Zm00001d028073_T003	+	1	21994990	21995304	M3-1_peak_86	114	.	7.89618	11.4152	6.78767	169
Zm00001d028075	Zm00001d028075_T001	-	1	22058265	22058795	M3-1_peak_90	73	.	5.20923	7.30539	3.57781	353
Zm00001d028075	Zm00001d028075_T001	-	1	22060134	22060768	M3-1_peak_91	89	.	6.50394	8.93505	4.81114	351
Zm00001d028075	Zm00001d028075_T003	-	1	22058265	22058795	M3-1_peak_90	73	.	5.20923	7.30539	3.57781	353
Zm00001d028075	Zm00001d028075_T003	-	1	22060134	22060768	M3-1_peak_91	89	.	6.50394	8.93505	4.81114	351
Zm00001d028075	Zm00001d028075_T005	-	1	22058265	22058795	M3-1_peak_90	73	.	5.20923	7.30539	3.57781	353
Zm00001d028075	Zm00001d028075_T005	-	1	22060134	22060768	M3-1_peak_91	89	.	6.50394	8.93505	4.81114	351
Zm00001d028075	Zm00001d028075_T006	-	1	22058265	22058795	M3-1_peak_90	73	.	5.20923	7.30539	3.57781	353
Zm00001d028075	Zm00001d028075_T006	-	1	22060134	22060768	M3-1_peak_91	89	.	6.50394	8.93505	4.81114	351
Zm00001d028075	Zm00001d028075_T007	-	1	22058265	22058795	M3-1_peak_90	73	.	5.20923	7.30539	3.57781	353
Zm00001d028075	Zm00001d028075_T007	-	1	22060134	22060768	M3-1_peak_91	89	.	6.50394	8.93505	4.81114	351
Zm00001d028075	Zm00001d028075_T008	-	1	22058265	22058795	M3-1_peak_90	73	.	5.20923	7.30539	3.57781	353
Zm00001d028075	Zm00001d028075_T008	-	1	22060134	22060768	M3-1_peak_91	89	.	6.50394	8.93505	4.81114	351
Zm00001d028075	Zm00001d028075_T010	-	1	22058265	22058795	M3-1_peak_90	73	.	5.20923	7.30539	3.57781	353
Zm00001d028075	Zm00001d028075_T010	-	1	22060134	22060768	M3-1_peak_91	89	.	6.50394	8.93505	4.81114	351
Zm00001d028075	Zm00001d028075_T009	-	1	22058265	22058795	M3-1_peak_90	73	.	5.20923	7.30539	3.57781	353
Zm00001d028075	Zm00001d028075_T009	-	1	22060134	22060768	M3-1_peak_91	89	.	6.50394	8.93505	4.81114	351
Zm00001d028075	Zm00001d028075_T011	-	1	22058265	22058795	M3-1_peak_90	73	.	5.20923	7.30539	3.57781	353
Zm00001d028075	Zm00001d028075_T011	-	1	22060134	22060768	M3-1_peak_91	89	.	6.50394	8.93505	4.81114	351
Zm00001d028075	Zm00001d028075_T012	-	1	22058265	22058795	M3-1_peak_90	73	.	5.20923	7.30539	3.57781	353
Zm00001d028075	Zm00001d028075_T012	-	1	22060134	22060768	M3-1_peak_91	89	.	6.50394	8.93505	4.81114	351
Zm00001d028075	Zm00001d028075_T013	-	1	22058265	22058795	M3-1_peak_90	73	.	5.20923	7.30539	3.57781	353
Zm00001d028075	Zm00001d028075_T013	-	1	22060134	22060768	M3-1_peak_91	89	.	6.50394	8.93505	4.81114	351
Zm00001d028075	Zm00001d028075_T015	-	1	22058265	22058795	M3-1_peak_90	73	.	5.20923	7.30539	3.57781	353
Zm00001d028075	Zm00001d028075_T015	-	1	22060134	22060768	M3-1_peak_91	89	.	6.50394	8.93505	4.81114	351
Zm00001d028075	Zm00001d028075_T016	-	1	22058265	22058795	M3-1_peak_90	73	.	5.20923	7.30539	3.57781	353
Zm00001d028075	Zm00001d028075_T016	-	1	22060134	22060768	M3-1_peak_91	89	.	6.50394	8.93505	4.81114	351
Zm00001d028075	Zm00001d028075_T018	-	1	22058265	22058795	M3-1_peak_90	73	.	5.20923	7.30539	3.57781	353
Zm00001d028075	Zm00001d028075_T018	-	1	22060134	22060768	M3-1_peak_91	89	.	6.50394	8.93505	4.81114	351
Zm00001d028075	Zm00001d028075_T019	-	1	22058265	22058795	M3-1_peak_90	73	.	5.20923	7.30539	3.57781	353
Zm00001d028075	Zm00001d028075_T019	-	1	22060134	22060768	M3-1_peak_91	89	.	6.50394	8.93505	4.81114	351
Zm00001d028075	Zm00001d028075_T020	-	1	22058265	22058795	M3-1_peak_90	73	.	5.20923	7.30539	3.57781	353
Zm00001d028075	Zm00001d028075_T020	-	1	22060134	22060768	M3-1_peak_91	89	.	6.50394	8.93505	4.81114	351
Zm00001d028075	Zm00001d028075_T021	-	1	22058265	22058795	M3-1_peak_90	73	.	5.20923	7.30539	3.57781	353
Zm00001d028075	Zm00001d028075_T021	-	1	22060134	22060768	M3-1_peak_91	89	.	6.50394	8.93505	4.81114	351
Zm00001d028075	Zm00001d028075_T024	-	1	22058265	22058795	M3-1_peak_90	73	.	5.20923	7.30539	3.57781	353
Zm00001d028075	Zm00001d028075_T024	-	1	22060134	22060768	M3-1_peak_91	89	.	6.50394	8.93505	4.81114	351
Zm00001d028075	Zm00001d028075_T023	-	1	22058265	22058795	M3-1_peak_90	73	.	5.20923	7.30539	3.57781	353
Zm00001d028075	Zm00001d028075_T023	-	1	22060134	22060768	M3-1_peak_91	89	.	6.50394	8.93505	4.81114	351
Zm00001d028075	Zm00001d028075_T022	-	1	22058265	22058795	M3-1_peak_90	73	.	5.20923	7.30539	3.57781	353
Zm00001d028075	Zm00001d028075_T022	-	1	22060134	22060768	M3-1_peak_91	89	.	6.50394	8.93505	4.81114	351
Zm00001d028075	Zm00001d028075_T026	-	1	22058265	22058795	M3-1_peak_90	73	.	5.20923	7.30539	3.57781	353
Zm00001d028075	Zm00001d028075_T026	-	1	22060134	22060768	M3-1_peak_91	89	.	6.50394	8.93505	4.81114	351
Zm00001d028075	Zm00001d028075_T027	-	1	22058265	22058795	M3-1_peak_90	73	.	5.20923	7.30539	3.57781	353
Zm00001d028075	Zm00001d028075_T027	-	1	22060134	22060768	M3-1_peak_91	89	.	6.50394	8.93505	4.81114	351
Zm00001d028075	Zm00001d028075_T028	-	1	22058265	22058795	M3-1_peak_90	73	.	5.20923	7.30539	3.57781	353
Zm00001d028075	Zm00001d028075_T028	-	1	22060134	22060768	M3-1_peak_91	89	.	6.50394	8.93505	4.81114	351
Zm00001d028075	Zm00001d028075_T030	-	1	22058265	22058795	M3-1_peak_90	73	.	5.20923	7.30539	3.57781	353
Zm00001d028075	Zm00001d028075_T030	-	1	22060134	22060768	M3-1_peak_91	89	.	6.50394	8.93505	4.81114	351
Zm00001d028075	Zm00001d028075_T029	-	1	22058265	22058795	M3-1_peak_90	73	.	5.20923	7.30539	3.57781	353
Zm00001d028075	Zm00001d028075_T029	-	1	22060134	22060768	M3-1_peak_91	89	.	6.50394	8.93505	4.81114	351
Zm00001d028075	Zm00001d028075_T031	-	1	22058265	22058795	M3-1_peak_90	73	.	5.20923	7.30539	3.57781	353
Zm00001d028075	Zm00001d028075_T031	-	1	22060134	22060768	M3-1_peak_91	89	.	6.50394	8.93505	4.81114	351
Zm00001d028075	Zm00001d028075_T032	-	1	22058265	22058795	M3-1_peak_90	73	.	5.20923	7.30539	3.57781	353
Zm00001d028075	Zm00001d028075_T032	-	1	22060134	22060768	M3-1_peak_91	89	.	6.50394	8.93505	4.81114	351
Zm00001d028075	Zm00001d028075_T033	-	1	22058265	22058795	M3-1_peak_90	73	.	5.20923	7.30539	3.57781	353
Zm00001d028075	Zm00001d028075_T033	-	1	22060134	22060768	M3-1_peak_91	89	.	6.50394	8.93505	4.81114	351
Zm00001d028075	Zm00001d028075_T034	-	1	22058265	22058795	M3-1_peak_90	73	.	5.20923	7.30539	3.57781	353
Zm00001d028075	Zm00001d028075_T034	-	1	22060134	22060768	M3-1_peak_91	89	.	6.50394	8.93505	4.81114	351
Zm00001d028075	Zm00001d028075_T035	-	1	22060134	22060768	M3-1_peak_91	89	.	6.50394	8.93505	4.81114	351
Zm00001d028118	Zm00001d028118_T001	-	1	23360671	23361104	M3-1_peak_93	98	.	6.62499	9.81919	5.5364	189
Zm00001d028122	Zm00001d028122_T001	+	1	23496021	23496341	M3-1_peak_94	74	.	5.5853	7.49891	3.72581	161
Zm00001d028139	Zm00001d028139_T001	-	1	23962802	23963467	M3-1_peak_98	55	.	3.98264	5.56645	2.23984	370
Zm00001d028161	Zm00001d028161_T001	+	1	24672354	24672987	M3-1_peak_100	73	.	5.0048	7.30539	3.57781	319
Zm00001d028164	Zm00001d028164_T001	+	1	24948020	24948373	M3-1_peak_101	82	.	4.94632	8.23595	4.24142	142
Zm00001d028164	Zm00001d028164_T002	+	1	24948020	24948373	M3-1_peak_101	82	.	4.94632	8.23595	4.24142	142
Zm00001d028219	Zm00001d028219_T001	+	1	26902203	26902434	M3-1_peak_105	53	.	4.62741	5.36516	2.08424	228
Zm00001d028219	Zm00001d028219_T001	+	1	26903470	26903775	M3-1_peak_106	82	.	5.36761	8.23595	4.24142	175
Zm00001d028232	Zm00001d028232_T001	-	1	27412867	27413123	M3-1_peak_109	53	.	4.62741	5.36516	2.08424	54
Zm00001d028232	Zm00001d028232_T002	-	1	27412867	27413123	M3-1_peak_109	53	.	4.62741	5.36516	2.08424	54
Zm00001d028232	Zm00001d028232_T003	-	1	27412867	27413123	M3-1_peak_109	53	.	4.62741	5.36516	2.08424	54
Zm00001d028232	Zm00001d028232_T004	-	1	27412867	27413123	M3-1_peak_109	53	.	4.62741	5.36516	2.08424	54
Zm00001d028232	Zm00001d028232_T005	-	1	27412867	27413123	M3-1_peak_109	53	.	4.62741	5.36516	2.08424	54
Zm00001d028232	Zm00001d028232_T006	-	1	27412867	27413123	M3-1_peak_109	53	.	4.62741	5.36516	2.08424	54
Zm00001d028232	Zm00001d028232_T007	-	1	27412867	27413123	M3-1_peak_109	53	.	4.62741	5.36516	2.08424	54
Zm00001d028232	Zm00001d028232_T008	-	1	27412867	27413123	M3-1_peak_109	53	.	4.62741	5.36516	2.08424	54
Zm00001d028232	Zm00001d028232_T009	-	1	27412867	27413123	M3-1_peak_109	53	.	4.62741	5.36516	2.08424	54
Zm00001d028232	Zm00001d028232_T010	-	1	27412867	27413123	M3-1_peak_109	53	.	4.62741	5.36516	2.08424	54
Zm00001d028232	Zm00001d028232_T012	-	1	27412867	27413123	M3-1_peak_109	53	.	4.62741	5.36516	2.08424	54
Zm00001d028260	Zm00001d028260_T001	-	1	28170042	28170489	M3-1_peak_111	89	.	6.50394	8.93505	4.81114	173
Zm00001d028260	Zm00001d028260_T003	-	1	28170042	28170489	M3-1_peak_111	89	.	6.50394	8.93505	4.81114	173
Zm00001d028260	Zm00001d028260_T002	-	1	28170042	28170489	M3-1_peak_111	89	.	6.50394	8.93505	4.81114	173
Zm00001d028260	Zm00001d028260_T005	-	1	28170042	28170489	M3-1_peak_111	89	.	6.50394	8.93505	4.81114	173
Zm00001d028260	Zm00001d028260_T006	-	1	28170042	28170489	M3-1_peak_111	89	.	6.50394	8.93505	4.81114	173
Zm00001d028260	Zm00001d028260_T004	-	1	28170042	28170489	M3-1_peak_111	89	.	6.50394	8.93505	4.81114	173
Zm00001d028260	Zm00001d028260_T007	-	1	28170042	28170489	M3-1_peak_111	89	.	6.50394	8.93505	4.81114	173
Zm00001d028286	Zm00001d028286_T001	+	1	29234264	29234805	M3-1_peak_114	97	.	6.37314	9.79228	5.5364	217
Zm00001d028298	Zm00001d028298_T001	+	1	29618499	29618916	M3-1_peak_116	91	.	6.23138	9.12312	4.95056	225
Zm00001d028299	Zm00001d028299_T001	+	1	29676025	29676340	M3-1_peak_117	58	.	4.42911	5.83324	2.47422	8
Zm00001d028299	Zm00001d028299_T003	+	1	29676025	29676340	M3-1_peak_117	58	.	4.42911	5.83324	2.47422	8
Zm00001d028299	Zm00001d028299_T002	+	1	29676025	29676340	M3-1_peak_117	58	.	4.42911	5.83324	2.47422	8
Zm00001d028299	Zm00001d028299_T004	+	1	29676025	29676340	M3-1_peak_117	58	.	4.42911	5.83324	2.47422	8
Zm00001d028299	Zm00001d028299_T005	+	1	29676025	29676340	M3-1_peak_117	58	.	4.42911	5.83324	2.47422	8
Zm00001d028299	Zm00001d028299_T006	+	1	29676025	29676340	M3-1_peak_117	58	.	4.42911	5.83324	2.47422	8
Zm00001d028311	Zm00001d028311_T001	+	1	30089770	30090115	M3-1_peak_119	72	.	5.82786	7.28575	3.57781	226
Zm00001d028326	Zm00001d028326_T001	+	1	30944952	30945224	M3-1_peak_122	87	.	6.65699	8.79509	4.69916	91
Zm00001d028328	Zm00001d028328_T001	-	1	30968017	30968459	M3-1_peak_124	69	.	5.40895	6.95302	3.29163	172
Zm00001d028330	Zm00001d028330_T001	-	1	31039612	31039892	M3-1_peak_125	67	.	5.53541	6.78642	3.15385	250
Zm00001d028330	Zm00001d028330_T002	-	1	31039612	31039892	M3-1_peak_125	67	.	5.53541	6.78642	3.15385	250
Zm00001d028330	Zm00001d028330_T003	-	1	31039612	31039892	M3-1_peak_125	67	.	5.53541	6.78642	3.15385	250
Zm00001d028330	Zm00001d028330_T004	-	1	31039612	31039892	M3-1_peak_125	67	.	5.53541	6.78642	3.15385	250
Zm00001d028330	Zm00001d028330_T005	-	1	31039612	31039892	M3-1_peak_125	67	.	5.53541	6.78642	3.15385	250
Zm00001d028330	Zm00001d028330_T006	-	1	31039612	31039892	M3-1_peak_125	67	.	5.53541	6.78642	3.15385	250
Zm00001d028330	Zm00001d028330_T007	-	1	31039612	31039892	M3-1_peak_125	67	.	5.53541	6.78642	3.15385	250
Zm00001d028330	Zm00001d028330_T008	-	1	31039612	31039892	M3-1_peak_125	67	.	5.53541	6.78642	3.15385	250
Zm00001d028330	Zm00001d028330_T009	-	1	31039612	31039892	M3-1_peak_125	67	.	5.53541	6.78642	3.15385	250
Zm00001d028330	Zm00001d028330_T010	-	1	31039612	31039892	M3-1_peak_125	67	.	5.53541	6.78642	3.15385	250
Zm00001d028330	Zm00001d028330_T011	-	1	31039612	31039892	M3-1_peak_125	67	.	5.53541	6.78642	3.15385	250
Zm00001d028330	Zm00001d028330_T012	-	1	31039612	31039892	M3-1_peak_125	67	.	5.53541	6.78642	3.15385	250
Zm00001d028330	Zm00001d028330_T013	-	1	31039612	31039892	M3-1_peak_125	67	.	5.53541	6.78642	3.15385	250
Zm00001d028330	Zm00001d028330_T014	-	1	31039612	31039892	M3-1_peak_125	67	.	5.53541	6.78642	3.15385	250
Zm00001d028330	Zm00001d028330_T015	-	1	31039612	31039892	M3-1_peak_125	67	.	5.53541	6.78642	3.15385	250
Zm00001d028330	Zm00001d028330_T016	-	1	31039612	31039892	M3-1_peak_125	67	.	5.53541	6.78642	3.15385	250
Zm00001d028330	Zm00001d028330_T017	-	1	31039612	31039892	M3-1_peak_125	67	.	5.53541	6.78642	3.15385	250
Zm00001d028330	Zm00001d028330_T018	-	1	31039612	31039892	M3-1_peak_125	67	.	5.53541	6.78642	3.15385	250
Zm00001d028330	Zm00001d028330_T019	-	1	31039612	31039892	M3-1_peak_125	67	.	5.53541	6.78642	3.15385	250
Zm00001d028330	Zm00001d028330_T021	-	1	31039612	31039892	M3-1_peak_125	67	.	5.53541	6.78642	3.15385	250
Zm00001d028330	Zm00001d028330_T020	-	1	31039612	31039892	M3-1_peak_125	67	.	5.53541	6.78642	3.15385	250
Zm00001d028330	Zm00001d028330_T022	-	1	31039612	31039892	M3-1_peak_125	67	.	5.53541	6.78642	3.15385	250
Zm00001d028330	Zm00001d028330_T023	-	1	31039612	31039892	M3-1_peak_125	67	.	5.53541	6.78642	3.15385	250
Zm00001d028330	Zm00001d028330_T024	-	1	31039612	31039892	M3-1_peak_125	67	.	5.53541	6.78642	3.15385	250
Zm00001d028330	Zm00001d028330_T025	-	1	31039612	31039892	M3-1_peak_125	67	.	5.53541	6.78642	3.15385	250
Zm00001d028330	Zm00001d028330_T026	-	1	31039612	31039892	M3-1_peak_125	67	.	5.53541	6.78642	3.15385	250
Zm00001d028330	Zm00001d028330_T027	-	1	31039612	31039892	M3-1_peak_125	67	.	5.53541	6.78642	3.15385	250
Zm00001d028330	Zm00001d028330_T028	-	1	31039612	31039892	M3-1_peak_125	67	.	5.53541	6.78642	3.15385	250
Zm00001d028330	Zm00001d028330_T029	-	1	31039612	31039892	M3-1_peak_125	67	.	5.53541	6.78642	3.15385	250
Zm00001d028330	Zm00001d028330_T030	-	1	31039612	31039892	M3-1_peak_125	67	.	5.53541	6.78642	3.15385	250
Zm00001d028330	Zm00001d028330_T032	-	1	31039612	31039892	M3-1_peak_125	67	.	5.53541	6.78642	3.15385	250
Zm00001d028330	Zm00001d028330_T031	-	1	31039612	31039892	M3-1_peak_125	67	.	5.53541	6.78642	3.15385	250
Zm00001d028330	Zm00001d028330_T036	-	1	31039612	31039892	M3-1_peak_125	67	.	5.53541	6.78642	3.15385	250
Zm00001d028330	Zm00001d028330_T034	-	1	31039612	31039892	M3-1_peak_125	67	.	5.53541	6.78642	3.15385	250
Zm00001d028330	Zm00001d028330_T033	-	1	31039612	31039892	M3-1_peak_125	67	.	5.53541	6.78642	3.15385	250
Zm00001d028330	Zm00001d028330_T037	-	1	31039612	31039892	M3-1_peak_125	67	.	5.53541	6.78642	3.15385	250
Zm00001d028330	Zm00001d028330_T035	-	1	31039612	31039892	M3-1_peak_125	67	.	5.53541	6.78642	3.15385	250
Zm00001d028330	Zm00001d028330_T038	-	1	31039612	31039892	M3-1_peak_125	67	.	5.53541	6.78642	3.15385	250
Zm00001d028330	Zm00001d028330_T039	-	1	31039612	31039892	M3-1_peak_125	67	.	5.53541	6.78642	3.15385	250
Zm00001d028330	Zm00001d028330_T041	-	1	31039612	31039892	M3-1_peak_125	67	.	5.53541	6.78642	3.15385	250
Zm00001d028330	Zm00001d028330_T043	-	1	31039612	31039892	M3-1_peak_125	67	.	5.53541	6.78642	3.15385	250
Zm00001d028330	Zm00001d028330_T040	-	1	31039612	31039892	M3-1_peak_125	67	.	5.53541	6.78642	3.15385	250
Zm00001d028330	Zm00001d028330_T045	-	1	31039612	31039892	M3-1_peak_125	67	.	5.53541	6.78642	3.15385	250
Zm00001d028330	Zm00001d028330_T047	-	1	31039612	31039892	M3-1_peak_125	67	.	5.53541	6.78642	3.15385	250
Zm00001d028330	Zm00001d028330_T044	-	1	31039612	31039892	M3-1_peak_125	67	.	5.53541	6.78642	3.15385	250
Zm00001d028330	Zm00001d028330_T046	-	1	31039612	31039892	M3-1_peak_125	67	.	5.53541	6.78642	3.15385	250
Zm00001d028330	Zm00001d028330_T042	-	1	31039612	31039892	M3-1_peak_125	67	.	5.53541	6.78642	3.15385	250
Zm00001d028330	Zm00001d028330_T049	-	1	31039612	31039892	M3-1_peak_125	67	.	5.53541	6.78642	3.15385	250
Zm00001d028330	Zm00001d028330_T050	-	1	31039612	31039892	M3-1_peak_125	67	.	5.53541	6.78642	3.15385	250
Zm00001d028330	Zm00001d028330_T048	-	1	31039612	31039892	M3-1_peak_125	67	.	5.53541	6.78642	3.15385	250
Zm00001d028330	Zm00001d028330_T051	-	1	31039612	31039892	M3-1_peak_125	67	.	5.53541	6.78642	3.15385	250
Zm00001d028330	Zm00001d028330_T052	-	1	31039612	31039892	M3-1_peak_125	67	.	5.53541	6.78642	3.15385	250
Zm00001d028330	Zm00001d028330_T053	-	1	31039612	31039892	M3-1_peak_125	67	.	5.53541	6.78642	3.15385	250
Zm00001d028330	Zm00001d028330_T054	-	1	31039612	31039892	M3-1_peak_125	67	.	5.53541	6.78642	3.15385	250
Zm00001d028330	Zm00001d028330_T055	-	1	31039612	31039892	M3-1_peak_125	67	.	5.53541	6.78642	3.15385	250
Zm00001d028330	Zm00001d028330_T056	-	1	31039612	31039892	M3-1_peak_125	67	.	5.53541	6.78642	3.15385	250
Zm00001d028330	Zm00001d028330_T057	-	1	31039612	31039892	M3-1_peak_125	67	.	5.53541	6.78642	3.15385	250
Zm00001d028330	Zm00001d028330_T058	-	1	31039612	31039892	M3-1_peak_125	67	.	5.53541	6.78642	3.15385	250
Zm00001d028330	Zm00001d028330_T059	-	1	31039612	31039892	M3-1_peak_125	67	.	5.53541	6.78642	3.15385	250
Zm00001d028330	Zm00001d028330_T060	-	1	31039612	31039892	M3-1_peak_125	67	.	5.53541	6.78642	3.15385	250
Zm00001d028330	Zm00001d028330_T061	-	1	31039612	31039892	M3-1_peak_125	67	.	5.53541	6.78642	3.15385	250
Zm00001d028330	Zm00001d028330_T062	-	1	31039612	31039892	M3-1_peak_125	67	.	5.53541	6.78642	3.15385	250
Zm00001d028330	Zm00001d028330_T063	-	1	31039612	31039892	M3-1_peak_125	67	.	5.53541	6.78642	3.15385	250
Zm00001d028330	Zm00001d028330_T064	-	1	31039612	31039892	M3-1_peak_125	67	.	5.53541	6.78642	3.15385	250
Zm00001d028330	Zm00001d028330_T065	-	1	31039612	31039892	M3-1_peak_125	67	.	5.53541	6.78642	3.15385	250
Zm00001d028330	Zm00001d028330_T066	-	1	31039612	31039892	M3-1_peak_125	67	.	5.53541	6.78642	3.15385	250
Zm00001d028330	Zm00001d028330_T067	-	1	31039612	31039892	M3-1_peak_125	67	.	5.53541	6.78642	3.15385	250
Zm00001d028330	Zm00001d028330_T070	-	1	31039612	31039892	M3-1_peak_125	67	.	5.53541	6.78642	3.15385	250
Zm00001d028330	Zm00001d028330_T069	-	1	31039612	31039892	M3-1_peak_125	67	.	5.53541	6.78642	3.15385	250
Zm00001d028330	Zm00001d028330_T068	-	1	31039612	31039892	M3-1_peak_125	67	.	5.53541	6.78642	3.15385	250
Zm00001d028330	Zm00001d028330_T071	-	1	31039612	31039892	M3-1_peak_125	67	.	5.53541	6.78642	3.15385	250
Zm00001d028330	Zm00001d028330_T073	-	1	31039612	31039892	M3-1_peak_125	67	.	5.53541	6.78642	3.15385	250
Zm00001d028330	Zm00001d028330_T074	-	1	31039612	31039892	M3-1_peak_125	67	.	5.53541	6.78642	3.15385	250
Zm00001d028330	Zm00001d028330_T072	-	1	31039612	31039892	M3-1_peak_125	67	.	5.53541	6.78642	3.15385	250
Zm00001d028330	Zm00001d028330_T075	-	1	31039612	31039892	M3-1_peak_125	67	.	5.53541	6.78642	3.15385	250
Zm00001d028330	Zm00001d028330_T076	-	1	31039612	31039892	M3-1_peak_125	67	.	5.53541	6.78642	3.15385	250
Zm00001d028330	Zm00001d028330_T077	-	1	31039612	31039892	M3-1_peak_125	67	.	5.53541	6.78642	3.15385	250
Zm00001d028330	Zm00001d028330_T079	-	1	31039612	31039892	M3-1_peak_125	67	.	5.53541	6.78642	3.15385	250
Zm00001d028330	Zm00001d028330_T078	-	1	31039612	31039892	M3-1_peak_125	67	.	5.53541	6.78642	3.15385	250
Zm00001d028330	Zm00001d028330_T080	-	1	31039612	31039892	M3-1_peak_125	67	.	5.53541	6.78642	3.15385	250
Zm00001d028330	Zm00001d028330_T081	-	1	31039612	31039892	M3-1_peak_125	67	.	5.53541	6.78642	3.15385	250
Zm00001d028330	Zm00001d028330_T082	-	1	31039612	31039892	M3-1_peak_125	67	.	5.53541	6.78642	3.15385	250
Zm00001d028330	Zm00001d028330_T083	-	1	31039612	31039892	M3-1_peak_125	67	.	5.53541	6.78642	3.15385	250
Zm00001d028330	Zm00001d028330_T084	-	1	31039612	31039892	M3-1_peak_125	67	.	5.53541	6.78642	3.15385	250
Zm00001d028330	Zm00001d028330_T085	-	1	31039612	31039892	M3-1_peak_125	67	.	5.53541	6.78642	3.15385	250
Zm00001d028330	Zm00001d028330_T086	-	1	31039612	31039892	M3-1_peak_125	67	.	5.53541	6.78642	3.15385	250
Zm00001d028330	Zm00001d028330_T087	-	1	31039612	31039892	M3-1_peak_125	67	.	5.53541	6.78642	3.15385	250
Zm00001d028330	Zm00001d028330_T088	-	1	31039612	31039892	M3-1_peak_125	67	.	5.53541	6.78642	3.15385	250
Zm00001d028330	Zm00001d028330_T090	-	1	31039612	31039892	M3-1_peak_125	67	.	5.53541	6.78642	3.15385	250
Zm00001d028330	Zm00001d028330_T089	-	1	31039612	31039892	M3-1_peak_125	67	.	5.53541	6.78642	3.15385	250
Zm00001d028330	Zm00001d028330_T091	-	1	31039612	31039892	M3-1_peak_125	67	.	5.53541	6.78642	3.15385	250
Zm00001d028330	Zm00001d028330_T092	-	1	31039612	31039892	M3-1_peak_125	67	.	5.53541	6.78642	3.15385	250
Zm00001d028330	Zm00001d028330_T093	-	1	31039612	31039892	M3-1_peak_125	67	.	5.53541	6.78642	3.15385	250
Zm00001d028330	Zm00001d028330_T094	-	1	31039612	31039892	M3-1_peak_125	67	.	5.53541	6.78642	3.15385	250
Zm00001d028330	Zm00001d028330_T095	-	1	31039612	31039892	M3-1_peak_125	67	.	5.53541	6.78642	3.15385	250
Zm00001d028330	Zm00001d028330_T096	-	1	31039612	31039892	M3-1_peak_125	67	.	5.53541	6.78642	3.15385	250
Zm00001d028330	Zm00001d028330_T097	-	1	31039612	31039892	M3-1_peak_125	67	.	5.53541	6.78642	3.15385	250
Zm00001d028330	Zm00001d028330_T099	-	1	31039612	31039892	M3-1_peak_125	67	.	5.53541	6.78642	3.15385	250
Zm00001d028330	Zm00001d028330_T100	-	1	31039612	31039892	M3-1_peak_125	67	.	5.53541	6.78642	3.15385	250
Zm00001d028330	Zm00001d028330_T098	-	1	31039612	31039892	M3-1_peak_125	67	.	5.53541	6.78642	3.15385	250
Zm00001d028330	Zm00001d028330_T101	-	1	31039612	31039892	M3-1_peak_125	67	.	5.53541	6.78642	3.15385	250
Zm00001d028330	Zm00001d028330_T102	-	1	31039612	31039892	M3-1_peak_125	67	.	5.53541	6.78642	3.15385	250
Zm00001d028330	Zm00001d028330_T103	-	1	31039612	31039892	M3-1_peak_125	67	.	5.53541	6.78642	3.15385	250
Zm00001d028330	Zm00001d028330_T104	-	1	31039612	31039892	M3-1_peak_125	67	.	5.53541	6.78642	3.15385	250
Zm00001d028330	Zm00001d028330_T105	-	1	31039612	31039892	M3-1_peak_125	67	.	5.53541	6.78642	3.15385	250
Zm00001d028330	Zm00001d028330_T106	-	1	31039612	31039892	M3-1_peak_125	67	.	5.53541	6.78642	3.15385	250
Zm00001d028330	Zm00001d028330_T107	-	1	31039612	31039892	M3-1_peak_125	67	.	5.53541	6.78642	3.15385	250
Zm00001d028330	Zm00001d028330_T108	-	1	31039612	31039892	M3-1_peak_125	67	.	5.53541	6.78642	3.15385	250
Zm00001d028330	Zm00001d028330_T109	-	1	31039612	31039892	M3-1_peak_125	67	.	5.53541	6.78642	3.15385	250
Zm00001d028330	Zm00001d028330_T110	-	1	31039612	31039892	M3-1_peak_125	67	.	5.53541	6.78642	3.15385	250
Zm00001d028330	Zm00001d028330_T111	-	1	31039612	31039892	M3-1_peak_125	67	.	5.53541	6.78642	3.15385	250
Zm00001d028330	Zm00001d028330_T112	-	1	31039612	31039892	M3-1_peak_125	67	.	5.53541	6.78642	3.15385	250
Zm00001d028330	Zm00001d028330_T113	-	1	31039612	31039892	M3-1_peak_125	67	.	5.53541	6.78642	3.15385	250
Zm00001d028330	Zm00001d028330_T114	-	1	31039612	31039892	M3-1_peak_125	67	.	5.53541	6.78642	3.15385	250
Zm00001d028330	Zm00001d028330_T115	-	1	31039612	31039892	M3-1_peak_125	67	.	5.53541	6.78642	3.15385	250
Zm00001d028330	Zm00001d028330_T116	-	1	31039612	31039892	M3-1_peak_125	67	.	5.53541	6.78642	3.15385	250
Zm00001d028330	Zm00001d028330_T117	-	1	31039612	31039892	M3-1_peak_125	67	.	5.53541	6.78642	3.15385	250
Zm00001d028330	Zm00001d028330_T118	-	1	31039612	31039892	M3-1_peak_125	67	.	5.53541	6.78642	3.15385	250
Zm00001d028330	Zm00001d028330_T119	-	1	31039612	31039892	M3-1_peak_125	67	.	5.53541	6.78642	3.15385	250
Zm00001d028330	Zm00001d028330_T120	-	1	31039612	31039892	M3-1_peak_125	67	.	5.53541	6.78642	3.15385	250
Zm00001d028330	Zm00001d028330_T121	-	1	31039612	31039892	M3-1_peak_125	67	.	5.53541	6.78642	3.15385	250
Zm00001d028330	Zm00001d028330_T122	-	1	31039612	31039892	M3-1_peak_125	67	.	5.53541	6.78642	3.15385	250
Zm00001d028330	Zm00001d028330_T123	-	1	31039612	31039892	M3-1_peak_125	67	.	5.53541	6.78642	3.15385	250
Zm00001d028330	Zm00001d028330_T124	-	1	31039612	31039892	M3-1_peak_125	67	.	5.53541	6.78642	3.15385	250
Zm00001d028330	Zm00001d028330_T125	-	1	31039612	31039892	M3-1_peak_125	67	.	5.53541	6.78642	3.15385	250
Zm00001d028330	Zm00001d028330_T126	-	1	31039612	31039892	M3-1_peak_125	67	.	5.53541	6.78642	3.15385	250
Zm00001d028330	Zm00001d028330_T127	-	1	31039612	31039892	M3-1_peak_125	67	.	5.53541	6.78642	3.15385	250
Zm00001d028330	Zm00001d028330_T128	-	1	31039612	31039892	M3-1_peak_125	67	.	5.53541	6.78642	3.15385	250
Zm00001d028330	Zm00001d028330_T129	-	1	31039612	31039892	M3-1_peak_125	67	.	5.53541	6.78642	3.15385	250
Zm00001d028330	Zm00001d028330_T130	-	1	31039612	31039892	M3-1_peak_125	67	.	5.53541	6.78642	3.15385	250
Zm00001d028330	Zm00001d028330_T131	-	1	31039612	31039892	M3-1_peak_125	67	.	5.53541	6.78642	3.15385	250
Zm00001d028330	Zm00001d028330_T132	-	1	31039612	31039892	M3-1_peak_125	67	.	5.53541	6.78642	3.15385	250
Zm00001d028330	Zm00001d028330_T133	-	1	31039612	31039892	M3-1_peak_125	67	.	5.53541	6.78642	3.15385	250
Zm00001d028330	Zm00001d028330_T134	-	1	31039612	31039892	M3-1_peak_125	67	.	5.53541	6.78642	3.15385	250
Zm00001d028330	Zm00001d028330_T135	-	1	31039612	31039892	M3-1_peak_125	67	.	5.53541	6.78642	3.15385	250
Zm00001d028330	Zm00001d028330_T136	-	1	31039612	31039892	M3-1_peak_125	67	.	5.53541	6.78642	3.15385	250
Zm00001d028330	Zm00001d028330_T137	-	1	31039612	31039892	M3-1_peak_125	67	.	5.53541	6.78642	3.15385	250
Zm00001d028330	Zm00001d028330_T138	-	1	31039612	31039892	M3-1_peak_125	67	.	5.53541	6.78642	3.15385	250
Zm00001d028330	Zm00001d028330_T139	-	1	31039612	31039892	M3-1_peak_125	67	.	5.53541	6.78642	3.15385	250
Zm00001d028330	Zm00001d028330_T140	-	1	31039612	31039892	M3-1_peak_125	67	.	5.53541	6.78642	3.15385	250
Zm00001d028330	Zm00001d028330_T141	-	1	31039612	31039892	M3-1_peak_125	67	.	5.53541	6.78642	3.15385	250
Zm00001d028330	Zm00001d028330_T142	-	1	31039612	31039892	M3-1_peak_125	67	.	5.53541	6.78642	3.15385	250
Zm00001d028330	Zm00001d028330_T143	-	1	31039612	31039892	M3-1_peak_125	67	.	5.53541	6.78642	3.15385	250
Zm00001d028330	Zm00001d028330_T144	-	1	31039612	31039892	M3-1_peak_125	67	.	5.53541	6.78642	3.15385	250
Zm00001d028330	Zm00001d028330_T145	-	1	31039612	31039892	M3-1_peak_125	67	.	5.53541	6.78642	3.15385	250
Zm00001d028330	Zm00001d028330_T146	-	1	31039612	31039892	M3-1_peak_125	67	.	5.53541	6.78642	3.15385	250
Zm00001d028330	Zm00001d028330_T147	-	1	31039612	31039892	M3-1_peak_125	67	.	5.53541	6.78642	3.15385	250
Zm00001d028330	Zm00001d028330_T148	-	1	31039612	31039892	M3-1_peak_125	67	.	5.53541	6.78642	3.15385	250
Zm00001d028330	Zm00001d028330_T149	-	1	31039612	31039892	M3-1_peak_125	67	.	5.53541	6.78642	3.15385	250
Zm00001d028330	Zm00001d028330_T150	-	1	31039612	31039892	M3-1_peak_125	67	.	5.53541	6.78642	3.15385	250
Zm00001d028330	Zm00001d028330_T152	-	1	31039612	31039892	M3-1_peak_125	67	.	5.53541	6.78642	3.15385	250
Zm00001d028330	Zm00001d028330_T151	-	1	31039612	31039892	M3-1_peak_125	67	.	5.53541	6.78642	3.15385	250
Zm00001d028330	Zm00001d028330_T154	-	1	31039612	31039892	M3-1_peak_125	67	.	5.53541	6.78642	3.15385	250
Zm00001d028330	Zm00001d028330_T153	-	1	31039612	31039892	M3-1_peak_125	67	.	5.53541	6.78642	3.15385	250
Zm00001d028330	Zm00001d028330_T156	-	1	31039612	31039892	M3-1_peak_125	67	.	5.53541	6.78642	3.15385	250
Zm00001d028330	Zm00001d028330_T158	-	1	31039612	31039892	M3-1_peak_125	67	.	5.53541	6.78642	3.15385	250
Zm00001d028330	Zm00001d028330_T155	-	1	31039612	31039892	M3-1_peak_125	67	.	5.53541	6.78642	3.15385	250
Zm00001d028330	Zm00001d028330_T157	-	1	31039612	31039892	M3-1_peak_125	67	.	5.53541	6.78642	3.15385	250
Zm00001d028330	Zm00001d028330_T159	-	1	31039612	31039892	M3-1_peak_125	67	.	5.53541	6.78642	3.15385	250
Zm00001d028330	Zm00001d028330_T160	-	1	31039612	31039892	M3-1_peak_125	67	.	5.53541	6.78642	3.15385	250
Zm00001d028330	Zm00001d028330_T161	-	1	31039612	31039892	M3-1_peak_125	67	.	5.53541	6.78642	3.15385	250
Zm00001d028330	Zm00001d028330_T162	-	1	31039612	31039892	M3-1_peak_125	67	.	5.53541	6.78642	3.15385	250
Zm00001d028330	Zm00001d028330_T163	-	1	31039612	31039892	M3-1_peak_125	67	.	5.53541	6.78642	3.15385	250
Zm00001d028330	Zm00001d028330_T164	-	1	31039612	31039892	M3-1_peak_125	67	.	5.53541	6.78642	3.15385	250
Zm00001d028330	Zm00001d028330_T165	-	1	31039612	31039892	M3-1_peak_125	67	.	5.53541	6.78642	3.15385	250
Zm00001d028330	Zm00001d028330_T166	-	1	31039612	31039892	M3-1_peak_125	67	.	5.53541	6.78642	3.15385	250
Zm00001d028330	Zm00001d028330_T167	-	1	31039612	31039892	M3-1_peak_125	67	.	5.53541	6.78642	3.15385	250
Zm00001d028330	Zm00001d028330_T168	-	1	31039612	31039892	M3-1_peak_125	67	.	5.53541	6.78642	3.15385	250
Zm00001d028330	Zm00001d028330_T169	-	1	31039612	31039892	M3-1_peak_125	67	.	5.53541	6.78642	3.15385	250
Zm00001d028330	Zm00001d028330_T170	-	1	31039612	31039892	M3-1_peak_125	67	.	5.53541	6.78642	3.15385	250
Zm00001d028330	Zm00001d028330_T171	-	1	31039612	31039892	M3-1_peak_125	67	.	5.53541	6.78642	3.15385	250
Zm00001d028330	Zm00001d028330_T173	-	1	31039612	31039892	M3-1_peak_125	67	.	5.53541	6.78642	3.15385	250
Zm00001d028330	Zm00001d028330_T172	-	1	31039612	31039892	M3-1_peak_125	67	.	5.53541	6.78642	3.15385	250
Zm00001d028330	Zm00001d028330_T174	-	1	31039612	31039892	M3-1_peak_125	67	.	5.53541	6.78642	3.15385	250
Zm00001d028330	Zm00001d028330_T175	-	1	31039612	31039892	M3-1_peak_125	67	.	5.53541	6.78642	3.15385	250
Zm00001d028330	Zm00001d028330_T179	-	1	31039612	31039892	M3-1_peak_125	67	.	5.53541	6.78642	3.15385	250
Zm00001d028330	Zm00001d028330_T181	-	1	31039612	31039892	M3-1_peak_125	67	.	5.53541	6.78642	3.15385	250
Zm00001d028330	Zm00001d028330_T177	-	1	31039612	31039892	M3-1_peak_125	67	.	5.53541	6.78642	3.15385	250
Zm00001d028330	Zm00001d028330_T182	-	1	31039612	31039892	M3-1_peak_125	67	.	5.53541	6.78642	3.15385	250
Zm00001d028330	Zm00001d028330_T180	-	1	31039612	31039892	M3-1_peak_125	67	.	5.53541	6.78642	3.15385	250
Zm00001d028330	Zm00001d028330_T178	-	1	31039612	31039892	M3-1_peak_125	67	.	5.53541	6.78642	3.15385	250
Zm00001d028330	Zm00001d028330_T176	-	1	31039612	31039892	M3-1_peak_125	67	.	5.53541	6.78642	3.15385	250
Zm00001d028330	Zm00001d028330_T183	-	1	31039612	31039892	M3-1_peak_125	67	.	5.53541	6.78642	3.15385	250
Zm00001d028330	Zm00001d028330_T184	-	1	31039612	31039892	M3-1_peak_125	67	.	5.53541	6.78642	3.15385	250
Zm00001d028330	Zm00001d028330_T185	-	1	31039612	31039892	M3-1_peak_125	67	.	5.53541	6.78642	3.15385	250
Zm00001d028330	Zm00001d028330_T186	-	1	31039612	31039892	M3-1_peak_125	67	.	5.53541	6.78642	3.15385	250
Zm00001d028330	Zm00001d028330_T187	-	1	31039612	31039892	M3-1_peak_125	67	.	5.53541	6.78642	3.15385	250
Zm00001d028330	Zm00001d028330_T188	-	1	31039612	31039892	M3-1_peak_125	67	.	5.53541	6.78642	3.15385	250
Zm00001d028330	Zm00001d028330_T189	-	1	31039612	31039892	M3-1_peak_125	67	.	5.53541	6.78642	3.15385	250
Zm00001d028330	Zm00001d028330_T190	-	1	31039612	31039892	M3-1_peak_125	67	.	5.53541	6.78642	3.15385	250
Zm00001d028330	Zm00001d028330_T191	-	1	31039612	31039892	M3-1_peak_125	67	.	5.53541	6.78642	3.15385	250
Zm00001d028330	Zm00001d028330_T192	-	1	31039612	31039892	M3-1_peak_125	67	.	5.53541	6.78642	3.15385	250
Zm00001d028330	Zm00001d028330_T193	-	1	31039612	31039892	M3-1_peak_125	67	.	5.53541	6.78642	3.15385	250
Zm00001d028330	Zm00001d028330_T194	-	1	31039612	31039892	M3-1_peak_125	67	.	5.53541	6.78642	3.15385	250
Zm00001d028330	Zm00001d028330_T195	-	1	31039612	31039892	M3-1_peak_125	67	.	5.53541	6.78642	3.15385	250
Zm00001d028330	Zm00001d028330_T196	-	1	31039612	31039892	M3-1_peak_125	67	.	5.53541	6.78642	3.15385	250
Zm00001d028330	Zm00001d028330_T197	-	1	31039612	31039892	M3-1_peak_125	67	.	5.53541	6.78642	3.15385	250
Zm00001d028330	Zm00001d028330_T198	-	1	31039612	31039892	M3-1_peak_125	67	.	5.53541	6.78642	3.15385	250
Zm00001d028330	Zm00001d028330_T199	-	1	31039612	31039892	M3-1_peak_125	67	.	5.53541	6.78642	3.15385	250
Zm00001d028330	Zm00001d028330_T200	-	1	31039612	31039892	M3-1_peak_125	67	.	5.53541	6.78642	3.15385	250
Zm00001d028330	Zm00001d028330_T201	-	1	31039612	31039892	M3-1_peak_125	67	.	5.53541	6.78642	3.15385	250
Zm00001d028330	Zm00001d028330_T202	-	1	31039612	31039892	M3-1_peak_125	67	.	5.53541	6.78642	3.15385	250
Zm00001d028330	Zm00001d028330_T203	-	1	31039612	31039892	M3-1_peak_125	67	.	5.53541	6.78642	3.15385	250
Zm00001d028330	Zm00001d028330_T204	-	1	31039612	31039892	M3-1_peak_125	67	.	5.53541	6.78642	3.15385	250
Zm00001d028330	Zm00001d028330_T205	-	1	31039612	31039892	M3-1_peak_125	67	.	5.53541	6.78642	3.15385	250
Zm00001d028367	Zm00001d028367_T001	+	1	32294149	32294710	M3-1_peak_126	82	.	5.15696	8.23595	4.24142	18
Zm00001d028367	Zm00001d028367_T002	+	1	32294149	32294710	M3-1_peak_126	82	.	5.15696	8.23595	4.24142	18
Zm00001d028367	Zm00001d028367_T003	+	1	32294149	32294710	M3-1_peak_126	82	.	5.15696	8.23595	4.24142	18
Zm00001d028367	Zm00001d028367_T004	+	1	32294149	32294710	M3-1_peak_126	82	.	5.15696	8.23595	4.24142	18
Zm00001d028369	Zm00001d028369_T001	+	1	32353765	32354150	M3-1_peak_127	71	.	4.76907	7.1175	3.45	233
Zm00001d028370	Zm00001d028370_T001	+	1	32362814	32363240	M3-1_peak_128	97	.	6.89973	9.74068	5.52447	44
Zm00001d028391	Zm00001d028391_T001	-	1	33115376	33115652	M3-1_peak_132	110	.	6.64024	11.0076	6.43813	140
Zm00001d028391	Zm00001d028391_T001	-	1	33118049	33118467	M3-1_peak_133	80	.	5.3921	8.08357	4.23565	166
Zm00001d028392	Zm00001d028392_T001	-	1	33151550	33151872	M3-1_peak_134	67	.	5.53541	6.78642	3.15385	150
Zm00001d028397	Zm00001d028397_T001	+	1	33448517	33448945	M3-1_peak_136	78	.	5.94418	7.82297	4.02194	65
Zm00001d028397	Zm00001d028397_T003	+	1	33448517	33448945	M3-1_peak_136	78	.	5.94418	7.82297	4.02194	65
Zm00001d028397	Zm00001d028397_T005	+	1	33448517	33448945	M3-1_peak_136	78	.	5.94418	7.82297	4.02194	65
Zm00001d028397	Zm00001d028397_T006	+	1	33448517	33448945	M3-1_peak_136	78	.	5.94418	7.82297	4.02194	65
Zm00001d028397	Zm00001d028397_T007	+	1	33448517	33448945	M3-1_peak_136	78	.	5.94418	7.82297	4.02194	65
Zm00001d028397	Zm00001d028397_T008	+	1	33448517	33448945	M3-1_peak_136	78	.	5.94418	7.82297	4.02194	65
Zm00001d028397	Zm00001d028397_T009	+	1	33448517	33448945	M3-1_peak_136	78	.	5.94418	7.82297	4.02194	65
Zm00001d028406	Zm00001d028406_T001	-	1	33752169	33752785	M3-1_peak_137	84	.	6.00909	8.44036	4.39765	120
Zm00001d028440	Zm00001d028440_T001	-	1	35119300	35119852	M3-1_peak_143	98	.	7.16979	9.81919	5.5364	100
Zm00001d028441	Zm00001d028441_T001	-	1	35122877	35123369	M3-1_peak_144	87	.	6.81009	8.79509	4.69916	396
Zm00001d028451	Zm00001d028451_T001	-	1	35299274	35299574	M3-1_peak_146	89	.	6.76313	8.98668	4.86182	122
Zm00001d028482	Zm00001d028482_T001	-	1	36507206	36507595	M3-1_peak_149	68	.	5.63269	6.8971	3.25291	250
Zm00001d028532	Zm00001d028532_T001	+	1	38404109	38404437	M3-1_peak_152	65	.	5.25597	6.54654	2.96331	188
Zm00001d028533	Zm00001d028533_T001	+	1	38404109	38404437	M3-1_peak_152	65	.	5.25597	6.54654	2.96331	188
Zm00001d028535	Zm00001d028535_T001	+	1	38515866	38516206	M3-1_peak_153	98	.	6.80659	9.81919	5.5364	150
Zm00001d028535	Zm00001d028535_T002	+	1	38515866	38516206	M3-1_peak_153	98	.	6.80659	9.81919	5.5364	150
Zm00001d028536	Zm00001d028536_T001	-	1	38527405	38527922	M3-1_peak_154	61	.	5.22466	6.17789	2.76646	82
Zm00001d028536	Zm00001d028536_T002	-	1	38527405	38527922	M3-1_peak_154	61	.	5.22466	6.17789	2.76646	82
Zm00001d028536	Zm00001d028536_T003	-	1	38527405	38527922	M3-1_peak_154	61	.	5.22466	6.17789	2.76646	82
Zm00001d028536	Zm00001d028536_T005	-	1	38527405	38527922	M3-1_peak_154	61	.	5.22466	6.17789	2.76646	82
Zm00001d028536	Zm00001d028536_T006	-	1	38527405	38527922	M3-1_peak_154	61	.	5.22466	6.17789	2.76646	82
Zm00001d028536	Zm00001d028536_T007	-	1	38527405	38527922	M3-1_peak_154	61	.	5.22466	6.17789	2.76646	82
Zm00001d028536	Zm00001d028536_T008	-	1	38527405	38527922	M3-1_peak_154	61	.	5.22466	6.17789	2.76646	82
Zm00001d028550	Zm00001d028550_T001	+	1	38975560	38976463	M3-1_peak_155	102	.	6.21019	10.2418	5.79028	185
Zm00001d028550	Zm00001d028550_T002	+	1	38975560	38976463	M3-1_peak_155	102	.	6.21019	10.2418	5.79028	185
Zm00001d028550	Zm00001d028550_T003	+	1	38975560	38976463	M3-1_peak_155	102	.	6.21019	10.2418	5.79028	185
Zm00001d028574	Zm00001d028574_T001	-	1	39488799	39489241	M3-1_peak_158	51	.	4.16601	5.10685	1.88999	0
Zm00001d028574	Zm00001d028574_T001	-	1	39492278	39493002	M3-1_peak_159	143	.	8.95348	14.3941	9.20048	379
Zm00001d028576	Zm00001d028576_T001	+	1	39592086	39592520	M3-1_peak_160	114	.	7.35139	11.4152	6.78767	237
Zm00001d028577	Zm00001d028577_T001	+	1	39676302	39676751	M3-1_peak_161	101	.	6.97089	10.1966	5.79028	355
Zm00001d028597	Zm00001d028597_T003	+	1	40261009	40261762	M3-1_peak_163	69	.	5.18582	6.95302	3.29163	657
Zm00001d028597	Zm00001d028597_T002	+	1	40261009	40261762	M3-1_peak_163	69	.	5.18582	6.95302	3.29163	657
Zm00001d028597	Zm00001d028597_T001	+	1	40261009	40261762	M3-1_peak_163	69	.	5.18582	6.95302	3.29163	657
Zm00001d028597	Zm00001d028597_T005	+	1	40261009	40261762	M3-1_peak_163	69	.	5.18582	6.95302	3.29163	657
Zm00001d028597	Zm00001d028597_T004	+	1	40261009	40261762	M3-1_peak_163	69	.	5.18582	6.95302	3.29163	657
Zm00001d028597	Zm00001d028597_T006	+	1	40261009	40261762	M3-1_peak_163	69	.	5.18582	6.95302	3.29163	657
Zm00001d028597	Zm00001d028597_T007	+	1	40261009	40261762	M3-1_peak_163	69	.	5.18582	6.95302	3.29163	657
Zm00001d028597	Zm00001d028597_T008	+	1	40261009	40261762	M3-1_peak_163	69	.	5.18582	6.95302	3.29163	657
Zm00001d028597	Zm00001d028597_T009	+	1	40261009	40261762	M3-1_peak_163	69	.	5.18582	6.95302	3.29163	657
Zm00001d028597	Zm00001d028597_T010	+	1	40261009	40261762	M3-1_peak_163	69	.	5.18582	6.95302	3.29163	657
Zm00001d028609	Zm00001d028609_T001	+	1	40763692	40763976	M3-1_peak_165	62	.	5.2791	6.25329	2.78166	93
Zm00001d028609	Zm00001d028609_T002	+	1	40763692	40763976	M3-1_peak_165	62	.	5.2791	6.25329	2.78166	93
Zm00001d028620	Zm00001d028620_T001	-	1	41089285	41089625	M3-1_peak_166	73	.	5.56083	7.35091	3.60614	162
Zm00001d028621	Zm00001d028621_T001	-	1	41089285	41089625	M3-1_peak_166	73	.	5.56083	7.35091	3.60614	162
Zm00001d028643	Zm00001d028643_T001	+	1	41700169	41700599	M3-1_peak_168	72	.	5.32082	7.28575	3.57781	164
Zm00001d028649	Zm00001d028649_T001	+	1	41792333	41792690	M3-1_peak_169	97	.	6.96176	9.79228	5.5364	224
Zm00001d028649	Zm00001d028649_T002	+	1	41792333	41792690	M3-1_peak_169	97	.	6.96176	9.79228	5.5364	224
Zm00001d028675	Zm00001d028675_T001	+	1	42746769	42747140	M3-1_peak_171	82	.	5.36761	8.23595	4.24142	210
Zm00001d028679	Zm00001d028679_T001	+	1	42786880	42787560	M3-1_peak_172	54	.	4.422	5.47976	2.19038	618
Zm00001d028679	Zm00001d028679_T002	+	1	42786880	42787560	M3-1_peak_172	54	.	4.422	5.47976	2.19038	618
Zm00001d028680	Zm00001d028680_T001	+	1	42786880	42787560	M3-1_peak_172	54	.	4.422	5.47976	2.19038	618
Zm00001d028680	Zm00001d028680_T002	+	1	42786880	42787560	M3-1_peak_172	54	.	4.422	5.47976	2.19038	618
Zm00001d028680	Zm00001d028680_T003	+	1	42786880	42787560	M3-1_peak_172	54	.	4.422	5.47976	2.19038	618
Zm00001d028707	Zm00001d028707_T002	+	1	43833932	43834474	M3-1_peak_174	140	.	9.38982	14.0657	8.97218	353
Zm00001d028707	Zm00001d028707_T003	+	1	43833932	43834474	M3-1_peak_174	140	.	9.38982	14.0657	8.97218	353
Zm00001d028708	Zm00001d028708_T001	+	1	43892883	43893111	M3-1_peak_175	73	.	4.59593	7.30539	3.57781	107
Zm00001d028708	Zm00001d028708_T001	+	1	43893869	43894344	M3-1_peak_176	73	.	5.20923	7.30539	3.57781	239
Zm00001d028711	Zm00001d028711_T002	-	1	43911556	43911884	M3-1_peak_177	114	.	7.53299	11.4152	6.78767	23
Zm00001d028711	Zm00001d028711_T001	-	1	43911556	43911884	M3-1_peak_177	114	.	7.53299	11.4152	6.78767	23
Zm00001d028711	Zm00001d028711_T003	-	1	43911556	43911884	M3-1_peak_177	114	.	7.53299	11.4152	6.78767	23
Zm00001d028711	Zm00001d028711_T004	-	1	43911556	43911884	M3-1_peak_177	114	.	7.53299	11.4152	6.78767	23
Zm00001d028711	Zm00001d028711_T005	-	1	43911556	43911884	M3-1_peak_177	114	.	7.53299	11.4152	6.78767	23
Zm00001d028711	Zm00001d028711_T006	-	1	43911556	43911884	M3-1_peak_177	114	.	7.53299	11.4152	6.78767	23
Zm00001d028721	Zm00001d028721_T001	-	1	44342001	44342253	M3-1_peak_178	59	.	5.15181	5.94354	2.56028	99
Zm00001d028722	Zm00001d028722_T001	+	1	44342001	44342253	M3-1_peak_178	59	.	5.15181	5.94354	2.56028	99
Zm00001d028759	Zm00001d028759_T001	-	1	45729085	45729457	M3-1_peak_180	69	.	5.29739	6.95302	3.29163	170
Zm00001d028793	Zm00001d028793_T001	-	1	46497255	46497864	M3-1_peak_182	89	.	6.1267	8.93505	4.81114	394
Zm00001d028808	Zm00001d028808_T001	-	1	47026335	47026727	M3-1_peak_185	97	.	6.76556	9.79228	5.5364	151
Zm00001d028839	Zm00001d028839_T001	-	1	48332733	48333150	M3-1_peak_187	59	.	4.51642	5.94877	2.56028	168
Zm00001d028840	Zm00001d028840_T002	+	1	48332733	48333150	M3-1_peak_187	59	.	4.51642	5.94877	2.56028	168
Zm00001d028840	Zm00001d028840_T003	+	1	48332733	48333150	M3-1_peak_187	59	.	4.51642	5.94877	2.56028	168
Zm00001d028867	Zm00001d028867_T001	-	1	49061135	49061859	M3-1_peak_191	53	.	4.44582	5.36516	2.08424	486
Zm00001d028867	Zm00001d028867_T002	-	1	49061135	49061859	M3-1_peak_191	53	.	4.44582	5.36516	2.08424	486
Zm00001d028867	Zm00001d028867_T003	-	1	49061135	49061859	M3-1_peak_191	53	.	4.44582	5.36516	2.08424	486
Zm00001d028870	Zm00001d028870_T001	-	1	49177308	49177732	M3-1_peak_192	87	.	6.81009	8.79509	4.69916	296
Zm00001d028922	Zm00001d028922_T001	-	1	51601155	51601732	M3-1_peak_197	91	.	6.23138	9.12312	4.95056	406
Zm00001d028930	Zm00001d028930_T001	-	1	51837189	51837846	M3-1_peak_198	92	.	6.56228	9.20335	5.01537	333
Zm00001d028941	Zm00001d028941_T001	+	1	52309635	52309959	M3-1_peak_207	74	.	5.7384	7.49891	3.72581	181
Zm00001d028957	Zm00001d028957_T001	+	1	52860035	52860738	M3-1_peak_209	77	.	6.21212	7.73706	3.93771	24
Zm00001d028960	Zm00001d028960_T002	-	1	52945951	52946678	M3-1_peak_210	59	.	4.96269	5.94877	2.56028	50
Zm00001d028960	Zm00001d028960_T004	-	1	52945951	52946678	M3-1_peak_210	59	.	4.96269	5.94877	2.56028	50
Zm00001d028960	Zm00001d028960_T003	-	1	52945951	52946678	M3-1_peak_210	59	.	4.96269	5.94877	2.56028	50
Zm00001d028960	Zm00001d028960_T006	-	1	52945951	52946678	M3-1_peak_210	59	.	4.96269	5.94877	2.56028	50
Zm00001d028960	Zm00001d028960_T007	-	1	52945951	52946678	M3-1_peak_210	59	.	4.96269	5.94877	2.56028	50
Zm00001d028960	Zm00001d028960_T009	-	1	52945951	52946678	M3-1_peak_210	59	.	4.96269	5.94877	2.56028	50
Zm00001d028962	Zm00001d028962_T001	+	1	53030598	53030866	M3-1_peak_212	110	.	7.59293	11.0697	6.49152	78
Zm00001d028974	Zm00001d028974_T001	+	1	53366256	53366578	M3-1_peak_213	62	.	5.126	6.25329	2.78166	178
Zm00001d029051	Zm00001d029051_T001	+	1	56143044	56143649	M3-1_peak_222	85	.	5.68867	8.55877	4.50111	114
Zm00001d029065	Zm00001d029065_T001	+	1	56922144	56922721	M3-1_peak_223	79	.	5.85522	7.99793	4.17403	164
Zm00001d029065	Zm00001d029065_T001	+	1	56923091	56923464	M3-1_peak_224	155	.	9.53864	15.5283	10.1645	192
Zm00001d029067	Zm00001d029067_T001	-	1	57000515	57001023	M3-1_peak_225	62	.	5.2791	6.25329	2.78166	443
Zm00001d029149	Zm00001d029149_T001	+	1	60530609	60531248	M3-1_peak_227	85	.	6.56561	8.58565	4.52418	472
Zm00001d029170	Zm00001d029170_T001	+	1	60935175	60935415	M3-1_peak_228	74	.	5.35882	7.41357	3.66404	154
Zm00001d029170	Zm00001d029170_T001	+	1	60935817	60936094	M3-1_peak_229	59	.	4.96269	5.94877	2.56028	28
Zm00001d029170	Zm00001d029170_T002	+	1	60935175	60935415	M3-1_peak_228	74	.	5.35882	7.41357	3.66404	154
Zm00001d029170	Zm00001d029170_T002	+	1	60935817	60936094	M3-1_peak_229	59	.	4.96269	5.94877	2.56028	28
Zm00001d029170	Zm00001d029170_T003	+	1	60935175	60935415	M3-1_peak_228	74	.	5.35882	7.41357	3.66404	154
Zm00001d029170	Zm00001d029170_T003	+	1	60935817	60936094	M3-1_peak_229	59	.	4.96269	5.94877	2.56028	28
Zm00001d029170	Zm00001d029170_T004	+	1	60935175	60935415	M3-1_peak_228	74	.	5.35882	7.41357	3.66404	154
Zm00001d029170	Zm00001d029170_T004	+	1	60935817	60936094	M3-1_peak_229	59	.	4.96269	5.94877	2.56028	28
Zm00001d029170	Zm00001d029170_T005	+	1	60935175	60935415	M3-1_peak_228	74	.	5.35882	7.41357	3.66404	154
Zm00001d029170	Zm00001d029170_T005	+	1	60935817	60936094	M3-1_peak_229	59	.	4.96269	5.94877	2.56028	28
Zm00001d029170	Zm00001d029170_T006	+	1	60935175	60935415	M3-1_peak_228	74	.	5.35882	7.41357	3.66404	154
Zm00001d029170	Zm00001d029170_T006	+	1	60935817	60936094	M3-1_peak_229	59	.	4.96269	5.94877	2.56028	28
Zm00001d029170	Zm00001d029170_T007	+	1	60935175	60935415	M3-1_peak_228	74	.	5.35882	7.41357	3.66404	154
Zm00001d029170	Zm00001d029170_T007	+	1	60935817	60936094	M3-1_peak_229	59	.	4.96269	5.94877	2.56028	28
Zm00001d029208	Zm00001d029208_T001	+	1	62426589	62427069	M3-1_peak_230	105	.	6.88118	10.5769	6.08415	171
Zm00001d029208	Zm00001d029208_T002	+	1	62426589	62427069	M3-1_peak_230	105	.	6.88118	10.5769	6.08415	171
Zm00001d029208	Zm00001d029208_T003	+	1	62426589	62427069	M3-1_peak_230	105	.	6.88118	10.5769	6.08415	171
Zm00001d029366	Zm00001d029366_T001	+	1	67604554	67604846	M3-1_peak_234	66	.	4.64726	6.6833	3.09022	213
Zm00001d029366	Zm00001d029366_T002	+	1	67604554	67604846	M3-1_peak_234	66	.	4.64726	6.6833	3.09022	213
Zm00001d029366	Zm00001d029366_T003	+	1	67604554	67604846	M3-1_peak_234	66	.	4.64726	6.6833	3.09022	213
Zm00001d029371	Zm00001d029371_T001	+	1	67926135	67926570	M3-1_peak_236	133	.	8.13901	13.3762	8.33196	182
Zm00001d029529	Zm00001d029529_T001	+	1	74917469	74917806	M3-1_peak_238	115	.	8.18798	11.5192	6.87599	176
Zm00001d029594	Zm00001d029594_T001	-	1	78240835	78241258	M3-1_peak_240	59	.	4.85112	5.94877	2.56028	268
Zm00001d029618	Zm00001d029618_T001	-	1	79831553	79832389	M3-1_peak_243	73	.	5.20923	7.30539	3.57781	662
Zm00001d029620	Zm00001d029620_T001	+	1	79984377	79984695	M3-1_peak_244	73	.	4.59593	7.30539	3.57781	135
Zm00001d029679	Zm00001d029679_T001	+	1	82473436	82473762	M3-1_peak_246	50	.	4.51361	5.06484	1.86236	81
Zm00001d029703	Zm00001d029703_T001	+	1	83191715	83191952	M3-1_peak_248	63	.	4.10373	6.30905	2.78166	94
Zm00001d029704	Zm00001d029704_T001	+	1	83198322	83198732	M3-1_peak_249	73	.	5.0048	7.30539	3.57781	234
Zm00001d029705	Zm00001d029705_T001	+	1	83198322	83198732	M3-1_peak_249	73	.	5.0048	7.30539	3.57781	234
Zm00001d029705	Zm00001d029705_T002	+	1	83198322	83198732	M3-1_peak_249	73	.	5.0048	7.30539	3.57781	234
Zm00001d029705	Zm00001d029705_T003	+	1	83198322	83198732	M3-1_peak_249	73	.	5.0048	7.30539	3.57781	234
Zm00001d029705	Zm00001d029705_T004	+	1	83198322	83198732	M3-1_peak_249	73	.	5.0048	7.30539	3.57781	234
Zm00001d029705	Zm00001d029705_T005	+	1	83198322	83198732	M3-1_peak_249	73	.	5.0048	7.30539	3.57781	234
Zm00001d029705	Zm00001d029705_T006	+	1	83198322	83198732	M3-1_peak_249	73	.	5.0048	7.30539	3.57781	234
Zm00001d029705	Zm00001d029705_T007	+	1	83198322	83198732	M3-1_peak_249	73	.	5.0048	7.30539	3.57781	234
Zm00001d029705	Zm00001d029705_T009	+	1	83198322	83198732	M3-1_peak_249	73	.	5.0048	7.30539	3.57781	234
Zm00001d029705	Zm00001d029705_T008	+	1	83198322	83198732	M3-1_peak_249	73	.	5.0048	7.30539	3.57781	234
Zm00001d029705	Zm00001d029705_T012	+	1	83198322	83198732	M3-1_peak_249	73	.	5.0048	7.30539	3.57781	234
Zm00001d029705	Zm00001d029705_T010	+	1	83198322	83198732	M3-1_peak_249	73	.	5.0048	7.30539	3.57781	234
Zm00001d029705	Zm00001d029705_T011	+	1	83198322	83198732	M3-1_peak_249	73	.	5.0048	7.30539	3.57781	234
Zm00001d029705	Zm00001d029705_T013	+	1	83198322	83198732	M3-1_peak_249	73	.	5.0048	7.30539	3.57781	234
Zm00001d029705	Zm00001d029705_T016	+	1	83198322	83198732	M3-1_peak_249	73	.	5.0048	7.30539	3.57781	234
Zm00001d029705	Zm00001d029705_T014	+	1	83198322	83198732	M3-1_peak_249	73	.	5.0048	7.30539	3.57781	234
Zm00001d029705	Zm00001d029705_T015	+	1	83198322	83198732	M3-1_peak_249	73	.	5.0048	7.30539	3.57781	234
Zm00001d029705	Zm00001d029705_T017	+	1	83198322	83198732	M3-1_peak_249	73	.	5.0048	7.30539	3.57781	234
Zm00001d029705	Zm00001d029705_T018	+	1	83198322	83198732	M3-1_peak_249	73	.	5.0048	7.30539	3.57781	234
Zm00001d029705	Zm00001d029705_T019	+	1	83198322	83198732	M3-1_peak_249	73	.	5.0048	7.30539	3.57781	234
Zm00001d029705	Zm00001d029705_T020	+	1	83198322	83198732	M3-1_peak_249	73	.	5.0048	7.30539	3.57781	234
Zm00001d029705	Zm00001d029705_T022	+	1	83198322	83198732	M3-1_peak_249	73	.	5.0048	7.30539	3.57781	234
Zm00001d029705	Zm00001d029705_T021	+	1	83198322	83198732	M3-1_peak_249	73	.	5.0048	7.30539	3.57781	234
Zm00001d029705	Zm00001d029705_T023	+	1	83198322	83198732	M3-1_peak_249	73	.	5.0048	7.30539	3.57781	234
Zm00001d029705	Zm00001d029705_T024	+	1	83198322	83198732	M3-1_peak_249	73	.	5.0048	7.30539	3.57781	234
Zm00001d029705	Zm00001d029705_T025	+	1	83198322	83198732	M3-1_peak_249	73	.	5.0048	7.30539	3.57781	234
Zm00001d029705	Zm00001d029705_T026	+	1	83198322	83198732	M3-1_peak_249	73	.	5.0048	7.30539	3.57781	234
Zm00001d029705	Zm00001d029705_T027	+	1	83198322	83198732	M3-1_peak_249	73	.	5.0048	7.30539	3.57781	234
Zm00001d029705	Zm00001d029705_T028	+	1	83198322	83198732	M3-1_peak_249	73	.	5.0048	7.30539	3.57781	234
Zm00001d029705	Zm00001d029705_T029	+	1	83198322	83198732	M3-1_peak_249	73	.	5.0048	7.30539	3.57781	234
Zm00001d029705	Zm00001d029705_T030	+	1	83198322	83198732	M3-1_peak_249	73	.	5.0048	7.30539	3.57781	234
Zm00001d029705	Zm00001d029705_T031	+	1	83198322	83198732	M3-1_peak_249	73	.	5.0048	7.30539	3.57781	234
Zm00001d029705	Zm00001d029705_T032	+	1	83198322	83198732	M3-1_peak_249	73	.	5.0048	7.30539	3.57781	234
Zm00001d029705	Zm00001d029705_T033	+	1	83198322	83198732	M3-1_peak_249	73	.	5.0048	7.30539	3.57781	234
Zm00001d029705	Zm00001d029705_T034	+	1	83198322	83198732	M3-1_peak_249	73	.	5.0048	7.30539	3.57781	234
Zm00001d029705	Zm00001d029705_T035	+	1	83198322	83198732	M3-1_peak_249	73	.	5.0048	7.30539	3.57781	234
Zm00001d029705	Zm00001d029705_T037	+	1	83198322	83198732	M3-1_peak_249	73	.	5.0048	7.30539	3.57781	234
Zm00001d029705	Zm00001d029705_T036	+	1	83198322	83198732	M3-1_peak_249	73	.	5.0048	7.30539	3.57781	234
Zm00001d029705	Zm00001d029705_T038	+	1	83198322	83198732	M3-1_peak_249	73	.	5.0048	7.30539	3.57781	234
Zm00001d029705	Zm00001d029705_T039	+	1	83198322	83198732	M3-1_peak_249	73	.	5.0048	7.30539	3.57781	234
Zm00001d029705	Zm00001d029705_T040	+	1	83198322	83198732	M3-1_peak_249	73	.	5.0048	7.30539	3.57781	234
Zm00001d029705	Zm00001d029705_T041	+	1	83198322	83198732	M3-1_peak_249	73	.	5.0048	7.30539	3.57781	234
Zm00001d029705	Zm00001d029705_T042	+	1	83198322	83198732	M3-1_peak_249	73	.	5.0048	7.30539	3.57781	234
Zm00001d029705	Zm00001d029705_T043	+	1	83198322	83198732	M3-1_peak_249	73	.	5.0048	7.30539	3.57781	234
Zm00001d029705	Zm00001d029705_T044	+	1	83198322	83198732	M3-1_peak_249	73	.	5.0048	7.30539	3.57781	234
Zm00001d029705	Zm00001d029705_T045	+	1	83198322	83198732	M3-1_peak_249	73	.	5.0048	7.30539	3.57781	234
Zm00001d029705	Zm00001d029705_T046	+	1	83198322	83198732	M3-1_peak_249	73	.	5.0048	7.30539	3.57781	234
Zm00001d029705	Zm00001d029705_T047	+	1	83198322	83198732	M3-1_peak_249	73	.	5.0048	7.30539	3.57781	234
Zm00001d029705	Zm00001d029705_T048	+	1	83198322	83198732	M3-1_peak_249	73	.	5.0048	7.30539	3.57781	234
Zm00001d029705	Zm00001d029705_T049	+	1	83198322	83198732	M3-1_peak_249	73	.	5.0048	7.30539	3.57781	234
Zm00001d029705	Zm00001d029705_T050	+	1	83198322	83198732	M3-1_peak_249	73	.	5.0048	7.30539	3.57781	234
Zm00001d029711	Zm00001d029711_T001	-	1	83549111	83549429	M3-1_peak_250	72	.	5.82786	7.28575	3.57781	271
Zm00001d029783	Zm00001d029783_T001	+	1	86732054	86732647	M3-1_peak_251	91	.	6.71306	9.11123	4.95056	200
Zm00001d029783	Zm00001d029783_T001	+	1	86737042	86737359	M3-1_peak_252	68	.	4.8453	6.86624	3.22802	275
Zm00001d029783	Zm00001d029783_T003	+	1	86732054	86732647	M3-1_peak_251	91	.	6.71306	9.11123	4.95056	200
Zm00001d029783	Zm00001d029783_T003	+	1	86737042	86737359	M3-1_peak_252	68	.	4.8453	6.86624	3.22802	275
Zm00001d029783	Zm00001d029783_T002	+	1	86732054	86732647	M3-1_peak_251	91	.	6.71306	9.11123	4.95056	200
Zm00001d029783	Zm00001d029783_T002	+	1	86737042	86737359	M3-1_peak_252	68	.	4.8453	6.86624	3.22802	275
Zm00001d029783	Zm00001d029783_T004	+	1	86732054	86732647	M3-1_peak_251	91	.	6.71306	9.11123	4.95056	200
Zm00001d029783	Zm00001d029783_T004	+	1	86737042	86737359	M3-1_peak_252	68	.	4.8453	6.86624	3.22802	275
Zm00001d029803	Zm00001d029803_T001	-	1	87590005	87590729	M3-1_peak_254	53	.	4.44582	5.36516	2.08424	1
Zm00001d029803	Zm00001d029803_T002	-	1	87590005	87590729	M3-1_peak_254	53	.	4.44582	5.36516	2.08424	1
Zm00001d029803	Zm00001d029803_T003	-	1	87590005	87590729	M3-1_peak_254	53	.	4.44582	5.36516	2.08424	1
Zm00001d029803	Zm00001d029803_T004	-	1	87590005	87590729	M3-1_peak_254	53	.	4.44582	5.36516	2.08424	1
Zm00001d029803	Zm00001d029803_T005	-	1	87590005	87590729	M3-1_peak_254	53	.	4.44582	5.36516	2.08424	1
Zm00001d029803	Zm00001d029803_T006	-	1	87590005	87590729	M3-1_peak_254	53	.	4.44582	5.36516	2.08424	1
Zm00001d029803	Zm00001d029803_T007	-	1	87590005	87590729	M3-1_peak_254	53	.	4.44582	5.36516	2.08424	1
Zm00001d029803	Zm00001d029803_T008	-	1	87590005	87590729	M3-1_peak_254	53	.	4.44582	5.36516	2.08424	1
Zm00001d029803	Zm00001d029803_T009	-	1	87590005	87590729	M3-1_peak_254	53	.	4.44582	5.36516	2.08424	1
Zm00001d029804	Zm00001d029804_T001	+	1	87663518	87663788	M3-1_peak_255	82	.	4.73567	8.23595	4.24142	181
Zm00001d029872	Zm00001d029872_T001	+	1	91250803	91251078	M3-1_peak_256	82	.	5.21493	8.24789	4.24142	75
Zm00001d029872	Zm00001d029872_T002	+	1	91250803	91251078	M3-1_peak_256	82	.	5.21493	8.24789	4.24142	75
Zm00001d029872	Zm00001d029872_T003	+	1	91250803	91251078	M3-1_peak_256	82	.	5.21493	8.24789	4.24142	75
Zm00001d029899	Zm00001d029899_T001	-	1	93194387	93194984	M3-1_peak_257	67	.	5.35381	6.78642	3.15385	130
Zm00001d029899	Zm00001d029899_T001	-	1	93195985	93196286	M3-1_peak_258	87	.	6.1977	8.79509	4.69916	265
Zm00001d029899	Zm00001d029899_T002	-	1	93194387	93194984	M3-1_peak_257	67	.	5.35381	6.78642	3.15385	130
Zm00001d029899	Zm00001d029899_T002	-	1	93195985	93196286	M3-1_peak_258	87	.	6.1977	8.79509	4.69916	265
Zm00001d029899	Zm00001d029899_T003	-	1	93194387	93194984	M3-1_peak_257	67	.	5.35381	6.78642	3.15385	130
Zm00001d029899	Zm00001d029899_T003	-	1	93195985	93196286	M3-1_peak_258	87	.	6.1977	8.79509	4.69916	265
Zm00001d029978	Zm00001d029978_T001	+	1	97318771	97319002	M3-1_peak_261	75	.	5.75861	7.50239	3.72581	171
Zm00001d029978	Zm00001d029978_T002	+	1	97318771	97319002	M3-1_peak_261	75	.	5.75861	7.50239	3.72581	171
Zm00001d029978	Zm00001d029978_T003	+	1	97318771	97319002	M3-1_peak_261	75	.	5.75861	7.50239	3.72581	171
Zm00001d029978	Zm00001d029978_T004	+	1	97318771	97319002	M3-1_peak_261	75	.	5.75861	7.50239	3.72581	171
Zm00001d030121	Zm00001d030121_T001	+	1	107180527	107180774	M3-1_peak_264	62	.	5.126	6.25329	2.78166	111
Zm00001d030132	Zm00001d030132_T001	-	1	108200097	108200897	M3-1_peak_265	79	.	5.61253	7.99292	4.17403	182
Zm00001d030132	Zm00001d030132_T002	-	1	108200097	108200897	M3-1_peak_265	79	.	5.61253	7.99292	4.17403	182
Zm00001d030132	Zm00001d030132_T003	-	1	108200097	108200897	M3-1_peak_265	79	.	5.61253	7.99292	4.17403	182
Zm00001d030132	Zm00001d030132_T004	-	1	108200097	108200897	M3-1_peak_265	79	.	5.61253	7.99292	4.17403	182
Zm00001d030132	Zm00001d030132_T005	-	1	108200097	108200897	M3-1_peak_265	79	.	5.61253	7.99292	4.17403	182
Zm00001d030163	Zm00001d030163_T001	+	1	109740822	109741178	M3-1_peak_266	101	.	6.97089	10.1966	5.79028	205
Zm00001d030163	Zm00001d030163_T002	+	1	109740822	109741178	M3-1_peak_266	101	.	6.97089	10.1966	5.79028	205
Zm00001d030683	Zm00001d030683_T001	+	1	152852192	152852712	M3-1_peak_268	102	.	6.21019	10.2418	5.79028	191
Zm00001d030683	Zm00001d030683_T002	+	1	152852192	152852712	M3-1_peak_268	102	.	6.21019	10.2418	5.79028	191
Zm00001d030893	Zm00001d030893_T001	+	1	166148290	166148708	M3-1_peak_272	166	.	9.15924	16.6265	11.0013	151
Zm00001d030893	Zm00001d030893_T002	+	1	166148290	166148708	M3-1_peak_272	166	.	9.15924	16.6265	11.0013	151
Zm00001d030893	Zm00001d030893_T003	+	1	166148290	166148708	M3-1_peak_272	166	.	9.15924	16.6265	11.0013	151
Zm00001d030893	Zm00001d030893_T004	+	1	166148290	166148708	M3-1_peak_272	166	.	9.15924	16.6265	11.0013	151
Zm00001d030893	Zm00001d030893_T005	+	1	166148290	166148708	M3-1_peak_272	166	.	9.15924	16.6265	11.0013	151
Zm00001d030893	Zm00001d030893_T008	+	1	166148290	166148708	M3-1_peak_272	166	.	9.15924	16.6265	11.0013	151
Zm00001d030893	Zm00001d030893_T009	+	1	166148290	166148708	M3-1_peak_272	166	.	9.15924	16.6265	11.0013	151
Zm00001d030893	Zm00001d030893_T010	+	1	166148290	166148708	M3-1_peak_272	166	.	9.15924	16.6265	11.0013	151
Zm00001d030893	Zm00001d030893_T011	+	1	166148290	166148708	M3-1_peak_272	166	.	9.15924	16.6265	11.0013	151
Zm00001d030893	Zm00001d030893_T012	+	1	166148290	166148708	M3-1_peak_272	166	.	9.15924	16.6265	11.0013	151
Zm00001d030893	Zm00001d030893_T013	+	1	166148290	166148708	M3-1_peak_272	166	.	9.15924	16.6265	11.0013	151
Zm00001d030893	Zm00001d030893_T015	+	1	166148290	166148708	M3-1_peak_272	166	.	9.15924	16.6265	11.0013	151
Zm00001d030893	Zm00001d030893_T016	+	1	166148290	166148708	M3-1_peak_272	166	.	9.15924	16.6265	11.0013	151
Zm00001d030893	Zm00001d030893_T017	+	1	166148290	166148708	M3-1_peak_272	166	.	9.15924	16.6265	11.0013	151
Zm00001d030893	Zm00001d030893_T018	+	1	166148290	166148708	M3-1_peak_272	166	.	9.15924	16.6265	11.0013	151
Zm00001d030893	Zm00001d030893_T019	+	1	166148290	166148708	M3-1_peak_272	166	.	9.15924	16.6265	11.0013	151
Zm00001d030893	Zm00001d030893_T020	+	1	166148290	166148708	M3-1_peak_272	166	.	9.15924	16.6265	11.0013	151
Zm00001d030893	Zm00001d030893_T021	+	1	166148290	166148708	M3-1_peak_272	166	.	9.15924	16.6265	11.0013	151
Zm00001d030893	Zm00001d030893_T022	+	1	166148290	166148708	M3-1_peak_272	166	.	9.15924	16.6265	11.0013	151
Zm00001d030893	Zm00001d030893_T023	+	1	166148290	166148708	M3-1_peak_272	166	.	9.15924	16.6265	11.0013	151
Zm00001d030893	Zm00001d030893_T024	+	1	166148290	166148708	M3-1_peak_272	166	.	9.15924	16.6265	11.0013	151
Zm00001d030893	Zm00001d030893_T025	+	1	166148290	166148708	M3-1_peak_272	166	.	9.15924	16.6265	11.0013	151
Zm00001d030893	Zm00001d030893_T026	+	1	166148290	166148708	M3-1_peak_272	166	.	9.15924	16.6265	11.0013	151
Zm00001d030893	Zm00001d030893_T027	+	1	166148290	166148708	M3-1_peak_272	166	.	9.15924	16.6265	11.0013	151
Zm00001d031068	Zm00001d031068_T001	+	1	175806877	175807130	M3-1_peak_275	77	.	5.5118	7.73706	3.93771	111
Zm00001d031127	Zm00001d031127_T001	-	1	178719062	178719332	M3-1_peak_276	86	.	6.3349	8.68538	4.61806	98
Zm00001d031127	Zm00001d031127_T002	-	1	178719062	178719332	M3-1_peak_276	86	.	6.3349	8.68538	4.61806	98
Zm00001d031131	Zm00001d031131_T001	+	1	178921677	178922142	M3-1_peak_277	55	.	4.3915	5.56645	2.23984	46
Zm00001d031188	Zm00001d031188_T001	-	1	181706335	181706616	M3-1_peak_278	82	.	5.57826	8.23595	4.24142	194
Zm00001d031188	Zm00001d031188_T002	-	1	181706335	181706616	M3-1_peak_278	82	.	5.57826	8.23595	4.24142	194
Zm00001d031217	Zm00001d031217_T002	-	1	182492034	182492308	M3-1_peak_280	91	.	6.02695	9.12312	4.95056	130
Zm00001d031217	Zm00001d031217_T003	-	1	182492034	182492308	M3-1_peak_280	91	.	6.02695	9.12312	4.95056	130
Zm00001d031217	Zm00001d031217_T005	-	1	182492034	182492308	M3-1_peak_280	91	.	6.02695	9.12312	4.95056	130
Zm00001d031223	Zm00001d031223_T001	+	1	182660212	182660741	M3-1_peak_281	78	.	5.76629	7.84739	4.04397	377
Zm00001d031223	Zm00001d031223_T002	+	1	182660212	182660741	M3-1_peak_281	78	.	5.76629	7.84739	4.04397	377
Zm00001d031223	Zm00001d031223_T003	+	1	182660212	182660741	M3-1_peak_281	78	.	5.76629	7.84739	4.04397	377
Zm00001d031224	Zm00001d031224_T001	-	1	182660212	182660741	M3-1_peak_281	78	.	5.76629	7.84739	4.04397	377
Zm00001d031267	Zm00001d031267_T001	+	1	184397518	184398077	M3-1_peak_282	102	.	6.21019	10.2418	5.79028	233
Zm00001d031267	Zm00001d031267_T002	+	1	184397518	184398077	M3-1_peak_282	102	.	6.21019	10.2418	5.79028	233
Zm00001d031289	Zm00001d031289_T001	+	1	185319255	185319587	M3-1_peak_283	73	.	5.20923	7.30539	3.57781	150
Zm00001d031289	Zm00001d031289_T004	+	1	185319255	185319587	M3-1_peak_283	73	.	5.20923	7.30539	3.57781	150
Zm00001d031289	Zm00001d031289_T005	+	1	185319255	185319587	M3-1_peak_283	73	.	5.20923	7.30539	3.57781	150
Zm00001d031289	Zm00001d031289_T003	+	1	185319255	185319587	M3-1_peak_283	73	.	5.20923	7.30539	3.57781	150
Zm00001d031289	Zm00001d031289_T002	+	1	185319255	185319587	M3-1_peak_283	73	.	5.20923	7.30539	3.57781	150
Zm00001d031289	Zm00001d031289_T006	+	1	185319255	185319587	M3-1_peak_283	73	.	5.20923	7.30539	3.57781	150
Zm00001d031289	Zm00001d031289_T007	+	1	185319255	185319587	M3-1_peak_283	73	.	5.20923	7.30539	3.57781	150
Zm00001d031289	Zm00001d031289_T008	+	1	185319255	185319587	M3-1_peak_283	73	.	5.20923	7.30539	3.57781	150
Zm00001d031289	Zm00001d031289_T009	+	1	185319255	185319587	M3-1_peak_283	73	.	5.20923	7.30539	3.57781	150
Zm00001d031289	Zm00001d031289_T011	+	1	185319255	185319587	M3-1_peak_283	73	.	5.20923	7.30539	3.57781	150
Zm00001d031316	Zm00001d031316_T001	-	1	185882475	185882732	M3-1_peak_284	51	.	4.69534	5.10685	1.88999	41
Zm00001d031316	Zm00001d031316_T002	-	1	185882475	185882732	M3-1_peak_284	51	.	4.69534	5.10685	1.88999	41
Zm00001d031316	Zm00001d031316_T005	-	1	185882475	185882732	M3-1_peak_284	51	.	4.69534	5.10685	1.88999	41
Zm00001d031316	Zm00001d031316_T004	-	1	185882475	185882732	M3-1_peak_284	51	.	4.69534	5.10685	1.88999	41
Zm00001d031316	Zm00001d031316_T003	-	1	185882475	185882732	M3-1_peak_284	51	.	4.69534	5.10685	1.88999	41
Zm00001d031316	Zm00001d031316_T006	-	1	185882475	185882732	M3-1_peak_284	51	.	4.69534	5.10685	1.88999	41
Zm00001d031316	Zm00001d031316_T007	-	1	185882475	185882732	M3-1_peak_284	51	.	4.69534	5.10685	1.88999	41
Zm00001d031316	Zm00001d031316_T009	-	1	185882475	185882732	M3-1_peak_284	51	.	4.69534	5.10685	1.88999	41
Zm00001d031316	Zm00001d031316_T011	-	1	185882475	185882732	M3-1_peak_284	51	.	4.69534	5.10685	1.88999	41
Zm00001d031316	Zm00001d031316_T012	-	1	185882475	185882732	M3-1_peak_284	51	.	4.69534	5.10685	1.88999	41
Zm00001d031316	Zm00001d031316_T013	-	1	185882475	185882732	M3-1_peak_284	51	.	4.69534	5.10685	1.88999	41
Zm00001d031316	Zm00001d031316_T014	-	1	185882475	185882732	M3-1_peak_284	51	.	4.69534	5.10685	1.88999	41
Zm00001d031316	Zm00001d031316_T015	-	1	185882475	185882732	M3-1_peak_284	51	.	4.69534	5.10685	1.88999	41
Zm00001d031316	Zm00001d031316_T016	-	1	185882475	185882732	M3-1_peak_284	51	.	4.69534	5.10685	1.88999	41
Zm00001d031316	Zm00001d031316_T017	-	1	185882475	185882732	M3-1_peak_284	51	.	4.69534	5.10685	1.88999	41
Zm00001d031316	Zm00001d031316_T019	-	1	185882475	185882732	M3-1_peak_284	51	.	4.69534	5.10685	1.88999	41
Zm00001d031316	Zm00001d031316_T020	-	1	185882475	185882732	M3-1_peak_284	51	.	4.69534	5.10685	1.88999	41
Zm00001d031316	Zm00001d031316_T021	-	1	185882475	185882732	M3-1_peak_284	51	.	4.69534	5.10685	1.88999	41
Zm00001d031316	Zm00001d031316_T022	-	1	185882475	185882732	M3-1_peak_284	51	.	4.69534	5.10685	1.88999	41
Zm00001d031442	Zm00001d031442_T001	-	1	190255911	190256144	M3-1_peak_287	82	.	5.57826	8.23595	4.24142	126
Zm00001d031470	Zm00001d031470_T001	-	1	191269442	191269916	M3-1_peak_288	95	.	6.34848	9.50967	5.30824	85
Zm00001d031471	Zm00001d031471_T001	-	1	191269442	191269916	M3-1_peak_288	95	.	6.34848	9.50967	5.30824	85
Zm00001d031542	Zm00001d031542_T001	+	1	193766510	193766802	M3-1_peak_289	61	.	4.96	6.17789	2.76646	180
Zm00001d031543	Zm00001d031543_T001	+	1	193766510	193766802	M3-1_peak_289	61	.	4.96	6.17789	2.76646	180
Zm00001d031543	Zm00001d031543_T002	+	1	193766510	193766802	M3-1_peak_289	61	.	4.96	6.17789	2.76646	180
Zm00001d031543	Zm00001d031543_T003	+	1	193766510	193766802	M3-1_peak_289	61	.	4.96	6.17789	2.76646	180
Zm00001d031543	Zm00001d031543_T005	+	1	193766510	193766802	M3-1_peak_289	61	.	4.96	6.17789	2.76646	180
Zm00001d031543	Zm00001d031543_T004	+	1	193766510	193766802	M3-1_peak_289	61	.	4.96	6.17789	2.76646	180
Zm00001d031543	Zm00001d031543_T008	+	1	193766510	193766802	M3-1_peak_289	61	.	4.96	6.17789	2.76646	180
Zm00001d031543	Zm00001d031543_T010	+	1	193766510	193766802	M3-1_peak_289	61	.	4.96	6.17789	2.76646	180
Zm00001d031543	Zm00001d031543_T012	+	1	193766510	193766802	M3-1_peak_289	61	.	4.96	6.17789	2.76646	180
Zm00001d031543	Zm00001d031543_T013	+	1	193766510	193766802	M3-1_peak_289	61	.	4.96	6.17789	2.76646	180
Zm00001d031543	Zm00001d031543_T015	+	1	193766510	193766802	M3-1_peak_289	61	.	4.96	6.17789	2.76646	180
Zm00001d031543	Zm00001d031543_T017	+	1	193766510	193766802	M3-1_peak_289	61	.	4.96	6.17789	2.76646	180
Zm00001d031543	Zm00001d031543_T019	+	1	193766510	193766802	M3-1_peak_289	61	.	4.96	6.17789	2.76646	180
Zm00001d031545	Zm00001d031545_T001	-	1	193835798	193836052	M3-1_peak_290	87	.	6.59456	8.74726	4.67916	132
Zm00001d031549	Zm00001d031549_T001	-	1	193854213	193854523	M3-1_peak_291	82	.	5.57826	8.23595	4.24142	152
Zm00001d031549	Zm00001d031549_T002	-	1	193854213	193854523	M3-1_peak_291	82	.	5.57826	8.23595	4.24142	152
Zm00001d031555	Zm00001d031555_T001	-	1	194122867	194123114	M3-1_peak_293	74	.	5.25473	7.41357	3.66404	145
Zm00001d031555	Zm00001d031555_T001	-	1	194124507	194124889	M3-1_peak_294	87	.	6.1977	8.79509	4.69916	244
Zm00001d031584	Zm00001d031584_T001	+	1	195509929	195510987	M3-1_peak_298	59	.	4.96269	5.94877	2.56028	796
Zm00001d031636	Zm00001d031636_T001	-	1	197048230	197048708	M3-1_peak_299	77	.	5.68688	7.73706	3.93771	42
Zm00001d031637	Zm00001d031637_T001	-	1	197048230	197048708	M3-1_peak_299	77	.	5.68688	7.73706	3.93771	42
Zm00001d031637	Zm00001d031637_T002	-	1	197048230	197048708	M3-1_peak_299	77	.	5.68688	7.73706	3.93771	42
Zm00001d031637	Zm00001d031637_T003	-	1	197048230	197048708	M3-1_peak_299	77	.	5.68688	7.73706	3.93771	42
Zm00001d031637	Zm00001d031637_T004	-	1	197048230	197048708	M3-1_peak_299	77	.	5.68688	7.73706	3.93771	42
Zm00001d031637	Zm00001d031637_T005	-	1	197048230	197048708	M3-1_peak_299	77	.	5.68688	7.73706	3.93771	42
Zm00001d031657	Zm00001d031657_T001	-	1	197692975	197693353	M3-1_peak_302	53	.	4.80901	5.36516	2.08424	274
Zm00001d031657	Zm00001d031657_T002	-	1	197692975	197693353	M3-1_peak_302	53	.	4.80901	5.36516	2.08424	274
Zm00001d031657	Zm00001d031657_T003	-	1	197692975	197693353	M3-1_peak_302	53	.	4.80901	5.36516	2.08424	274
Zm00001d031661	Zm00001d031661_T001	+	1	197917365	197918063	M3-1_peak_303	82	.	6.4434	8.27401	4.24142	431
Zm00001d031662	Zm00001d031662_T001	-	1	197917365	197918063	M3-1_peak_303	82	.	6.4434	8.27401	4.24142	431
Zm00001d031667	Zm00001d031667_T005	-	1	198131018	198131402	M3-1_peak_304	91	.	6.02695	9.12312	4.95056	230
Zm00001d031667	Zm00001d031667_T004	-	1	198131018	198131402	M3-1_peak_304	91	.	6.02695	9.12312	4.95056	230
Zm00001d031667	Zm00001d031667_T002	-	1	198131018	198131402	M3-1_peak_304	91	.	6.02695	9.12312	4.95056	230
Zm00001d031667	Zm00001d031667_T001	-	1	198131018	198131402	M3-1_peak_304	91	.	6.02695	9.12312	4.95056	230
Zm00001d031667	Zm00001d031667_T003	-	1	198131018	198131402	M3-1_peak_304	91	.	6.02695	9.12312	4.95056	230
Zm00001d031667	Zm00001d031667_T007	-	1	198131018	198131402	M3-1_peak_304	91	.	6.02695	9.12312	4.95056	230
Zm00001d031667	Zm00001d031667_T006	-	1	198131018	198131402	M3-1_peak_304	91	.	6.02695	9.12312	4.95056	230
Zm00001d031667	Zm00001d031667_T008	-	1	198131018	198131402	M3-1_peak_304	91	.	6.02695	9.12312	4.95056	230
Zm00001d031667	Zm00001d031667_T009	-	1	198131018	198131402	M3-1_peak_304	91	.	6.02695	9.12312	4.95056	230
Zm00001d031667	Zm00001d031667_T010	-	1	198131018	198131402	M3-1_peak_304	91	.	6.02695	9.12312	4.95056	230
Zm00001d031667	Zm00001d031667_T014	-	1	198131018	198131402	M3-1_peak_304	91	.	6.02695	9.12312	4.95056	230
Zm00001d031667	Zm00001d031667_T013	-	1	198131018	198131402	M3-1_peak_304	91	.	6.02695	9.12312	4.95056	230
Zm00001d031667	Zm00001d031667_T018	-	1	198131018	198131402	M3-1_peak_304	91	.	6.02695	9.12312	4.95056	230
Zm00001d031668	Zm00001d031668_T001	-	1	198131018	198131402	M3-1_peak_304	91	.	6.02695	9.12312	4.95056	230
Zm00001d031668	Zm00001d031668_T002	-	1	198131018	198131402	M3-1_peak_304	91	.	6.02695	9.12312	4.95056	230
Zm00001d031725	Zm00001d031725_T001	-	1	199651191	199651578	M3-1_peak_306	113	.	7.3056	11.3449	6.75617	156
Zm00001d031725	Zm00001d031725_T001	-	1	199653597	199653848	M3-1_peak_307	52	.	3.76602	5.2792	2.04861	4
Zm00001d031732	Zm00001d031732_T001	-	1	200055653	200056122	M3-1_peak_309	84	.	6.01865	8.4656	4.41472	135
Zm00001d031777	Zm00001d031777_T001	+	1	201513918	201514307	M3-1_peak_312	69	.	5.18582	6.95302	3.29163	169
Zm00001d031778	Zm00001d031778_T001	-	1	201513918	201514307	M3-1_peak_312	69	.	5.18582	6.95302	3.29163	169
Zm00001d031790	Zm00001d031790_T001	+	1	201946669	201947298	M3-1_peak_314	90	.	6.07836	9.08008	4.94475	197
Zm00001d031790	Zm00001d031790_T001	+	1	201953707	201954233	M3-1_peak_315	82	.	5.717	8.27401	4.24142	167
Zm00001d031790	Zm00001d031790_T002	+	1	201946669	201947298	M3-1_peak_314	90	.	6.07836	9.08008	4.94475	197
Zm00001d031790	Zm00001d031790_T002	+	1	201953707	201954233	M3-1_peak_315	82	.	5.717	8.27401	4.24142	167
Zm00001d031792	Zm00001d031792_T001	-	1	201963132	201963621	M3-1_peak_316	58	.	4.99497	5.83324	2.47422	118
Zm00001d031797	Zm00001d031797_T001	+	1	202170390	202170679	M3-1_peak_318	73	.	5.0048	7.30539	3.57781	190
Zm00001d031808	Zm00001d031808_T001	+	1	202466335	202466565	M3-1_peak_319	61	.	4.82767	6.17789	2.76646	31
Zm00001d031808	Zm00001d031808_T001	+	1	202467385	202467782	M3-1_peak_320	74	.	5.7384	7.49891	3.72581	374
Zm00001d031808	Zm00001d031808_T002	+	1	202466335	202466565	M3-1_peak_319	61	.	4.82767	6.17789	2.76646	31
Zm00001d031808	Zm00001d031808_T002	+	1	202467385	202467782	M3-1_peak_320	74	.	5.7384	7.49891	3.72581	374
Zm00001d031809	Zm00001d031809_T001	-	1	202466335	202466565	M3-1_peak_319	61	.	4.82767	6.17789	2.76646	31
Zm00001d031809	Zm00001d031809_T001	-	1	202467385	202467782	M3-1_peak_320	74	.	5.7384	7.49891	3.72581	374
Zm00001d031809	Zm00001d031809_T002	-	1	202466335	202466565	M3-1_peak_319	61	.	4.82767	6.17789	2.76646	31
Zm00001d031809	Zm00001d031809_T002	-	1	202467385	202467782	M3-1_peak_320	74	.	5.7384	7.49891	3.72581	374
Zm00001d031809	Zm00001d031809_T003	-	1	202466335	202466565	M3-1_peak_319	61	.	4.82767	6.17789	2.76646	31
Zm00001d031809	Zm00001d031809_T003	-	1	202467385	202467782	M3-1_peak_320	74	.	5.7384	7.49891	3.72581	374
Zm00001d031809	Zm00001d031809_T004	-	1	202466335	202466565	M3-1_peak_319	61	.	4.82767	6.17789	2.76646	31
Zm00001d031809	Zm00001d031809_T004	-	1	202467385	202467782	M3-1_peak_320	74	.	5.7384	7.49891	3.72581	374
Zm00001d031809	Zm00001d031809_T005	-	1	202467385	202467782	M3-1_peak_320	74	.	5.7384	7.49891	3.72581	374
Zm00001d031813	Zm00001d031813_T001	-	1	202634445	202634676	M3-1_peak_321	62	.	5.4322	6.25329	2.78166	193
Zm00001d031833	Zm00001d031833_T001	-	1	203135375	203136231	M3-1_peak_322	82	.	5.21493	8.24789	4.24142	176
Zm00001d031839	Zm00001d031839_T001	-	1	203325139	203325394	M3-1_peak_324	102	.	5.7889	10.2418	5.79028	130
Zm00001d031861	Zm00001d031861_T001	+	1	204457940	204458294	M3-1_peak_325	102	.	5.99955	10.2418	5.79028	182
Zm00001d031880	Zm00001d031880_T001	+	1	205240420	205241144	M3-1_peak_327	129	.	7.45797	12.9498	7.97085	603
Zm00001d031925	Zm00001d031925_T001	+	1	206932147	206932514	M3-1_peak_328	79	.	5.96679	7.99793	4.17403	108
Zm00001d031925	Zm00001d031925_T001	+	1	206934839	206935408	M3-1_peak_329	89	.	6.1267	8.93505	4.81114	144
Zm00001d031925	Zm00001d031925_T001	+	1	206936281	206936740	M3-1_peak_330	67	.	4.99061	6.78642	3.15385	243
Zm00001d032046	Zm00001d032046_T001	+	1	210550813	210551597	M3-1_peak_333	149	.	8.68455	14.9431	9.62254	214
Zm00001d032046	Zm00001d032046_T001	+	1	210551962	210553275	M3-1_peak_334	110	.	6.84467	11.0076	6.43813	362
Zm00001d032046	Zm00001d032046_T002	+	1	210550813	210551597	M3-1_peak_333	149	.	8.68455	14.9431	9.62254	214
Zm00001d032046	Zm00001d032046_T002	+	1	210551962	210553275	M3-1_peak_334	110	.	6.84467	11.0076	6.43813	362
Zm00001d032046	Zm00001d032046_T003	+	1	210550813	210551597	M3-1_peak_333	149	.	8.68455	14.9431	9.62254	214
Zm00001d032046	Zm00001d032046_T003	+	1	210551962	210553275	M3-1_peak_334	110	.	6.84467	11.0076	6.43813	362
Zm00001d032046	Zm00001d032046_T004	+	1	210550813	210551597	M3-1_peak_333	149	.	8.68455	14.9431	9.62254	214
Zm00001d032046	Zm00001d032046_T004	+	1	210551962	210553275	M3-1_peak_334	110	.	6.84467	11.0076	6.43813	362
Zm00001d032046	Zm00001d032046_T005	+	1	210550813	210551597	M3-1_peak_333	149	.	8.68455	14.9431	9.62254	214
Zm00001d032046	Zm00001d032046_T005	+	1	210551962	210553275	M3-1_peak_334	110	.	6.84467	11.0076	6.43813	362
Zm00001d032069	Zm00001d032069_T001	+	1	211228591	211228995	M3-1_peak_336	96	.	7.26622	9.63166	5.42393	189
Zm00001d032069	Zm00001d032069_T001	+	1	211229424	211229836	M3-1_peak_337	143	.	9.56588	14.3941	9.20048	231
Zm00001d032079	Zm00001d032079_T001	-	1	211799861	211800112	M3-1_peak_338	59	.	4.85112	5.94877	2.56028	232
Zm00001d032103	Zm00001d032103_T001	+	1	213126614	213126888	M3-1_peak_343	97	.	6.56935	9.79228	5.5364	142
Zm00001d032114	Zm00001d032114_T001	+	1	213512306	213512665	M3-1_peak_344	65	.	5.07769	6.54654	2.96331	142
Zm00001d032114	Zm00001d032114_T002	+	1	213512306	213512665	M3-1_peak_344	65	.	5.07769	6.54654	2.96331	142
Zm00001d032114	Zm00001d032114_T003	+	1	213512306	213512665	M3-1_peak_344	65	.	5.07769	6.54654	2.96331	142
Zm00001d032120	Zm00001d032120_T001	+	1	213778197	213778556	M3-1_peak_346	69	.	5.07425	6.95302	3.29163	301
Zm00001d032142	Zm00001d032142_T001	+	1	214317649	214318608	M3-1_peak_347	105	.	6.88118	10.5769	6.08415	163
Zm00001d032142	Zm00001d032142_T001	+	1	214319906	214320152	M3-1_peak_348	64	.	5.1959	6.44144	2.86221	142
Zm00001d032142	Zm00001d032142_T003	+	1	214317649	214318608	M3-1_peak_347	105	.	6.88118	10.5769	6.08415	163
Zm00001d032142	Zm00001d032142_T003	+	1	214319906	214320152	M3-1_peak_348	64	.	5.1959	6.44144	2.86221	142
Zm00001d032142	Zm00001d032142_T002	+	1	214317649	214318608	M3-1_peak_347	105	.	6.88118	10.5769	6.08415	163
Zm00001d032142	Zm00001d032142_T002	+	1	214319906	214320152	M3-1_peak_348	64	.	5.1959	6.44144	2.86221	142
Zm00001d032142	Zm00001d032142_T004	+	1	214317649	214318608	M3-1_peak_347	105	.	6.88118	10.5769	6.08415	163
Zm00001d032142	Zm00001d032142_T004	+	1	214319906	214320152	M3-1_peak_348	64	.	5.1959	6.44144	2.86221	142
Zm00001d032143	Zm00001d032143_T001	-	1	214319906	214320152	M3-1_peak_348	64	.	5.1959	6.44144	2.86221	142
Zm00001d032152	Zm00001d032152_T001	+	1	214577137	214577569	M3-1_peak_351	62	.	5.2791	6.25329	2.78166	193
Zm00001d032153	Zm00001d032153_T001	-	1	214577137	214577569	M3-1_peak_351	62	.	5.2791	6.25329	2.78166	193
Zm00001d032153	Zm00001d032153_T002	-	1	214577137	214577569	M3-1_peak_351	62	.	5.2791	6.25329	2.78166	193
Zm00001d032155	Zm00001d032155_T001	-	1	214592470	214592747	M3-1_peak_352	58	.	4.61773	5.83324	2.47422	225
Zm00001d032185	Zm00001d032185_T001	+	1	216166850	216167373	M3-1_peak_354	72	.	5.62166	7.29919	3.57781	456
Zm00001d032186	Zm00001d032186_T001	+	1	216166850	216167373	M3-1_peak_354	72	.	5.62166	7.29919	3.57781	456
Zm00001d032187	Zm00001d032187_T001	-	1	216172932	216173381	M3-1_peak_355	73	.	5.74946	7.35091	3.60614	273
Zm00001d032222	Zm00001d032222_T001	-	1	217824307	217824567	M3-1_peak_357	67	.	5.17221	6.78642	3.15385	107
Zm00001d032222	Zm00001d032222_T002	-	1	217824307	217824567	M3-1_peak_357	67	.	5.17221	6.78642	3.15385	107
Zm00001d032240	Zm00001d032240_T001	-	1	218510924	218511206	M3-1_peak_359	64	.	4.99969	6.44144	2.86221	128
Zm00001d032346	Zm00001d032346_T002	+	1	223326114	223326510	M3-1_peak_363	51	.	4.69534	5.10685	1.88999	392
Zm00001d032346	Zm00001d032346_T001	+	1	223326114	223326510	M3-1_peak_363	51	.	4.69534	5.10685	1.88999	392
Zm00001d032438	Zm00001d032438_T001	+	1	226373374	226373630	M3-1_peak_365	78	.	5.92435	7.84739	4.04397	169
Zm00001d032438	Zm00001d032438_T001	+	1	226376340	226376648	M3-1_peak_366	72	.	5.357	7.29919	3.57781	26
Zm00001d032494	Zm00001d032494_T001	+	1	228404172	228404473	M3-1_peak_373	64	.	5.1959	6.44144	2.86221	234
Zm00001d032495	Zm00001d032495_T001	+	1	228404172	228404473	M3-1_peak_373	64	.	5.1959	6.44144	2.86221	234
Zm00001d032496	Zm00001d032496_T001	-	1	228404172	228404473	M3-1_peak_373	64	.	5.1959	6.44144	2.86221	234
Zm00001d032504	Zm00001d032504_T001	-	1	228760114	228760350	M3-1_peak_374	61	.	5.09345	6.11496	2.71351	104
Zm00001d032506	Zm00001d032506_T001	+	1	228787216	228788080	M3-1_peak_375	129	.	8.80038	12.9394	7.97085	513
Zm00001d032552	Zm00001d032552_T002	-	1	230243933	230244178	M3-1_peak_379	65	.	5.43425	6.54654	2.96331	90
Zm00001d032552	Zm00001d032552_T003	-	1	230243933	230244178	M3-1_peak_379	65	.	5.43425	6.54654	2.96331	90
Zm00001d032552	Zm00001d032552_T001	-	1	230243933	230244178	M3-1_peak_379	65	.	5.43425	6.54654	2.96331	90
Zm00001d032552	Zm00001d032552_T004	-	1	230243933	230244178	M3-1_peak_379	65	.	5.43425	6.54654	2.96331	90
Zm00001d032552	Zm00001d032552_T007	-	1	230243933	230244178	M3-1_peak_379	65	.	5.43425	6.54654	2.96331	90
Zm00001d032552	Zm00001d032552_T008	-	1	230243933	230244178	M3-1_peak_379	65	.	5.43425	6.54654	2.96331	90
Zm00001d032552	Zm00001d032552_T009	-	1	230243933	230244178	M3-1_peak_379	65	.	5.43425	6.54654	2.96331	90
Zm00001d032605	Zm00001d032605_T001	-	1	231866916	231867175	M3-1_peak_381	79	.	5.79081	7.99292	4.17403	57
Zm00001d032605	Zm00001d032605_T003	-	1	231866916	231867175	M3-1_peak_381	79	.	5.79081	7.99292	4.17403	57
Zm00001d032605	Zm00001d032605_T002	-	1	231866916	231867175	M3-1_peak_381	79	.	5.79081	7.99292	4.17403	57
Zm00001d032605	Zm00001d032605_T004	-	1	231866916	231867175	M3-1_peak_381	79	.	5.79081	7.99292	4.17403	57
Zm00001d032609	Zm00001d032609_T001	+	1	232008263	232008546	M3-1_peak_382	50	.	4.51361	5.06484	1.86236	2
Zm00001d032609	Zm00001d032609_T003	+	1	232008263	232008546	M3-1_peak_382	50	.	4.51361	5.06484	1.86236	2
Zm00001d032609	Zm00001d032609_T002	+	1	232008263	232008546	M3-1_peak_382	50	.	4.51361	5.06484	1.86236	2
Zm00001d032609	Zm00001d032609_T004	+	1	232008263	232008546	M3-1_peak_382	50	.	4.51361	5.06484	1.86236	2
Zm00001d032637	Zm00001d032637_T004	-	1	232699640	232699894	M3-1_peak_383	82	.	5.15696	8.23595	4.24142	121
Zm00001d032637	Zm00001d032637_T004	-	1	232700633	232701072	M3-1_peak_384	123	.	7.26343	12.3144	7.40452	243
Zm00001d032637	Zm00001d032637_T002	-	1	232699640	232699894	M3-1_peak_383	82	.	5.15696	8.23595	4.24142	121
Zm00001d032637	Zm00001d032637_T002	-	1	232700633	232701072	M3-1_peak_384	123	.	7.26343	12.3144	7.40452	243
Zm00001d032637	Zm00001d032637_T001	-	1	232699640	232699894	M3-1_peak_383	82	.	5.15696	8.23595	4.24142	121
Zm00001d032637	Zm00001d032637_T001	-	1	232700633	232701072	M3-1_peak_384	123	.	7.26343	12.3144	7.40452	243
Zm00001d032637	Zm00001d032637_T006	-	1	232699640	232699894	M3-1_peak_383	82	.	5.15696	8.23595	4.24142	121
Zm00001d032637	Zm00001d032637_T006	-	1	232700633	232701072	M3-1_peak_384	123	.	7.26343	12.3144	7.40452	243
Zm00001d032637	Zm00001d032637_T008	-	1	232699640	232699894	M3-1_peak_383	82	.	5.15696	8.23595	4.24142	121
Zm00001d032637	Zm00001d032637_T008	-	1	232700633	232701072	M3-1_peak_384	123	.	7.26343	12.3144	7.40452	243
Zm00001d032637	Zm00001d032637_T009	-	1	232699640	232699894	M3-1_peak_383	82	.	5.15696	8.23595	4.24142	121
Zm00001d032637	Zm00001d032637_T009	-	1	232700633	232701072	M3-1_peak_384	123	.	7.26343	12.3144	7.40452	243
Zm00001d032637	Zm00001d032637_T013	-	1	232699640	232699894	M3-1_peak_383	82	.	5.15696	8.23595	4.24142	121
Zm00001d032637	Zm00001d032637_T013	-	1	232700633	232701072	M3-1_peak_384	123	.	7.26343	12.3144	7.40452	243
Zm00001d032637	Zm00001d032637_T017	-	1	232699640	232699894	M3-1_peak_383	82	.	5.15696	8.23595	4.24142	121
Zm00001d032637	Zm00001d032637_T017	-	1	232700633	232701072	M3-1_peak_384	123	.	7.26343	12.3144	7.40452	243
Zm00001d032637	Zm00001d032637_T020	-	1	232699640	232699894	M3-1_peak_383	82	.	5.15696	8.23595	4.24142	121
Zm00001d032637	Zm00001d032637_T020	-	1	232700633	232701072	M3-1_peak_384	123	.	7.26343	12.3144	7.40452	243
Zm00001d032637	Zm00001d032637_T021	-	1	232699640	232699894	M3-1_peak_383	82	.	5.15696	8.23595	4.24142	121
Zm00001d032637	Zm00001d032637_T021	-	1	232700633	232701072	M3-1_peak_384	123	.	7.26343	12.3144	7.40452	243
Zm00001d032637	Zm00001d032637_T023	-	1	232699640	232699894	M3-1_peak_383	82	.	5.15696	8.23595	4.24142	121
Zm00001d032637	Zm00001d032637_T023	-	1	232700633	232701072	M3-1_peak_384	123	.	7.26343	12.3144	7.40452	243
Zm00001d032637	Zm00001d032637_T025	-	1	232699640	232699894	M3-1_peak_383	82	.	5.15696	8.23595	4.24142	121
Zm00001d032637	Zm00001d032637_T025	-	1	232700633	232701072	M3-1_peak_384	123	.	7.26343	12.3144	7.40452	243
Zm00001d032637	Zm00001d032637_T027	-	1	232699640	232699894	M3-1_peak_383	82	.	5.15696	8.23595	4.24142	121
Zm00001d032637	Zm00001d032637_T027	-	1	232700633	232701072	M3-1_peak_384	123	.	7.26343	12.3144	7.40452	243
Zm00001d032637	Zm00001d032637_T029	-	1	232699640	232699894	M3-1_peak_383	82	.	5.15696	8.23595	4.24142	121
Zm00001d032637	Zm00001d032637_T029	-	1	232700633	232701072	M3-1_peak_384	123	.	7.26343	12.3144	7.40452	243
Zm00001d032637	Zm00001d032637_T031	-	1	232699640	232699894	M3-1_peak_383	82	.	5.15696	8.23595	4.24142	121
Zm00001d032637	Zm00001d032637_T031	-	1	232700633	232701072	M3-1_peak_384	123	.	7.26343	12.3144	7.40452	243
Zm00001d032637	Zm00001d032637_T033	-	1	232699640	232699894	M3-1_peak_383	82	.	5.15696	8.23595	4.24142	121
Zm00001d032637	Zm00001d032637_T033	-	1	232700633	232701072	M3-1_peak_384	123	.	7.26343	12.3144	7.40452	243
Zm00001d032637	Zm00001d032637_T034	-	1	232699640	232699894	M3-1_peak_383	82	.	5.15696	8.23595	4.24142	121
Zm00001d032637	Zm00001d032637_T034	-	1	232700633	232701072	M3-1_peak_384	123	.	7.26343	12.3144	7.40452	243
Zm00001d032669	Zm00001d032669_T001	+	1	233722948	233723398	M3-1_peak_386	58	.	4.27537	5.86499	2.5031	54
Zm00001d032679	Zm00001d032679_T001	+	1	233902613	233903022	M3-1_peak_388	69	.	5.18582	6.95302	3.29163	288
Zm00001d032810	Zm00001d032810_T001	+	1	238935826	238936284	M3-1_peak_394	62	.	5.4322	6.25329	2.78166	453
Zm00001d032810	Zm00001d032810_T002	+	1	238935826	238936284	M3-1_peak_394	62	.	5.4322	6.25329	2.78166	453
Zm00001d032810	Zm00001d032810_T003	+	1	238935826	238936284	M3-1_peak_394	62	.	5.4322	6.25329	2.78166	453
Zm00001d032810	Zm00001d032810_T004	+	1	238935826	238936284	M3-1_peak_394	62	.	5.4322	6.25329	2.78166	453
Zm00001d032810	Zm00001d032810_T005	+	1	238935826	238936284	M3-1_peak_394	62	.	5.4322	6.25329	2.78166	453
Zm00001d032810	Zm00001d032810_T006	+	1	238935826	238936284	M3-1_peak_394	62	.	5.4322	6.25329	2.78166	453
Zm00001d032810	Zm00001d032810_T007	+	1	238935826	238936284	M3-1_peak_394	62	.	5.4322	6.25329	2.78166	453
Zm00001d032810	Zm00001d032810_T008	+	1	238935826	238936284	M3-1_peak_394	62	.	5.4322	6.25329	2.78166	453
Zm00001d032810	Zm00001d032810_T009	+	1	238935826	238936284	M3-1_peak_394	62	.	5.4322	6.25329	2.78166	453
Zm00001d032810	Zm00001d032810_T010	+	1	238935826	238936284	M3-1_peak_394	62	.	5.4322	6.25329	2.78166	453
Zm00001d032810	Zm00001d032810_T011	+	1	238935826	238936284	M3-1_peak_394	62	.	5.4322	6.25329	2.78166	453
Zm00001d032810	Zm00001d032810_T012	+	1	238935826	238936284	M3-1_peak_394	62	.	5.4322	6.25329	2.78166	453
Zm00001d032810	Zm00001d032810_T013	+	1	238935826	238936284	M3-1_peak_394	62	.	5.4322	6.25329	2.78166	453
Zm00001d032838	Zm00001d032838_T001	-	1	239724540	239724906	M3-1_peak_395	114	.	7.71458	11.4152	6.78767	161
Zm00001d032838	Zm00001d032838_T002	-	1	239724540	239724906	M3-1_peak_395	114	.	7.71458	11.4152	6.78767	161
Zm00001d032849	Zm00001d032849_T001	+	1	239984521	239984924	M3-1_peak_396	66	.	4.65405	6.63284	3.04334	52
Zm00001d032849	Zm00001d032849_T002	+	1	239984521	239984924	M3-1_peak_396	66	.	4.65405	6.63284	3.04334	52
Zm00001d032858	Zm00001d032858_T001	+	1	240467468	240467722	M3-1_peak_398	76	.	5.86281	7.69038	3.90672	149
Zm00001d033019	Zm00001d033019_T001	+	1	247131129	247131528	M3-1_peak_400	110	.	6.43581	11.0076	6.43813	257
Zm00001d033079	Zm00001d033079_T001	-	1	249838629	249839025	M3-1_peak_403	82	.	5.36761	8.23595	4.24142	277
Zm00001d033079	Zm00001d033079_T002	-	1	249838629	249839025	M3-1_peak_403	82	.	5.36761	8.23595	4.24142	277
Zm00001d033167	Zm00001d033167_T001	+	1	252662401	252662701	M3-1_peak_405	52	.	4.60061	5.26584	2.03546	248
Zm00001d033222	Zm00001d033222_T001	-	1	255020061	255020645	M3-1_peak_407	87	.	6.1977	8.79509	4.69916	90
Zm00001d033222	Zm00001d033222_T001	-	1	255020878	255021234	M3-1_peak_408	59	.	4.51642	5.94877	2.56028	0
Zm00001d033222	Zm00001d033222_T001	-	1	255023639	255024335	M3-1_peak_409	67	.	5.17221	6.78642	3.15385	25
Zm00001d033232	Zm00001d033232_T001	-	1	255278761	255279206	M3-1_peak_412	50	.	4.51361	5.06484	1.86236	389
Zm00001d033267	Zm00001d033267_T001	-	1	256579147	256579396	M3-1_peak_414	94	.	6.08747	9.49648	5.29658	218
Zm00001d033275	Zm00001d033275_T001	+	1	257135832	257136092	M3-1_peak_415	85	.	6.01049	8.58565	4.52418	120
Zm00001d033275	Zm00001d033275_T002	+	1	257135832	257136092	M3-1_peak_415	85	.	6.01049	8.58565	4.52418	120
Zm00001d033275	Zm00001d033275_T003	+	1	257135832	257136092	M3-1_peak_415	85	.	6.01049	8.58565	4.52418	120
Zm00001d033275	Zm00001d033275_T004	+	1	257135832	257136092	M3-1_peak_415	85	.	6.01049	8.58565	4.52418	120
Zm00001d033275	Zm00001d033275_T005	+	1	257135832	257136092	M3-1_peak_415	85	.	6.01049	8.58565	4.52418	120
Zm00001d033275	Zm00001d033275_T006	+	1	257135832	257136092	M3-1_peak_415	85	.	6.01049	8.58565	4.52418	120
Zm00001d033275	Zm00001d033275_T007	+	1	257135832	257136092	M3-1_peak_415	85	.	6.01049	8.58565	4.52418	120
Zm00001d033275	Zm00001d033275_T008	+	1	257135832	257136092	M3-1_peak_415	85	.	6.01049	8.58565	4.52418	120
Zm00001d033275	Zm00001d033275_T009	+	1	257135832	257136092	M3-1_peak_415	85	.	6.01049	8.58565	4.52418	120
Zm00001d033275	Zm00001d033275_T010	+	1	257135832	257136092	M3-1_peak_415	85	.	6.01049	8.58565	4.52418	120
Zm00001d033297	Zm00001d033297_T001	-	1	258048293	258048643	M3-1_peak_419	105	.	6.88118	10.5769	6.08415	168
Zm00001d033297	Zm00001d033297_T002	-	1	258048293	258048643	M3-1_peak_419	105	.	6.88118	10.5769	6.08415	168
Zm00001d033297	Zm00001d033297_T003	-	1	258048293	258048643	M3-1_peak_419	105	.	6.88118	10.5769	6.08415	168
Zm00001d033297	Zm00001d033297_T004	-	1	258048293	258048643	M3-1_peak_419	105	.	6.88118	10.5769	6.08415	168
Zm00001d033297	Zm00001d033297_T006	-	1	258048293	258048643	M3-1_peak_419	105	.	6.88118	10.5769	6.08415	168
Zm00001d033297	Zm00001d033297_T010	-	1	258048293	258048643	M3-1_peak_419	105	.	6.88118	10.5769	6.08415	168
Zm00001d033297	Zm00001d033297_T011	-	1	258048293	258048643	M3-1_peak_419	105	.	6.88118	10.5769	6.08415	168
Zm00001d033297	Zm00001d033297_T012	-	1	258048293	258048643	M3-1_peak_419	105	.	6.88118	10.5769	6.08415	168
Zm00001d033347	Zm00001d033347_T001	+	1	259827531	259827944	M3-1_peak_421	62	.	5.4322	6.25329	2.78166	157
Zm00001d033347	Zm00001d033347_T001	+	1	259828249	259828522	M3-1_peak_422	72	.	5.62166	7.29919	3.57781	193
Zm00001d033375	Zm00001d033375_T001	-	1	261032986	261033374	M3-1_peak_423	82	.	5.57826	8.23595	4.24142	237
Zm00001d033375	Zm00001d033375_T003	-	1	261032986	261033374	M3-1_peak_423	82	.	5.57826	8.23595	4.24142	237
Zm00001d033375	Zm00001d033375_T002	-	1	261032986	261033374	M3-1_peak_423	82	.	5.57826	8.23595	4.24142	237
Zm00001d033375	Zm00001d033375_T004	-	1	261032986	261033374	M3-1_peak_423	82	.	5.57826	8.23595	4.24142	237
Zm00001d033375	Zm00001d033375_T008	-	1	261032986	261033374	M3-1_peak_423	82	.	5.57826	8.23595	4.24142	237
Zm00001d033375	Zm00001d033375_T040	-	1	261032986	261033374	M3-1_peak_423	82	.	5.57826	8.23595	4.24142	237
Zm00001d033375	Zm00001d033375_T041	-	1	261032986	261033374	M3-1_peak_423	82	.	5.57826	8.23595	4.24142	237
Zm00001d033375	Zm00001d033375_T043	-	1	261032986	261033374	M3-1_peak_423	82	.	5.57826	8.23595	4.24142	237
Zm00001d033375	Zm00001d033375_T044	-	1	261032986	261033374	M3-1_peak_423	82	.	5.57826	8.23595	4.24142	237
Zm00001d033386	Zm00001d033386_T001	-	1	261233343	261233590	M3-1_peak_425	51	.	4.72113	5.16643	1.94424	198
Zm00001d033447	Zm00001d033447_T001	+	1	262991666	262991978	M3-1_peak_426	129	.	7.45797	12.9498	7.97085	92
Zm00001d033447	Zm00001d033447_T002	+	1	262991666	262991978	M3-1_peak_426	129	.	7.45797	12.9498	7.97085	92
Zm00001d033447	Zm00001d033447_T003	+	1	262991666	262991978	M3-1_peak_426	129	.	7.45797	12.9498	7.97085	92
Zm00001d033447	Zm00001d033447_T004	+	1	262991666	262991978	M3-1_peak_426	129	.	7.45797	12.9498	7.97085	92
Zm00001d033447	Zm00001d033447_T005	+	1	262991666	262991978	M3-1_peak_426	129	.	7.45797	12.9498	7.97085	92
Zm00001d033447	Zm00001d033447_T006	+	1	262991666	262991978	M3-1_peak_426	129	.	7.45797	12.9498	7.97085	92
Zm00001d033447	Zm00001d033447_T007	+	1	262991666	262991978	M3-1_peak_426	129	.	7.45797	12.9498	7.97085	92
Zm00001d033475	Zm00001d033475_T001	-	1	263687211	263687488	M3-1_peak_431	105	.	7.50495	10.5762	6.08415	116
Zm00001d033475	Zm00001d033475_T001	-	1	263690976	263691229	M3-1_peak_432	62	.	4.81981	6.25329	2.78166	138
Zm00001d033483	Zm00001d033483_T001	-	1	263982121	263982543	M3-1_peak_433	89	.	6.31532	8.93505	4.81114	156
Zm00001d033484	Zm00001d033484_T001	-	1	263982121	263982543	M3-1_peak_433	89	.	6.31532	8.93505	4.81114	156
Zm00001d033484	Zm00001d033484_T002	-	1	263982121	263982543	M3-1_peak_433	89	.	6.31532	8.93505	4.81114	156
Zm00001d033528	Zm00001d033528_T001	+	1	265788304	265788821	M3-1_peak_436	73	.	5.41366	7.30539	3.57781	148
Zm00001d033528	Zm00001d033528_T002	+	1	265788304	265788821	M3-1_peak_436	73	.	5.41366	7.30539	3.57781	148
Zm00001d033528	Zm00001d033528_T003	+	1	265788304	265788821	M3-1_peak_436	73	.	5.41366	7.30539	3.57781	148
Zm00001d033528	Zm00001d033528_T004	+	1	265788304	265788821	M3-1_peak_436	73	.	5.41366	7.30539	3.57781	148
Zm00001d033528	Zm00001d033528_T005	+	1	265788304	265788821	M3-1_peak_436	73	.	5.41366	7.30539	3.57781	148
Zm00001d033528	Zm00001d033528_T006	+	1	265788304	265788821	M3-1_peak_436	73	.	5.41366	7.30539	3.57781	148
Zm00001d033528	Zm00001d033528_T007	+	1	265788304	265788821	M3-1_peak_436	73	.	5.41366	7.30539	3.57781	148
Zm00001d033572	Zm00001d033572_T001	-	1	267364960	267365286	M3-1_peak_438	67	.	5.35381	6.78642	3.15385	120
Zm00001d033572	Zm00001d033572_T002	-	1	267364960	267365286	M3-1_peak_438	67	.	5.35381	6.78642	3.15385	120
Zm00001d033572	Zm00001d033572_T003	-	1	267364960	267365286	M3-1_peak_438	67	.	5.35381	6.78642	3.15385	120
Zm00001d033572	Zm00001d033572_T004	-	1	267364960	267365286	M3-1_peak_438	67	.	5.35381	6.78642	3.15385	120
Zm00001d033572	Zm00001d033572_T005	-	1	267364960	267365286	M3-1_peak_438	67	.	5.35381	6.78642	3.15385	120
Zm00001d033572	Zm00001d033572_T006	-	1	267364960	267365286	M3-1_peak_438	67	.	5.35381	6.78642	3.15385	120
Zm00001d033572	Zm00001d033572_T007	-	1	267364960	267365286	M3-1_peak_438	67	.	5.35381	6.78642	3.15385	120
Zm00001d033668	Zm00001d033668_T001	+	1	270123380	270123687	M3-1_peak_439	70	.	5.23021	7.08465	3.41743	127
Zm00001d033668	Zm00001d033668_T002	+	1	270123380	270123687	M3-1_peak_439	70	.	5.23021	7.08465	3.41743	127
Zm00001d033668	Zm00001d033668_T003	+	1	270123380	270123687	M3-1_peak_439	70	.	5.23021	7.08465	3.41743	127
Zm00001d033668	Zm00001d033668_T004	+	1	270123380	270123687	M3-1_peak_439	70	.	5.23021	7.08465	3.41743	127
Zm00001d033668	Zm00001d033668_T005	+	1	270123380	270123687	M3-1_peak_439	70	.	5.23021	7.08465	3.41743	127
Zm00001d033668	Zm00001d033668_T006	+	1	270123380	270123687	M3-1_peak_439	70	.	5.23021	7.08465	3.41743	127
Zm00001d033668	Zm00001d033668_T007	+	1	270123380	270123687	M3-1_peak_439	70	.	5.23021	7.08465	3.41743	127
Zm00001d033668	Zm00001d033668_T008	+	1	270123380	270123687	M3-1_peak_439	70	.	5.23021	7.08465	3.41743	127
Zm00001d033668	Zm00001d033668_T009	+	1	270123380	270123687	M3-1_peak_439	70	.	5.23021	7.08465	3.41743	127
Zm00001d033681	Zm00001d033681_T001	+	1	270978843	270979565	M3-1_peak_441	61	.	4.82767	6.17789	2.76646	672
Zm00001d033682	Zm00001d033682_T002	-	1	270985079	270985313	M3-1_peak_442	101	.	7.42249	10.1366	5.79028	90
Zm00001d033682	Zm00001d033682_T001	-	1	270985079	270985313	M3-1_peak_442	101	.	7.42249	10.1366	5.79028	90
Zm00001d033682	Zm00001d033682_T003	-	1	270985079	270985313	M3-1_peak_442	101	.	7.42249	10.1366	5.79028	90
Zm00001d033682	Zm00001d033682_T004	-	1	270985079	270985313	M3-1_peak_442	101	.	7.42249	10.1366	5.79028	90
Zm00001d033705	Zm00001d033705_T001	-	1	271749042	271749730	M3-1_peak_443	123	.	7.47407	12.3144	7.40452	187
Zm00001d033705	Zm00001d033705_T002	-	1	271749042	271749730	M3-1_peak_443	123	.	7.47407	12.3144	7.40452	187
Zm00001d033711	Zm00001d033711_T001	-	1	271958590	271958881	M3-1_peak_444	114	.	7.35139	11.4152	6.78767	158
Zm00001d033745	Zm00001d033745_T001	-	1	272676029	272676799	M3-1_peak_445	95	.	6.34848	9.50967	5.30824	640
Zm00001d033748	Zm00001d033748_T001	-	1	272713425	272713929	M3-1_peak_447	110	.	7.75188	11.0516	6.47537	383
Zm00001d033766	Zm00001d033766_T001	-	1	273082737	273083120	M3-1_peak_448	67	.	5.35381	6.78642	3.15385	136
Zm00001d033766	Zm00001d033766_T002	-	1	273082737	273083120	M3-1_peak_448	67	.	5.35381	6.78642	3.15385	136
Zm00001d033766	Zm00001d033766_T003	-	1	273082737	273083120	M3-1_peak_448	67	.	5.35381	6.78642	3.15385	136
Zm00001d033766	Zm00001d033766_T004	-	1	273082737	273083120	M3-1_peak_448	67	.	5.35381	6.78642	3.15385	136
Zm00001d033766	Zm00001d033766_T005	-	1	273082737	273083120	M3-1_peak_448	67	.	5.35381	6.78642	3.15385	136
Zm00001d033772	Zm00001d033772_T001	+	1	273176788	273177046	M3-1_peak_449	64	.	5.1959	6.44144	2.86221	82
Zm00001d033777	Zm00001d033777_T001	-	1	273466305	273466743	M3-1_peak_450	106	.	6.34706	10.6118	6.11589	322
Zm00001d033777	Zm00001d033777_T002	-	1	273466305	273466743	M3-1_peak_450	106	.	6.34706	10.6118	6.11589	322
Zm00001d033777	Zm00001d033777_T003	-	1	273466305	273466743	M3-1_peak_450	106	.	6.34706	10.6118	6.11589	322
Zm00001d033777	Zm00001d033777_T004	-	1	273466305	273466743	M3-1_peak_450	106	.	6.34706	10.6118	6.11589	322
Zm00001d033794	Zm00001d033794_T001	-	1	273840739	273841092	M3-1_peak_451	79	.	6.32565	7.99292	4.17403	210
Zm00001d033794	Zm00001d033794_T002	-	1	273840739	273841092	M3-1_peak_451	79	.	6.32565	7.99292	4.17403	210
Zm00001d033797	Zm00001d033797_T001	-	1	274045050	274045557	M3-1_peak_452	90	.	6.07836	9.08008	4.94475	116
Zm00001d033797	Zm00001d033797_T002	-	1	274045050	274045557	M3-1_peak_452	90	.	6.07836	9.08008	4.94475	116
Zm00001d033797	Zm00001d033797_T003	-	1	274045050	274045557	M3-1_peak_452	90	.	6.07836	9.08008	4.94475	116
Zm00001d033799	Zm00001d033799_T001	-	1	274086548	274086886	M3-1_peak_453	74	.	5.46292	7.41357	3.66404	133
Zm00001d033799	Zm00001d033799_T003	-	1	274086548	274086886	M3-1_peak_453	74	.	5.46292	7.41357	3.66404	133
Zm00001d033799	Zm00001d033799_T002	-	1	274086548	274086886	M3-1_peak_453	74	.	5.46292	7.41357	3.66404	133
Zm00001d033799	Zm00001d033799_T009	-	1	274086548	274086886	M3-1_peak_453	74	.	5.46292	7.41357	3.66404	133
Zm00001d033799	Zm00001d033799_T013	-	1	274086548	274086886	M3-1_peak_453	74	.	5.46292	7.41357	3.66404	133
Zm00001d033799	Zm00001d033799_T015	-	1	274086548	274086886	M3-1_peak_453	74	.	5.46292	7.41357	3.66404	133
Zm00001d033799	Zm00001d033799_T017	-	1	274086548	274086886	M3-1_peak_453	74	.	5.46292	7.41357	3.66404	133
Zm00001d033799	Zm00001d033799_T019	-	1	274086548	274086886	M3-1_peak_453	74	.	5.46292	7.41357	3.66404	133
Zm00001d033799	Zm00001d033799_T021	-	1	274086548	274086886	M3-1_peak_453	74	.	5.46292	7.41357	3.66404	133
Zm00001d033799	Zm00001d033799_T022	-	1	274086548	274086886	M3-1_peak_453	74	.	5.46292	7.41357	3.66404	133
Zm00001d033799	Zm00001d033799_T025	-	1	274086548	274086886	M3-1_peak_453	74	.	5.46292	7.41357	3.66404	133
Zm00001d033799	Zm00001d033799_T028	-	1	274086548	274086886	M3-1_peak_453	74	.	5.46292	7.41357	3.66404	133
Zm00001d033855	Zm00001d033855_T001	-	1	275955330	275955700	M3-1_peak_455	73	.	5.56083	7.35091	3.60614	156
Zm00001d033855	Zm00001d033855_T002	-	1	275955330	275955700	M3-1_peak_455	73	.	5.56083	7.35091	3.60614	156
Zm00001d033855	Zm00001d033855_T003	-	1	275955330	275955700	M3-1_peak_455	73	.	5.56083	7.35091	3.60614	156
Zm00001d033855	Zm00001d033855_T004	-	1	275955330	275955700	M3-1_peak_455	73	.	5.56083	7.35091	3.60614	156
Zm00001d033862	Zm00001d033862_T001	-	1	276520840	276521175	M3-1_peak_458	59	.	4.51642	5.94877	2.56028	3
Zm00001d033890	Zm00001d033890_T001	+	1	277600911	277601265	M3-1_peak_459	97	.	6.76556	9.79228	5.5364	140
Zm00001d033890	Zm00001d033890_T002	+	1	277600911	277601265	M3-1_peak_459	97	.	6.76556	9.79228	5.5364	140
Zm00001d033893	Zm00001d033893_T001	+	1	277648390	277648734	M3-1_peak_460	115	.	8.18798	11.5192	6.87599	104
Zm00001d033895	Zm00001d033895_T002	+	1	277648390	277648734	M3-1_peak_460	115	.	8.18798	11.5192	6.87599	104
Zm00001d033895	Zm00001d033895_T001	+	1	277648390	277648734	M3-1_peak_460	115	.	8.18798	11.5192	6.87599	104
Zm00001d033895	Zm00001d033895_T005	+	1	277648390	277648734	M3-1_peak_460	115	.	8.18798	11.5192	6.87599	104
Zm00001d033895	Zm00001d033895_T004	+	1	277648390	277648734	M3-1_peak_460	115	.	8.18798	11.5192	6.87599	104
Zm00001d033895	Zm00001d033895_T006	+	1	277648390	277648734	M3-1_peak_460	115	.	8.18798	11.5192	6.87599	104
Zm00001d033895	Zm00001d033895_T008	+	1	277648390	277648734	M3-1_peak_460	115	.	8.18798	11.5192	6.87599	104
Zm00001d033902	Zm00001d033902_T001	-	1	278098808	278099252	M3-1_peak_462	166	.	8.73795	16.6265	11.0013	231
Zm00001d033917	Zm00001d033917_T001	-	1	278532795	278533299	M3-1_peak_463	85	.	6.56561	8.58565	4.52418	194
Zm00001d033942	Zm00001d033942_T001	-	1	279285280	279285701	M3-1_peak_465	55	.	3.98264	5.56645	2.23984	132
Zm00001d033943	Zm00001d033943_T001	+	1	279337049	279337515	M3-1_peak_467	87	.	6.65699	8.79509	4.69916	135
Zm00001d033999	Zm00001d033999_T001	+	1	280696166	280696424	M3-1_peak_471	62	.	5.126	6.25329	2.78166	162
Zm00001d034015	Zm00001d034015_T001	+	1	281226303	281226597	M3-1_peak_472	79	.	5.74366	7.99793	4.17403	152
Zm00001d034015	Zm00001d034015_T002	+	1	281226303	281226597	M3-1_peak_472	79	.	5.74366	7.99793	4.17403	152
Zm00001d034015	Zm00001d034015_T003	+	1	281226303	281226597	M3-1_peak_472	79	.	5.74366	7.99793	4.17403	152
Zm00001d034015	Zm00001d034015_T004	+	1	281226303	281226597	M3-1_peak_472	79	.	5.74366	7.99793	4.17403	152
Zm00001d034015	Zm00001d034015_T005	+	1	281226303	281226597	M3-1_peak_472	79	.	5.74366	7.99793	4.17403	152
Zm00001d034037	Zm00001d034037_T001	+	1	281973844	281974343	M3-1_peak_473	83	.	5.88238	8.38916	4.35287	17
Zm00001d034045	Zm00001d034045_T003	-	1	282166976	282167303	M3-1_peak_474	82	.	5.57826	8.23595	4.24142	182
Zm00001d034045	Zm00001d034045_T004	-	1	282166976	282167303	M3-1_peak_474	82	.	5.57826	8.23595	4.24142	182
Zm00001d034045	Zm00001d034045_T005	-	1	282166976	282167303	M3-1_peak_474	82	.	5.57826	8.23595	4.24142	182
Zm00001d034045	Zm00001d034045_T007	-	1	282166976	282167303	M3-1_peak_474	82	.	5.57826	8.23595	4.24142	182
Zm00001d034045	Zm00001d034045_T009	-	1	282166976	282167303	M3-1_peak_474	82	.	5.57826	8.23595	4.24142	182
Zm00001d034073	Zm00001d034073_T001	-	1	283191779	283192093	M3-1_peak_476	59	.	4.85112	5.94877	2.56028	197
Zm00001d034085	Zm00001d034085_T001	-	1	283655186	283655683	M3-1_peak_477	80	.	5.78452	8.08357	4.23565	206
Zm00001d034085	Zm00001d034085_T002	-	1	283655186	283655683	M3-1_peak_477	80	.	5.78452	8.08357	4.23565	206
Zm00001d034085	Zm00001d034085_T003	-	1	283655186	283655683	M3-1_peak_477	80	.	5.78452	8.08357	4.23565	206
Zm00001d034085	Zm00001d034085_T004	-	1	283655186	283655683	M3-1_peak_477	80	.	5.78452	8.08357	4.23565	206
Zm00001d034109	Zm00001d034109_T001	-	1	284180191	284180658	M3-1_peak_478	87	.	6.46357	8.73445	4.66668	218
Zm00001d034109	Zm00001d034109_T002	-	1	284180191	284180658	M3-1_peak_478	87	.	6.46357	8.73445	4.66668	218
Zm00001d034129	Zm00001d034129_T001	+	1	284690089	284693049	M3-1_peak_480	97	.	6.76556	9.79228	5.5364	1937
Zm00001d034129	Zm00001d034129_T001	+	1	284694226	284694949	M3-1_peak_481	90	.	6.41306	9.08008	4.94475	265
Zm00001d034129	Zm00001d034129_T002	+	1	284690089	284693049	M3-1_peak_480	97	.	6.76556	9.79228	5.5364	1937
Zm00001d034129	Zm00001d034129_T002	+	1	284694226	284694949	M3-1_peak_481	90	.	6.41306	9.08008	4.94475	265
Zm00001d034130	Zm00001d034130_T001	+	1	284699539	284699860	M3-1_peak_482	69	.	5.07425	6.95302	3.29163	8
Zm00001d034143	Zm00001d034143_T001	+	1	285010708	285010953	M3-1_peak_485	68	.	5.10231	6.82909	3.19244	118
Zm00001d034143	Zm00001d034143_T001	+	1	285011914	285012413	M3-1_peak_486	97	.	6.56935	9.79228	5.5364	174
Zm00001d034145	Zm00001d034145_T001	-	1	285022771	285023085	M3-1_peak_487	79	.	5.74366	7.99793	4.17403	186
Zm00001d034145	Zm00001d034145_T001	-	1	285025202	285025452	M3-1_peak_488	85	.	5.05571	8.50275	4.45168	90
Zm00001d034145	Zm00001d034145_T001	-	1	285025877	285026116	M3-1_peak_489	59	.	4.96269	5.94877	2.56028	214
Zm00001d034148	Zm00001d034148_T001	-	1	285036309	285036980	M3-1_peak_490	147	.	9.71216	14.7397	9.46442	206
Zm00001d034186	Zm00001d034186_T001	-	1	285957914	285958664	M3-1_peak_491	82	.	5.36761	8.23595	4.24142	399
Zm00001d034186	Zm00001d034186_T001	-	1	285959546	285960006	M3-1_peak_492	63	.	4.31438	6.30905	2.78166	51
Zm00001d034187	Zm00001d034187_T001	-	1	285957914	285958664	M3-1_peak_491	82	.	5.36761	8.23595	4.24142	399
Zm00001d034187	Zm00001d034187_T001	-	1	285959546	285960006	M3-1_peak_492	63	.	4.31438	6.30905	2.78166	51
Zm00001d034187	Zm00001d034187_T002	-	1	285957914	285958664	M3-1_peak_491	82	.	5.36761	8.23595	4.24142	399
Zm00001d034187	Zm00001d034187_T002	-	1	285959546	285960006	M3-1_peak_492	63	.	4.31438	6.30905	2.78166	51
Zm00001d034187	Zm00001d034187_T003	-	1	285957914	285958664	M3-1_peak_491	82	.	5.36761	8.23595	4.24142	399
Zm00001d034187	Zm00001d034187_T003	-	1	285959546	285960006	M3-1_peak_492	63	.	4.31438	6.30905	2.78166	51
Zm00001d034187	Zm00001d034187_T004	-	1	285957914	285958664	M3-1_peak_491	82	.	5.36761	8.23595	4.24142	399
Zm00001d034187	Zm00001d034187_T004	-	1	285959546	285960006	M3-1_peak_492	63	.	4.31438	6.30905	2.78166	51
Zm00001d034191	Zm00001d034191_T001	-	1	286175211	286175442	M3-1_peak_493	62	.	5.2791	6.25329	2.78166	47
Zm00001d034191	Zm00001d034191_T002	-	1	286175211	286175442	M3-1_peak_493	62	.	5.2791	6.25329	2.78166	47
Zm00001d034191	Zm00001d034191_T003	-	1	286175211	286175442	M3-1_peak_493	62	.	5.2791	6.25329	2.78166	47
Zm00001d034191	Zm00001d034191_T004	-	1	286175211	286175442	M3-1_peak_493	62	.	5.2791	6.25329	2.78166	47
Zm00001d034191	Zm00001d034191_T005	-	1	286175211	286175442	M3-1_peak_493	62	.	5.2791	6.25329	2.78166	47
Zm00001d034197	Zm00001d034197_T001	+	1	286352583	286353333	M3-1_peak_496	123	.	6.84213	12.3144	7.40452	504
Zm00001d034199	Zm00001d034199_T001	+	1	286424645	286425144	M3-1_peak_497	101	.	7.11629	10.1366	5.79028	446
Zm00001d034205	Zm00001d034205_T001	-	1	286743956	286744328	M3-1_peak_498	54	.	4.63018	5.47976	2.19038	363
Zm00001d034217	Zm00001d034217_T001	+	1	286978121	286978820	M3-1_peak_500	188	.	9.58054	18.8538	13.0168	471
Zm00001d034221	Zm00001d034221_T001	-	1	287024915	287025158	M3-1_peak_501	87	.	6.65699	8.79509	4.69916	97
Zm00001d034238	Zm00001d034238_T001	+	1	287571610	287571917	M3-1_peak_502	59	.	4.62798	5.94877	2.56028	146
Zm00001d034239	Zm00001d034239_T001	+	1	287588357	287588659	M3-1_peak_503	62	.	5.2791	6.25329	2.78166	28
Zm00001d034360	Zm00001d034360_T001	-	1	290672099	290672716	M3-1_peak_508	87	.	6.3508	8.79509	4.69916	243
Zm00001d034388	Zm00001d034388_T002	-	1	291670857	291671388	M3-1_peak_509	69	.	5.18582	6.95302	3.29163	263
Zm00001d034388	Zm00001d034388_T003	-	1	291670857	291671388	M3-1_peak_509	69	.	5.18582	6.95302	3.29163	263
Zm00001d034388	Zm00001d034388_T005	-	1	291670857	291671388	M3-1_peak_509	69	.	5.18582	6.95302	3.29163	263
Zm00001d034388	Zm00001d034388_T006	-	1	291670857	291671388	M3-1_peak_509	69	.	5.18582	6.95302	3.29163	263
Zm00001d034388	Zm00001d034388_T010	-	1	291670857	291671388	M3-1_peak_509	69	.	5.18582	6.95302	3.29163	263
Zm00001d034388	Zm00001d034388_T012	-	1	291670857	291671388	M3-1_peak_509	69	.	5.18582	6.95302	3.29163	263
Zm00001d034388	Zm00001d034388_T015	-	1	291670857	291671388	M3-1_peak_509	69	.	5.18582	6.95302	3.29163	263
Zm00001d034388	Zm00001d034388_T017	-	1	291670857	291671388	M3-1_peak_509	69	.	5.18582	6.95302	3.29163	263
Zm00001d034388	Zm00001d034388_T026	-	1	291670857	291671388	M3-1_peak_509	69	.	5.18582	6.95302	3.29163	263
Zm00001d034388	Zm00001d034388_T025	-	1	291670857	291671388	M3-1_peak_509	69	.	5.18582	6.95302	3.29163	263
Zm00001d034388	Zm00001d034388_T023	-	1	291670857	291671388	M3-1_peak_509	69	.	5.18582	6.95302	3.29163	263
Zm00001d034388	Zm00001d034388_T028	-	1	291670857	291671388	M3-1_peak_509	69	.	5.18582	6.95302	3.29163	263
Zm00001d034388	Zm00001d034388_T030	-	1	291670857	291671388	M3-1_peak_509	69	.	5.18582	6.95302	3.29163	263
Zm00001d034388	Zm00001d034388_T034	-	1	291670857	291671388	M3-1_peak_509	69	.	5.18582	6.95302	3.29163	263
Zm00001d034415	Zm00001d034415_T001	-	1	292332509	292332743	M3-1_peak_510	73	.	5.0048	7.30539	3.57781	108
Zm00001d034444	Zm00001d034444_T001	+	1	293191204	293191675	M3-1_peak_511	58	.	4.05224	5.86499	2.5031	34
Zm00001d034444	Zm00001d034444_T001	+	1	293194568	293195304	M3-1_peak_512	129	.	8.80038	12.9394	7.97085	458
Zm00001d034444	Zm00001d034444_T002	+	1	293191204	293191675	M3-1_peak_511	58	.	4.05224	5.86499	2.5031	34
Zm00001d034444	Zm00001d034444_T002	+	1	293194568	293195304	M3-1_peak_512	129	.	8.80038	12.9394	7.97085	458
Zm00001d034480	Zm00001d034480_T001	+	1	294121954	294122437	M3-1_peak_513	82	.	6.4434	8.27401	4.24142	227
Zm00001d034480	Zm00001d034480_T002	+	1	294121954	294122437	M3-1_peak_513	82	.	6.4434	8.27401	4.24142	227
Zm00001d034480	Zm00001d034480_T003	+	1	294121954	294122437	M3-1_peak_513	82	.	6.4434	8.27401	4.24142	227
Zm00001d034480	Zm00001d034480_T004	+	1	294121954	294122437	M3-1_peak_513	82	.	6.4434	8.27401	4.24142	227
Zm00001d034480	Zm00001d034480_T005	+	1	294121954	294122437	M3-1_peak_513	82	.	6.4434	8.27401	4.24142	227
Zm00001d034480	Zm00001d034480_T006	+	1	294121954	294122437	M3-1_peak_513	82	.	6.4434	8.27401	4.24142	227
Zm00001d034480	Zm00001d034480_T007	+	1	294121954	294122437	M3-1_peak_513	82	.	6.4434	8.27401	4.24142	227
Zm00001d034482	Zm00001d034482_T001	+	1	294147463	294147889	M3-1_peak_514	73	.	4.59593	7.30539	3.57781	362
Zm00001d034487	Zm00001d034487_T001	+	1	294260700	294261232	M3-1_peak_515	59	.	4.51642	5.94877	2.56028	253
Zm00001d034487	Zm00001d034487_T002	+	1	294260700	294261232	M3-1_peak_515	59	.	4.51642	5.94877	2.56028	253
Zm00001d034494	Zm00001d034494_T001	+	1	294631591	294632019	M3-1_peak_516	62	.	5.126	6.25329	2.78166	258
Zm00001d034512	Zm00001d034512_T002	+	1	295271757	295272120	M3-1_peak_517	55	.	4.71519	5.58572	2.25652	271
Zm00001d034513	Zm00001d034513_T001	+	1	295271757	295272120	M3-1_peak_517	55	.	4.71519	5.58572	2.25652	271
Zm00001d034518	Zm00001d034518_T001	-	1	295593598	295594722	M3-1_peak_518	118	.	6.99118	11.8735	7.18832	229
Zm00001d034518	Zm00001d034518_T002	-	1	295593598	295594722	M3-1_peak_518	118	.	6.99118	11.8735	7.18832	229
Zm00001d034518	Zm00001d034518_T003	-	1	295593598	295594722	M3-1_peak_518	118	.	6.99118	11.8735	7.18832	229
Zm00001d034518	Zm00001d034518_T004	-	1	295593598	295594722	M3-1_peak_518	118	.	6.99118	11.8735	7.18832	229
Zm00001d034519	Zm00001d034519_T001	-	1	295593598	295594722	M3-1_peak_518	118	.	6.99118	11.8735	7.18832	229
Zm00001d034519	Zm00001d034519_T002	-	1	295593598	295594722	M3-1_peak_518	118	.	6.99118	11.8735	7.18832	229
Zm00001d034533	Zm00001d034533_T001	+	1	295783705	295784189	M3-1_peak_520	101	.	7.26939	10.1366	5.79028	332
Zm00001d034533	Zm00001d034533_T002	+	1	295783705	295784189	M3-1_peak_520	101	.	7.26939	10.1366	5.79028	332
Zm00001d034571	Zm00001d034571_T001	+	1	296596785	296597242	M3-1_peak_521	63	.	4.31438	6.30905	2.78166	129
Zm00001d034571	Zm00001d034571_T002	+	1	296596785	296597242	M3-1_peak_521	63	.	4.31438	6.30905	2.78166	129
Zm00001d034571	Zm00001d034571_T003	+	1	296596785	296597242	M3-1_peak_521	63	.	4.31438	6.30905	2.78166	129
Zm00001d034588	Zm00001d034588_T001	-	1	297244385	297244617	M3-1_peak_522	82	.	5.36761	8.23595	4.24142	104
Zm00001d034595	Zm00001d034595_T001	+	1	297420761	297421097	M3-1_peak_524	79	.	5.63209	7.99793	4.17403	148
Zm00001d034596	Zm00001d034596_T001	+	1	297420761	297421097	M3-1_peak_524	79	.	5.63209	7.99793	4.17403	148
Zm00001d034597	Zm00001d034597_T001	-	1	297444446	297444728	M3-1_peak_526	73	.	4.59593	7.30539	3.57781	224
Zm00001d034597	Zm00001d034597_T002	-	1	297444446	297444728	M3-1_peak_526	73	.	4.59593	7.30539	3.57781	224
Zm00001d034597	Zm00001d034597_T003	-	1	297444446	297444728	M3-1_peak_526	73	.	4.59593	7.30539	3.57781	224
Zm00001d034597	Zm00001d034597_T004	-	1	297444446	297444728	M3-1_peak_526	73	.	4.59593	7.30539	3.57781	224
Zm00001d034597	Zm00001d034597_T005	-	1	297444446	297444728	M3-1_peak_526	73	.	4.59593	7.30539	3.57781	224
Zm00001d034597	Zm00001d034597_T006	-	1	297444446	297444728	M3-1_peak_526	73	.	4.59593	7.30539	3.57781	224
Zm00001d034597	Zm00001d034597_T007	-	1	297444446	297444728	M3-1_peak_526	73	.	4.59593	7.30539	3.57781	224
Zm00001d034597	Zm00001d034597_T008	-	1	297444446	297444728	M3-1_peak_526	73	.	4.59593	7.30539	3.57781	224
Zm00001d034601	Zm00001d034601_T001	+	1	297600124	297600682	M3-1_peak_527	164	.	10.257	16.4602	11.0013	304
Zm00001d034601	Zm00001d034601_T001	+	1	297601559	297601894	M3-1_peak_528	74	.	5.35882	7.41357	3.66404	97
Zm00001d034601	Zm00001d034601_T001	+	1	297603237	297603551	M3-1_peak_529	82	.	5.8986	8.27401	4.24142	197
Zm00001d034602	Zm00001d034602_T001	-	1	297603237	297603551	M3-1_peak_529	82	.	5.8986	8.27401	4.24142	197
Zm00001d034602	Zm00001d034602_T001	-	1	297611256	297611830	M3-1_peak_530	101	.	7.26939	10.1366	5.79028	405
Zm00001d034602	Zm00001d034602_T002	-	1	297603237	297603551	M3-1_peak_529	82	.	5.8986	8.27401	4.24142	197
Zm00001d034602	Zm00001d034602_T002	-	1	297611256	297611830	M3-1_peak_530	101	.	7.26939	10.1366	5.79028	405
Zm00001d034602	Zm00001d034602_T003	-	1	297603237	297603551	M3-1_peak_529	82	.	5.8986	8.27401	4.24142	197
Zm00001d034602	Zm00001d034602_T003	-	1	297611256	297611830	M3-1_peak_530	101	.	7.26939	10.1366	5.79028	405
Zm00001d034602	Zm00001d034602_T004	-	1	297603237	297603551	M3-1_peak_529	82	.	5.8986	8.27401	4.24142	197
Zm00001d034602	Zm00001d034602_T005	-	1	297603237	297603551	M3-1_peak_529	82	.	5.8986	8.27401	4.24142	197
Zm00001d034602	Zm00001d034602_T005	-	1	297611256	297611830	M3-1_peak_530	101	.	7.26939	10.1366	5.79028	405
Zm00001d034602	Zm00001d034602_T006	-	1	297603237	297603551	M3-1_peak_529	82	.	5.8986	8.27401	4.24142	197
Zm00001d034602	Zm00001d034602_T006	-	1	297611256	297611830	M3-1_peak_530	101	.	7.26939	10.1366	5.79028	405
Zm00001d034602	Zm00001d034602_T007	-	1	297603237	297603551	M3-1_peak_529	82	.	5.8986	8.27401	4.24142	197
Zm00001d034628	Zm00001d034628_T001	-	1	298415861	298416153	M3-1_peak_532	73	.	5.41628	7.30594	3.57781	28
Zm00001d034635	Zm00001d034635_T001	-	1	298581817	298582390	M3-1_peak_533	82	.	5.57826	8.23595	4.24142	397
Zm00001d034635	Zm00001d034635_T002	-	1	298581817	298582390	M3-1_peak_533	82	.	5.57826	8.23595	4.24142	397
Zm00001d034655	Zm00001d034655_T001	-	1	298998501	298998803	M3-1_peak_534	79	.	5.52052	7.99793	4.17403	29
Zm00001d034662	Zm00001d034662_T001	+	1	299194894	299195400	M3-1_peak_535	101	.	7.01095	10.1358	5.79028	335
Zm00001d034663	Zm00001d034663_T001	-	1	299194894	299195400	M3-1_peak_535	101	.	7.01095	10.1358	5.79028	335
Zm00001d034672	Zm00001d034672_T001	-	1	299453802	299454037	M3-1_peak_537	101	.	6.75066	10.1764	5.79028	124
Zm00001d034672	Zm00001d034672_T001	-	1	299454484	299454746	M3-1_peak_538	73	.	5.18359	7.35091	3.60614	122
Zm00001d034672	Zm00001d034672_T001	-	1	299455657	299456021	M3-1_peak_539	73	.	5.74946	7.35091	3.60614	337
Zm00001d034721	Zm00001d034721_T001	+	1	300738338	300738757	M3-1_peak_541	79	.	5.96679	7.99793	4.17403	107
Zm00001d034721	Zm00001d034721_T002	+	1	300738338	300738757	M3-1_peak_541	79	.	5.96679	7.99793	4.17403	107
Zm00001d034721	Zm00001d034721_T003	+	1	300738338	300738757	M3-1_peak_541	79	.	5.96679	7.99793	4.17403	107
Zm00001d034723	Zm00001d034723_T001	-	1	300781603	300782094	M3-1_peak_542	96	.	6.81264	9.67292	5.45813	290
Zm00001d034839	Zm00001d034839_T001	-	1	303576240	303576519	M3-1_peak_545	97	.	6.56935	9.79228	5.5364	141
Zm00001d034839	Zm00001d034839_T002	-	1	303576240	303576519	M3-1_peak_545	97	.	6.56935	9.79228	5.5364	141
Zm00001d034839	Zm00001d034839_T003	-	1	303576240	303576519	M3-1_peak_545	97	.	6.56935	9.79228	5.5364	141
Zm00001d034839	Zm00001d034839_T004	-	1	303576240	303576519	M3-1_peak_545	97	.	6.56935	9.79228	5.5364	141
Zm00001d034839	Zm00001d034839_T005	-	1	303576240	303576519	M3-1_peak_545	97	.	6.56935	9.79228	5.5364	141
Zm00001d034839	Zm00001d034839_T006	-	1	303576240	303576519	M3-1_peak_545	97	.	6.56935	9.79228	5.5364	141
Zm00001d034898	Zm00001d034898_T001	-	1	305074050	305074465	M3-1_peak_546	55	.	4.3915	5.56645	2.23984	245
Zm00001d023277	Zm00001d023277_T001	+	10	2013470	2014051	M3-1_peak_547	97	.	6.37314	9.79228	5.5364	281
Zm00001d023277	Zm00001d023277_T002	+	10	2013470	2014051	M3-1_peak_547	97	.	6.37314	9.79228	5.5364	281
Zm00001d023331	Zm00001d023331_T001	+	10	3598842	3599098	M3-1_peak_548	67	.	5.17221	6.78642	3.15385	183
Zm00001d023332	Zm00001d023332_T001	+	10	3598842	3599098	M3-1_peak_548	67	.	5.17221	6.78642	3.15385	183
Zm00001d023371	Zm00001d023371_T001	-	10	4193550	4193987	M3-1_peak_549	80	.	5.98073	8.08357	4.23565	229
Zm00001d023384	Zm00001d023384_T001	-	10	4336091	4337592	M3-1_peak_550	133	.	8.53143	13.3762	8.33196	1232
Zm00001d023385	Zm00001d023385_T001	-	10	4346437	4346933	M3-1_peak_551	89	.	6.27459	8.93406	4.81114	314
Zm00001d023385	Zm00001d023385_T001	-	10	4349018	4350777	M3-1_peak_552	79	.	5.63209	7.99793	4.17403	1139
Zm00001d023390	Zm00001d023390_T001	+	10	4418143	4418774	M3-1_peak_553	144	.	7.89537	14.4449	9.20048	387
Zm00001d023462	Zm00001d023462_T001	+	10	6341676	6342076	M3-1_peak_555	97	.	6.56935	9.79228	5.5364	139
Zm00001d023462	Zm00001d023462_T002	+	10	6341676	6342076	M3-1_peak_555	97	.	6.56935	9.79228	5.5364	139
Zm00001d023468	Zm00001d023468_T001	-	10	6633169	6634165	M3-1_peak_556	115	.	8.18798	11.5192	6.87599	720
Zm00001d023469	Zm00001d023469_T002	-	10	6633169	6634165	M3-1_peak_556	115	.	8.18798	11.5192	6.87599	720
Zm00001d023469	Zm00001d023469_T001	-	10	6633169	6634165	M3-1_peak_556	115	.	8.18798	11.5192	6.87599	720
Zm00001d023469	Zm00001d023469_T003	-	10	6633169	6634165	M3-1_peak_556	115	.	8.18798	11.5192	6.87599	720
Zm00001d023477	Zm00001d023477_T001	+	10	6887312	6887935	M3-1_peak_557	82	.	6.2618	8.27401	4.24142	465
Zm00001d023564	Zm00001d023564_T001	+	10	10309683	10309969	M3-1_peak_558	79	.	5.63209	7.99793	4.17403	120
Zm00001d023564	Zm00001d023564_T002	+	10	10309683	10309969	M3-1_peak_558	79	.	5.63209	7.99793	4.17403	120
Zm00001d023564	Zm00001d023564_T003	+	10	10309683	10309969	M3-1_peak_558	79	.	5.63209	7.99793	4.17403	120
Zm00001d023564	Zm00001d023564_T004	+	10	10309683	10309969	M3-1_peak_558	79	.	5.63209	7.99793	4.17403	120
Zm00001d023700	Zm00001d023700_T001	-	10	16135429	16136212	M3-1_peak_560	82	.	5.9594	8.23903	4.24142	175
Zm00001d024126	Zm00001d024126_T001	-	10	48093515	48093784	M3-1_peak_562	123	.	7.26343	12.3144	7.40452	104
Zm00001d024127	Zm00001d024127_T001	+	10	48093515	48093784	M3-1_peak_562	123	.	7.26343	12.3144	7.40452	104
Zm00001d024252	Zm00001d024252_T001	-	10	59716326	59716587	M3-1_peak_564	53	.	4.80901	5.36516	2.08424	91
Zm00001d024587	Zm00001d024587_T001	+	10	79469358	79469680	M3-1_peak_569	89	.	6.79057	8.93406	4.81114	174
Zm00001d024620	Zm00001d024620_T001	-	10	80556044	80556382	M3-1_peak_570	64	.	5.1959	6.44144	2.86221	192
Zm00001d024734	Zm00001d024734_T001	+	10	85619001	85620005	M3-1_peak_573	73	.	5.0048	7.30539	3.57781	128
Zm00001d024734	Zm00001d024734_T001	+	10	85621108	85621419	M3-1_peak_574	80	.	5.58831	8.08357	4.23565	128
Zm00001d024831	Zm00001d024831_T001	-	10	90133893	90134214	M3-1_peak_576	82	.	5.15696	8.23595	4.24142	180
Zm00001d024832	Zm00001d024832_T001	+	10	90133893	90134214	M3-1_peak_576	82	.	5.15696	8.23595	4.24142	180
Zm00001d024832	Zm00001d024832_T002	+	10	90133893	90134214	M3-1_peak_576	82	.	5.15696	8.23595	4.24142	180
Zm00001d024832	Zm00001d024832_T003	+	10	90133893	90134214	M3-1_peak_576	82	.	5.15696	8.23595	4.24142	180
Zm00001d024832	Zm00001d024832_T004	+	10	90133893	90134214	M3-1_peak_576	82	.	5.15696	8.23595	4.24142	180
Zm00001d024832	Zm00001d024832_T005	+	10	90133893	90134214	M3-1_peak_576	82	.	5.15696	8.23595	4.24142	180
Zm00001d024832	Zm00001d024832_T006	+	10	90133893	90134214	M3-1_peak_576	82	.	5.15696	8.23595	4.24142	180
Zm00001d024832	Zm00001d024832_T007	+	10	90133893	90134214	M3-1_peak_576	82	.	5.15696	8.23595	4.24142	180
Zm00001d024832	Zm00001d024832_T009	+	10	90133893	90134214	M3-1_peak_576	82	.	5.15696	8.23595	4.24142	180
Zm00001d024832	Zm00001d024832_T008	+	10	90133893	90134214	M3-1_peak_576	82	.	5.15696	8.23595	4.24142	180
Zm00001d024832	Zm00001d024832_T010	+	10	90133893	90134214	M3-1_peak_576	82	.	5.15696	8.23595	4.24142	180
Zm00001d024832	Zm00001d024832_T011	+	10	90133893	90134214	M3-1_peak_576	82	.	5.15696	8.23595	4.24142	180
Zm00001d024832	Zm00001d024832_T012	+	10	90133893	90134214	M3-1_peak_576	82	.	5.15696	8.23595	4.24142	180
Zm00001d024832	Zm00001d024832_T013	+	10	90133893	90134214	M3-1_peak_576	82	.	5.15696	8.23595	4.24142	180
Zm00001d024842	Zm00001d024842_T002	+	10	90457584	90458039	M3-1_peak_577	102	.	5.99955	10.2418	5.79028	162
Zm00001d024843	Zm00001d024843_T001	-	10	90457584	90458039	M3-1_peak_577	102	.	5.99955	10.2418	5.79028	162
Zm00001d024940	Zm00001d024940_T001	+	10	96011967	96012310	M3-1_peak_578	53	.	4.80901	5.36516	2.08424	96
Zm00001d024940	Zm00001d024940_T001	+	10	96012857	96013092	M3-1_peak_579	85	.	5.70301	8.55016	4.49465	127
Zm00001d025011	Zm00001d025011_T001	-	10	99638406	99638899	M3-1_peak_580	124	.	8.08725	12.4609	7.5497	284
Zm00001d025011	Zm00001d025011_T002	-	10	99638406	99638899	M3-1_peak_580	124	.	8.08725	12.4609	7.5497	284
Zm00001d025011	Zm00001d025011_T003	-	10	99638406	99638899	M3-1_peak_580	124	.	8.08725	12.4609	7.5497	284
Zm00001d025103	Zm00001d025103_T001	-	10	104220664	104220920	M3-1_peak_583	53	.	4.80901	5.36516	2.08424	66
Zm00001d025103	Zm00001d025103_T002	-	10	104220664	104220920	M3-1_peak_583	53	.	4.80901	5.36516	2.08424	66
Zm00001d025103	Zm00001d025103_T003	-	10	104220664	104220920	M3-1_peak_583	53	.	4.80901	5.36516	2.08424	66
Zm00001d025103	Zm00001d025103_T004	-	10	104220664	104220920	M3-1_peak_583	53	.	4.80901	5.36516	2.08424	66
Zm00001d025225	Zm00001d025225_T001	+	10	110100812	110101142	M3-1_peak_584	82	.	5.15696	8.23595	4.24142	201
Zm00001d025309	Zm00001d025309_T001	+	10	113731732	113731973	M3-1_peak_586	63	.	4.31438	6.30905	2.78166	200
Zm00001d025309	Zm00001d025309_T002	+	10	113731732	113731973	M3-1_peak_586	63	.	4.31438	6.30905	2.78166	200
Zm00001d025314	Zm00001d025314_T001	-	10	114013879	114014339	M3-1_peak_588	82	.	5.717	8.27401	4.24142	319
Zm00001d025326	Zm00001d025326_T001	-	10	114250382	114251012	M3-1_peak_590	93	.	6.24749	9.33232	5.14008	406
Zm00001d025326	Zm00001d025326_T002	-	10	114250382	114251012	M3-1_peak_590	93	.	6.24749	9.33232	5.14008	406
Zm00001d025413	Zm00001d025413_T001	+	10	117932485	117932919	M3-1_peak_593	94	.	6.50384	9.49648	5.29658	373
Zm00001d025413	Zm00001d025413_T002	+	10	117932485	117932919	M3-1_peak_593	94	.	6.50384	9.49648	5.29658	373
Zm00001d025413	Zm00001d025413_T003	+	10	117932485	117932919	M3-1_peak_593	94	.	6.50384	9.49648	5.29658	373
Zm00001d025414	Zm00001d025414_T001	+	10	117932485	117932919	M3-1_peak_593	94	.	6.50384	9.49648	5.29658	373
Zm00001d025436	Zm00001d025436_T001	+	10	118681091	118681527	M3-1_peak_594	107	.	7.2626	10.7205	6.20535	127
Zm00001d025437	Zm00001d025437_T001	+	10	118681091	118681527	M3-1_peak_594	107	.	7.2626	10.7205	6.20535	127
Zm00001d025437	Zm00001d025437_T002	+	10	118681091	118681527	M3-1_peak_594	107	.	7.2626	10.7205	6.20535	127
Zm00001d025565	Zm00001d025565_T001	-	10	122478078	122478454	M3-1_peak_596	102	.	6.21019	10.2418	5.79028	181
Zm00001d025668	Zm00001d025668_T001	-	10	125571504	125571748	M3-1_peak_600	62	.	4.9729	6.25329	2.78166	205
Zm00001d025668	Zm00001d025668_T002	-	10	125571504	125571748	M3-1_peak_600	62	.	4.9729	6.25329	2.78166	205
Zm00001d025668	Zm00001d025668_T003	-	10	125571504	125571748	M3-1_peak_600	62	.	4.9729	6.25329	2.78166	205
Zm00001d025668	Zm00001d025668_T005	-	10	125571504	125571748	M3-1_peak_600	62	.	4.9729	6.25329	2.78166	205
Zm00001d025668	Zm00001d025668_T004	-	10	125571504	125571748	M3-1_peak_600	62	.	4.9729	6.25329	2.78166	205
Zm00001d025752	Zm00001d025752_T001	-	10	128396786	128397043	M3-1_peak_603	66	.	4.49851	6.6833	3.09022	181
Zm00001d025752	Zm00001d025752_T001	-	10	128397810	128398086	M3-1_peak_604	101	.	6.63619	10.1966	5.79028	112
Zm00001d025752	Zm00001d025752_T002	-	10	128396786	128397043	M3-1_peak_603	66	.	4.49851	6.6833	3.09022	181
Zm00001d025752	Zm00001d025752_T002	-	10	128397810	128398086	M3-1_peak_604	101	.	6.63619	10.1966	5.79028	112
Zm00001d025752	Zm00001d025752_T003	-	10	128396786	128397043	M3-1_peak_603	66	.	4.49851	6.6833	3.09022	181
Zm00001d025752	Zm00001d025752_T003	-	10	128397810	128398086	M3-1_peak_604	101	.	6.63619	10.1966	5.79028	112
Zm00001d025752	Zm00001d025752_T004	-	10	128396786	128397043	M3-1_peak_603	66	.	4.49851	6.6833	3.09022	181
Zm00001d025752	Zm00001d025752_T004	-	10	128397810	128398086	M3-1_peak_604	101	.	6.63619	10.1966	5.79028	112
Zm00001d025752	Zm00001d025752_T005	-	10	128396786	128397043	M3-1_peak_603	66	.	4.49851	6.6833	3.09022	181
Zm00001d025752	Zm00001d025752_T005	-	10	128397810	128398086	M3-1_peak_604	101	.	6.63619	10.1966	5.79028	112
Zm00001d025752	Zm00001d025752_T006	-	10	128396786	128397043	M3-1_peak_603	66	.	4.49851	6.6833	3.09022	181
Zm00001d025752	Zm00001d025752_T006	-	10	128397810	128398086	M3-1_peak_604	101	.	6.63619	10.1966	5.79028	112
Zm00001d025752	Zm00001d025752_T007	-	10	128396786	128397043	M3-1_peak_603	66	.	4.49851	6.6833	3.09022	181
Zm00001d025752	Zm00001d025752_T007	-	10	128397810	128398086	M3-1_peak_604	101	.	6.63619	10.1966	5.79028	112
Zm00001d025752	Zm00001d025752_T008	-	10	128396786	128397043	M3-1_peak_603	66	.	4.49851	6.6833	3.09022	181
Zm00001d025752	Zm00001d025752_T008	-	10	128397810	128398086	M3-1_peak_604	101	.	6.63619	10.1966	5.79028	112
Zm00001d025752	Zm00001d025752_T009	-	10	128396786	128397043	M3-1_peak_603	66	.	4.49851	6.6833	3.09022	181
Zm00001d025752	Zm00001d025752_T009	-	10	128397810	128398086	M3-1_peak_604	101	.	6.63619	10.1966	5.79028	112
Zm00001d025761	Zm00001d025761_T001	-	10	128646388	128646829	M3-1_peak_605	89	.	6.50394	8.93505	4.81114	175
Zm00001d025761	Zm00001d025761_T001	-	10	128647952	128648418	M3-1_peak_606	122	.	7.63566	12.2696	7.40452	236
Zm00001d025761	Zm00001d025761_T001	-	10	128648676	128649061	M3-1_peak_607	121	.	7.30489	12.1834	7.40452	244
Zm00001d025761	Zm00001d025761_T002	-	10	128646388	128646829	M3-1_peak_605	89	.	6.50394	8.93505	4.81114	175
Zm00001d025761	Zm00001d025761_T002	-	10	128647952	128648418	M3-1_peak_606	122	.	7.63566	12.2696	7.40452	236
Zm00001d025761	Zm00001d025761_T002	-	10	128648676	128649061	M3-1_peak_607	121	.	7.30489	12.1834	7.40452	244
Zm00001d025761	Zm00001d025761_T003	-	10	128646388	128646829	M3-1_peak_605	89	.	6.50394	8.93505	4.81114	175
Zm00001d025761	Zm00001d025761_T003	-	10	128647952	128648418	M3-1_peak_606	122	.	7.63566	12.2696	7.40452	236
Zm00001d025761	Zm00001d025761_T004	-	10	128646388	128646829	M3-1_peak_605	89	.	6.50394	8.93505	4.81114	175
Zm00001d025761	Zm00001d025761_T004	-	10	128647952	128648418	M3-1_peak_606	122	.	7.63566	12.2696	7.40452	236
Zm00001d025761	Zm00001d025761_T004	-	10	128648676	128649061	M3-1_peak_607	121	.	7.30489	12.1834	7.40452	244
Zm00001d025762	Zm00001d025762_T001	-	10	128647952	128648418	M3-1_peak_606	122	.	7.63566	12.2696	7.40452	236
Zm00001d025762	Zm00001d025762_T001	-	10	128648676	128649061	M3-1_peak_607	121	.	7.30489	12.1834	7.40452	244
Zm00001d025788	Zm00001d025788_T001	-	10	129675003	129675735	M3-1_peak_609	190	.	11.0821	19.0858	13.1515	535
Zm00001d025789	Zm00001d025789_T001	-	10	129675003	129675735	M3-1_peak_609	190	.	11.0821	19.0858	13.1515	535
Zm00001d025789	Zm00001d025789_T002	-	10	129675003	129675735	M3-1_peak_609	190	.	11.0821	19.0858	13.1515	535
Zm00001d025789	Zm00001d025789_T003	-	10	129675003	129675735	M3-1_peak_609	190	.	11.0821	19.0858	13.1515	535
Zm00001d025789	Zm00001d025789_T005	-	10	129675003	129675735	M3-1_peak_609	190	.	11.0821	19.0858	13.1515	535
Zm00001d025789	Zm00001d025789_T006	-	10	129675003	129675735	M3-1_peak_609	190	.	11.0821	19.0858	13.1515	535
Zm00001d025789	Zm00001d025789_T007	-	10	129675003	129675735	M3-1_peak_609	190	.	11.0821	19.0858	13.1515	535
Zm00001d025789	Zm00001d025789_T008	-	10	129675003	129675735	M3-1_peak_609	190	.	11.0821	19.0858	13.1515	535
Zm00001d025789	Zm00001d025789_T009	-	10	129675003	129675735	M3-1_peak_609	190	.	11.0821	19.0858	13.1515	535
Zm00001d025789	Zm00001d025789_T010	-	10	129675003	129675735	M3-1_peak_609	190	.	11.0821	19.0858	13.1515	535
Zm00001d025789	Zm00001d025789_T013	-	10	129675003	129675735	M3-1_peak_609	190	.	11.0821	19.0858	13.1515	535
Zm00001d025789	Zm00001d025789_T014	-	10	129675003	129675735	M3-1_peak_609	190	.	11.0821	19.0858	13.1515	535
Zm00001d025831	Zm00001d025831_T001	+	10	131245693	131245968	M3-1_peak_610	87	.	6.1977	8.79509	4.69916	159
Zm00001d025871	Zm00001d025871_T001	+	10	132196635	132197123	M3-1_peak_612	122	.	7.82428	12.2696	7.40452	208
Zm00001d025872	Zm00001d025872_T001	-	10	132196635	132197123	M3-1_peak_612	122	.	7.82428	12.2696	7.40452	208
Zm00001d025900	Zm00001d025900_T001	-	10	133323671	133323941	M3-1_peak_613	64	.	5.05219	6.40059	2.85863	265
Zm00001d025900	Zm00001d025900_T002	-	10	133323671	133323941	M3-1_peak_613	64	.	5.05219	6.40059	2.85863	265
Zm00001d025903	Zm00001d025903_T001	+	10	133414569	133415328	M3-1_peak_614	93	.	6.76154	9.38273	5.18853	587
Zm00001d025903	Zm00001d025903_T002	+	10	133414569	133415328	M3-1_peak_614	93	.	6.76154	9.38273	5.18853	587
Zm00001d025911	Zm00001d025911_T002	+	10	133606623	133607614	M3-1_peak_617	98	.	6.98819	9.81919	5.5364	200
Zm00001d025911	Zm00001d025911_T001	+	10	133606623	133607614	M3-1_peak_617	98	.	6.98819	9.81919	5.5364	200
Zm00001d025911	Zm00001d025911_T003	+	10	133606623	133607614	M3-1_peak_617	98	.	6.98819	9.81919	5.5364	200
Zm00001d025922	Zm00001d025922_T001	-	10	133786345	133786688	M3-1_peak_618	82	.	4.73567	8.23595	4.24142	4
Zm00001d025953	Zm00001d025953_T001	+	10	134614836	134615247	M3-1_peak_619	59	.	5.15181	5.94354	2.56028	245
Zm00001d025953	Zm00001d025953_T002	+	10	134614836	134615247	M3-1_peak_619	59	.	5.15181	5.94354	2.56028	245
Zm00001d025953	Zm00001d025953_T003	+	10	134614836	134615247	M3-1_peak_619	59	.	5.15181	5.94354	2.56028	245
Zm00001d025953	Zm00001d025953_T004	+	10	134614836	134615247	M3-1_peak_619	59	.	5.15181	5.94354	2.56028	245
Zm00001d025963	Zm00001d025963_T001	+	10	134954501	134955447	M3-1_peak_622	148	.	9.32694	14.849	9.5688	846
Zm00001d025963	Zm00001d025963_T002	+	10	134954501	134955447	M3-1_peak_622	148	.	9.32694	14.849	9.5688	846
Zm00001d025963	Zm00001d025963_T003	+	10	134954501	134955447	M3-1_peak_622	148	.	9.32694	14.849	9.5688	846
Zm00001d025963	Zm00001d025963_T004	+	10	134954501	134955447	M3-1_peak_622	148	.	9.32694	14.849	9.5688	846
Zm00001d025963	Zm00001d025963_T005	+	10	134954501	134955447	M3-1_peak_622	148	.	9.32694	14.849	9.5688	846
Zm00001d025964	Zm00001d025964_T001	+	10	134976423	134976843	M3-1_peak_624	114	.	8.07778	11.4152	6.78767	192
Zm00001d025984	Zm00001d025984_T001	+	10	135302027	135302995	M3-1_peak_625	79	.	5.52052	7.99793	4.17403	246
Zm00001d025984	Zm00001d025984_T002	+	10	135302027	135302995	M3-1_peak_625	79	.	5.52052	7.99793	4.17403	246
Zm00001d025984	Zm00001d025984_T003	+	10	135302027	135302995	M3-1_peak_625	79	.	5.52052	7.99793	4.17403	246
Zm00001d025993	Zm00001d025993_T001	+	10	135597156	135597407	M3-1_peak_626	63	.	4.31438	6.30905	2.78166	200
Zm00001d026012	Zm00001d026012_T001	-	10	135967785	135968085	M3-1_peak_627	123	.	7.47407	12.3144	7.40452	174
Zm00001d026047	Zm00001d026047_T001	-	10	136889977	136891950	M3-1_peak_629	107	.	7.2626	10.7205	6.20535	971
Zm00001d026047	Zm00001d026047_T001	-	10	136894021	136894345	M3-1_peak_630	125	.	8.24634	12.5489	7.63045	188
Zm00001d026047	Zm00001d026047_T002	-	10	136889977	136891950	M3-1_peak_629	107	.	7.2626	10.7205	6.20535	971
Zm00001d026047	Zm00001d026047_T002	-	10	136894021	136894345	M3-1_peak_630	125	.	8.24634	12.5489	7.63045	188
Zm00001d026050	Zm00001d026050_T001	+	10	137005110	137005353	M3-1_peak_632	76	.	4.85208	7.65382	3.87408	59
Zm00001d026060	Zm00001d026060_T001	+	10	137295774	137296253	M3-1_peak_638	89	.	5.93808	8.93505	4.81114	288
Zm00001d026060	Zm00001d026060_T001	+	10	137297650	137298034	M3-1_peak_639	87	.	6.3508	8.79509	4.69916	223
Zm00001d026060	Zm00001d026060_T003	+	10	137295774	137296253	M3-1_peak_638	89	.	5.93808	8.93505	4.81114	288
Zm00001d026060	Zm00001d026060_T003	+	10	137297650	137298034	M3-1_peak_639	87	.	6.3508	8.79509	4.69916	223
Zm00001d026060	Zm00001d026060_T002	+	10	137295774	137296253	M3-1_peak_638	89	.	5.93808	8.93505	4.81114	288
Zm00001d026060	Zm00001d026060_T002	+	10	137297650	137298034	M3-1_peak_639	87	.	6.3508	8.79509	4.69916	223
Zm00001d026060	Zm00001d026060_T004	+	10	137295774	137296253	M3-1_peak_638	89	.	5.93808	8.93505	4.81114	288
Zm00001d026060	Zm00001d026060_T004	+	10	137305826	137306066	M3-1_peak_640	67	.	5.53541	6.78642	3.15385	158
Zm00001d026060	Zm00001d026060_T004	+	10	137297650	137298034	M3-1_peak_639	87	.	6.3508	8.79509	4.69916	223
Zm00001d026060	Zm00001d026060_T005	+	10	137295774	137296253	M3-1_peak_638	89	.	5.93808	8.93505	4.81114	288
Zm00001d026060	Zm00001d026060_T005	+	10	137297650	137298034	M3-1_peak_639	87	.	6.3508	8.79509	4.69916	223
Zm00001d026061	Zm00001d026061_T001	-	10	137305826	137306066	M3-1_peak_640	67	.	5.53541	6.78642	3.15385	158
Zm00001d026061	Zm00001d026061_T001	-	10	137308980	137309331	M3-1_peak_641	73	.	5.20923	7.30539	3.57781	151
Zm00001d026062	Zm00001d026062_T001	-	10	137308980	137309331	M3-1_peak_641	73	.	5.20923	7.30539	3.57781	151
Zm00001d026067	Zm00001d026067_T001	-	10	137486023	137486268	M3-1_peak_642	50	.	4.36051	5.06484	1.86236	2
Zm00001d026072	Zm00001d026072_T001	-	10	137694422	137694695	M3-1_peak_643	74	.	5.8915	7.49891	3.72581	121
Zm00001d026084	Zm00001d026084_T001	+	10	138081466	138082213	M3-1_peak_644	148	.	9.28897	14.8093	9.53292	506
Zm00001d026096	Zm00001d026096_T001	+	10	138348959	138349313	M3-1_peak_646	110	.	6.64024	11.0076	6.43813	88
Zm00001d026121	Zm00001d026121_T001	+	10	138894667	138895106	M3-1_peak_647	89	.	6.69256	8.93505	4.81114	208
Zm00001d026127	Zm00001d026127_T001	+	10	139138269	139138596	M3-1_peak_648	91	.	6.02695	9.12312	4.95056	101
Zm00001d026131	Zm00001d026131_T001	+	10	139320350	139321153	M3-1_peak_649	50	.	3.75473	5.08049	1.87459	0
Zm00001d026132	Zm00001d026132_T001	+	10	139326297	139326700	M3-1_peak_650	91	.	6.23138	9.12312	4.95056	185
Zm00001d026148	Zm00001d026148_T001	-	10	139802040	139802405	M3-1_peak_651	102	.	6.42084	10.2418	5.79028	179
Zm00001d026148	Zm00001d026148_T002	-	10	139802040	139802405	M3-1_peak_651	102	.	6.42084	10.2418	5.79028	179
Zm00001d026149	Zm00001d026149_T001	-	10	139802040	139802405	M3-1_peak_651	102	.	6.42084	10.2418	5.79028	179
Zm00001d026182	Zm00001d026182_T001	-	10	140515150	140515726	M3-1_peak_652	62	.	5.126	6.25329	2.78166	111
Zm00001d026184	Zm00001d026184_T001	-	10	140528869	140529116	M3-1_peak_653	73	.	5.41628	7.30594	3.57781	145
Zm00001d026185	Zm00001d026185_T001	+	10	140532906	140534542	M3-1_peak_654	82	.	6.0802	8.27401	4.24142	1054
Zm00001d026191	Zm00001d026191_T001	+	10	140618926	140619402	M3-1_peak_658	122	.	7.96292	12.2831	7.40452	319
Zm00001d026222	Zm00001d026222_T001	+	10	141451379	141451704	M3-1_peak_662	98	.	6.62499	9.81919	5.5364	277
Zm00001d026223	Zm00001d026223_T001	-	10	141451379	141451704	M3-1_peak_662	98	.	6.62499	9.81919	5.5364	277
Zm00001d026239	Zm00001d026239_T002	-	10	141710448	141710835	M3-1_peak_663	57	.	5.06407	5.77222	2.43101	104
Zm00001d026239	Zm00001d026239_T004	-	10	141710448	141710835	M3-1_peak_663	57	.	5.06407	5.77222	2.43101	104
Zm00001d026239	Zm00001d026239_T006	-	10	141710448	141710835	M3-1_peak_663	57	.	5.06407	5.77222	2.43101	104
Zm00001d026239	Zm00001d026239_T005	-	10	141710448	141710835	M3-1_peak_663	57	.	5.06407	5.77222	2.43101	104
Zm00001d026239	Zm00001d026239_T007	-	10	141710448	141710835	M3-1_peak_663	57	.	5.06407	5.77222	2.43101	104
Zm00001d026239	Zm00001d026239_T008	-	10	141710448	141710835	M3-1_peak_663	57	.	5.06407	5.77222	2.43101	104
Zm00001d026239	Zm00001d026239_T009	-	10	141710448	141710835	M3-1_peak_663	57	.	5.06407	5.77222	2.43101	104
Zm00001d026239	Zm00001d026239_T010	-	10	141710448	141710835	M3-1_peak_663	57	.	5.06407	5.77222	2.43101	104
Zm00001d026239	Zm00001d026239_T011	-	10	141710448	141710835	M3-1_peak_663	57	.	5.06407	5.77222	2.43101	104
Zm00001d026240	Zm00001d026240_T001	-	10	141719928	141720589	M3-1_peak_664	82	.	6.21146	8.27551	4.24234	356
Zm00001d026240	Zm00001d026240_T002	-	10	141719928	141720589	M3-1_peak_664	82	.	6.21146	8.27551	4.24234	356
Zm00001d026240	Zm00001d026240_T005	-	10	141719928	141720589	M3-1_peak_664	82	.	6.21146	8.27551	4.24234	356
Zm00001d026240	Zm00001d026240_T006	-	10	141719928	141720589	M3-1_peak_664	82	.	6.21146	8.27551	4.24234	356
Zm00001d026252	Zm00001d026252_T001	+	10	142054590	142055164	M3-1_peak_666	75	.	4.72164	7.53305	3.75576	307
Zm00001d026271	Zm00001d026271_T001	+	10	142613386	142614122	M3-1_peak_668	79	.	5.96679	7.99793	4.17403	244
Zm00001d026317	Zm00001d026317_T001	+	10	143495507	143496321	M3-1_peak_669	82	.	4.94632	8.23595	4.24142	567
Zm00001d026317	Zm00001d026317_T002	+	10	143495507	143496321	M3-1_peak_669	82	.	4.94632	8.23595	4.24142	567
Zm00001d026317	Zm00001d026317_T003	+	10	143495507	143496321	M3-1_peak_669	82	.	4.94632	8.23595	4.24142	567
Zm00001d026317	Zm00001d026317_T004	+	10	143495507	143496321	M3-1_peak_669	82	.	4.94632	8.23595	4.24142	567
Zm00001d026317	Zm00001d026317_T005	+	10	143495507	143496321	M3-1_peak_669	82	.	4.94632	8.23595	4.24142	567
Zm00001d026317	Zm00001d026317_T006	+	10	143495507	143496321	M3-1_peak_669	82	.	4.94632	8.23595	4.24142	567
Zm00001d026317	Zm00001d026317_T007	+	10	143495507	143496321	M3-1_peak_669	82	.	4.94632	8.23595	4.24142	567
Zm00001d026337	Zm00001d026337_T004	-	10	143785819	143786159	M3-1_peak_670	78	.	5.92435	7.84739	4.04397	223
Zm00001d026337	Zm00001d026337_T006	-	10	143785819	143786159	M3-1_peak_670	78	.	5.92435	7.84739	4.04397	223
Zm00001d026337	Zm00001d026337_T007	-	10	143785819	143786159	M3-1_peak_670	78	.	5.92435	7.84739	4.04397	223
Zm00001d026337	Zm00001d026337_T008	-	10	143785819	143786159	M3-1_peak_670	78	.	5.92435	7.84739	4.04397	223
Zm00001d026337	Zm00001d026337_T009	-	10	143785819	143786159	M3-1_peak_670	78	.	5.92435	7.84739	4.04397	223
Zm00001d026337	Zm00001d026337_T011	-	10	143785819	143786159	M3-1_peak_670	78	.	5.92435	7.84739	4.04397	223
Zm00001d026337	Zm00001d026337_T012	-	10	143785819	143786159	M3-1_peak_670	78	.	5.92435	7.84739	4.04397	223
Zm00001d026337	Zm00001d026337_T013	-	10	143785819	143786159	M3-1_peak_670	78	.	5.92435	7.84739	4.04397	223
Zm00001d026337	Zm00001d026337_T014	-	10	143785819	143786159	M3-1_peak_670	78	.	5.92435	7.84739	4.04397	223
Zm00001d026337	Zm00001d026337_T015	-	10	143785819	143786159	M3-1_peak_670	78	.	5.92435	7.84739	4.04397	223
Zm00001d026337	Zm00001d026337_T017	-	10	143785819	143786159	M3-1_peak_670	78	.	5.92435	7.84739	4.04397	223
Zm00001d026337	Zm00001d026337_T018	-	10	143785819	143786159	M3-1_peak_670	78	.	5.92435	7.84739	4.04397	223
Zm00001d026337	Zm00001d026337_T019	-	10	143785819	143786159	M3-1_peak_670	78	.	5.92435	7.84739	4.04397	223
Zm00001d026337	Zm00001d026337_T020	-	10	143785819	143786159	M3-1_peak_670	78	.	5.92435	7.84739	4.04397	223
Zm00001d026337	Zm00001d026337_T021	-	10	143785819	143786159	M3-1_peak_670	78	.	5.92435	7.84739	4.04397	223
Zm00001d026432	Zm00001d026432_T001	+	10	145734688	145734916	M3-1_peak_672	79	.	5.96909	7.99292	4.17403	106
Zm00001d026439	Zm00001d026439_T001	+	10	145881950	145882298	M3-1_peak_674	82	.	6.0802	8.27401	4.24142	154
Zm00001d026439	Zm00001d026439_T001	+	10	145884103	145884921	M3-1_peak_675	87	.	6.3508	8.79509	4.69916	175
Zm00001d026439	Zm00001d026439_T001	+	10	145885290	145885550	M3-1_peak_676	74	.	6.0446	7.49891	3.72581	12
Zm00001d026439	Zm00001d026439_T002	+	10	145881950	145882298	M3-1_peak_674	82	.	6.0802	8.27401	4.24142	154
Zm00001d026439	Zm00001d026439_T002	+	10	145884103	145884921	M3-1_peak_675	87	.	6.3508	8.79509	4.69916	175
Zm00001d026439	Zm00001d026439_T002	+	10	145885290	145885550	M3-1_peak_676	74	.	6.0446	7.49891	3.72581	12
Zm00001d026439	Zm00001d026439_T003	+	10	145881950	145882298	M3-1_peak_674	82	.	6.0802	8.27401	4.24142	154
Zm00001d026439	Zm00001d026439_T003	+	10	145884103	145884921	M3-1_peak_675	87	.	6.3508	8.79509	4.69916	175
Zm00001d026439	Zm00001d026439_T003	+	10	145885290	145885550	M3-1_peak_676	74	.	6.0446	7.49891	3.72581	12
Zm00001d026439	Zm00001d026439_T009	+	10	145881950	145882298	M3-1_peak_674	82	.	6.0802	8.27401	4.24142	154
Zm00001d026439	Zm00001d026439_T009	+	10	145884103	145884921	M3-1_peak_675	87	.	6.3508	8.79509	4.69916	175
Zm00001d026439	Zm00001d026439_T009	+	10	145885290	145885550	M3-1_peak_676	74	.	6.0446	7.49891	3.72581	12
Zm00001d026439	Zm00001d026439_T011	+	10	145881950	145882298	M3-1_peak_674	82	.	6.0802	8.27401	4.24142	154
Zm00001d026439	Zm00001d026439_T011	+	10	145884103	145884921	M3-1_peak_675	87	.	6.3508	8.79509	4.69916	175
Zm00001d026439	Zm00001d026439_T011	+	10	145885290	145885550	M3-1_peak_676	74	.	6.0446	7.49891	3.72581	12
Zm00001d026439	Zm00001d026439_T013	+	10	145881950	145882298	M3-1_peak_674	82	.	6.0802	8.27401	4.24142	154
Zm00001d026439	Zm00001d026439_T013	+	10	145884103	145884921	M3-1_peak_675	87	.	6.3508	8.79509	4.69916	175
Zm00001d026439	Zm00001d026439_T013	+	10	145885290	145885550	M3-1_peak_676	74	.	6.0446	7.49891	3.72581	12
Zm00001d026439	Zm00001d026439_T014	+	10	145881950	145882298	M3-1_peak_674	82	.	6.0802	8.27401	4.24142	154
Zm00001d026439	Zm00001d026439_T014	+	10	145884103	145884921	M3-1_peak_675	87	.	6.3508	8.79509	4.69916	175
Zm00001d026439	Zm00001d026439_T014	+	10	145885290	145885550	M3-1_peak_676	74	.	6.0446	7.49891	3.72581	12
Zm00001d026439	Zm00001d026439_T016	+	10	145881950	145882298	M3-1_peak_674	82	.	6.0802	8.27401	4.24142	154
Zm00001d026439	Zm00001d026439_T016	+	10	145884103	145884921	M3-1_peak_675	87	.	6.3508	8.79509	4.69916	175
Zm00001d026439	Zm00001d026439_T016	+	10	145885290	145885550	M3-1_peak_676	74	.	6.0446	7.49891	3.72581	12
Zm00001d026439	Zm00001d026439_T018	+	10	145881950	145882298	M3-1_peak_674	82	.	6.0802	8.27401	4.24142	154
Zm00001d026439	Zm00001d026439_T018	+	10	145884103	145884921	M3-1_peak_675	87	.	6.3508	8.79509	4.69916	175
Zm00001d026439	Zm00001d026439_T018	+	10	145885290	145885550	M3-1_peak_676	74	.	6.0446	7.49891	3.72581	12
Zm00001d026439	Zm00001d026439_T020	+	10	145881950	145882298	M3-1_peak_674	82	.	6.0802	8.27401	4.24142	154
Zm00001d026439	Zm00001d026439_T020	+	10	145884103	145884921	M3-1_peak_675	87	.	6.3508	8.79509	4.69916	175
Zm00001d026439	Zm00001d026439_T020	+	10	145885290	145885550	M3-1_peak_676	74	.	6.0446	7.49891	3.72581	12
Zm00001d026439	Zm00001d026439_T022	+	10	145881950	145882298	M3-1_peak_674	82	.	6.0802	8.27401	4.24142	154
Zm00001d026439	Zm00001d026439_T022	+	10	145884103	145884921	M3-1_peak_675	87	.	6.3508	8.79509	4.69916	175
Zm00001d026439	Zm00001d026439_T022	+	10	145885290	145885550	M3-1_peak_676	74	.	6.0446	7.49891	3.72581	12
Zm00001d026439	Zm00001d026439_T021	+	10	145881950	145882298	M3-1_peak_674	82	.	6.0802	8.27401	4.24142	154
Zm00001d026439	Zm00001d026439_T021	+	10	145884103	145884921	M3-1_peak_675	87	.	6.3508	8.79509	4.69916	175
Zm00001d026439	Zm00001d026439_T021	+	10	145885290	145885550	M3-1_peak_676	74	.	6.0446	7.49891	3.72581	12
Zm00001d026439	Zm00001d026439_T024	+	10	145881950	145882298	M3-1_peak_674	82	.	6.0802	8.27401	4.24142	154
Zm00001d026439	Zm00001d026439_T024	+	10	145884103	145884921	M3-1_peak_675	87	.	6.3508	8.79509	4.69916	175
Zm00001d026439	Zm00001d026439_T024	+	10	145885290	145885550	M3-1_peak_676	74	.	6.0446	7.49891	3.72581	12
Zm00001d026439	Zm00001d026439_T026	+	10	145881950	145882298	M3-1_peak_674	82	.	6.0802	8.27401	4.24142	154
Zm00001d026439	Zm00001d026439_T026	+	10	145884103	145884921	M3-1_peak_675	87	.	6.3508	8.79509	4.69916	175
Zm00001d026439	Zm00001d026439_T026	+	10	145885290	145885550	M3-1_peak_676	74	.	6.0446	7.49891	3.72581	12
Zm00001d026439	Zm00001d026439_T027	+	10	145881950	145882298	M3-1_peak_674	82	.	6.0802	8.27401	4.24142	154
Zm00001d026439	Zm00001d026439_T027	+	10	145884103	145884921	M3-1_peak_675	87	.	6.3508	8.79509	4.69916	175
Zm00001d026439	Zm00001d026439_T027	+	10	145885290	145885550	M3-1_peak_676	74	.	6.0446	7.49891	3.72581	12
Zm00001d026439	Zm00001d026439_T029	+	10	145881950	145882298	M3-1_peak_674	82	.	6.0802	8.27401	4.24142	154
Zm00001d026439	Zm00001d026439_T029	+	10	145884103	145884921	M3-1_peak_675	87	.	6.3508	8.79509	4.69916	175
Zm00001d026439	Zm00001d026439_T029	+	10	145885290	145885550	M3-1_peak_676	74	.	6.0446	7.49891	3.72581	12
Zm00001d026439	Zm00001d026439_T031	+	10	145881950	145882298	M3-1_peak_674	82	.	6.0802	8.27401	4.24142	154
Zm00001d026439	Zm00001d026439_T031	+	10	145884103	145884921	M3-1_peak_675	87	.	6.3508	8.79509	4.69916	175
Zm00001d026439	Zm00001d026439_T031	+	10	145885290	145885550	M3-1_peak_676	74	.	6.0446	7.49891	3.72581	12
Zm00001d026439	Zm00001d026439_T034	+	10	145881950	145882298	M3-1_peak_674	82	.	6.0802	8.27401	4.24142	154
Zm00001d026439	Zm00001d026439_T034	+	10	145884103	145884921	M3-1_peak_675	87	.	6.3508	8.79509	4.69916	175
Zm00001d026439	Zm00001d026439_T034	+	10	145885290	145885550	M3-1_peak_676	74	.	6.0446	7.49891	3.72581	12
Zm00001d026439	Zm00001d026439_T036	+	10	145881950	145882298	M3-1_peak_674	82	.	6.0802	8.27401	4.24142	154
Zm00001d026439	Zm00001d026439_T036	+	10	145884103	145884921	M3-1_peak_675	87	.	6.3508	8.79509	4.69916	175
Zm00001d026439	Zm00001d026439_T036	+	10	145885290	145885550	M3-1_peak_676	74	.	6.0446	7.49891	3.72581	12
Zm00001d026439	Zm00001d026439_T038	+	10	145881950	145882298	M3-1_peak_674	82	.	6.0802	8.27401	4.24142	154
Zm00001d026439	Zm00001d026439_T038	+	10	145884103	145884921	M3-1_peak_675	87	.	6.3508	8.79509	4.69916	175
Zm00001d026439	Zm00001d026439_T038	+	10	145885290	145885550	M3-1_peak_676	74	.	6.0446	7.49891	3.72581	12
Zm00001d026439	Zm00001d026439_T041	+	10	145881950	145882298	M3-1_peak_674	82	.	6.0802	8.27401	4.24142	154
Zm00001d026439	Zm00001d026439_T041	+	10	145884103	145884921	M3-1_peak_675	87	.	6.3508	8.79509	4.69916	175
Zm00001d026439	Zm00001d026439_T041	+	10	145885290	145885550	M3-1_peak_676	74	.	6.0446	7.49891	3.72581	12
Zm00001d026439	Zm00001d026439_T043	+	10	145881950	145882298	M3-1_peak_674	82	.	6.0802	8.27401	4.24142	154
Zm00001d026439	Zm00001d026439_T043	+	10	145884103	145884921	M3-1_peak_675	87	.	6.3508	8.79509	4.69916	175
Zm00001d026439	Zm00001d026439_T043	+	10	145885290	145885550	M3-1_peak_676	74	.	6.0446	7.49891	3.72581	12
Zm00001d026439	Zm00001d026439_T044	+	10	145881950	145882298	M3-1_peak_674	82	.	6.0802	8.27401	4.24142	154
Zm00001d026439	Zm00001d026439_T044	+	10	145884103	145884921	M3-1_peak_675	87	.	6.3508	8.79509	4.69916	175
Zm00001d026439	Zm00001d026439_T044	+	10	145885290	145885550	M3-1_peak_676	74	.	6.0446	7.49891	3.72581	12
Zm00001d026439	Zm00001d026439_T045	+	10	145881950	145882298	M3-1_peak_674	82	.	6.0802	8.27401	4.24142	154
Zm00001d026439	Zm00001d026439_T045	+	10	145884103	145884921	M3-1_peak_675	87	.	6.3508	8.79509	4.69916	175
Zm00001d026439	Zm00001d026439_T045	+	10	145885290	145885550	M3-1_peak_676	74	.	6.0446	7.49891	3.72581	12
Zm00001d026439	Zm00001d026439_T046	+	10	145881950	145882298	M3-1_peak_674	82	.	6.0802	8.27401	4.24142	154
Zm00001d026439	Zm00001d026439_T046	+	10	145884103	145884921	M3-1_peak_675	87	.	6.3508	8.79509	4.69916	175
Zm00001d026439	Zm00001d026439_T046	+	10	145885290	145885550	M3-1_peak_676	74	.	6.0446	7.49891	3.72581	12
Zm00001d026439	Zm00001d026439_T047	+	10	145881950	145882298	M3-1_peak_674	82	.	6.0802	8.27401	4.24142	154
Zm00001d026439	Zm00001d026439_T047	+	10	145884103	145884921	M3-1_peak_675	87	.	6.3508	8.79509	4.69916	175
Zm00001d026439	Zm00001d026439_T047	+	10	145885290	145885550	M3-1_peak_676	74	.	6.0446	7.49891	3.72581	12
Zm00001d026439	Zm00001d026439_T049	+	10	145881950	145882298	M3-1_peak_674	82	.	6.0802	8.27401	4.24142	154
Zm00001d026439	Zm00001d026439_T049	+	10	145884103	145884921	M3-1_peak_675	87	.	6.3508	8.79509	4.69916	175
Zm00001d026439	Zm00001d026439_T049	+	10	145885290	145885550	M3-1_peak_676	74	.	6.0446	7.49891	3.72581	12
Zm00001d026439	Zm00001d026439_T050	+	10	145881950	145882298	M3-1_peak_674	82	.	6.0802	8.27401	4.24142	154
Zm00001d026439	Zm00001d026439_T050	+	10	145884103	145884921	M3-1_peak_675	87	.	6.3508	8.79509	4.69916	175
Zm00001d026439	Zm00001d026439_T050	+	10	145885290	145885550	M3-1_peak_676	74	.	6.0446	7.49891	3.72581	12
Zm00001d026439	Zm00001d026439_T051	+	10	145881950	145882298	M3-1_peak_674	82	.	6.0802	8.27401	4.24142	154
Zm00001d026439	Zm00001d026439_T051	+	10	145884103	145884921	M3-1_peak_675	87	.	6.3508	8.79509	4.69916	175
Zm00001d026439	Zm00001d026439_T051	+	10	145885290	145885550	M3-1_peak_676	74	.	6.0446	7.49891	3.72581	12
Zm00001d026439	Zm00001d026439_T052	+	10	145881950	145882298	M3-1_peak_674	82	.	6.0802	8.27401	4.24142	154
Zm00001d026439	Zm00001d026439_T052	+	10	145884103	145884921	M3-1_peak_675	87	.	6.3508	8.79509	4.69916	175
Zm00001d026439	Zm00001d026439_T052	+	10	145885290	145885550	M3-1_peak_676	74	.	6.0446	7.49891	3.72581	12
Zm00001d026439	Zm00001d026439_T054	+	10	145881950	145882298	M3-1_peak_674	82	.	6.0802	8.27401	4.24142	154
Zm00001d026439	Zm00001d026439_T054	+	10	145884103	145884921	M3-1_peak_675	87	.	6.3508	8.79509	4.69916	175
Zm00001d026439	Zm00001d026439_T054	+	10	145885290	145885550	M3-1_peak_676	74	.	6.0446	7.49891	3.72581	12
Zm00001d026439	Zm00001d026439_T057	+	10	145881950	145882298	M3-1_peak_674	82	.	6.0802	8.27401	4.24142	154
Zm00001d026439	Zm00001d026439_T057	+	10	145884103	145884921	M3-1_peak_675	87	.	6.3508	8.79509	4.69916	175
Zm00001d026439	Zm00001d026439_T057	+	10	145885290	145885550	M3-1_peak_676	74	.	6.0446	7.49891	3.72581	12
Zm00001d026439	Zm00001d026439_T058	+	10	145884103	145884921	M3-1_peak_675	87	.	6.3508	8.79509	4.69916	175
Zm00001d026439	Zm00001d026439_T058	+	10	145885290	145885550	M3-1_peak_676	74	.	6.0446	7.49891	3.72581	12
Zm00001d026439	Zm00001d026439_T059	+	10	145884103	145884921	M3-1_peak_675	87	.	6.3508	8.79509	4.69916	175
Zm00001d026439	Zm00001d026439_T059	+	10	145885290	145885550	M3-1_peak_676	74	.	6.0446	7.49891	3.72581	12
Zm00001d026439	Zm00001d026439_T061	+	10	145885290	145885550	M3-1_peak_676	74	.	6.0446	7.49891	3.72581	12
Zm00001d026439	Zm00001d026439_T060	+	10	145885290	145885550	M3-1_peak_676	74	.	6.0446	7.49891	3.72581	12
Zm00001d026439	Zm00001d026439_T063	+	10	145885290	145885550	M3-1_peak_676	74	.	6.0446	7.49891	3.72581	12
Zm00001d026439	Zm00001d026439_T066	+	10	145885290	145885550	M3-1_peak_676	74	.	6.0446	7.49891	3.72581	12
Zm00001d026439	Zm00001d026439_T067	+	10	145885290	145885550	M3-1_peak_676	74	.	6.0446	7.49891	3.72581	12
Zm00001d026439	Zm00001d026439_T068	+	10	145885290	145885550	M3-1_peak_676	74	.	6.0446	7.49891	3.72581	12
Zm00001d026445	Zm00001d026445_T001	+	10	145976881	145977374	M3-1_peak_678	59	.	4.85112	5.94877	2.56028	335
Zm00001d026445	Zm00001d026445_T002	+	10	145976881	145977374	M3-1_peak_678	59	.	4.85112	5.94877	2.56028	335
Zm00001d026446	Zm00001d026446_T001	+	10	145976881	145977374	M3-1_peak_678	59	.	4.85112	5.94877	2.56028	335
Zm00001d026447	Zm00001d026447_T001	-	10	145985836	145986133	M3-1_peak_679	78	.	5.88423	7.84102	4.03992	121
Zm00001d026451	Zm00001d026451_T001	+	10	146097713	146098100	M3-1_peak_681	70	.	5.45536	7.05248	3.38747	97
Zm00001d026452	Zm00001d026452_T001	+	10	146097713	146098100	M3-1_peak_681	70	.	5.45536	7.05248	3.38747	97
Zm00001d026460	Zm00001d026460_T001	-	10	146261001	146261241	M3-1_peak_684	82	.	6.2618	8.27401	4.24142	80
Zm00001d026479	Zm00001d026479_T002	+	10	146719549	146719875	M3-1_peak_685	64	.	4.60727	6.44144	2.86221	40
Zm00001d026479	Zm00001d026479_T001	+	10	146719549	146719875	M3-1_peak_685	64	.	4.60727	6.44144	2.86221	40
Zm00001d026479	Zm00001d026479_T003	+	10	146719549	146719875	M3-1_peak_685	64	.	4.60727	6.44144	2.86221	40
Zm00001d026479	Zm00001d026479_T004	+	10	146719549	146719875	M3-1_peak_685	64	.	4.60727	6.44144	2.86221	40
Zm00001d026479	Zm00001d026479_T005	+	10	146719549	146719875	M3-1_peak_685	64	.	4.60727	6.44144	2.86221	40
Zm00001d026479	Zm00001d026479_T006	+	10	146719549	146719875	M3-1_peak_685	64	.	4.60727	6.44144	2.86221	40
Zm00001d026479	Zm00001d026479_T007	+	10	146719549	146719875	M3-1_peak_685	64	.	4.60727	6.44144	2.86221	40
Zm00001d026479	Zm00001d026479_T008	+	10	146719549	146719875	M3-1_peak_685	64	.	4.60727	6.44144	2.86221	40
Zm00001d026479	Zm00001d026479_T009	+	10	146719549	146719875	M3-1_peak_685	64	.	4.60727	6.44144	2.86221	40
Zm00001d026479	Zm00001d026479_T010	+	10	146719549	146719875	M3-1_peak_685	64	.	4.60727	6.44144	2.86221	40
Zm00001d026479	Zm00001d026479_T011	+	10	146719549	146719875	M3-1_peak_685	64	.	4.60727	6.44144	2.86221	40
Zm00001d026480	Zm00001d026480_T001	+	10	146719549	146719875	M3-1_peak_685	64	.	4.60727	6.44144	2.86221	40
Zm00001d026530	Zm00001d026530_T001	-	10	147740961	147741618	M3-1_peak_687	114	.	7.89618	11.4152	6.78767	421
Zm00001d026553	Zm00001d026553_T001	-	10	148041247	148041773	M3-1_peak_689	87	.	6.3508	8.79509	4.69916	297
Zm00001d026554	Zm00001d026554_T001	+	10	148041247	148041773	M3-1_peak_689	87	.	6.3508	8.79509	4.69916	297
Zm00001d026591	Zm00001d026591_T002	-	10	148630742	148631489	M3-1_peak_691	140	.	8.5063	14.0799	8.98282	367
Zm00001d026591	Zm00001d026591_T003	-	10	148630742	148631489	M3-1_peak_691	140	.	8.5063	14.0799	8.98282	367
Zm00001d026591	Zm00001d026591_T004	-	10	148630742	148631489	M3-1_peak_691	140	.	8.5063	14.0799	8.98282	367
Zm00001d026610	Zm00001d026610_T001	+	10	148922769	148923277	M3-1_peak_693	62	.	5.18323	6.26345	2.78166	348
Zm00001d026611	Zm00001d026611_T001	+	10	148922769	148923277	M3-1_peak_693	62	.	5.18323	6.26345	2.78166	348
Zm00001d026619	Zm00001d026619_T001	-	10	149053434	149053950	M3-1_peak_694	82	.	5.57826	8.23595	4.24142	312
Zm00001d026619	Zm00001d026619_T002	-	10	149053434	149053950	M3-1_peak_694	82	.	5.57826	8.23595	4.24142	312
Zm00001d026619	Zm00001d026619_T003	-	10	149053434	149053950	M3-1_peak_694	82	.	5.57826	8.23595	4.24142	312
Zm00001d026619	Zm00001d026619_T004	-	10	149053434	149053950	M3-1_peak_694	82	.	5.57826	8.23595	4.24142	312
Zm00001d026619	Zm00001d026619_T005	-	10	149053434	149053950	M3-1_peak_694	82	.	5.57826	8.23595	4.24142	312
Zm00001d001784	Zm00001d001784_T001	+	2	829944	830226	M3-1_peak_696	82	.	5.717	8.27401	4.24142	138
Zm00001d001784	Zm00001d001784_T002	+	2	829944	830226	M3-1_peak_696	82	.	5.717	8.27401	4.24142	138
Zm00001d001811	Zm00001d001811_T001	+	2	1335283	1335593	M3-1_peak_697	65	.	5.13405	6.55632	2.96937	50
Zm00001d001811	Zm00001d001811_T002	+	2	1335283	1335593	M3-1_peak_697	65	.	5.13405	6.55632	2.96937	50
Zm00001d001811	Zm00001d001811_T003	+	2	1335283	1335593	M3-1_peak_697	65	.	5.13405	6.55632	2.96937	50
Zm00001d001811	Zm00001d001811_T004	+	2	1335283	1335593	M3-1_peak_697	65	.	5.13405	6.55632	2.96937	50
Zm00001d001823	Zm00001d001823_T001	-	2	1527089	1527583	M3-1_peak_698	61	.	4.82767	6.17789	2.76646	8
Zm00001d001823	Zm00001d001823_T002	-	2	1527089	1527583	M3-1_peak_698	61	.	4.82767	6.17789	2.76646	8
Zm00001d001824	Zm00001d001824_T001	+	2	1527089	1527583	M3-1_peak_698	61	.	4.82767	6.17789	2.76646	8
Zm00001d001827	Zm00001d001827_T002	+	2	1546170	1546408	M3-1_peak_699	69	.	5.29739	6.95302	3.29163	16
Zm00001d001827	Zm00001d001827_T003	+	2	1546170	1546408	M3-1_peak_699	69	.	5.29739	6.95302	3.29163	16
Zm00001d001827	Zm00001d001827_T004	+	2	1546170	1546408	M3-1_peak_699	69	.	5.29739	6.95302	3.29163	16
Zm00001d001827	Zm00001d001827_T005	+	2	1546170	1546408	M3-1_peak_699	69	.	5.29739	6.95302	3.29163	16
Zm00001d001827	Zm00001d001827_T006	+	2	1546170	1546408	M3-1_peak_699	69	.	5.29739	6.95302	3.29163	16
Zm00001d001827	Zm00001d001827_T007	+	2	1546170	1546408	M3-1_peak_699	69	.	5.29739	6.95302	3.29163	16
Zm00001d001827	Zm00001d001827_T008	+	2	1546170	1546408	M3-1_peak_699	69	.	5.29739	6.95302	3.29163	16
Zm00001d001827	Zm00001d001827_T009	+	2	1546170	1546408	M3-1_peak_699	69	.	5.29739	6.95302	3.29163	16
Zm00001d001827	Zm00001d001827_T010	+	2	1546170	1546408	M3-1_peak_699	69	.	5.29739	6.95302	3.29163	16
Zm00001d001828	Zm00001d001828_T002	+	2	1546170	1546408	M3-1_peak_699	69	.	5.29739	6.95302	3.29163	16
Zm00001d001828	Zm00001d001828_T003	+	2	1546170	1546408	M3-1_peak_699	69	.	5.29739	6.95302	3.29163	16
Zm00001d001828	Zm00001d001828_T005	+	2	1546170	1546408	M3-1_peak_699	69	.	5.29739	6.95302	3.29163	16
Zm00001d001828	Zm00001d001828_T006	+	2	1546170	1546408	M3-1_peak_699	69	.	5.29739	6.95302	3.29163	16
Zm00001d001828	Zm00001d001828_T009	+	2	1546170	1546408	M3-1_peak_699	69	.	5.29739	6.95302	3.29163	16
Zm00001d001904	Zm00001d001904_T001	-	2	2643943	2644269	M3-1_peak_700	127	.	8.34484	12.784	7.8551	213
Zm00001d001905	Zm00001d001905_T001	-	2	2643943	2644269	M3-1_peak_700	127	.	8.34484	12.784	7.8551	213
Zm00001d001906	Zm00001d001906_T001	-	2	2643943	2644269	M3-1_peak_700	127	.	8.34484	12.784	7.8551	213
Zm00001d001906	Zm00001d001906_T002	-	2	2643943	2644269	M3-1_peak_700	127	.	8.34484	12.784	7.8551	213
Zm00001d001906	Zm00001d001906_T005	-	2	2643943	2644269	M3-1_peak_700	127	.	8.34484	12.784	7.8551	213
Zm00001d001906	Zm00001d001906_T003	-	2	2643943	2644269	M3-1_peak_700	127	.	8.34484	12.784	7.8551	213
Zm00001d001906	Zm00001d001906_T004	-	2	2643943	2644269	M3-1_peak_700	127	.	8.34484	12.784	7.8551	213
Zm00001d001906	Zm00001d001906_T006	-	2	2643943	2644269	M3-1_peak_700	127	.	8.34484	12.784	7.8551	213
Zm00001d001906	Zm00001d001906_T007	-	2	2643943	2644269	M3-1_peak_700	127	.	8.34484	12.784	7.8551	213
Zm00001d001906	Zm00001d001906_T008	-	2	2643943	2644269	M3-1_peak_700	127	.	8.34484	12.784	7.8551	213
Zm00001d001906	Zm00001d001906_T009	-	2	2643943	2644269	M3-1_peak_700	127	.	8.34484	12.784	7.8551	213
Zm00001d001906	Zm00001d001906_T010	-	2	2643943	2644269	M3-1_peak_700	127	.	8.34484	12.784	7.8551	213
Zm00001d001906	Zm00001d001906_T011	-	2	2643943	2644269	M3-1_peak_700	127	.	8.34484	12.784	7.8551	213
Zm00001d001906	Zm00001d001906_T012	-	2	2643943	2644269	M3-1_peak_700	127	.	8.34484	12.784	7.8551	213
Zm00001d001906	Zm00001d001906_T013	-	2	2643943	2644269	M3-1_peak_700	127	.	8.34484	12.784	7.8551	213
Zm00001d001906	Zm00001d001906_T014	-	2	2643943	2644269	M3-1_peak_700	127	.	8.34484	12.784	7.8551	213
Zm00001d001906	Zm00001d001906_T015	-	2	2643943	2644269	M3-1_peak_700	127	.	8.34484	12.784	7.8551	213
Zm00001d001906	Zm00001d001906_T016	-	2	2643943	2644269	M3-1_peak_700	127	.	8.34484	12.784	7.8551	213
Zm00001d001906	Zm00001d001906_T017	-	2	2643943	2644269	M3-1_peak_700	127	.	8.34484	12.784	7.8551	213
Zm00001d001906	Zm00001d001906_T018	-	2	2643943	2644269	M3-1_peak_700	127	.	8.34484	12.784	7.8551	213
Zm00001d001906	Zm00001d001906_T019	-	2	2643943	2644269	M3-1_peak_700	127	.	8.34484	12.784	7.8551	213
Zm00001d001928	Zm00001d001928_T001	+	2	3065317	3065886	M3-1_peak_701	96	.	7.10287	9.63166	5.42393	493
Zm00001d001928	Zm00001d001928_T005	+	2	3065317	3065886	M3-1_peak_701	96	.	7.10287	9.63166	5.42393	493
Zm00001d001928	Zm00001d001928_T003	+	2	3065317	3065886	M3-1_peak_701	96	.	7.10287	9.63166	5.42393	493
Zm00001d001928	Zm00001d001928_T004	+	2	3065317	3065886	M3-1_peak_701	96	.	7.10287	9.63166	5.42393	493
Zm00001d001928	Zm00001d001928_T006	+	2	3065317	3065886	M3-1_peak_701	96	.	7.10287	9.63166	5.42393	493
Zm00001d001928	Zm00001d001928_T008	+	2	3065317	3065886	M3-1_peak_701	96	.	7.10287	9.63166	5.42393	493
Zm00001d001928	Zm00001d001928_T010	+	2	3065317	3065886	M3-1_peak_701	96	.	7.10287	9.63166	5.42393	493
Zm00001d001928	Zm00001d001928_T012	+	2	3065317	3065886	M3-1_peak_701	96	.	7.10287	9.63166	5.42393	493
Zm00001d001932	Zm00001d001932_T001	-	2	3097284	3097618	M3-1_peak_702	82	.	5.15696	8.23595	4.24142	223
Zm00001d001932	Zm00001d001932_T002	-	2	3097284	3097618	M3-1_peak_702	82	.	5.15696	8.23595	4.24142	223
Zm00001d001932	Zm00001d001932_T003	-	2	3097284	3097618	M3-1_peak_702	82	.	5.15696	8.23595	4.24142	223
Zm00001d001933	Zm00001d001933_T001	-	2	3097284	3097618	M3-1_peak_702	82	.	5.15696	8.23595	4.24142	223
Zm00001d001933	Zm00001d001933_T002	-	2	3097284	3097618	M3-1_peak_702	82	.	5.15696	8.23595	4.24142	223
Zm00001d001945	Zm00001d001945_T001	+	2	3367154	3367774	M3-1_peak_703	82	.	6.0802	8.27401	4.24142	412
Zm00001d001945	Zm00001d001945_T002	+	2	3367154	3367774	M3-1_peak_703	82	.	6.0802	8.27401	4.24142	412
Zm00001d001945	Zm00001d001945_T004	+	2	3367154	3367774	M3-1_peak_703	82	.	6.0802	8.27401	4.24142	412
Zm00001d001945	Zm00001d001945_T006	+	2	3367154	3367774	M3-1_peak_703	82	.	6.0802	8.27401	4.24142	412
Zm00001d001945	Zm00001d001945_T007	+	2	3367154	3367774	M3-1_peak_703	82	.	6.0802	8.27401	4.24142	412
Zm00001d001945	Zm00001d001945_T009	+	2	3367154	3367774	M3-1_peak_703	82	.	6.0802	8.27401	4.24142	412
Zm00001d001945	Zm00001d001945_T010	+	2	3367154	3367774	M3-1_peak_703	82	.	6.0802	8.27401	4.24142	412
Zm00001d001945	Zm00001d001945_T011	+	2	3367154	3367774	M3-1_peak_703	82	.	6.0802	8.27401	4.24142	412
Zm00001d001945	Zm00001d001945_T012	+	2	3367154	3367774	M3-1_peak_703	82	.	6.0802	8.27401	4.24142	412
Zm00001d001945	Zm00001d001945_T016	+	2	3367154	3367774	M3-1_peak_703	82	.	6.0802	8.27401	4.24142	412
Zm00001d001945	Zm00001d001945_T017	+	2	3367154	3367774	M3-1_peak_703	82	.	6.0802	8.27401	4.24142	412
Zm00001d001959	Zm00001d001959_T001	+	2	3543537	3543856	M3-1_peak_704	123	.	7.47407	12.3144	7.40452	152
Zm00001d001959	Zm00001d001959_T001	+	2	3544363	3544774	M3-1_peak_705	82	.	5.57826	8.23595	4.24142	93
Zm00001d001959	Zm00001d001959_T002	+	2	3543537	3543856	M3-1_peak_704	123	.	7.47407	12.3144	7.40452	152
Zm00001d001959	Zm00001d001959_T002	+	2	3544363	3544774	M3-1_peak_705	82	.	5.57826	8.23595	4.24142	93
Zm00001d001961	Zm00001d001961_T001	+	2	3566648	3566947	M3-1_peak_706	91	.	7.03077	9.1891	5.01324	109
Zm00001d001964	Zm00001d001964_T001	+	2	3602320	3602749	M3-1_peak_707	105	.	7.25842	10.5769	6.08415	216
Zm00001d001965	Zm00001d001965_T001	+	2	3602320	3602749	M3-1_peak_707	105	.	7.25842	10.5769	6.08415	216
Zm00001d001980	Zm00001d001980_T001	+	2	3880964	3881281	M3-1_peak_708	65	.	5.43425	6.54654	2.96331	112
Zm00001d001980	Zm00001d001980_T002	+	2	3880964	3881281	M3-1_peak_708	65	.	5.43425	6.54654	2.96331	112
Zm00001d001980	Zm00001d001980_T003	+	2	3880964	3881281	M3-1_peak_708	65	.	5.43425	6.54654	2.96331	112
Zm00001d001982	Zm00001d001982_T001	+	2	3889728	3890117	M3-1_peak_709	79	.	6.14737	7.99292	4.17403	273
Zm00001d001988	Zm00001d001988_T002	+	2	4006641	4007039	M3-1_peak_710	53	.	4.80901	5.36516	2.08424	186
Zm00001d001988	Zm00001d001988_T001	+	2	4006641	4007039	M3-1_peak_710	53	.	4.80901	5.36516	2.08424	186
Zm00001d001988	Zm00001d001988_T003	+	2	4006641	4007039	M3-1_peak_710	53	.	4.80901	5.36516	2.08424	186
Zm00001d001988	Zm00001d001988_T004	+	2	4006641	4007039	M3-1_peak_710	53	.	4.80901	5.36516	2.08424	186
Zm00001d001988	Zm00001d001988_T005	+	2	4006641	4007039	M3-1_peak_710	53	.	4.80901	5.36516	2.08424	186
Zm00001d001989	Zm00001d001989_T001	-	2	4006641	4007039	M3-1_peak_710	53	.	4.80901	5.36516	2.08424	186
Zm00001d001989	Zm00001d001989_T002	-	2	4006641	4007039	M3-1_peak_710	53	.	4.80901	5.36516	2.08424	186
Zm00001d001990	Zm00001d001990_T001	+	2	4059751	4059983	M3-1_peak_711	62	.	5.126	6.25329	2.78166	98
Zm00001d002006	Zm00001d002006_T001	-	2	4284603	4284846	M3-1_peak_714	95	.	4.96387	9.59673	5.39364	85
Zm00001d002006	Zm00001d002006_T002	-	2	4284603	4284846	M3-1_peak_714	95	.	4.96387	9.59673	5.39364	85
Zm00001d002006	Zm00001d002006_T006	-	2	4284603	4284846	M3-1_peak_714	95	.	4.96387	9.59673	5.39364	85
Zm00001d002006	Zm00001d002006_T010	-	2	4284603	4284846	M3-1_peak_714	95	.	4.96387	9.59673	5.39364	85
Zm00001d002006	Zm00001d002006_T011	-	2	4284603	4284846	M3-1_peak_714	95	.	4.96387	9.59673	5.39364	85
Zm00001d002006	Zm00001d002006_T012	-	2	4284603	4284846	M3-1_peak_714	95	.	4.96387	9.59673	5.39364	85
Zm00001d002006	Zm00001d002006_T013	-	2	4284603	4284846	M3-1_peak_714	95	.	4.96387	9.59673	5.39364	85
Zm00001d002006	Zm00001d002006_T017	-	2	4284603	4284846	M3-1_peak_714	95	.	4.96387	9.59673	5.39364	85
Zm00001d002006	Zm00001d002006_T019	-	2	4284603	4284846	M3-1_peak_714	95	.	4.96387	9.59673	5.39364	85
Zm00001d002051	Zm00001d002051_T001	-	2	5016976	5017217	M3-1_peak_717	79	.	5.52052	7.99793	4.17403	56
Zm00001d002051	Zm00001d002051_T002	-	2	5016976	5017217	M3-1_peak_717	79	.	5.52052	7.99793	4.17403	56
Zm00001d002052	Zm00001d002052_T001	-	2	5016976	5017217	M3-1_peak_717	79	.	5.52052	7.99793	4.17403	56
Zm00001d002052	Zm00001d002052_T001	-	2	5019282	5019896	M3-1_peak_718	96	.	6.77616	9.63166	5.42393	232
Zm00001d002052	Zm00001d002052_T001	-	2	5022802	5023322	M3-1_peak_719	50	.	4.36051	5.06484	1.86236	503
Zm00001d002052	Zm00001d002052_T002	-	2	5016976	5017217	M3-1_peak_717	79	.	5.52052	7.99793	4.17403	56
Zm00001d002052	Zm00001d002052_T002	-	2	5019282	5019896	M3-1_peak_718	96	.	6.77616	9.63166	5.42393	232
Zm00001d002052	Zm00001d002052_T002	-	2	5022802	5023322	M3-1_peak_719	50	.	4.36051	5.06484	1.86236	503
Zm00001d002052	Zm00001d002052_T003	-	2	5016976	5017217	M3-1_peak_717	79	.	5.52052	7.99793	4.17403	56
Zm00001d002052	Zm00001d002052_T003	-	2	5019282	5019896	M3-1_peak_718	96	.	6.77616	9.63166	5.42393	232
Zm00001d002052	Zm00001d002052_T003	-	2	5022802	5023322	M3-1_peak_719	50	.	4.36051	5.06484	1.86236	503
Zm00001d002052	Zm00001d002052_T004	-	2	5016976	5017217	M3-1_peak_717	79	.	5.52052	7.99793	4.17403	56
Zm00001d002052	Zm00001d002052_T004	-	2	5019282	5019896	M3-1_peak_718	96	.	6.77616	9.63166	5.42393	232
Zm00001d002052	Zm00001d002052_T004	-	2	5022802	5023322	M3-1_peak_719	50	.	4.36051	5.06484	1.86236	503
Zm00001d002066	Zm00001d002066_T001	-	2	5266322	5266715	M3-1_peak_722	62	.	4.95018	6.26345	2.78166	65
Zm00001d002069	Zm00001d002069_T001	+	2	5364060	5364332	M3-1_peak_723	98	.	6.98819	9.81919	5.5364	194
Zm00001d002079	Zm00001d002079_T001	+	2	5507427	5508224	M3-1_peak_728	113	.	7.5561	11.341	6.75617	417
Zm00001d002080	Zm00001d002080_T001	-	2	5507427	5508224	M3-1_peak_728	113	.	7.5561	11.341	6.75617	417
Zm00001d002080	Zm00001d002080_T001	-	2	5514812	5515176	M3-1_peak_729	82	.	5.36761	8.23595	4.24142	104
Zm00001d002080	Zm00001d002080_T001	-	2	5516045	5516374	M3-1_peak_730	102	.	5.7889	10.2418	5.79028	161
Zm00001d002080	Zm00001d002080_T002	-	2	5507427	5508224	M3-1_peak_728	113	.	7.5561	11.341	6.75617	417
Zm00001d002080	Zm00001d002080_T002	-	2	5514812	5515176	M3-1_peak_729	82	.	5.36761	8.23595	4.24142	104
Zm00001d002080	Zm00001d002080_T002	-	2	5516045	5516374	M3-1_peak_730	102	.	5.7889	10.2418	5.79028	161
Zm00001d002080	Zm00001d002080_T003	-	2	5507427	5508224	M3-1_peak_728	113	.	7.5561	11.341	6.75617	417
Zm00001d002080	Zm00001d002080_T003	-	2	5514812	5515176	M3-1_peak_729	82	.	5.36761	8.23595	4.24142	104
Zm00001d002080	Zm00001d002080_T003	-	2	5516045	5516374	M3-1_peak_730	102	.	5.7889	10.2418	5.79028	161
Zm00001d002080	Zm00001d002080_T003	-	2	5516943	5517687	M3-1_peak_731	82	.	4.94632	8.23595	4.24142	541
Zm00001d002080	Zm00001d002080_T004	-	2	5507427	5508224	M3-1_peak_728	113	.	7.5561	11.341	6.75617	417
Zm00001d002080	Zm00001d002080_T004	-	2	5514812	5515176	M3-1_peak_729	82	.	5.36761	8.23595	4.24142	104
Zm00001d002080	Zm00001d002080_T004	-	2	5516045	5516374	M3-1_peak_730	102	.	5.7889	10.2418	5.79028	161
Zm00001d002080	Zm00001d002080_T004	-	2	5516943	5517687	M3-1_peak_731	82	.	4.94632	8.23595	4.24142	541
Zm00001d002082	Zm00001d002082_T001	-	2	5629074	5629581	M3-1_peak_734	97	.	6.37314	9.79228	5.5364	339
Zm00001d002082	Zm00001d002082_T007	-	2	5629074	5629581	M3-1_peak_734	97	.	6.37314	9.79228	5.5364	339
Zm00001d002082	Zm00001d002082_T004	-	2	5629074	5629581	M3-1_peak_734	97	.	6.37314	9.79228	5.5364	339
Zm00001d002082	Zm00001d002082_T009	-	2	5629074	5629581	M3-1_peak_734	97	.	6.37314	9.79228	5.5364	339
Zm00001d002082	Zm00001d002082_T008	-	2	5629074	5629581	M3-1_peak_734	97	.	6.37314	9.79228	5.5364	339
Zm00001d002082	Zm00001d002082_T003	-	2	5629074	5629581	M3-1_peak_734	97	.	6.37314	9.79228	5.5364	339
Zm00001d002082	Zm00001d002082_T005	-	2	5629074	5629581	M3-1_peak_734	97	.	6.37314	9.79228	5.5364	339
Zm00001d002082	Zm00001d002082_T002	-	2	5629074	5629581	M3-1_peak_734	97	.	6.37314	9.79228	5.5364	339
Zm00001d002082	Zm00001d002082_T006	-	2	5629074	5629581	M3-1_peak_734	97	.	6.37314	9.79228	5.5364	339
Zm00001d002082	Zm00001d002082_T010	-	2	5629074	5629581	M3-1_peak_734	97	.	6.37314	9.79228	5.5364	339
Zm00001d002082	Zm00001d002082_T011	-	2	5629074	5629581	M3-1_peak_734	97	.	6.37314	9.79228	5.5364	339
Zm00001d002082	Zm00001d002082_T012	-	2	5629074	5629581	M3-1_peak_734	97	.	6.37314	9.79228	5.5364	339
Zm00001d002082	Zm00001d002082_T013	-	2	5629074	5629581	M3-1_peak_734	97	.	6.37314	9.79228	5.5364	339
Zm00001d002082	Zm00001d002082_T014	-	2	5629074	5629581	M3-1_peak_734	97	.	6.37314	9.79228	5.5364	339
Zm00001d002082	Zm00001d002082_T015	-	2	5629074	5629581	M3-1_peak_734	97	.	6.37314	9.79228	5.5364	339
Zm00001d002082	Zm00001d002082_T016	-	2	5629074	5629581	M3-1_peak_734	97	.	6.37314	9.79228	5.5364	339
Zm00001d002085	Zm00001d002085_T001	+	2	5764168	5764503	M3-1_peak_735	61	.	5.09345	6.11496	2.71351	115
Zm00001d002085	Zm00001d002085_T001	+	2	5765009	5765377	M3-1_peak_736	105	.	7.25842	10.5769	6.08415	139
Zm00001d002086	Zm00001d002086_T001	+	2	5776895	5777478	M3-1_peak_737	130	.	8.44098	13.0569	8.04972	248
Zm00001d002087	Zm00001d002087_T001	+	2	5776895	5777478	M3-1_peak_737	130	.	8.44098	13.0569	8.04972	248
Zm00001d002087	Zm00001d002087_T002	+	2	5776895	5777478	M3-1_peak_737	130	.	8.44098	13.0569	8.04972	248
Zm00001d002087	Zm00001d002087_T003	+	2	5776895	5777478	M3-1_peak_737	130	.	8.44098	13.0569	8.04972	248
Zm00001d002087	Zm00001d002087_T004	+	2	5776895	5777478	M3-1_peak_737	130	.	8.44098	13.0569	8.04972	248
Zm00001d002087	Zm00001d002087_T005	+	2	5776895	5777478	M3-1_peak_737	130	.	8.44098	13.0569	8.04972	248
Zm00001d002089	Zm00001d002089_T001	-	2	5800766	5801001	M3-1_peak_738	69	.	5.29739	6.95302	3.29163	40
Zm00001d002089	Zm00001d002089_T004	-	2	5800766	5801001	M3-1_peak_738	69	.	5.29739	6.95302	3.29163	40
Zm00001d002089	Zm00001d002089_T003	-	2	5800766	5801001	M3-1_peak_738	69	.	5.29739	6.95302	3.29163	40
Zm00001d002089	Zm00001d002089_T009	-	2	5800766	5801001	M3-1_peak_738	69	.	5.29739	6.95302	3.29163	40
Zm00001d002089	Zm00001d002089_T013	-	2	5800766	5801001	M3-1_peak_738	69	.	5.29739	6.95302	3.29163	40
Zm00001d002089	Zm00001d002089_T014	-	2	5800766	5801001	M3-1_peak_738	69	.	5.29739	6.95302	3.29163	40
Zm00001d002089	Zm00001d002089_T016	-	2	5800766	5801001	M3-1_peak_738	69	.	5.29739	6.95302	3.29163	40
Zm00001d002089	Zm00001d002089_T023	-	2	5800766	5801001	M3-1_peak_738	69	.	5.29739	6.95302	3.29163	40
Zm00001d002089	Zm00001d002089_T031	-	2	5800766	5801001	M3-1_peak_738	69	.	5.29739	6.95302	3.29163	40
Zm00001d002089	Zm00001d002089_T030	-	2	5800766	5801001	M3-1_peak_738	69	.	5.29739	6.95302	3.29163	40
Zm00001d002089	Zm00001d002089_T026	-	2	5800766	5801001	M3-1_peak_738	69	.	5.29739	6.95302	3.29163	40
Zm00001d002089	Zm00001d002089_T029	-	2	5800766	5801001	M3-1_peak_738	69	.	5.29739	6.95302	3.29163	40
Zm00001d002089	Zm00001d002089_T032	-	2	5800766	5801001	M3-1_peak_738	69	.	5.29739	6.95302	3.29163	40
Zm00001d002089	Zm00001d002089_T033	-	2	5800766	5801001	M3-1_peak_738	69	.	5.29739	6.95302	3.29163	40
Zm00001d002089	Zm00001d002089_T035	-	2	5800766	5801001	M3-1_peak_738	69	.	5.29739	6.95302	3.29163	40
Zm00001d002089	Zm00001d002089_T039	-	2	5800766	5801001	M3-1_peak_738	69	.	5.29739	6.95302	3.29163	40
Zm00001d002089	Zm00001d002089_T047	-	2	5800766	5801001	M3-1_peak_738	69	.	5.29739	6.95302	3.29163	40
Zm00001d002089	Zm00001d002089_T048	-	2	5800766	5801001	M3-1_peak_738	69	.	5.29739	6.95302	3.29163	40
Zm00001d002089	Zm00001d002089_T049	-	2	5800766	5801001	M3-1_peak_738	69	.	5.29739	6.95302	3.29163	40
Zm00001d002089	Zm00001d002089_T051	-	2	5800766	5801001	M3-1_peak_738	69	.	5.29739	6.95302	3.29163	40
Zm00001d002089	Zm00001d002089_T053	-	2	5800766	5801001	M3-1_peak_738	69	.	5.29739	6.95302	3.29163	40
Zm00001d002089	Zm00001d002089_T062	-	2	5800766	5801001	M3-1_peak_738	69	.	5.29739	6.95302	3.29163	40
Zm00001d002089	Zm00001d002089_T075	-	2	5800766	5801001	M3-1_peak_738	69	.	5.29739	6.95302	3.29163	40
Zm00001d002089	Zm00001d002089_T079	-	2	5800766	5801001	M3-1_peak_738	69	.	5.29739	6.95302	3.29163	40
Zm00001d002089	Zm00001d002089_T080	-	2	5800766	5801001	M3-1_peak_738	69	.	5.29739	6.95302	3.29163	40
Zm00001d002089	Zm00001d002089_T084	-	2	5800766	5801001	M3-1_peak_738	69	.	5.29739	6.95302	3.29163	40
Zm00001d002089	Zm00001d002089_T086	-	2	5800766	5801001	M3-1_peak_738	69	.	5.29739	6.95302	3.29163	40
Zm00001d002089	Zm00001d002089_T085	-	2	5800766	5801001	M3-1_peak_738	69	.	5.29739	6.95302	3.29163	40
Zm00001d002089	Zm00001d002089_T088	-	2	5800766	5801001	M3-1_peak_738	69	.	5.29739	6.95302	3.29163	40
Zm00001d002089	Zm00001d002089_T089	-	2	5800766	5801001	M3-1_peak_738	69	.	5.29739	6.95302	3.29163	40
Zm00001d002089	Zm00001d002089_T090	-	2	5800766	5801001	M3-1_peak_738	69	.	5.29739	6.95302	3.29163	40
Zm00001d002089	Zm00001d002089_T092	-	2	5800766	5801001	M3-1_peak_738	69	.	5.29739	6.95302	3.29163	40
Zm00001d002089	Zm00001d002089_T094	-	2	5800766	5801001	M3-1_peak_738	69	.	5.29739	6.95302	3.29163	40
Zm00001d002132	Zm00001d002132_T001	-	2	6435126	6435474	M3-1_peak_739	90	.	6.07836	9.08008	4.94475	299
Zm00001d002157	Zm00001d002157_T001	-	2	6887623	6888020	M3-1_peak_740	76	.	5.67047	7.69038	3.90672	151
Zm00001d002158	Zm00001d002158_T001	+	2	6887623	6888020	M3-1_peak_740	76	.	5.67047	7.69038	3.90672	151
Zm00001d002158	Zm00001d002158_T001	+	2	6888284	6888983	M3-1_peak_741	97	.	6.76556	9.79228	5.5364	312
Zm00001d002159	Zm00001d002159_T001	+	2	6887623	6888020	M3-1_peak_740	76	.	5.67047	7.69038	3.90672	151
Zm00001d002159	Zm00001d002159_T001	+	2	6888284	6888983	M3-1_peak_741	97	.	6.76556	9.79228	5.5364	312
Zm00001d002160	Zm00001d002160_T001	+	2	6895248	6895491	M3-1_peak_742	87	.	6.1977	8.79509	4.69916	203
Zm00001d002161	Zm00001d002161_T001	+	2	6895248	6895491	M3-1_peak_742	87	.	6.1977	8.79509	4.69916	203
Zm00001d002163	Zm00001d002163_T001	-	2	6959766	6960344	M3-1_peak_743	123	.	6.84213	12.3144	7.40452	323
Zm00001d002163	Zm00001d002163_T001	-	2	6966377	6966712	M3-1_peak_744	102	.	6.21019	10.2418	5.79028	138
Zm00001d002163	Zm00001d002163_T003	-	2	6959766	6960344	M3-1_peak_743	123	.	6.84213	12.3144	7.40452	323
Zm00001d002163	Zm00001d002163_T003	-	2	6966377	6966712	M3-1_peak_744	102	.	6.21019	10.2418	5.79028	138
Zm00001d002163	Zm00001d002163_T002	-	2	6959766	6960344	M3-1_peak_743	123	.	6.84213	12.3144	7.40452	323
Zm00001d002163	Zm00001d002163_T002	-	2	6966377	6966712	M3-1_peak_744	102	.	6.21019	10.2418	5.79028	138
Zm00001d002163	Zm00001d002163_T004	-	2	6959766	6960344	M3-1_peak_743	123	.	6.84213	12.3144	7.40452	323
Zm00001d002163	Zm00001d002163_T005	-	2	6959766	6960344	M3-1_peak_743	123	.	6.84213	12.3144	7.40452	323
Zm00001d002163	Zm00001d002163_T005	-	2	6966377	6966712	M3-1_peak_744	102	.	6.21019	10.2418	5.79028	138
Zm00001d002163	Zm00001d002163_T006	-	2	6959766	6960344	M3-1_peak_743	123	.	6.84213	12.3144	7.40452	323
Zm00001d002175	Zm00001d002175_T001	-	2	7265317	7265571	M3-1_peak_745	92	.	6.73736	9.20335	5.01537	170
Zm00001d002263	Zm00001d002263_T001	-	2	9133595	9134001	M3-1_peak_749	102	.	6.42084	10.2418	5.79028	254
Zm00001d002277	Zm00001d002277_T001	-	2	9321090	9321504	M3-1_peak_750	55	.	4.18707	5.56645	2.23984	168
Zm00001d002302	Zm00001d002302_T001	-	2	9796969	9797314	M3-1_peak_756	79	.	5.61253	7.99292	4.17403	157
Zm00001d002302	Zm00001d002302_T002	-	2	9796969	9797314	M3-1_peak_756	79	.	5.61253	7.99292	4.17403	157
Zm00001d002302	Zm00001d002302_T003	-	2	9796969	9797314	M3-1_peak_756	79	.	5.61253	7.99292	4.17403	157
Zm00001d002302	Zm00001d002302_T004	-	2	9796969	9797314	M3-1_peak_756	79	.	5.61253	7.99292	4.17403	157
Zm00001d002302	Zm00001d002302_T005	-	2	9796969	9797314	M3-1_peak_756	79	.	5.61253	7.99292	4.17403	157
Zm00001d002302	Zm00001d002302_T006	-	2	9796969	9797314	M3-1_peak_756	79	.	5.61253	7.99292	4.17403	157
Zm00001d002302	Zm00001d002302_T007	-	2	9796969	9797314	M3-1_peak_756	79	.	5.61253	7.99292	4.17403	157
Zm00001d002302	Zm00001d002302_T008	-	2	9796969	9797314	M3-1_peak_756	79	.	5.61253	7.99292	4.17403	157
Zm00001d002302	Zm00001d002302_T009	-	2	9796969	9797314	M3-1_peak_756	79	.	5.61253	7.99292	4.17403	157
Zm00001d002302	Zm00001d002302_T010	-	2	9796969	9797314	M3-1_peak_756	79	.	5.61253	7.99292	4.17403	157
Zm00001d002302	Zm00001d002302_T011	-	2	9796969	9797314	M3-1_peak_756	79	.	5.61253	7.99292	4.17403	157
Zm00001d002302	Zm00001d002302_T012	-	2	9796969	9797314	M3-1_peak_756	79	.	5.61253	7.99292	4.17403	157
Zm00001d002302	Zm00001d002302_T013	-	2	9796969	9797314	M3-1_peak_756	79	.	5.61253	7.99292	4.17403	157
Zm00001d002302	Zm00001d002302_T014	-	2	9796969	9797314	M3-1_peak_756	79	.	5.61253	7.99292	4.17403	157
Zm00001d002302	Zm00001d002302_T015	-	2	9796969	9797314	M3-1_peak_756	79	.	5.61253	7.99292	4.17403	157
Zm00001d002312	Zm00001d002312_T002	+	2	10110198	10110742	M3-1_peak_757	68	.	4.5016	6.82909	3.19244	66
Zm00001d002312	Zm00001d002312_T004	+	2	10110198	10110742	M3-1_peak_757	68	.	4.5016	6.82909	3.19244	66
Zm00001d002312	Zm00001d002312_T003	+	2	10110198	10110742	M3-1_peak_757	68	.	4.5016	6.82909	3.19244	66
Zm00001d002313	Zm00001d002313_T001	+	2	10110198	10110742	M3-1_peak_757	68	.	4.5016	6.82909	3.19244	66
Zm00001d002313	Zm00001d002313_T002	+	2	10110198	10110742	M3-1_peak_757	68	.	4.5016	6.82909	3.19244	66
Zm00001d002313	Zm00001d002313_T003	+	2	10110198	10110742	M3-1_peak_757	68	.	4.5016	6.82909	3.19244	66
Zm00001d002313	Zm00001d002313_T004	+	2	10110198	10110742	M3-1_peak_757	68	.	4.5016	6.82909	3.19244	66
Zm00001d002313	Zm00001d002313_T005	+	2	10110198	10110742	M3-1_peak_757	68	.	4.5016	6.82909	3.19244	66
Zm00001d002313	Zm00001d002313_T006	+	2	10110198	10110742	M3-1_peak_757	68	.	4.5016	6.82909	3.19244	66
Zm00001d002313	Zm00001d002313_T007	+	2	10110198	10110742	M3-1_peak_757	68	.	4.5016	6.82909	3.19244	66
Zm00001d002326	Zm00001d002326_T001	-	2	10329264	10329578	M3-1_peak_758	82	.	6.44946	8.23903	4.24142	154
Zm00001d002326	Zm00001d002326_T002	-	2	10329264	10329578	M3-1_peak_758	82	.	6.44946	8.23903	4.24142	154
Zm00001d002326	Zm00001d002326_T003	-	2	10329264	10329578	M3-1_peak_758	82	.	6.44946	8.23903	4.24142	154
Zm00001d002326	Zm00001d002326_T004	-	2	10329264	10329578	M3-1_peak_758	82	.	6.44946	8.23903	4.24142	154
Zm00001d002326	Zm00001d002326_T005	-	2	10329264	10329578	M3-1_peak_758	82	.	6.44946	8.23903	4.24142	154
Zm00001d002326	Zm00001d002326_T006	-	2	10329264	10329578	M3-1_peak_758	82	.	6.44946	8.23903	4.24142	154
Zm00001d002326	Zm00001d002326_T007	-	2	10329264	10329578	M3-1_peak_758	82	.	6.44946	8.23903	4.24142	154
Zm00001d002326	Zm00001d002326_T008	-	2	10329264	10329578	M3-1_peak_758	82	.	6.44946	8.23903	4.24142	154
Zm00001d002326	Zm00001d002326_T009	-	2	10329264	10329578	M3-1_peak_758	82	.	6.44946	8.23903	4.24142	154
Zm00001d002326	Zm00001d002326_T010	-	2	10329264	10329578	M3-1_peak_758	82	.	6.44946	8.23903	4.24142	154
Zm00001d002326	Zm00001d002326_T011	-	2	10329264	10329578	M3-1_peak_758	82	.	6.44946	8.23903	4.24142	154
Zm00001d002326	Zm00001d002326_T012	-	2	10329264	10329578	M3-1_peak_758	82	.	6.44946	8.23903	4.24142	154
Zm00001d002326	Zm00001d002326_T013	-	2	10329264	10329578	M3-1_peak_758	82	.	6.44946	8.23903	4.24142	154
Zm00001d002342	Zm00001d002342_T001	-	2	10614461	10615078	M3-1_peak_760	98	.	6.98819	9.81919	5.5364	371
Zm00001d002353	Zm00001d002353_T001	-	2	10746430	10746867	M3-1_peak_762	67	.	4.99061	6.78642	3.15385	213
Zm00001d002357	Zm00001d002357_T003	-	2	10774500	10774769	M3-1_peak_763	77	.	5.86196	7.73706	3.93771	86
Zm00001d002357	Zm00001d002357_T002	-	2	10774500	10774769	M3-1_peak_763	77	.	5.86196	7.73706	3.93771	86
Zm00001d002357	Zm00001d002357_T004	-	2	10774500	10774769	M3-1_peak_763	77	.	5.86196	7.73706	3.93771	86
Zm00001d002357	Zm00001d002357_T005	-	2	10774500	10774769	M3-1_peak_763	77	.	5.86196	7.73706	3.93771	86
Zm00001d002357	Zm00001d002357_T006	-	2	10774500	10774769	M3-1_peak_763	77	.	5.86196	7.73706	3.93771	86
Zm00001d002357	Zm00001d002357_T007	-	2	10774500	10774769	M3-1_peak_763	77	.	5.86196	7.73706	3.93771	86
Zm00001d002357	Zm00001d002357_T008	-	2	10774500	10774769	M3-1_peak_763	77	.	5.86196	7.73706	3.93771	86
Zm00001d002392	Zm00001d002392_T001	+	2	11815916	11816561	M3-1_peak_764	110	.	7.40153	11.032	6.45936	359
Zm00001d002393	Zm00001d002393_T001	+	2	11828179	11828530	M3-1_peak_765	89	.	6.31532	8.93505	4.81114	188
Zm00001d002405	Zm00001d002405_T001	-	2	12045623	12045998	M3-1_peak_768	117	.	7.12839	11.7069	7.02973	194
Zm00001d002406	Zm00001d002406_T001	+	2	12053232	12054054	M3-1_peak_769	87	.	6.65699	8.79509	4.69916	131
Zm00001d002410	Zm00001d002410_T001	+	2	12120385	12120906	M3-1_peak_770	73	.	5.56083	7.35091	3.60614	315
Zm00001d002412	Zm00001d002412_T001	+	2	12176765	12177188	M3-1_peak_771	82	.	5.15696	8.23595	4.24142	416
Zm00001d002431	Zm00001d002431_T001	+	2	12535320	12535878	M3-1_peak_773	135	.	8.78613	13.5054	8.45389	120
Zm00001d002439	Zm00001d002439_T001	-	2	12650541	12650850	M3-1_peak_775	67	.	5.17221	6.78642	3.15385	94
Zm00001d002439	Zm00001d002439_T002	-	2	12650541	12650850	M3-1_peak_775	67	.	5.17221	6.78642	3.15385	94
Zm00001d002440	Zm00001d002440_T001	-	2	12650541	12650850	M3-1_peak_775	67	.	5.17221	6.78642	3.15385	94
Zm00001d002440	Zm00001d002440_T002	-	2	12650541	12650850	M3-1_peak_775	67	.	5.17221	6.78642	3.15385	94
Zm00001d002440	Zm00001d002440_T003	-	2	12650541	12650850	M3-1_peak_775	67	.	5.17221	6.78642	3.15385	94
Zm00001d002440	Zm00001d002440_T004	-	2	12650541	12650850	M3-1_peak_775	67	.	5.17221	6.78642	3.15385	94
Zm00001d002449	Zm00001d002449_T001	-	2	12917056	12917389	M3-1_peak_776	91	.	5.61809	9.12312	4.95056	100
Zm00001d002449	Zm00001d002449_T002	-	2	12917056	12917389	M3-1_peak_776	91	.	5.61809	9.12312	4.95056	100
Zm00001d002476	Zm00001d002476_T001	+	2	13590670	13591037	M3-1_peak_780	89	.	5.93808	8.93505	4.81114	134
Zm00001d002519	Zm00001d002519_T001	-	2	14660358	14660614	M3-1_peak_781	82	.	4.94632	8.23595	4.24142	59
Zm00001d002522	Zm00001d002522_T001	+	2	14688622	14688970	M3-1_peak_782	113	.	7.08246	11.3449	6.75617	167
Zm00001d002530	Zm00001d002530_T001	+	2	14792753	14793321	M3-1_peak_787	89	.	6.1267	8.93505	4.81114	204
Zm00001d002531	Zm00001d002531_T001	+	2	14792753	14793321	M3-1_peak_787	89	.	6.1267	8.93505	4.81114	204
Zm00001d002540	Zm00001d002540_T001	-	2	14999331	14999587	M3-1_peak_788	121	.	7.8713	12.1969	7.40452	110
Zm00001d002540	Zm00001d002540_T002	-	2	14999331	14999587	M3-1_peak_788	121	.	7.8713	12.1969	7.40452	110
Zm00001d002541	Zm00001d002541_T001	-	2	14999331	14999587	M3-1_peak_788	121	.	7.8713	12.1969	7.40452	110
Zm00001d002564	Zm00001d002564_T001	+	2	15536398	15537279	M3-1_peak_793	94	.	6.29565	9.49648	5.29658	762
Zm00001d002576	Zm00001d002576_T001	+	2	15880886	15881343	M3-1_peak_797	96	.	6.94497	9.67292	5.45813	339
Zm00001d002591	Zm00001d002591_T001	-	2	16306378	16306944	M3-1_peak_798	101	.	7.17997	10.1358	5.79028	102
Zm00001d002592	Zm00001d002592_T001	+	2	16310300	16310918	M3-1_peak_799	122	.	8.25847	12.2384	7.40452	254
Zm00001d002592	Zm00001d002592_T002	+	2	16310300	16310918	M3-1_peak_799	122	.	8.25847	12.2384	7.40452	254
Zm00001d002597	Zm00001d002597_T001	-	2	16402023	16402473	M3-1_peak_800	123	.	7.47407	12.3144	7.40452	248
Zm00001d002597	Zm00001d002597_T002	-	2	16402023	16402473	M3-1_peak_800	123	.	7.47407	12.3144	7.40452	248
Zm00001d002597	Zm00001d002597_T003	-	2	16402023	16402473	M3-1_peak_800	123	.	7.47407	12.3144	7.40452	248
Zm00001d002618	Zm00001d002618_T001	-	2	16961007	16961604	M3-1_peak_801	164	.	10.4386	16.4602	11.0013	241
Zm00001d002623	Zm00001d002623_T001	-	2	17056583	17057229	M3-1_peak_802	113	.	7.19403	11.3449	6.75617	295
Zm00001d002630	Zm00001d002630_T001	+	2	17340300	17341005	M3-1_peak_806	82	.	6.2618	8.27401	4.24142	444
Zm00001d002630	Zm00001d002630_T002	+	2	17340300	17341005	M3-1_peak_806	82	.	6.2618	8.27401	4.24142	444
Zm00001d002641	Zm00001d002641_T001	-	2	17749189	17749569	M3-1_peak_807	82	.	6.0802	8.27401	4.24142	267
Zm00001d002641	Zm00001d002641_T002	-	2	17749189	17749569	M3-1_peak_807	82	.	6.0802	8.27401	4.24142	267
Zm00001d002641	Zm00001d002641_T002	-	2	17750474	17750755	M3-1_peak_808	73	.	5.74946	7.35091	3.60614	210
Zm00001d002650	Zm00001d002650_T001	+	2	18175087	18176283	M3-1_peak_812	176	.	10.8422	17.6048	11.8818	587
Zm00001d002650	Zm00001d002650_T002	+	2	18175087	18176283	M3-1_peak_812	176	.	10.8422	17.6048	11.8818	587
Zm00001d002650	Zm00001d002650_T003	+	2	18175087	18176283	M3-1_peak_812	176	.	10.8422	17.6048	11.8818	587
Zm00001d002650	Zm00001d002650_T004	+	2	18175087	18176283	M3-1_peak_812	176	.	10.8422	17.6048	11.8818	587
Zm00001d002650	Zm00001d002650_T005	+	2	18175087	18176283	M3-1_peak_812	176	.	10.8422	17.6048	11.8818	587
Zm00001d002650	Zm00001d002650_T006	+	2	18175087	18176283	M3-1_peak_812	176	.	10.8422	17.6048	11.8818	587
Zm00001d002650	Zm00001d002650_T007	+	2	18175087	18176283	M3-1_peak_812	176	.	10.8422	17.6048	11.8818	587
Zm00001d002650	Zm00001d002650_T009	+	2	18175087	18176283	M3-1_peak_812	176	.	10.8422	17.6048	11.8818	587
Zm00001d002650	Zm00001d002650_T010	+	2	18175087	18176283	M3-1_peak_812	176	.	10.8422	17.6048	11.8818	587
Zm00001d002650	Zm00001d002650_T011	+	2	18175087	18176283	M3-1_peak_812	176	.	10.8422	17.6048	11.8818	587
Zm00001d002650	Zm00001d002650_T012	+	2	18175087	18176283	M3-1_peak_812	176	.	10.8422	17.6048	11.8818	587
Zm00001d002650	Zm00001d002650_T013	+	2	18175087	18176283	M3-1_peak_812	176	.	10.8422	17.6048	11.8818	587
Zm00001d002650	Zm00001d002650_T014	+	2	18175087	18176283	M3-1_peak_812	176	.	10.8422	17.6048	11.8818	587
Zm00001d002650	Zm00001d002650_T015	+	2	18175087	18176283	M3-1_peak_812	176	.	10.8422	17.6048	11.8818	587
Zm00001d002650	Zm00001d002650_T016	+	2	18175087	18176283	M3-1_peak_812	176	.	10.8422	17.6048	11.8818	587
Zm00001d002650	Zm00001d002650_T017	+	2	18175087	18176283	M3-1_peak_812	176	.	10.8422	17.6048	11.8818	587
Zm00001d002650	Zm00001d002650_T018	+	2	18175087	18176283	M3-1_peak_812	176	.	10.8422	17.6048	11.8818	587
Zm00001d002650	Zm00001d002650_T045	+	2	18175087	18176283	M3-1_peak_812	176	.	10.8422	17.6048	11.8818	587
Zm00001d002650	Zm00001d002650_T046	+	2	18175087	18176283	M3-1_peak_812	176	.	10.8422	17.6048	11.8818	587
Zm00001d002650	Zm00001d002650_T050	+	2	18175087	18176283	M3-1_peak_812	176	.	10.8422	17.6048	11.8818	587
Zm00001d002650	Zm00001d002650_T062	+	2	18175087	18176283	M3-1_peak_812	176	.	10.8422	17.6048	11.8818	587
Zm00001d002687	Zm00001d002687_T001	+	2	19282052	19283070	M3-1_peak_814	102	.	5.99955	10.2418	5.79028	298
Zm00001d002703	Zm00001d002703_T001	-	2	19707647	19707925	M3-1_peak_816	82	.	4.94632	8.23595	4.24142	146
Zm00001d002703	Zm00001d002703_T002	-	2	19707647	19707925	M3-1_peak_816	82	.	4.94632	8.23595	4.24142	146
Zm00001d002703	Zm00001d002703_T003	-	2	19707647	19707925	M3-1_peak_816	82	.	4.94632	8.23595	4.24142	146
Zm00001d002703	Zm00001d002703_T004	-	2	19707647	19707925	M3-1_peak_816	82	.	4.94632	8.23595	4.24142	146
Zm00001d002703	Zm00001d002703_T005	-	2	19707647	19707925	M3-1_peak_816	82	.	4.94632	8.23595	4.24142	146
Zm00001d002717	Zm00001d002717_T001	+	2	20386756	20387505	M3-1_peak_819	82	.	6.2618	8.27401	4.24142	496
Zm00001d002731	Zm00001d002731_T001	-	2	20632667	20633017	M3-1_peak_820	91	.	5.61809	9.12312	4.95056	219
Zm00001d002731	Zm00001d002731_T001	-	2	20633632	20633923	M3-1_peak_821	85	.	5.70301	8.55016	4.49465	163
Zm00001d002743	Zm00001d002743_T001	-	2	21272015	21272544	M3-1_peak_822	97	.	6.17693	9.79228	5.5364	179
Zm00001d002744	Zm00001d002744_T001	-	2	21313915	21314267	M3-1_peak_823	91	.	6.39853	9.1891	5.01324	119
Zm00001d002753	Zm00001d002753_T001	+	2	21688589	21688976	M3-1_peak_824	55	.	3.98264	5.56645	2.23984	122
Zm00001d002754	Zm00001d002754_T001	+	2	21688589	21688976	M3-1_peak_824	55	.	3.98264	5.56645	2.23984	122
Zm00001d002796	Zm00001d002796_T003	-	2	22827032	22827465	M3-1_peak_826	73	.	5.0048	7.30539	3.57781	227
Zm00001d002796	Zm00001d002796_T001	-	2	22827032	22827465	M3-1_peak_826	73	.	5.0048	7.30539	3.57781	227
Zm00001d002796	Zm00001d002796_T002	-	2	22827032	22827465	M3-1_peak_826	73	.	5.0048	7.30539	3.57781	227
Zm00001d002796	Zm00001d002796_T004	-	2	22827032	22827465	M3-1_peak_826	73	.	5.0048	7.30539	3.57781	227
Zm00001d002796	Zm00001d002796_T005	-	2	22827032	22827465	M3-1_peak_826	73	.	5.0048	7.30539	3.57781	227
Zm00001d002796	Zm00001d002796_T006	-	2	22827032	22827465	M3-1_peak_826	73	.	5.0048	7.30539	3.57781	227
Zm00001d002796	Zm00001d002796_T007	-	2	22827032	22827465	M3-1_peak_826	73	.	5.0048	7.30539	3.57781	227
Zm00001d002796	Zm00001d002796_T008	-	2	22827032	22827465	M3-1_peak_826	73	.	5.0048	7.30539	3.57781	227
Zm00001d002796	Zm00001d002796_T009	-	2	22827032	22827465	M3-1_peak_826	73	.	5.0048	7.30539	3.57781	227
Zm00001d002796	Zm00001d002796_T010	-	2	22827032	22827465	M3-1_peak_826	73	.	5.0048	7.30539	3.57781	227
Zm00001d002796	Zm00001d002796_T011	-	2	22827032	22827465	M3-1_peak_826	73	.	5.0048	7.30539	3.57781	227
Zm00001d002796	Zm00001d002796_T012	-	2	22827032	22827465	M3-1_peak_826	73	.	5.0048	7.30539	3.57781	227
Zm00001d002799	Zm00001d002799_T001	-	2	22974605	22974971	M3-1_peak_828	74	.	5.7384	7.49891	3.72581	136
Zm00001d002799	Zm00001d002799_T001	-	2	22975212	22975536	M3-1_peak_829	90	.	6.30149	9.08008	4.94475	250
Zm00001d002801	Zm00001d002801_T001	+	2	23081996	23082530	M3-1_peak_830	101	.	6.85933	10.1966	5.79028	233
Zm00001d002801	Zm00001d002801_T002	+	2	23081996	23082530	M3-1_peak_830	101	.	6.85933	10.1966	5.79028	233
Zm00001d002826	Zm00001d002826_T001	-	2	23924270	23924844	M3-1_peak_832	69	.	5.40895	6.95302	3.29163	5
Zm00001d002827	Zm00001d002827_T001	-	2	23924270	23924844	M3-1_peak_832	69	.	5.40895	6.95302	3.29163	5
Zm00001d002827	Zm00001d002827_T002	-	2	23924270	23924844	M3-1_peak_832	69	.	5.40895	6.95302	3.29163	5
Zm00001d002827	Zm00001d002827_T004	-	2	23924270	23924844	M3-1_peak_832	69	.	5.40895	6.95302	3.29163	5
Zm00001d002827	Zm00001d002827_T003	-	2	23924270	23924844	M3-1_peak_832	69	.	5.40895	6.95302	3.29163	5
Zm00001d002827	Zm00001d002827_T006	-	2	23924270	23924844	M3-1_peak_832	69	.	5.40895	6.95302	3.29163	5
Zm00001d002827	Zm00001d002827_T007	-	2	23924270	23924844	M3-1_peak_832	69	.	5.40895	6.95302	3.29163	5
Zm00001d002827	Zm00001d002827_T008	-	2	23924270	23924844	M3-1_peak_832	69	.	5.40895	6.95302	3.29163	5
Zm00001d002827	Zm00001d002827_T009	-	2	23924270	23924844	M3-1_peak_832	69	.	5.40895	6.95302	3.29163	5
Zm00001d002827	Zm00001d002827_T010	-	2	23924270	23924844	M3-1_peak_832	69	.	5.40895	6.95302	3.29163	5
Zm00001d002830	Zm00001d002830_T001	-	2	24147655	24147971	M3-1_peak_833	101	.	6.97089	10.1966	5.79028	173
Zm00001d002830	Zm00001d002830_T001	-	2	24149301	24149714	M3-1_peak_834	68	.	5.63269	6.8971	3.25291	82
Zm00001d002835	Zm00001d002835_T003	-	2	24254687	24254957	M3-1_peak_835	82	.	5.36761	8.23595	4.24142	169
Zm00001d002835	Zm00001d002835_T002	-	2	24254687	24254957	M3-1_peak_835	82	.	5.36761	8.23595	4.24142	169
Zm00001d002835	Zm00001d002835_T001	-	2	24254687	24254957	M3-1_peak_835	82	.	5.36761	8.23595	4.24142	169
Zm00001d002835	Zm00001d002835_T004	-	2	24254687	24254957	M3-1_peak_835	82	.	5.36761	8.23595	4.24142	169
Zm00001d002835	Zm00001d002835_T006	-	2	24254687	24254957	M3-1_peak_835	82	.	5.36761	8.23595	4.24142	169
Zm00001d002835	Zm00001d002835_T007	-	2	24254687	24254957	M3-1_peak_835	82	.	5.36761	8.23595	4.24142	169
Zm00001d002835	Zm00001d002835_T008	-	2	24254687	24254957	M3-1_peak_835	82	.	5.36761	8.23595	4.24142	169
Zm00001d002835	Zm00001d002835_T009	-	2	24254687	24254957	M3-1_peak_835	82	.	5.36761	8.23595	4.24142	169
Zm00001d002837	Zm00001d002837_T001	-	2	24271139	24271405	M3-1_peak_836	73	.	5.0048	7.30539	3.57781	146
Zm00001d002837	Zm00001d002837_T001	-	2	24271636	24271902	M3-1_peak_837	73	.	4.80037	7.30539	3.57781	127
Zm00001d002837	Zm00001d002837_T002	-	2	24271139	24271405	M3-1_peak_836	73	.	5.0048	7.30539	3.57781	146
Zm00001d002837	Zm00001d002837_T002	-	2	24271636	24271902	M3-1_peak_837	73	.	4.80037	7.30539	3.57781	127
Zm00001d002837	Zm00001d002837_T003	-	2	24271139	24271405	M3-1_peak_836	73	.	5.0048	7.30539	3.57781	146
Zm00001d002837	Zm00001d002837_T003	-	2	24271636	24271902	M3-1_peak_837	73	.	4.80037	7.30539	3.57781	127
Zm00001d002838	Zm00001d002838_T001	+	2	24271139	24271405	M3-1_peak_836	73	.	5.0048	7.30539	3.57781	146
Zm00001d002838	Zm00001d002838_T001	+	2	24271636	24271902	M3-1_peak_837	73	.	4.80037	7.30539	3.57781	127
Zm00001d002860	Zm00001d002860_T001	-	2	24851494	24851923	M3-1_peak_838	82	.	5.717	8.27401	4.24142	112
Zm00001d002860	Zm00001d002860_T001	-	2	24853036	24853992	M3-1_peak_839	73	.	5.41366	7.30539	3.57781	271
Zm00001d002860	Zm00001d002860_T002	-	2	24851494	24851923	M3-1_peak_838	82	.	5.717	8.27401	4.24142	112
Zm00001d002860	Zm00001d002860_T002	-	2	24853036	24853992	M3-1_peak_839	73	.	5.41366	7.30539	3.57781	271
Zm00001d002865	Zm00001d002865_T003	-	2	25005022	25005259	M3-1_peak_840	51	.	4.72113	5.16643	1.94424	86
Zm00001d002865	Zm00001d002865_T002	-	2	25005022	25005259	M3-1_peak_840	51	.	4.72113	5.16643	1.94424	86
Zm00001d002865	Zm00001d002865_T004	-	2	25005022	25005259	M3-1_peak_840	51	.	4.72113	5.16643	1.94424	86
Zm00001d002865	Zm00001d002865_T005	-	2	25005022	25005259	M3-1_peak_840	51	.	4.72113	5.16643	1.94424	86
Zm00001d002865	Zm00001d002865_T006	-	2	25005022	25005259	M3-1_peak_840	51	.	4.72113	5.16643	1.94424	86
Zm00001d002865	Zm00001d002865_T007	-	2	25005022	25005259	M3-1_peak_840	51	.	4.72113	5.16643	1.94424	86
Zm00001d002865	Zm00001d002865_T008	-	2	25005022	25005259	M3-1_peak_840	51	.	4.72113	5.16643	1.94424	86
Zm00001d002872	Zm00001d002872_T001	-	2	25183630	25184707	M3-1_peak_843	140	.	8.30607	14.0799	8.98282	440
Zm00001d002928	Zm00001d002928_T001	+	2	26786315	26786715	M3-1_peak_845	64	.	4.80348	6.44144	2.86221	58
Zm00001d002929	Zm00001d002929_T001	-	2	26786315	26786715	M3-1_peak_845	64	.	4.80348	6.44144	2.86221	58
Zm00001d002929	Zm00001d002929_T001	-	2	26790198	26790432	M3-1_peak_846	55	.	4.18707	5.56645	2.23984	2
Zm00001d002964	Zm00001d002964_T001	-	2	28241809	28242089	M3-1_peak_848	50	.	4.66671	5.06484	1.86236	180
Zm00001d002966	Zm00001d002966_T001	+	2	28258004	28258386	M3-1_peak_849	63	.	4.81148	6.32828	2.78752	379
Zm00001d002966	Zm00001d002966_T001	+	2	28259279	28259537	M3-1_peak_850	107	.	7.2626	10.7205	6.20535	54
Zm00001d002967	Zm00001d002967_T001	-	2	28259279	28259537	M3-1_peak_850	107	.	7.2626	10.7205	6.20535	54
Zm00001d002967	Zm00001d002967_T002	-	2	28259279	28259537	M3-1_peak_850	107	.	7.2626	10.7205	6.20535	54
Zm00001d002967	Zm00001d002967_T003	-	2	28259279	28259537	M3-1_peak_850	107	.	7.2626	10.7205	6.20535	54
Zm00001d002967	Zm00001d002967_T004	-	2	28259279	28259537	M3-1_peak_850	107	.	7.2626	10.7205	6.20535	54
Zm00001d002967	Zm00001d002967_T005	-	2	28259279	28259537	M3-1_peak_850	107	.	7.2626	10.7205	6.20535	54
Zm00001d002967	Zm00001d002967_T006	-	2	28259279	28259537	M3-1_peak_850	107	.	7.2626	10.7205	6.20535	54
Zm00001d002967	Zm00001d002967_T007	-	2	28259279	28259537	M3-1_peak_850	107	.	7.2626	10.7205	6.20535	54
Zm00001d002967	Zm00001d002967_T008	-	2	28259279	28259537	M3-1_peak_850	107	.	7.2626	10.7205	6.20535	54
Zm00001d002967	Zm00001d002967_T009	-	2	28259279	28259537	M3-1_peak_850	107	.	7.2626	10.7205	6.20535	54
Zm00001d002967	Zm00001d002967_T010	-	2	28259279	28259537	M3-1_peak_850	107	.	7.2626	10.7205	6.20535	54
Zm00001d002967	Zm00001d002967_T011	-	2	28259279	28259537	M3-1_peak_850	107	.	7.2626	10.7205	6.20535	54
Zm00001d002967	Zm00001d002967_T012	-	2	28259279	28259537	M3-1_peak_850	107	.	7.2626	10.7205	6.20535	54
Zm00001d002967	Zm00001d002967_T013	-	2	28259279	28259537	M3-1_peak_850	107	.	7.2626	10.7205	6.20535	54
Zm00001d002967	Zm00001d002967_T014	-	2	28259279	28259537	M3-1_peak_850	107	.	7.2626	10.7205	6.20535	54
Zm00001d002967	Zm00001d002967_T015	-	2	28259279	28259537	M3-1_peak_850	107	.	7.2626	10.7205	6.20535	54
Zm00001d002970	Zm00001d002970_T001	+	2	28356629	28357212	M3-1_peak_851	98	.	7.16979	9.81919	5.5364	228
Zm00001d002984	Zm00001d002984_T001	+	2	28883016	28883484	M3-1_peak_852	91	.	5.61809	9.12312	4.95056	210
Zm00001d003015	Zm00001d003015_T001	+	2	29466219	29466671	M3-1_peak_854	58	.	4.99497	5.83324	2.47422	14
Zm00001d003025	Zm00001d003025_T001	+	2	29747380	29747617	M3-1_peak_855	63	.	4.52502	6.30905	2.78166	147
Zm00001d003068	Zm00001d003068_T001	+	2	31083546	31083965	M3-1_peak_858	166	.	8.73795	16.6265	11.0013	249
Zm00001d003068	Zm00001d003068_T001	+	2	31085431	31085701	M3-1_peak_859	102	.	6.21019	10.2418	5.79028	101
Zm00001d003089	Zm00001d003089_T001	+	2	31845759	31846512	M3-1_peak_860	122	.	8.48816	12.2831	7.40452	407
Zm00001d003089	Zm00001d003089_T002	+	2	31845759	31846512	M3-1_peak_860	122	.	8.48816	12.2831	7.40452	407
Zm00001d003089	Zm00001d003089_T003	+	2	31845759	31846512	M3-1_peak_860	122	.	8.48816	12.2831	7.40452	407
Zm00001d003089	Zm00001d003089_T004	+	2	31845759	31846512	M3-1_peak_860	122	.	8.48816	12.2831	7.40452	407
Zm00001d003108	Zm00001d003108_T001	-	2	32470174	32470473	M3-1_peak_861	82	.	6.0802	8.27401	4.24142	140
Zm00001d003108	Zm00001d003108_T002	-	2	32470174	32470473	M3-1_peak_861	82	.	6.0802	8.27401	4.24142	140
Zm00001d003108	Zm00001d003108_T003	-	2	32470174	32470473	M3-1_peak_861	82	.	6.0802	8.27401	4.24142	140
Zm00001d003108	Zm00001d003108_T004	-	2	32470174	32470473	M3-1_peak_861	82	.	6.0802	8.27401	4.24142	140
Zm00001d003108	Zm00001d003108_T005	-	2	32470174	32470473	M3-1_peak_861	82	.	6.0802	8.27401	4.24142	140
Zm00001d003108	Zm00001d003108_T006	-	2	32470174	32470473	M3-1_peak_861	82	.	6.0802	8.27401	4.24142	140
Zm00001d003108	Zm00001d003108_T007	-	2	32470174	32470473	M3-1_peak_861	82	.	6.0802	8.27401	4.24142	140
Zm00001d003110	Zm00001d003110_T001	-	2	32544361	32544894	M3-1_peak_862	73	.	5.0048	7.30539	3.57781	167
Zm00001d003110	Zm00001d003110_T004	-	2	32544361	32544894	M3-1_peak_862	73	.	5.0048	7.30539	3.57781	167
Zm00001d003110	Zm00001d003110_T002	-	2	32544361	32544894	M3-1_peak_862	73	.	5.0048	7.30539	3.57781	167
Zm00001d003110	Zm00001d003110_T003	-	2	32544361	32544894	M3-1_peak_862	73	.	5.0048	7.30539	3.57781	167
Zm00001d003117	Zm00001d003117_T001	+	2	32786901	32787193	M3-1_peak_863	82	.	5.717	8.27401	4.24142	221
Zm00001d003118	Zm00001d003118_T001	+	2	32786901	32787193	M3-1_peak_863	82	.	5.717	8.27401	4.24142	221
Zm00001d003180	Zm00001d003180_T001	+	2	34889221	34889484	M3-1_peak_864	62	.	4.9729	6.25329	2.78166	113
Zm00001d003180	Zm00001d003180_T002	+	2	34889221	34889484	M3-1_peak_864	62	.	4.9729	6.25329	2.78166	113
Zm00001d003180	Zm00001d003180_T003	+	2	34889221	34889484	M3-1_peak_864	62	.	4.9729	6.25329	2.78166	113
Zm00001d003180	Zm00001d003180_T004	+	2	34889221	34889484	M3-1_peak_864	62	.	4.9729	6.25329	2.78166	113
Zm00001d003181	Zm00001d003181_T001	-	2	34889221	34889484	M3-1_peak_864	62	.	4.9729	6.25329	2.78166	113
Zm00001d003181	Zm00001d003181_T002	-	2	34889221	34889484	M3-1_peak_864	62	.	4.9729	6.25329	2.78166	113
Zm00001d003181	Zm00001d003181_T003	-	2	34889221	34889484	M3-1_peak_864	62	.	4.9729	6.25329	2.78166	113
Zm00001d003181	Zm00001d003181_T004	-	2	34889221	34889484	M3-1_peak_864	62	.	4.9729	6.25329	2.78166	113
Zm00001d003181	Zm00001d003181_T005	-	2	34889221	34889484	M3-1_peak_864	62	.	4.9729	6.25329	2.78166	113
Zm00001d003193	Zm00001d003193_T001	+	2	35244490	35244820	M3-1_peak_865	68	.	5.30598	6.8971	3.25291	322
Zm00001d003193	Zm00001d003193_T002	+	2	35244490	35244820	M3-1_peak_865	68	.	5.30598	6.8971	3.25291	322
Zm00001d003193	Zm00001d003193_T003	+	2	35244490	35244820	M3-1_peak_865	68	.	5.30598	6.8971	3.25291	322
Zm00001d003193	Zm00001d003193_T004	+	2	35244490	35244820	M3-1_peak_865	68	.	5.30598	6.8971	3.25291	322
Zm00001d003195	Zm00001d003195_T001	+	2	35305846	35306257	M3-1_peak_866	138	.	9.36356	13.8869	8.81857	241
Zm00001d003196	Zm00001d003196_T001	-	2	35305846	35306257	M3-1_peak_866	138	.	9.36356	13.8869	8.81857	241
Zm00001d003209	Zm00001d003209_T001	-	2	36040415	36040902	M3-1_peak_867	73	.	5.41366	7.30539	3.57781	309
Zm00001d003212	Zm00001d003212_T001	-	2	36105582	36105954	M3-1_peak_868	86	.	6.16589	8.68538	4.61806	253
Zm00001d003212	Zm00001d003212_T002	-	2	36105582	36105954	M3-1_peak_868	86	.	6.16589	8.68538	4.61806	253
Zm00001d003212	Zm00001d003212_T003	-	2	36105582	36105954	M3-1_peak_868	86	.	6.16589	8.68538	4.61806	253
Zm00001d003262	Zm00001d003262_T001	-	2	38272603	38273259	M3-1_peak_870	110	.	6.84467	11.0076	6.43813	198
[truncated: 4,934 more rows]

## Sheet: replicate 2
Gene	Transcript	Strand	Chromosome	Start	End	Name	Score	Direction	signalValue	-log10(pValue)	-log10(qValue)	Peak value
Zm00001d027335	Zm00001d027335_T001	-	1	3176706	3176986	M3-2_peak_1	74	.	5.5402	7.48641	3.89628	210
Zm00001d027335	Zm00001d027335_T002	-	1	3176706	3176986	M3-2_peak_1	74	.	5.5402	7.48641	3.89628	210
Zm00001d027351	Zm00001d027351_T001	+	1	3482513	3482887	M3-2_peak_3	78	.	5.63184	7.80502	4.18105	208
Zm00001d027353	Zm00001d027353_T001	-	1	3494800	3495184	M3-2_peak_4	74	.	5.74669	7.41722	3.83119	168
Zm00001d027353	Zm00001d027353_T001	-	1	3497359	3497895	M3-2_peak_5	109	.	7.59295	10.9989	6.66325	203
Zm00001d027355	Zm00001d027355_T001	+	1	3572982	3573315	M3-2_peak_6	103	.	7.11831	10.3804	6.14037	82
Zm00001d027355	Zm00001d027355_T002	+	1	3572982	3573315	M3-2_peak_6	103	.	7.11831	10.3804	6.14037	82
Zm00001d027362	Zm00001d027362_T001	+	1	3771438	3772189	M3-2_peak_7	125	.	7.8604	12.5747	7.90621	199
Zm00001d027386	Zm00001d027386_T001	-	1	4126432	4126711	M3-2_peak_8	80	.	5.41307	8.00142	4.21876	150
Zm00001d027386	Zm00001d027386_T002	-	1	4126432	4126711	M3-2_peak_8	80	.	5.41307	8.00142	4.21876	150
Zm00001d027386	Zm00001d027386_T003	-	1	4126432	4126711	M3-2_peak_8	80	.	5.41307	8.00142	4.21876	150
Zm00001d027386	Zm00001d027386_T004	-	1	4126432	4126711	M3-2_peak_8	80	.	5.41307	8.00142	4.21876	150
Zm00001d027386	Zm00001d027386_T005	-	1	4126432	4126711	M3-2_peak_8	80	.	5.41307	8.00142	4.21876	150
Zm00001d027386	Zm00001d027386_T006	-	1	4126432	4126711	M3-2_peak_8	80	.	5.41307	8.00142	4.21876	150
Zm00001d027387	Zm00001d027387_T001	-	1	4136471	4136999	M3-2_peak_9	68	.	5.28928	6.87324	3.41685	211
Zm00001d027423	Zm00001d027423_T001	-	1	4916019	4916958	M3-2_peak_11	111	.	7.26183	11.1856	6.79756	547
Zm00001d027423	Zm00001d027423_T002	-	1	4916019	4916958	M3-2_peak_11	111	.	7.26183	11.1856	6.79756	547
Zm00001d027431	Zm00001d027431_T001	+	1	5121690	5122097	M3-2_peak_12	69	.	5.48785	6.95302	3.47017	246
Zm00001d027431	Zm00001d027431_T002	+	1	5121690	5122097	M3-2_peak_12	69	.	5.48785	6.95302	3.47017	246
Zm00001d027431	Zm00001d027431_T003	+	1	5121690	5122097	M3-2_peak_12	69	.	5.48785	6.95302	3.47017	246
Zm00001d027443	Zm00001d027443_T001	-	1	5464553	5465102	M3-2_peak_15	69	.	5.48785	6.95302	3.47017	381
Zm00001d027448	Zm00001d027448_T001	+	1	5518280	5518824	M3-2_peak_16	70	.	5.36782	7.07218	3.53324	192
Zm00001d027448	Zm00001d027448_T002	+	1	5518280	5518824	M3-2_peak_16	70	.	5.36782	7.07218	3.53324	192
Zm00001d027448	Zm00001d027448_T003	+	1	5518280	5518824	M3-2_peak_16	70	.	5.36782	7.07218	3.53324	192
Zm00001d027448	Zm00001d027448_T004	+	1	5518280	5518824	M3-2_peak_16	70	.	5.36782	7.07218	3.53324	192
Zm00001d027448	Zm00001d027448_T005	+	1	5518280	5518824	M3-2_peak_16	70	.	5.36782	7.07218	3.53324	192
Zm00001d027448	Zm00001d027448_T006	+	1	5518280	5518824	M3-2_peak_16	70	.	5.36782	7.07218	3.53324	192
Zm00001d027448	Zm00001d027448_T007	+	1	5518280	5518824	M3-2_peak_16	70	.	5.36782	7.07218	3.53324	192
Zm00001d027448	Zm00001d027448_T008	+	1	5518280	5518824	M3-2_peak_16	70	.	5.36782	7.07218	3.53324	192
Zm00001d027448	Zm00001d027448_T009	+	1	5518280	5518824	M3-2_peak_16	70	.	5.36782	7.07218	3.53324	192
Zm00001d027448	Zm00001d027448_T010	+	1	5518280	5518824	M3-2_peak_16	70	.	5.36782	7.07218	3.53324	192
Zm00001d027448	Zm00001d027448_T011	+	1	5518280	5518824	M3-2_peak_16	70	.	5.36782	7.07218	3.53324	192
Zm00001d027454	Zm00001d027454_T001	+	1	5604651	5605657	M3-2_peak_18	59	.	4.98183	5.94877	2.69903	836
Zm00001d027454	Zm00001d027454_T002	+	1	5604651	5605657	M3-2_peak_18	59	.	4.98183	5.94877	2.69903	836
Zm00001d027457	Zm00001d027457_T001	-	1	5700417	5701115	M3-2_peak_19	83	.	6.50182	8.38899	4.55313	77
Zm00001d027458	Zm00001d027458_T001	-	1	5700417	5701115	M3-2_peak_19	83	.	6.50182	8.38899	4.55313	77
Zm00001d027463	Zm00001d027463_T001	+	1	5883008	5883523	M3-2_peak_20	111	.	7.76336	11.1856	6.79756	256
Zm00001d027520	Zm00001d027520_T001	+	1	7358392	7358699	M3-2_peak_23	71	.	5.73596	7.13993	3.57496	285
Zm00001d027522	Zm00001d027522_T001	+	1	7386733	7387157	M3-2_peak_24	79	.	6.32586	7.95218	4.21876	292
Zm00001d027523	Zm00001d027523_T001	+	1	7392831	7393157	M3-2_peak_26	61	.	4.3282	6.12182	2.773	228
Zm00001d027523	Zm00001d027523_T001	+	1	7394297	7395048	M3-2_peak_27	88	.	6.15495	8.84262	4.92573	345
Zm00001d027523	Zm00001d027523_T002	+	1	7392831	7393157	M3-2_peak_26	61	.	4.3282	6.12182	2.773	228
Zm00001d027523	Zm00001d027523_T002	+	1	7394297	7395048	M3-2_peak_27	88	.	6.15495	8.84262	4.92573	345
Zm00001d027523	Zm00001d027523_T004	+	1	7392831	7393157	M3-2_peak_26	61	.	4.3282	6.12182	2.773	228
Zm00001d027523	Zm00001d027523_T004	+	1	7394297	7395048	M3-2_peak_27	88	.	6.15495	8.84262	4.92573	345
Zm00001d027523	Zm00001d027523_T003	+	1	7392831	7393157	M3-2_peak_26	61	.	4.3282	6.12182	2.773	228
Zm00001d027523	Zm00001d027523_T003	+	1	7394297	7395048	M3-2_peak_27	88	.	6.15495	8.84262	4.92573	345
Zm00001d027523	Zm00001d027523_T005	+	1	7392831	7393157	M3-2_peak_26	61	.	4.3282	6.12182	2.773	228
Zm00001d027523	Zm00001d027523_T005	+	1	7394297	7395048	M3-2_peak_27	88	.	6.15495	8.84262	4.92573	345
Zm00001d027546	Zm00001d027546_T001	-	1	8019821	8020818	M3-2_peak_28	106	.	6.54852	10.6797	6.38726	749
Zm00001d027571	Zm00001d027571_T001	-	1	8292916	8293623	M3-2_peak_29	142	.	9.20561	14.2287	9.23346	470
Zm00001d027571	Zm00001d027571_T002	-	1	8292916	8293623	M3-2_peak_29	142	.	9.20561	14.2287	9.23346	470
Zm00001d027571	Zm00001d027571_T003	-	1	8292916	8293623	M3-2_peak_29	142	.	9.20561	14.2287	9.23346	470
Zm00001d027571	Zm00001d027571_T004	-	1	8292916	8293623	M3-2_peak_29	142	.	9.20561	14.2287	9.23346	470
Zm00001d027571	Zm00001d027571_T005	-	1	8292916	8293623	M3-2_peak_29	142	.	9.20561	14.2287	9.23346	470
Zm00001d027571	Zm00001d027571_T006	-	1	8292916	8293623	M3-2_peak_29	142	.	9.20561	14.2287	9.23346	470
Zm00001d027571	Zm00001d027571_T008	-	1	8292916	8293623	M3-2_peak_29	142	.	9.20561	14.2287	9.23346	470
Zm00001d027571	Zm00001d027571_T009	-	1	8292916	8293623	M3-2_peak_29	142	.	9.20561	14.2287	9.23346	470
Zm00001d027571	Zm00001d027571_T011	-	1	8292916	8293623	M3-2_peak_29	142	.	9.20561	14.2287	9.23346	470
Zm00001d027571	Zm00001d027571_T010	-	1	8292916	8293623	M3-2_peak_29	142	.	9.20561	14.2287	9.23346	470
Zm00001d027593	Zm00001d027593_T001	-	1	8596059	8596424	M3-2_peak_31	111	.	7.13645	11.1856	6.79756	201
Zm00001d027597	Zm00001d027597_T001	+	1	8674247	8674706	M3-2_peak_32	78	.	5.43533	7.80158	4.18105	416
Zm00001d027618	Zm00001d027618_T001	+	1	9117325	9117815	M3-2_peak_33	58	.	4.98169	5.80268	2.61762	374
Zm00001d027619	Zm00001d027619_T001	+	1	9117325	9117815	M3-2_peak_33	58	.	4.98169	5.80268	2.61762	374
Zm00001d027619	Zm00001d027619_T002	+	1	9117325	9117815	M3-2_peak_33	58	.	4.98169	5.80268	2.61762	374
Zm00001d027649	Zm00001d027649_T001	+	1	10105292	10105787	M3-2_peak_35	83	.	6.11889	8.38899	4.55313	459
Zm00001d027649	Zm00001d027649_T001	+	1	10106812	10107222	M3-2_peak_36	69	.	5.05412	6.95302	3.47017	324
Zm00001d027649	Zm00001d027649_T003	+	1	10105292	10105787	M3-2_peak_35	83	.	6.11889	8.38899	4.55313	459
Zm00001d027649	Zm00001d027649_T003	+	1	10106812	10107222	M3-2_peak_36	69	.	5.05412	6.95302	3.47017	324
Zm00001d027649	Zm00001d027649_T004	+	1	10105292	10105787	M3-2_peak_35	83	.	6.11889	8.38899	4.55313	459
Zm00001d027649	Zm00001d027649_T004	+	1	10106812	10107222	M3-2_peak_36	69	.	5.05412	6.95302	3.47017	324
Zm00001d027649	Zm00001d027649_T002	+	1	10105292	10105787	M3-2_peak_35	83	.	6.11889	8.38899	4.55313	459
Zm00001d027649	Zm00001d027649_T002	+	1	10106812	10107222	M3-2_peak_36	69	.	5.05412	6.95302	3.47017	324
Zm00001d027649	Zm00001d027649_T007	+	1	10105292	10105787	M3-2_peak_35	83	.	6.11889	8.38899	4.55313	459
Zm00001d027649	Zm00001d027649_T007	+	1	10106812	10107222	M3-2_peak_36	69	.	5.05412	6.95302	3.47017	324
Zm00001d027649	Zm00001d027649_T005	+	1	10105292	10105787	M3-2_peak_35	83	.	6.11889	8.38899	4.55313	459
Zm00001d027649	Zm00001d027649_T005	+	1	10106812	10107222	M3-2_peak_36	69	.	5.05412	6.95302	3.47017	324
Zm00001d027649	Zm00001d027649_T006	+	1	10105292	10105787	M3-2_peak_35	83	.	6.11889	8.38899	4.55313	459
Zm00001d027649	Zm00001d027649_T006	+	1	10106812	10107222	M3-2_peak_36	69	.	5.05412	6.95302	3.47017	324
Zm00001d027649	Zm00001d027649_T008	+	1	10105292	10105787	M3-2_peak_35	83	.	6.11889	8.38899	4.55313	459
Zm00001d027649	Zm00001d027649_T008	+	1	10106812	10107222	M3-2_peak_36	69	.	5.05412	6.95302	3.47017	324
Zm00001d027649	Zm00001d027649_T009	+	1	10105292	10105787	M3-2_peak_35	83	.	6.11889	8.38899	4.55313	459
Zm00001d027649	Zm00001d027649_T009	+	1	10106812	10107222	M3-2_peak_36	69	.	5.05412	6.95302	3.47017	324
Zm00001d027649	Zm00001d027649_T010	+	1	10105292	10105787	M3-2_peak_35	83	.	6.11889	8.38899	4.55313	459
Zm00001d027649	Zm00001d027649_T010	+	1	10106812	10107222	M3-2_peak_36	69	.	5.05412	6.95302	3.47017	324
Zm00001d027671	Zm00001d027671_T001	-	1	10679468	10679926	M3-2_peak_39	79	.	5.63472	7.95218	4.21876	316
Zm00001d027671	Zm00001d027671_T001	-	1	10680266	10680728	M3-2_peak_40	59	.	5.06584	5.94138	2.69903	3
Zm00001d027680	Zm00001d027680_T001	-	1	11009465	11010738	M3-2_peak_42	89	.	6.29108	8.98289	5.05361	856
Zm00001d027680	Zm00001d027680_T003	-	1	11009465	11010738	M3-2_peak_42	89	.	6.29108	8.98289	5.05361	856
Zm00001d027680	Zm00001d027680_T002	-	1	11009465	11010738	M3-2_peak_42	89	.	6.29108	8.98289	5.05361	856
Zm00001d027682	Zm00001d027682_T001	-	1	11069038	11069344	M3-2_peak_43	50	.	3.70773	5.00168	1.94067	210
Zm00001d027682	Zm00001d027682_T002	-	1	11069038	11069344	M3-2_peak_43	50	.	3.70773	5.00168	1.94067	210
Zm00001d027682	Zm00001d027682_T003	-	1	11069038	11069344	M3-2_peak_43	50	.	3.70773	5.00168	1.94067	210
Zm00001d027684	Zm00001d027684_T001	-	1	11135657	11137246	M3-2_peak_44	80	.	5.95142	8.09046	4.29331	1332
Zm00001d027708	Zm00001d027708_T001	-	1	11662369	11663331	M3-2_peak_46	50	.	3.94772	5.08049	2.01272	949
Zm00001d027708	Zm00001d027708_T001	-	1	11666899	11667261	M3-2_peak_47	92	.	6.56715	9.28947	5.3275	171
Zm00001d027708	Zm00001d027708_T002	-	1	11662369	11663331	M3-2_peak_46	50	.	3.94772	5.08049	2.01272	949
Zm00001d027708	Zm00001d027708_T002	-	1	11666899	11667261	M3-2_peak_47	92	.	6.56715	9.28947	5.3275	171
Zm00001d027709	Zm00001d027709_T001	+	1	11670544	11671112	M3-2_peak_48	106	.	7.4417	10.6363	6.38726	204
Zm00001d027709	Zm00001d027709_T002	+	1	11670544	11671112	M3-2_peak_48	106	.	7.4417	10.6363	6.38726	204
Zm00001d027734	Zm00001d027734_T001	+	1	12374498	12374758	M3-2_peak_51	65	.	5.17396	6.51177	3.0856	16
Zm00001d027734	Zm00001d027734_T002	+	1	12374498	12374758	M3-2_peak_51	65	.	5.17396	6.51177	3.0856	16
Zm00001d027734	Zm00001d027734_T004	+	1	12374498	12374758	M3-2_peak_51	65	.	5.17396	6.51177	3.0856	16
Zm00001d027734	Zm00001d027734_T003	+	1	12374498	12374758	M3-2_peak_51	65	.	5.17396	6.51177	3.0856	16
Zm00001d027734	Zm00001d027734_T005	+	1	12374498	12374758	M3-2_peak_51	65	.	5.17396	6.51177	3.0856	16
Zm00001d027734	Zm00001d027734_T006	+	1	12374498	12374758	M3-2_peak_51	65	.	5.17396	6.51177	3.0856	16
Zm00001d027734	Zm00001d027734_T007	+	1	12374498	12374758	M3-2_peak_51	65	.	5.17396	6.51177	3.0856	16
Zm00001d027740	Zm00001d027740_T001	-	1	12442150	12442718	M3-2_peak_52	78	.	6.35695	7.87603	4.21876	182
Zm00001d027741	Zm00001d027741_T001	+	1	12442150	12442718	M3-2_peak_52	78	.	6.35695	7.87603	4.21876	182
Zm00001d027756	Zm00001d027756_T001	+	1	12707153	12707504	M3-2_peak_54	56	.	4.62247	5.67087	2.48958	17
Zm00001d027756	Zm00001d027756_T002	+	1	12707153	12707504	M3-2_peak_54	56	.	4.62247	5.67087	2.48958	17
Zm00001d027763	Zm00001d027763_T001	+	1	13050237	13051364	M3-2_peak_55	103	.	7.18566	10.3062	6.07246	862
Zm00001d027766	Zm00001d027766_T001	+	1	13136641	13136943	M3-2_peak_56	80	.	4.73503	8.00142	4.21876	104
Zm00001d027766	Zm00001d027766_T001	+	1	13138908	13139197	M3-2_peak_57	74	.	5.2646	7.41281	3.83119	167
Zm00001d027802	Zm00001d027802_T001	-	1	13866818	13867318	M3-2_peak_58	78	.	5.88261	7.80502	4.18105	344
Zm00001d027802	Zm00001d027802_T002	-	1	13866818	13867318	M3-2_peak_58	78	.	5.88261	7.80502	4.18105	344
Zm00001d027802	Zm00001d027802_T003	-	1	13866818	13867318	M3-2_peak_58	78	.	5.88261	7.80502	4.18105	344
Zm00001d027802	Zm00001d027802_T004	-	1	13866818	13867318	M3-2_peak_58	78	.	5.88261	7.80502	4.18105	344
Zm00001d027803	Zm00001d027803_T001	-	1	13905405	13905696	M3-2_peak_61	58	.	4.89659	5.8846	2.67215	73
Zm00001d027803	Zm00001d027803_T004	-	1	13905405	13905696	M3-2_peak_61	58	.	4.89659	5.8846	2.67215	73
Zm00001d027803	Zm00001d027803_T003	-	1	13905405	13905696	M3-2_peak_61	58	.	4.89659	5.8846	2.67215	73
Zm00001d027803	Zm00001d027803_T005	-	1	13905405	13905696	M3-2_peak_61	58	.	4.89659	5.8846	2.67215	73
Zm00001d027803	Zm00001d027803_T002	-	1	13905405	13905696	M3-2_peak_61	58	.	4.89659	5.8846	2.67215	73
Zm00001d027803	Zm00001d027803_T006	-	1	13905405	13905696	M3-2_peak_61	58	.	4.89659	5.8846	2.67215	73
Zm00001d027803	Zm00001d027803_T007	-	1	13905405	13905696	M3-2_peak_61	58	.	4.89659	5.8846	2.67215	73
Zm00001d027803	Zm00001d027803_T008	-	1	13905405	13905696	M3-2_peak_61	58	.	4.89659	5.8846	2.67215	73
Zm00001d027803	Zm00001d027803_T010	-	1	13905405	13905696	M3-2_peak_61	58	.	4.89659	5.8846	2.67215	73
Zm00001d027803	Zm00001d027803_T011	-	1	13905405	13905696	M3-2_peak_61	58	.	4.89659	5.8846	2.67215	73
Zm00001d027803	Zm00001d027803_T012	-	1	13905405	13905696	M3-2_peak_61	58	.	4.89659	5.8846	2.67215	73
Zm00001d027803	Zm00001d027803_T013	-	1	13905405	13905696	M3-2_peak_61	58	.	4.89659	5.8846	2.67215	73
Zm00001d027803	Zm00001d027803_T014	-	1	13905405	13905696	M3-2_peak_61	58	.	4.89659	5.8846	2.67215	73
Zm00001d027803	Zm00001d027803_T015	-	1	13905405	13905696	M3-2_peak_61	58	.	4.89659	5.8846	2.67215	73
Zm00001d027803	Zm00001d027803_T016	-	1	13905405	13905696	M3-2_peak_61	58	.	4.89659	5.8846	2.67215	73
Zm00001d027803	Zm00001d027803_T017	-	1	13905405	13905696	M3-2_peak_61	58	.	4.89659	5.8846	2.67215	73
Zm00001d027803	Zm00001d027803_T018	-	1	13905405	13905696	M3-2_peak_61	58	.	4.89659	5.8846	2.67215	73
Zm00001d027816	Zm00001d027816_T001	+	1	14361022	14361364	M3-2_peak_63	94	.	6.44105	9.45012	5.43702	10
Zm00001d027854	Zm00001d027854_T001	-	1	15305301	15305618	M3-2_peak_64	103	.	7.40704	10.3062	6.07246	150
Zm00001d027854	Zm00001d027854_T001	-	1	15306930	15307491	M3-2_peak_65	59	.	4.98183	5.94877	2.69903	116
Zm00001d027854	Zm00001d027854_T003	-	1	15305301	15305618	M3-2_peak_64	103	.	7.40704	10.3062	6.07246	150
Zm00001d027854	Zm00001d027854_T003	-	1	15306930	15307491	M3-2_peak_65	59	.	4.98183	5.94877	2.69903	116
Zm00001d027854	Zm00001d027854_T002	-	1	15305301	15305618	M3-2_peak_64	103	.	7.40704	10.3062	6.07246	150
Zm00001d027854	Zm00001d027854_T002	-	1	15306930	15307491	M3-2_peak_65	59	.	4.98183	5.94877	2.69903	116
Zm00001d027854	Zm00001d027854_T004	-	1	15305301	15305618	M3-2_peak_64	103	.	7.40704	10.3062	6.07246	150
Zm00001d027854	Zm00001d027854_T004	-	1	15306930	15307491	M3-2_peak_65	59	.	4.98183	5.94877	2.69903	116
Zm00001d027854	Zm00001d027854_T006	-	1	15305301	15305618	M3-2_peak_64	103	.	7.40704	10.3062	6.07246	150
Zm00001d027854	Zm00001d027854_T006	-	1	15306930	15307491	M3-2_peak_65	59	.	4.98183	5.94877	2.69903	116
Zm00001d027854	Zm00001d027854_T005	-	1	15305301	15305618	M3-2_peak_64	103	.	7.40704	10.3062	6.07246	150
Zm00001d027854	Zm00001d027854_T005	-	1	15306930	15307491	M3-2_peak_65	59	.	4.98183	5.94877	2.69903	116
Zm00001d027856	Zm00001d027856_T001	+	1	15404109	15404425	M3-2_peak_69	68	.	5.00305	6.87324	3.41685	190
Zm00001d027876	Zm00001d027876_T002	+	1	16227303	16227747	M3-2_peak_71	80	.	5.00624	8.00142	4.21876	64
Zm00001d027876	Zm00001d027876_T001	+	1	16227303	16227747	M3-2_peak_71	80	.	5.00624	8.00142	4.21876	64
Zm00001d027876	Zm00001d027876_T003	+	1	16227303	16227747	M3-2_peak_71	80	.	5.00624	8.00142	4.21876	64
Zm00001d027876	Zm00001d027876_T004	+	1	16227303	16227747	M3-2_peak_71	80	.	5.00624	8.00142	4.21876	64
Zm00001d027876	Zm00001d027876_T005	+	1	16227303	16227747	M3-2_peak_71	80	.	5.00624	8.00142	4.21876	64
Zm00001d027892	Zm00001d027892_T001	+	1	16846992	16847330	M3-2_peak_74	67	.	5.21948	6.76779	3.32514	149
Zm00001d027892	Zm00001d027892_T001	+	1	16842391	16843083	M3-2_peak_73	152	.	9.27805	15.2385	10.1218	420
Zm00001d027899	Zm00001d027899_T001	-	1	17139041	17139947	M3-2_peak_75	86	.	6.59391	8.61122	4.74982	285
Zm00001d027899	Zm00001d027899_T001	-	1	17141871	17142489	M3-2_peak_76	96	.	7.07621	9.68333	5.6257	544
Zm00001d027900	Zm00001d027900_T001	+	1	17146461	17146919	M3-2_peak_77	102	.	5.97177	10.2513	6.03095	177
Zm00001d027902	Zm00001d027902_T001	+	1	17159175	17159672	M3-2_peak_79	128	.	8.42867	12.8764	8.18016	351
Zm00001d027907	Zm00001d027907_T001	+	1	17314337	17314698	M3-2_peak_80	61	.	4.45141	6.17377	2.82179	29
Zm00001d027907	Zm00001d027907_T002	+	1	17314337	17314698	M3-2_peak_80	61	.	4.45141	6.17377	2.82179	29
Zm00001d027907	Zm00001d027907_T003	+	1	17314337	17314698	M3-2_peak_80	61	.	4.45141	6.17377	2.82179	29
Zm00001d027924	Zm00001d027924_T001	-	1	17777269	17777647	M3-2_peak_81	119	.	7.31159	11.9852	7.40776	143
Zm00001d027924	Zm00001d027924_T002	-	1	17777269	17777647	M3-2_peak_81	119	.	7.31159	11.9852	7.40776	143
Zm00001d027928	Zm00001d027928_T001	-	1	17833900	17834485	M3-2_peak_82	69	.	5.48785	6.95302	3.47017	501
Zm00001d027929	Zm00001d027929_T001	-	1	17841067	17841410	M3-2_peak_83	90	.	5.65263	9.0638	5.12941	136
Zm00001d027933	Zm00001d027933_T001	+	1	17945198	17945546	M3-2_peak_84	70	.	5.15306	7.07432	3.53324	15
Zm00001d027934	Zm00001d027934_T001	+	1	17945198	17945546	M3-2_peak_84	70	.	5.15306	7.07432	3.53324	15
Zm00001d027934	Zm00001d027934_T002	+	1	17945198	17945546	M3-2_peak_84	70	.	5.15306	7.07432	3.53324	15
Zm00001d027934	Zm00001d027934_T003	+	1	17945198	17945546	M3-2_peak_84	70	.	5.15306	7.07432	3.53324	15
Zm00001d027934	Zm00001d027934_T004	+	1	17945198	17945546	M3-2_peak_84	70	.	5.15306	7.07432	3.53324	15
Zm00001d027992	Zm00001d027992_T001	+	1	19593740	19594557	M3-2_peak_91	50	.	3.85133	5.08049	2.01272	805
Zm00001d028017	Zm00001d028017_T001	-	1	20412187	20412512	M3-2_peak_93	65	.	5.05877	6.51177	3.0856	273
Zm00001d028062	Zm00001d028062_T001	-	1	21861232	21861742	M3-2_peak_94	94	.	6.67143	9.45012	5.43702	157
Zm00001d028063	Zm00001d028063_T001	-	1	21861232	21861742	M3-2_peak_94	94	.	6.67143	9.45012	5.43702	157
Zm00001d028073	Zm00001d028073_T001	+	1	21993970	21994668	M3-2_peak_95	79	.	5.56014	7.99793	4.21876	461
Zm00001d028073	Zm00001d028073_T002	+	1	21993970	21994668	M3-2_peak_95	79	.	5.56014	7.99793	4.21876	461
Zm00001d028073	Zm00001d028073_T003	+	1	21993970	21994668	M3-2_peak_95	79	.	5.56014	7.99793	4.21876	461
Zm00001d028074	Zm00001d028074_T001	+	1	22016052	22016390	M3-2_peak_98	68	.	5.28928	6.87324	3.41685	174
Zm00001d028075	Zm00001d028075_T001	-	1	22058239	22059067	M3-2_peak_100	88	.	6.15495	8.84262	4.92573	349
Zm00001d028075	Zm00001d028075_T001	-	1	22060186	22060651	M3-2_peak_101	70	.	5.75341	7.07432	3.53324	300
Zm00001d028075	Zm00001d028075_T003	-	1	22058239	22059067	M3-2_peak_100	88	.	6.15495	8.84262	4.92573	349
Zm00001d028075	Zm00001d028075_T003	-	1	22060186	22060651	M3-2_peak_101	70	.	5.75341	7.07432	3.53324	300
Zm00001d028075	Zm00001d028075_T005	-	1	22058239	22059067	M3-2_peak_100	88	.	6.15495	8.84262	4.92573	349
Zm00001d028075	Zm00001d028075_T005	-	1	22060186	22060651	M3-2_peak_101	70	.	5.75341	7.07432	3.53324	300
Zm00001d028075	Zm00001d028075_T006	-	1	22058239	22059067	M3-2_peak_100	88	.	6.15495	8.84262	4.92573	349
Zm00001d028075	Zm00001d028075_T006	-	1	22060186	22060651	M3-2_peak_101	70	.	5.75341	7.07432	3.53324	300
Zm00001d028075	Zm00001d028075_T007	-	1	22058239	22059067	M3-2_peak_100	88	.	6.15495	8.84262	4.92573	349
Zm00001d028075	Zm00001d028075_T007	-	1	22060186	22060651	M3-2_peak_101	70	.	5.75341	7.07432	3.53324	300
Zm00001d028075	Zm00001d028075_T008	-	1	22058239	22059067	M3-2_peak_100	88	.	6.15495	8.84262	4.92573	349
Zm00001d028075	Zm00001d028075_T008	-	1	22060186	22060651	M3-2_peak_101	70	.	5.75341	7.07432	3.53324	300
Zm00001d028075	Zm00001d028075_T010	-	1	22058239	22059067	M3-2_peak_100	88	.	6.15495	8.84262	4.92573	349
Zm00001d028075	Zm00001d028075_T010	-	1	22060186	22060651	M3-2_peak_101	70	.	5.75341	7.07432	3.53324	300
Zm00001d028075	Zm00001d028075_T009	-	1	22058239	22059067	M3-2_peak_100	88	.	6.15495	8.84262	4.92573	349
Zm00001d028075	Zm00001d028075_T009	-	1	22060186	22060651	M3-2_peak_101	70	.	5.75341	7.07432	3.53324	300
Zm00001d028075	Zm00001d028075_T011	-	1	22058239	22059067	M3-2_peak_100	88	.	6.15495	8.84262	4.92573	349
Zm00001d028075	Zm00001d028075_T011	-	1	22060186	22060651	M3-2_peak_101	70	.	5.75341	7.07432	3.53324	300
Zm00001d028075	Zm00001d028075_T012	-	1	22058239	22059067	M3-2_peak_100	88	.	6.15495	8.84262	4.92573	349
Zm00001d028075	Zm00001d028075_T012	-	1	22060186	22060651	M3-2_peak_101	70	.	5.75341	7.07432	3.53324	300
Zm00001d028075	Zm00001d028075_T013	-	1	22058239	22059067	M3-2_peak_100	88	.	6.15495	8.84262	4.92573	349
Zm00001d028075	Zm00001d028075_T013	-	1	22060186	22060651	M3-2_peak_101	70	.	5.75341	7.07432	3.53324	300
Zm00001d028075	Zm00001d028075_T015	-	1	22058239	22059067	M3-2_peak_100	88	.	6.15495	8.84262	4.92573	349
Zm00001d028075	Zm00001d028075_T015	-	1	22060186	22060651	M3-2_peak_101	70	.	5.75341	7.07432	3.53324	300
Zm00001d028075	Zm00001d028075_T016	-	1	22058239	22059067	M3-2_peak_100	88	.	6.15495	8.84262	4.92573	349
Zm00001d028075	Zm00001d028075_T016	-	1	22060186	22060651	M3-2_peak_101	70	.	5.75341	7.07432	3.53324	300
Zm00001d028075	Zm00001d028075_T018	-	1	22058239	22059067	M3-2_peak_100	88	.	6.15495	8.84262	4.92573	349
Zm00001d028075	Zm00001d028075_T018	-	1	22060186	22060651	M3-2_peak_101	70	.	5.75341	7.07432	3.53324	300
Zm00001d028075	Zm00001d028075_T019	-	1	22058239	22059067	M3-2_peak_100	88	.	6.15495	8.84262	4.92573	349
Zm00001d028075	Zm00001d028075_T019	-	1	22060186	22060651	M3-2_peak_101	70	.	5.75341	7.07432	3.53324	300
Zm00001d028075	Zm00001d028075_T020	-	1	22058239	22059067	M3-2_peak_100	88	.	6.15495	8.84262	4.92573	349
Zm00001d028075	Zm00001d028075_T020	-	1	22060186	22060651	M3-2_peak_101	70	.	5.75341	7.07432	3.53324	300
Zm00001d028075	Zm00001d028075_T021	-	1	22058239	22059067	M3-2_peak_100	88	.	6.15495	8.84262	4.92573	349
Zm00001d028075	Zm00001d028075_T021	-	1	22060186	22060651	M3-2_peak_101	70	.	5.75341	7.07432	3.53324	300
Zm00001d028075	Zm00001d028075_T024	-	1	22058239	22059067	M3-2_peak_100	88	.	6.15495	8.84262	4.92573	349
Zm00001d028075	Zm00001d028075_T024	-	1	22060186	22060651	M3-2_peak_101	70	.	5.75341	7.07432	3.53324	300
Zm00001d028075	Zm00001d028075_T023	-	1	22058239	22059067	M3-2_peak_100	88	.	6.15495	8.84262	4.92573	349
Zm00001d028075	Zm00001d028075_T023	-	1	22060186	22060651	M3-2_peak_101	70	.	5.75341	7.07432	3.53324	300
Zm00001d028075	Zm00001d028075_T022	-	1	22058239	22059067	M3-2_peak_100	88	.	6.15495	8.84262	4.92573	349
Zm00001d028075	Zm00001d028075_T022	-	1	22060186	22060651	M3-2_peak_101	70	.	5.75341	7.07432	3.53324	300
Zm00001d028075	Zm00001d028075_T026	-	1	22058239	22059067	M3-2_peak_100	88	.	6.15495	8.84262	4.92573	349
Zm00001d028075	Zm00001d028075_T026	-	1	22060186	22060651	M3-2_peak_101	70	.	5.75341	7.07432	3.53324	300
Zm00001d028075	Zm00001d028075_T027	-	1	22058239	22059067	M3-2_peak_100	88	.	6.15495	8.84262	4.92573	349
Zm00001d028075	Zm00001d028075_T027	-	1	22060186	22060651	M3-2_peak_101	70	.	5.75341	7.07432	3.53324	300
Zm00001d028075	Zm00001d028075_T028	-	1	22058239	22059067	M3-2_peak_100	88	.	6.15495	8.84262	4.92573	349
Zm00001d028075	Zm00001d028075_T028	-	1	22060186	22060651	M3-2_peak_101	70	.	5.75341	7.07432	3.53324	300
Zm00001d028075	Zm00001d028075_T030	-	1	22058239	22059067	M3-2_peak_100	88	.	6.15495	8.84262	4.92573	349
Zm00001d028075	Zm00001d028075_T030	-	1	22060186	22060651	M3-2_peak_101	70	.	5.75341	7.07432	3.53324	300
Zm00001d028075	Zm00001d028075_T029	-	1	22058239	22059067	M3-2_peak_100	88	.	6.15495	8.84262	4.92573	349
Zm00001d028075	Zm00001d028075_T029	-	1	22060186	22060651	M3-2_peak_101	70	.	5.75341	7.07432	3.53324	300
Zm00001d028075	Zm00001d028075_T031	-	1	22058239	22059067	M3-2_peak_100	88	.	6.15495	8.84262	4.92573	349
Zm00001d028075	Zm00001d028075_T031	-	1	22060186	22060651	M3-2_peak_101	70	.	5.75341	7.07432	3.53324	300
Zm00001d028075	Zm00001d028075_T032	-	1	22058239	22059067	M3-2_peak_100	88	.	6.15495	8.84262	4.92573	349
Zm00001d028075	Zm00001d028075_T032	-	1	22060186	22060651	M3-2_peak_101	70	.	5.75341	7.07432	3.53324	300
Zm00001d028075	Zm00001d028075_T033	-	1	22058239	22059067	M3-2_peak_100	88	.	6.15495	8.84262	4.92573	349
Zm00001d028075	Zm00001d028075_T033	-	1	22060186	22060651	M3-2_peak_101	70	.	5.75341	7.07432	3.53324	300
Zm00001d028075	Zm00001d028075_T034	-	1	22058239	22059067	M3-2_peak_100	88	.	6.15495	8.84262	4.92573	349
Zm00001d028075	Zm00001d028075_T034	-	1	22060186	22060651	M3-2_peak_101	70	.	5.75341	7.07432	3.53324	300
Zm00001d028075	Zm00001d028075_T035	-	1	22060186	22060651	M3-2_peak_101	70	.	5.75341	7.07432	3.53324	300
Zm00001d028094	Zm00001d028094_T001	-	1	22843167	22843812	M3-2_peak_103	79	.	5.5858	7.92155	4.21876	352
Zm00001d028118	Zm00001d028118_T001	-	1	23360690	23361538	M3-2_peak_105	142	.	9.09042	14.2287	9.23346	250
Zm00001d028118	Zm00001d028118_T001	-	1	23361800	23362222	M3-2_peak_106	59	.	4.6204	5.94877	2.69903	216
Zm00001d028118	Zm00001d028118_T001	-	1	23362509	23363019	M3-2_peak_107	65	.	5.51953	6.51177	3.0856	45
Zm00001d028129	Zm00001d028129_T001	+	1	23628200	23628997	M3-2_peak_110	65	.	5.17396	6.51177	3.0856	44
Zm00001d028129	Zm00001d028129_T002	+	1	23628200	23628997	M3-2_peak_110	65	.	5.17396	6.51177	3.0856	44
Zm00001d028129	Zm00001d028129_T003	+	1	23628200	23628997	M3-2_peak_110	65	.	5.17396	6.51177	3.0856	44
Zm00001d028129	Zm00001d028129_T004	+	1	23628200	23628997	M3-2_peak_110	65	.	5.17396	6.51177	3.0856	44
Zm00001d028130	Zm00001d028130_T001	-	1	23628200	23628997	M3-2_peak_110	65	.	5.17396	6.51177	3.0856	44
Zm00001d028130	Zm00001d028130_T002	-	1	23628200	23628997	M3-2_peak_110	65	.	5.17396	6.51177	3.0856	44
Zm00001d028130	Zm00001d028130_T003	-	1	23628200	23628997	M3-2_peak_110	65	.	5.17396	6.51177	3.0856	44
Zm00001d028139	Zm00001d028139_T001	-	1	23962782	23963170	M3-2_peak_111	106	.	6.54852	10.6797	6.38726	185
Zm00001d028160	Zm00001d028160_T001	-	1	24591234	24591568	M3-2_peak_113	70	.	4.97425	7.07218	3.53324	75
Zm00001d028160	Zm00001d028160_T002	-	1	24591234	24591568	M3-2_peak_113	70	.	4.97425	7.07218	3.53324	75
Zm00001d028160	Zm00001d028160_T003	-	1	24591234	24591568	M3-2_peak_113	70	.	4.97425	7.07218	3.53324	75
Zm00001d028161	Zm00001d028161_T001	+	1	24672564	24672823	M3-2_peak_114	53	.	3.66237	5.3805	2.22512	202
Zm00001d028182	Zm00001d028182_T001	+	1	25723246	25723886	M3-2_peak_115	86	.	5.87348	8.61122	4.74982	337
Zm00001d028183	Zm00001d028183_T002	-	1	25723246	25723886	M3-2_peak_115	86	.	5.87348	8.61122	4.74982	337
Zm00001d028183	Zm00001d028183_T001	-	1	25723246	25723886	M3-2_peak_115	86	.	5.87348	8.61122	4.74982	337
Zm00001d028183	Zm00001d028183_T003	-	1	25723246	25723886	M3-2_peak_115	86	.	5.87348	8.61122	4.74982	337
Zm00001d028183	Zm00001d028183_T004	-	1	25723246	25723886	M3-2_peak_115	86	.	5.87348	8.61122	4.74982	337
Zm00001d028183	Zm00001d028183_T005	-	1	25723246	25723886	M3-2_peak_115	86	.	5.87348	8.61122	4.74982	337
Zm00001d028183	Zm00001d028183_T007	-	1	25723246	25723886	M3-2_peak_115	86	.	5.87348	8.61122	4.74982	337
Zm00001d028183	Zm00001d028183_T008	-	1	25723246	25723886	M3-2_peak_115	86	.	5.87348	8.61122	4.74982	337
Zm00001d028219	Zm00001d028219_T001	+	1	26903501	26903801	M3-2_peak_118	61	.	4.05698	6.12182	2.773	267
Zm00001d028241	Zm00001d028241_T001	-	1	27702702	27703109	M3-2_peak_121	119	.	6.76916	11.9852	7.40776	273
Zm00001d028241	Zm00001d028241_T002	-	1	27702702	27703109	M3-2_peak_121	119	.	6.76916	11.9852	7.40776	273
Zm00001d028241	Zm00001d028241_T003	-	1	27702702	27703109	M3-2_peak_121	119	.	6.76916	11.9852	7.40776	273
Zm00001d028244	Zm00001d028244_T002	-	1	27839834	27840105	M3-2_peak_124	80	.	5.00624	8.00142	4.21876	125
Zm00001d028244	Zm00001d028244_T004	-	1	27839834	27840105	M3-2_peak_124	80	.	5.00624	8.00142	4.21876	125
Zm00001d028244	Zm00001d028244_T006	-	1	27839834	27840105	M3-2_peak_124	80	.	5.00624	8.00142	4.21876	125
Zm00001d028244	Zm00001d028244_T008	-	1	27839834	27840105	M3-2_peak_124	80	.	5.00624	8.00142	4.21876	125
Zm00001d028244	Zm00001d028244_T009	-	1	27839834	27840105	M3-2_peak_124	80	.	5.00624	8.00142	4.21876	125
Zm00001d028244	Zm00001d028244_T010	-	1	27839834	27840105	M3-2_peak_124	80	.	5.00624	8.00142	4.21876	125
Zm00001d028244	Zm00001d028244_T013	-	1	27839834	27840105	M3-2_peak_124	80	.	5.00624	8.00142	4.21876	125
Zm00001d028244	Zm00001d028244_T014	-	1	27839834	27840105	M3-2_peak_124	80	.	5.00624	8.00142	4.21876	125
Zm00001d028244	Zm00001d028244_T016	-	1	27839834	27840105	M3-2_peak_124	80	.	5.00624	8.00142	4.21876	125
Zm00001d028244	Zm00001d028244_T017	-	1	27839834	27840105	M3-2_peak_124	80	.	5.00624	8.00142	4.21876	125
Zm00001d028244	Zm00001d028244_T018	-	1	27839834	27840105	M3-2_peak_124	80	.	5.00624	8.00142	4.21876	125
Zm00001d028249	Zm00001d028249_T001	+	1	27990918	27991173	M3-2_peak_125	71	.	5.64023	7.13993	3.57496	65
Zm00001d028249	Zm00001d028249_T002	+	1	27990918	27991173	M3-2_peak_125	71	.	5.64023	7.13993	3.57496	65
Zm00001d028249	Zm00001d028249_T003	+	1	27990918	27991173	M3-2_peak_125	71	.	5.64023	7.13993	3.57496	65
Zm00001d028260	Zm00001d028260_T001	-	1	28169954	28170314	M3-2_peak_126	70	.	5.75341	7.07432	3.53324	255
Zm00001d028260	Zm00001d028260_T003	-	1	28169954	28170314	M3-2_peak_126	70	.	5.75341	7.07432	3.53324	255
Zm00001d028260	Zm00001d028260_T002	-	1	28169954	28170314	M3-2_peak_126	70	.	5.75341	7.07432	3.53324	255
Zm00001d028260	Zm00001d028260_T005	-	1	28169954	28170314	M3-2_peak_126	70	.	5.75341	7.07432	3.53324	255
Zm00001d028260	Zm00001d028260_T006	-	1	28169954	28170314	M3-2_peak_126	70	.	5.75341	7.07432	3.53324	255
Zm00001d028260	Zm00001d028260_T004	-	1	28169954	28170314	M3-2_peak_126	70	.	5.75341	7.07432	3.53324	255
Zm00001d028260	Zm00001d028260_T007	-	1	28169954	28170314	M3-2_peak_126	70	.	5.75341	7.07432	3.53324	255
Zm00001d028281	Zm00001d028281_T001	+	1	29125273	29125586	M3-2_peak_128	99	.	5.95551	9.95992	5.7929	201
Zm00001d028282	Zm00001d028282_T001	+	1	29125273	29125586	M3-2_peak_128	99	.	5.95551	9.95992	5.7929	201
Zm00001d028287	Zm00001d028287_T001	-	1	29239146	29239416	M3-2_peak_129	83	.	6.40609	8.38899	4.55313	72
Zm00001d028288	Zm00001d028288_T001	-	1	29239146	29239416	M3-2_peak_129	83	.	6.40609	8.38899	4.55313	72
Zm00001d028307	Zm00001d028307_T001	-	1	29955626	29955919	M3-2_peak_131	83	.	6.17354	8.37243	4.55313	192
Zm00001d028307	Zm00001d028307_T001	-	1	29962095	29962388	M3-2_peak_132	91	.	6.37045	9.10644	5.16194	120
Zm00001d028311	Zm00001d028311_T001	+	1	30089465	30090214	M3-2_peak_133	83	.	6.27635	8.32035	4.5077	355
Zm00001d028325	Zm00001d028325_T001	-	1	30798200	30798499	M3-2_peak_136	78	.	5.25569	7.80502	4.18105	124
Zm00001d028325	Zm00001d028325_T002	-	1	30798200	30798499	M3-2_peak_136	78	.	5.25569	7.80502	4.18105	124
Zm00001d028325	Zm00001d028325_T004	-	1	30798200	30798499	M3-2_peak_136	78	.	5.25569	7.80502	4.18105	124
Zm00001d028325	Zm00001d028325_T005	-	1	30798200	30798499	M3-2_peak_136	78	.	5.25569	7.80502	4.18105	124
Zm00001d028325	Zm00001d028325_T006	-	1	30798200	30798499	M3-2_peak_136	78	.	5.25569	7.80502	4.18105	124
Zm00001d028326	Zm00001d028326_T001	+	1	30945012	30945286	M3-2_peak_137	110	.	7.36341	11.0187	6.66395	128
Zm00001d028328	Zm00001d028328_T001	-	1	30967691	30968454	M3-2_peak_139	69	.	5.41556	6.95302	3.47017	597
Zm00001d028367	Zm00001d028367_T001	+	1	32294149	32294771	M3-2_peak_140	99	.	6.09111	9.95992	5.7929	337
Zm00001d028367	Zm00001d028367_T002	+	1	32294149	32294771	M3-2_peak_140	99	.	6.09111	9.95992	5.7929	337
Zm00001d028367	Zm00001d028367_T003	+	1	32294149	32294771	M3-2_peak_140	99	.	6.09111	9.95992	5.7929	337
Zm00001d028367	Zm00001d028367_T004	+	1	32294149	32294771	M3-2_peak_140	99	.	6.09111	9.95992	5.7929	337
Zm00001d028369	Zm00001d028369_T001	+	1	32353825	32354436	M3-2_peak_141	61	.	4.56567	6.17377	2.82179	511
Zm00001d028370	Zm00001d028370_T001	+	1	32362840	32363259	M3-2_peak_142	69	.	5.14106	6.9442	3.47017	297
Zm00001d028391	Zm00001d028391_T001	-	1	33115287	33115951	M3-2_peak_146	88	.	6.28614	8.84262	4.92573	233
Zm00001d028391	Zm00001d028391_T001	-	1	33118083	33118763	M3-2_peak_147	94	.	6.25876	9.46646	5.43702	224
Zm00001d028392	Zm00001d028392_T001	-	1	33151524	33152161	M3-2_peak_148	125	.	8.39928	12.5932	7.90621	150
Zm00001d028400	Zm00001d028400_T002	+	1	33596027	33596427	M3-2_peak_150	88	.	6.52152	8.83631	4.92573	153
Zm00001d028400	Zm00001d028400_T001	+	1	33596027	33596427	M3-2_peak_150	88	.	6.52152	8.83631	4.92573	153
Zm00001d028400	Zm00001d028400_T003	+	1	33596027	33596427	M3-2_peak_150	88	.	6.52152	8.83631	4.92573	153
Zm00001d028400	Zm00001d028400_T004	+	1	33596027	33596427	M3-2_peak_150	88	.	6.52152	8.83631	4.92573	153
Zm00001d028406	Zm00001d028406_T001	-	1	33752169	33752681	M3-2_peak_151	94	.	7.05281	9.48147	5.45041	196
Zm00001d028428	Zm00001d028428_T001	-	1	34704979	34705355	M3-2_peak_155	97	.	6.70246	9.72352	5.66079	141
Zm00001d028428	Zm00001d028428_T002	-	1	34704979	34705355	M3-2_peak_155	97	.	6.70246	9.72352	5.66079	141
Zm00001d028440	Zm00001d028440_T001	-	1	35119314	35119775	M3-2_peak_156	79	.	6.21067	7.95218	4.21876	96
Zm00001d028441	Zm00001d028441_T001	-	1	35122884	35123360	M3-2_peak_157	110	.	7.6506	11.0187	6.66395	313
Zm00001d028482	Zm00001d028482_T001	-	1	36507206	36507908	M3-2_peak_162	106	.	7.28097	10.6123	6.36699	251
Zm00001d028503	Zm00001d028503_T001	-	1	37266588	37266991	M3-2_peak_164	119	.	6.63355	11.9852	7.40776	187
Zm00001d028535	Zm00001d028535_T001	+	1	38515866	38516208	M3-2_peak_166	94	.	6.67143	9.45012	5.43702	216
Zm00001d028535	Zm00001d028535_T002	+	1	38515866	38516208	M3-2_peak_166	94	.	6.67143	9.45012	5.43702	216
Zm00001d028536	Zm00001d028536_T001	-	1	38527623	38527905	M3-2_peak_167	83	.	6.11889	8.38899	4.55313	95
Zm00001d028536	Zm00001d028536_T002	-	1	38527623	38527905	M3-2_peak_167	83	.	6.11889	8.38899	4.55313	95
Zm00001d028536	Zm00001d028536_T003	-	1	38527623	38527905	M3-2_peak_167	83	.	6.11889	8.38899	4.55313	95
Zm00001d028536	Zm00001d028536_T005	-	1	38527623	38527905	M3-2_peak_167	83	.	6.11889	8.38899	4.55313	95
Zm00001d028536	Zm00001d028536_T006	-	1	38527623	38527905	M3-2_peak_167	83	.	6.11889	8.38899	4.55313	95
Zm00001d028536	Zm00001d028536_T007	-	1	38527623	38527905	M3-2_peak_167	83	.	6.11889	8.38899	4.55313	95
Zm00001d028536	Zm00001d028536_T008	-	1	38527623	38527905	M3-2_peak_167	83	.	6.11889	8.38899	4.55313	95
Zm00001d028550	Zm00001d028550_T001	+	1	38975545	38976534	M3-2_peak_168	119	.	6.63355	11.9852	7.40776	200
Zm00001d028550	Zm00001d028550_T002	+	1	38975545	38976534	M3-2_peak_168	119	.	6.63355	11.9852	7.40776	200
Zm00001d028550	Zm00001d028550_T003	+	1	38975545	38976534	M3-2_peak_168	119	.	6.63355	11.9852	7.40776	200
Zm00001d028574	Zm00001d028574_T001	-	1	39489009	39489403	M3-2_peak_172	65	.	5.12492	6.58123	3.14759	272
Zm00001d028574	Zm00001d028574_T001	-	1	39492257	39492990	M3-2_peak_173	129	.	8.51258	12.9203	8.22053	325
Zm00001d028576	Zm00001d028576_T001	+	1	39592057	39592520	M3-2_peak_174	85	.	6.39659	8.56802	4.72796	135
Zm00001d028577	Zm00001d028577_T001	+	1	39676302	39676649	M3-2_peak_177	90	.	6.42759	9.08008	5.13609	152
Zm00001d028597	Zm00001d028597_T003	+	1	40260930	40262252	M3-2_peak_179	90	.	6.06615	9.08008	5.13609	878
Zm00001d028597	Zm00001d028597_T002	+	1	40260930	40262252	M3-2_peak_179	90	.	6.06615	9.08008	5.13609	878
Zm00001d028597	Zm00001d028597_T001	+	1	40260930	40262252	M3-2_peak_179	90	.	6.06615	9.08008	5.13609	878
Zm00001d028597	Zm00001d028597_T005	+	1	40260930	40262252	M3-2_peak_179	90	.	6.06615	9.08008	5.13609	878
Zm00001d028597	Zm00001d028597_T004	+	1	40260930	40262252	M3-2_peak_179	90	.	6.06615	9.08008	5.13609	878
Zm00001d028597	Zm00001d028597_T006	+	1	40260930	40262252	M3-2_peak_179	90	.	6.06615	9.08008	5.13609	878
Zm00001d028597	Zm00001d028597_T007	+	1	40260930	40262252	M3-2_peak_179	90	.	6.06615	9.08008	5.13609	878
Zm00001d028597	Zm00001d028597_T008	+	1	40260930	40262252	M3-2_peak_179	90	.	6.06615	9.08008	5.13609	878
Zm00001d028597	Zm00001d028597_T009	+	1	40260930	40262252	M3-2_peak_179	90	.	6.06615	9.08008	5.13609	878
Zm00001d028597	Zm00001d028597_T010	+	1	40260930	40262252	M3-2_peak_179	90	.	6.06615	9.08008	5.13609	878
Zm00001d028613	Zm00001d028613_T001	-	1	40791019	40791653	M3-2_peak_182	91	.	6.46312	9.18284	5.22729	320
Zm00001d028620	Zm00001d028620_T001	-	1	41089323	41089723	M3-2_peak_183	86	.	5.99356	8.61122	4.74982	273
Zm00001d028621	Zm00001d028621_T001	-	1	41089323	41089723	M3-2_peak_183	86	.	5.99356	8.61122	4.74982	273
Zm00001d028643	Zm00001d028643_T001	+	1	41700073	41700596	M3-2_peak_185	83	.	6.16982	8.32035	4.5077	363
Zm00001d028649	Zm00001d028649_T001	+	1	41792328	41792785	M3-2_peak_186	111	.	7.38721	11.1856	6.79756	191
Zm00001d028649	Zm00001d028649_T002	+	1	41792328	41792785	M3-2_peak_186	111	.	7.38721	11.1856	6.79756	191
Zm00001d028675	Zm00001d028675_T001	+	1	42746669	42747105	M3-2_peak_188	99	.	5.95551	9.95992	5.7929	213
Zm00001d028679	Zm00001d028679_T001	+	1	42786857	42787491	M3-2_peak_189	60	.	4.50571	6.00392	2.74992	633
Zm00001d028679	Zm00001d028679_T002	+	1	42786857	42787491	M3-2_peak_189	60	.	4.50571	6.00392	2.74992	633
Zm00001d028680	Zm00001d028680_T001	+	1	42786857	42787491	M3-2_peak_189	60	.	4.50571	6.00392	2.74992	633
Zm00001d028680	Zm00001d028680_T002	+	1	42786857	42787491	M3-2_peak_189	60	.	4.50571	6.00392	2.74992	633
Zm00001d028680	Zm00001d028680_T003	+	1	42786857	42787491	M3-2_peak_189	60	.	4.50571	6.00392	2.74992	633
Zm00001d028685	Zm00001d028685_T001	-	1	43041675	43042173	M3-2_peak_191	97	.	6.70246	9.72352	5.66079	236
Zm00001d028685	Zm00001d028685_T001	-	1	43040759	43041049	M3-2_peak_190	85	.	6.28802	8.56802	4.72796	121
Zm00001d028707	Zm00001d028707_T002	+	1	43833830	43834445	M3-2_peak_193	135	.	9.02635	13.5137	8.75566	453
Zm00001d028707	Zm00001d028707_T003	+	1	43833830	43834445	M3-2_peak_193	135	.	9.02635	13.5137	8.75566	453
Zm00001d028708	Zm00001d028708_T001	+	1	43893760	43894342	M3-2_peak_194	125	.	7.46684	12.5747	7.90621	263
Zm00001d028711	Zm00001d028711_T002	-	1	43911430	43911797	M3-2_peak_195	94	.	6.44105	9.45012	5.43702	142
Zm00001d028711	Zm00001d028711_T001	-	1	43911430	43911797	M3-2_peak_195	94	.	6.44105	9.45012	5.43702	142
Zm00001d028711	Zm00001d028711_T003	-	1	43911430	43911797	M3-2_peak_195	94	.	6.44105	9.45012	5.43702	142
Zm00001d028711	Zm00001d028711_T004	-	1	43911430	43911797	M3-2_peak_195	94	.	6.44105	9.45012	5.43702	142
Zm00001d028711	Zm00001d028711_T005	-	1	43911430	43911797	M3-2_peak_195	94	.	6.44105	9.45012	5.43702	142
Zm00001d028711	Zm00001d028711_T006	-	1	43911430	43911797	M3-2_peak_195	94	.	6.44105	9.45012	5.43702	142
Zm00001d028751	Zm00001d028751_T001	+	1	45510076	45510476	M3-2_peak_198	65	.	5.05877	6.51178	3.0856	250
Zm00001d028759	Zm00001d028759_T001	-	1	45729048	45729416	M3-2_peak_200	101	.	6.57216	10.1966	5.98644	207
Zm00001d028793	Zm00001d028793_T001	-	1	46497341	46497915	M3-2_peak_201	94	.	6.44105	9.45012	5.43702	459
Zm00001d028806	Zm00001d028806_T001	+	1	46954759	46955284	M3-2_peak_202	84	.	5.2007	8.41215	4.57489	415
Zm00001d028808	Zm00001d028808_T001	-	1	47026381	47026727	M3-2_peak_204	94	.	6.63491	9.46646	5.43702	188
Zm00001d028839	Zm00001d028839_T001	-	1	48332743	48333128	M3-2_peak_207	69	.	5.27099	6.95302	3.47017	260
Zm00001d028840	Zm00001d028840_T002	+	1	48332743	48333128	M3-2_peak_207	69	.	5.27099	6.95302	3.47017	260
Zm00001d028840	Zm00001d028840_T003	+	1	48332743	48333128	M3-2_peak_207	69	.	5.27099	6.95302	3.47017	260
Zm00001d028867	Zm00001d028867_T001	-	1	49061180	49061652	M3-2_peak_211	88	.	5.6302	8.84262	4.92573	212
Zm00001d028867	Zm00001d028867_T002	-	1	49061180	49061652	M3-2_peak_211	88	.	5.6302	8.84262	4.92573	212
Zm00001d028867	Zm00001d028867_T003	-	1	49061180	49061652	M3-2_peak_211	88	.	5.6302	8.84262	4.92573	212
Zm00001d028870	Zm00001d028870_T001	-	1	49177222	49177719	M3-2_peak_212	126	.	8.19387	12.6619	7.97054	257
Zm00001d028922	Zm00001d028922_T001	-	1	51601150	51601715	M3-2_peak_217	106	.	6.41733	10.6797	6.38726	408
Zm00001d028930	Zm00001d028930_T001	-	1	51836860	51837973	M3-2_peak_218	118	.	7.8498	11.8215	7.39039	519
Zm00001d028930	Zm00001d028930_T001	-	1	51839055	51839737	M3-2_peak_219	78	.	5.50646	7.80502	4.18105	472
Zm00001d028930	Zm00001d028930_T001	-	1	51841957	51842368	M3-2_peak_220	79	.	6.21067	7.95218	4.21876	46
Zm00001d028957	Zm00001d028957_T001	+	1	52859940	52860738	M3-2_peak_228	121	.	8.11907	12.1893	7.60489	336
Zm00001d028960	Zm00001d028960_T001	-	1	52945328	52946667	M3-2_peak_229	90	.	6.21072	9.08008	5.13609	753
Zm00001d028960	Zm00001d028960_T002	-	1	52945328	52946667	M3-2_peak_229	90	.	6.21072	9.08008	5.13609	753
Zm00001d028960	Zm00001d028960_T004	-	1	52945328	52946667	M3-2_peak_229	90	.	6.21072	9.08008	5.13609	753
Zm00001d028960	Zm00001d028960_T003	-	1	52945328	52946667	M3-2_peak_229	90	.	6.21072	9.08008	5.13609	753
Zm00001d028960	Zm00001d028960_T006	-	1	52945328	52946667	M3-2_peak_229	90	.	6.21072	9.08008	5.13609	753
Zm00001d028960	Zm00001d028960_T007	-	1	52945328	52946667	M3-2_peak_229	90	.	6.21072	9.08008	5.13609	753
Zm00001d028960	Zm00001d028960_T009	-	1	52945328	52946667	M3-2_peak_229	90	.	6.21072	9.08008	5.13609	753
Zm00001d028962	Zm00001d028962_T001	+	1	53030611	53030905	M3-2_peak_231	92	.	6.66496	9.22147	5.26115	188
Zm00001d028974	Zm00001d028974_T001	+	1	53366335	53366639	M3-2_peak_233	83	.	6.31035	8.38899	4.55313	215
Zm00001d028974	Zm00001d028974_T001	+	1	53372338	53373017	M3-2_peak_234	89	.	6.14797	8.98289	5.05361	356
Zm00001d028986	Zm00001d028986_T001	-	1	53577563	53578531	M3-2_peak_235	51	.	4.13725	5.13764	2.0284	32
Zm00001d028986	Zm00001d028986_T002	-	1	53577563	53578531	M3-2_peak_235	51	.	4.13725	5.13764	2.0284	32
Zm00001d028986	Zm00001d028986_T004	-	1	53577563	53578531	M3-2_peak_235	51	.	4.13725	5.13764	2.0284	32
Zm00001d029051	Zm00001d029051_T001	+	1	56143001	56143625	M3-2_peak_243	80	.	5.47976	8.00587	4.22143	157
Zm00001d029065	Zm00001d029065_T001	+	1	56922268	56923481	M3-2_peak_244	149	.	9.39947	14.9722	9.86351	1072
Zm00001d029067	Zm00001d029067_T001	-	1	57000316	57000850	M3-2_peak_245	103	.	7.18566	10.3062	6.07246	201
Zm00001d029098	Zm00001d029098_T001	+	1	57988139	57988466	M3-2_peak_246	88	.	6.30014	8.83631	4.92573	229
Zm00001d029149	Zm00001d029149_T001	+	1	60530592	60531267	M3-2_peak_247	164	.	10.2197	16.4408	11.0933	333
Zm00001d029170	Zm00001d029170_T001	+	1	60935163	60935445	M3-2_peak_248	89	.	5.90348	8.9331	5.01208	246
Zm00001d029170	Zm00001d029170_T002	+	1	60935163	60935445	M3-2_peak_248	89	.	5.90348	8.9331	5.01208	246
Zm00001d029170	Zm00001d029170_T003	+	1	60935163	60935445	M3-2_peak_248	89	.	5.90348	8.9331	5.01208	246
Zm00001d029170	Zm00001d029170_T004	+	1	60935163	60935445	M3-2_peak_248	89	.	5.90348	8.9331	5.01208	246
Zm00001d029170	Zm00001d029170_T005	+	1	60935163	60935445	M3-2_peak_248	89	.	5.90348	8.9331	5.01208	246
Zm00001d029170	Zm00001d029170_T006	+	1	60935163	60935445	M3-2_peak_248	89	.	5.90348	8.9331	5.01208	246
Zm00001d029170	Zm00001d029170_T007	+	1	60935163	60935445	M3-2_peak_248	89	.	5.90348	8.9331	5.01208	246
Zm00001d029208	Zm00001d029208_T001	+	1	62426429	62427163	M3-2_peak_249	118	.	8.15483	11.8512	7.40412	533
Zm00001d029208	Zm00001d029208_T002	+	1	62426429	62427163	M3-2_peak_249	118	.	8.15483	11.8512	7.40412	533
Zm00001d029208	Zm00001d029208_T003	+	1	62426429	62427163	M3-2_peak_249	118	.	8.15483	11.8512	7.40412	533
Zm00001d029361	Zm00001d029361_T001	-	1	67434510	67434767	M3-2_peak_253	65	.	4.94358	6.51177	3.0856	179
Zm00001d029366	Zm00001d029366_T001	+	1	67604391	67604836	M3-2_peak_254	66	.	4.6224	6.6833	3.2424	377
Zm00001d029366	Zm00001d029366_T002	+	1	67604391	67604836	M3-2_peak_254	66	.	4.6224	6.6833	3.2424	377
Zm00001d029366	Zm00001d029366_T003	+	1	67604391	67604836	M3-2_peak_254	66	.	4.6224	6.6833	3.2424	377
Zm00001d029371	Zm00001d029371_T001	+	1	67926156	67926615	M3-2_peak_256	185	.	11.2741	18.5233	12.8122	215
Zm00001d029396	Zm00001d029396_T001	+	1	68893873	68894284	M3-2_peak_257	70	.	5.10544	7.07218	3.53324	352
Zm00001d029396	Zm00001d029396_T002	+	1	68893873	68894284	M3-2_peak_257	70	.	5.10544	7.07218	3.53324	352
Zm00001d029447	Zm00001d029447_T001	+	1	71157145	71157430	M3-2_peak_259	71	.	5.5445	7.13993	3.57496	217
Zm00001d029529	Zm00001d029529_T001	+	1	74917444	74917977	M3-2_peak_260	110	.	7.9378	11.0187	6.66395	183
Zm00001d029601	Zm00001d029601_T001	-	1	78652227	78652718	M3-2_peak_263	100	.	6.50575	10.0906	5.90639	319
Zm00001d029601	Zm00001d029601_T001	-	1	78656192	78656520	M3-2_peak_264	76	.	4.26196	7.66459	4.07117	162
Zm00001d029601	Zm00001d029601_T002	-	1	78652227	78652718	M3-2_peak_263	100	.	6.50575	10.0906	5.90639	319
Zm00001d029601	Zm00001d029601_T002	-	1	78656192	78656520	M3-2_peak_264	76	.	4.26196	7.66459	4.07117	162
Zm00001d029601	Zm00001d029601_T003	-	1	78652227	78652718	M3-2_peak_263	100	.	6.50575	10.0906	5.90639	319
Zm00001d029601	Zm00001d029601_T003	-	1	78656192	78656520	M3-2_peak_264	76	.	4.26196	7.66459	4.07117	162
Zm00001d029602	Zm00001d029602_T001	-	1	78656192	78656520	M3-2_peak_264	76	.	4.26196	7.66459	4.07117	162
Zm00001d029618	Zm00001d029618_T001	-	1	79831553	79832222	M3-2_peak_265	70	.	5.10544	7.07218	3.53324	564
Zm00001d029669	Zm00001d029669_T001	-	1	82031631	82032533	M3-2_peak_266	60	.	4.56924	6.00392	2.74992	48
Zm00001d029680	Zm00001d029680_T001	+	1	82525168	82525619	M3-2_peak_268	65	.	5.05877	6.51178	3.0856	137
Zm00001d029684	Zm00001d029684_T001	-	1	82575788	82576110	M3-2_peak_269	65	.	5.51953	6.51178	3.0856	155
Zm00001d029684	Zm00001d029684_T002	-	1	82575788	82576110	M3-2_peak_269	65	.	5.51953	6.51178	3.0856	155
Zm00001d029684	Zm00001d029684_T003	-	1	82575788	82576110	M3-2_peak_269	65	.	5.51953	6.51178	3.0856	155
Zm00001d029703	Zm00001d029703_T001	+	1	83191670	83192503	M3-2_peak_271	99	.	5.95551	9.95992	5.7929	133
Zm00001d029704	Zm00001d029704_T001	+	1	83198281	83199085	M3-2_peak_272	88	.	5.76139	8.84262	4.92573	238
Zm00001d029705	Zm00001d029705_T001	+	1	83198281	83199085	M3-2_peak_272	88	.	5.76139	8.84262	4.92573	238
Zm00001d029705	Zm00001d029705_T002	+	1	83198281	83199085	M3-2_peak_272	88	.	5.76139	8.84262	4.92573	238
Zm00001d029705	Zm00001d029705_T003	+	1	83198281	83199085	M3-2_peak_272	88	.	5.76139	8.84262	4.92573	238
Zm00001d029705	Zm00001d029705_T004	+	1	83198281	83199085	M3-2_peak_272	88	.	5.76139	8.84262	4.92573	238
Zm00001d029705	Zm00001d029705_T005	+	1	83198281	83199085	M3-2_peak_272	88	.	5.76139	8.84262	4.92573	238
Zm00001d029705	Zm00001d029705_T006	+	1	83198281	83199085	M3-2_peak_272	88	.	5.76139	8.84262	4.92573	238
Zm00001d029705	Zm00001d029705_T007	+	1	83198281	83199085	M3-2_peak_272	88	.	5.76139	8.84262	4.92573	238
Zm00001d029705	Zm00001d029705_T009	+	1	83198281	83199085	M3-2_peak_272	88	.	5.76139	8.84262	4.92573	238
Zm00001d029705	Zm00001d029705_T008	+	1	83198281	83199085	M3-2_peak_272	88	.	5.76139	8.84262	4.92573	238
Zm00001d029705	Zm00001d029705_T012	+	1	83198281	83199085	M3-2_peak_272	88	.	5.76139	8.84262	4.92573	238
Zm00001d029705	Zm00001d029705_T010	+	1	83198281	83199085	M3-2_peak_272	88	.	5.76139	8.84262	4.92573	238
Zm00001d029705	Zm00001d029705_T011	+	1	83198281	83199085	M3-2_peak_272	88	.	5.76139	8.84262	4.92573	238
Zm00001d029705	Zm00001d029705_T013	+	1	83198281	83199085	M3-2_peak_272	88	.	5.76139	8.84262	4.92573	238
Zm00001d029705	Zm00001d029705_T016	+	1	83198281	83199085	M3-2_peak_272	88	.	5.76139	8.84262	4.92573	238
Zm00001d029705	Zm00001d029705_T014	+	1	83198281	83199085	M3-2_peak_272	88	.	5.76139	8.84262	4.92573	238
Zm00001d029705	Zm00001d029705_T015	+	1	83198281	83199085	M3-2_peak_272	88	.	5.76139	8.84262	4.92573	238
Zm00001d029705	Zm00001d029705_T017	+	1	83198281	83199085	M3-2_peak_272	88	.	5.76139	8.84262	4.92573	238
Zm00001d029705	Zm00001d029705_T018	+	1	83198281	83199085	M3-2_peak_272	88	.	5.76139	8.84262	4.92573	238
Zm00001d029705	Zm00001d029705_T019	+	1	83198281	83199085	M3-2_peak_272	88	.	5.76139	8.84262	4.92573	238
Zm00001d029705	Zm00001d029705_T020	+	1	83198281	83199085	M3-2_peak_272	88	.	5.76139	8.84262	4.92573	238
Zm00001d029705	Zm00001d029705_T022	+	1	83198281	83199085	M3-2_peak_272	88	.	5.76139	8.84262	4.92573	238
Zm00001d029705	Zm00001d029705_T021	+	1	83198281	83199085	M3-2_peak_272	88	.	5.76139	8.84262	4.92573	238
Zm00001d029705	Zm00001d029705_T023	+	1	83198281	83199085	M3-2_peak_272	88	.	5.76139	8.84262	4.92573	238
Zm00001d029705	Zm00001d029705_T024	+	1	83198281	83199085	M3-2_peak_272	88	.	5.76139	8.84262	4.92573	238
Zm00001d029705	Zm00001d029705_T025	+	1	83198281	83199085	M3-2_peak_272	88	.	5.76139	8.84262	4.92573	238
Zm00001d029705	Zm00001d029705_T026	+	1	83198281	83199085	M3-2_peak_272	88	.	5.76139	8.84262	4.92573	238
Zm00001d029705	Zm00001d029705_T027	+	1	83198281	83199085	M3-2_peak_272	88	.	5.76139	8.84262	4.92573	238
Zm00001d029705	Zm00001d029705_T028	+	1	83198281	83199085	M3-2_peak_272	88	.	5.76139	8.84262	4.92573	238
Zm00001d029705	Zm00001d029705_T029	+	1	83198281	83199085	M3-2_peak_272	88	.	5.76139	8.84262	4.92573	238
Zm00001d029705	Zm00001d029705_T030	+	1	83198281	83199085	M3-2_peak_272	88	.	5.76139	8.84262	4.92573	238
Zm00001d029705	Zm00001d029705_T031	+	1	83198281	83199085	M3-2_peak_272	88	.	5.76139	8.84262	4.92573	238
Zm00001d029705	Zm00001d029705_T032	+	1	83198281	83199085	M3-2_peak_272	88	.	5.76139	8.84262	4.92573	238
Zm00001d029705	Zm00001d029705_T033	+	1	83198281	83199085	M3-2_peak_272	88	.	5.76139	8.84262	4.92573	238
Zm00001d029705	Zm00001d029705_T034	+	1	83198281	83199085	M3-2_peak_272	88	.	5.76139	8.84262	4.92573	238
Zm00001d029705	Zm00001d029705_T035	+	1	83198281	83199085	M3-2_peak_272	88	.	5.76139	8.84262	4.92573	238
Zm00001d029705	Zm00001d029705_T037	+	1	83198281	83199085	M3-2_peak_272	88	.	5.76139	8.84262	4.92573	238
Zm00001d029705	Zm00001d029705_T036	+	1	83198281	83199085	M3-2_peak_272	88	.	5.76139	8.84262	4.92573	238
Zm00001d029705	Zm00001d029705_T038	+	1	83198281	83199085	M3-2_peak_272	88	.	5.76139	8.84262	4.92573	238
Zm00001d029705	Zm00001d029705_T039	+	1	83198281	83199085	M3-2_peak_272	88	.	5.76139	8.84262	4.92573	238
Zm00001d029705	Zm00001d029705_T040	+	1	83198281	83199085	M3-2_peak_272	88	.	5.76139	8.84262	4.92573	238
Zm00001d029705	Zm00001d029705_T041	+	1	83198281	83199085	M3-2_peak_272	88	.	5.76139	8.84262	4.92573	238
Zm00001d029705	Zm00001d029705_T042	+	1	83198281	83199085	M3-2_peak_272	88	.	5.76139	8.84262	4.92573	238
Zm00001d029705	Zm00001d029705_T043	+	1	83198281	83199085	M3-2_peak_272	88	.	5.76139	8.84262	4.92573	238
Zm00001d029705	Zm00001d029705_T044	+	1	83198281	83199085	M3-2_peak_272	88	.	5.76139	8.84262	4.92573	238
Zm00001d029705	Zm00001d029705_T045	+	1	83198281	83199085	M3-2_peak_272	88	.	5.76139	8.84262	4.92573	238
Zm00001d029705	Zm00001d029705_T046	+	1	83198281	83199085	M3-2_peak_272	88	.	5.76139	8.84262	4.92573	238
Zm00001d029705	Zm00001d029705_T047	+	1	83198281	83199085	M3-2_peak_272	88	.	5.76139	8.84262	4.92573	238
Zm00001d029705	Zm00001d029705_T048	+	1	83198281	83199085	M3-2_peak_272	88	.	5.76139	8.84262	4.92573	238
Zm00001d029705	Zm00001d029705_T049	+	1	83198281	83199085	M3-2_peak_272	88	.	5.76139	8.84262	4.92573	238
Zm00001d029705	Zm00001d029705_T050	+	1	83198281	83199085	M3-2_peak_272	88	.	5.76139	8.84262	4.92573	238
Zm00001d029711	Zm00001d029711_T001	-	1	83549111	83549450	M3-2_peak_273	83	.	6.16982	8.32035	4.5077	109
Zm00001d029783	Zm00001d029783_T001	+	1	86732064	86732664	M3-2_peak_275	118	.	7.30399	11.8297	7.39854	449
Zm00001d029783	Zm00001d029783_T001	+	1	86736792	86737389	M3-2_peak_276	63	.	4.56276	6.37067	2.98416	525
Zm00001d029783	Zm00001d029783_T003	+	1	86732064	86732664	M3-2_peak_275	118	.	7.30399	11.8297	7.39854	449
Zm00001d029783	Zm00001d029783_T003	+	1	86736792	86737389	M3-2_peak_276	63	.	4.56276	6.37067	2.98416	525
Zm00001d029783	Zm00001d029783_T002	+	1	86732064	86732664	M3-2_peak_275	118	.	7.30399	11.8297	7.39854	449
Zm00001d029783	Zm00001d029783_T002	+	1	86736792	86737389	M3-2_peak_276	63	.	4.56276	6.37067	2.98416	525
Zm00001d029783	Zm00001d029783_T004	+	1	86732064	86732664	M3-2_peak_275	118	.	7.30399	11.8297	7.39854	449
Zm00001d029783	Zm00001d029783_T004	+	1	86736792	86737389	M3-2_peak_276	63	.	4.56276	6.37067	2.98416	525
Zm00001d029803	Zm00001d029803_T001	-	1	87590005	87590761	M3-2_peak_278	88	.	5.76139	8.84262	4.92573	585
Zm00001d029803	Zm00001d029803_T002	-	1	87590005	87590761	M3-2_peak_278	88	.	5.76139	8.84262	4.92573	585
Zm00001d029803	Zm00001d029803_T003	-	1	87590005	87590761	M3-2_peak_278	88	.	5.76139	8.84262	4.92573	585
Zm00001d029803	Zm00001d029803_T004	-	1	87590005	87590761	M3-2_peak_278	88	.	5.76139	8.84262	4.92573	585
Zm00001d029803	Zm00001d029803_T005	-	1	87590005	87590761	M3-2_peak_278	88	.	5.76139	8.84262	4.92573	585
Zm00001d029803	Zm00001d029803_T006	-	1	87590005	87590761	M3-2_peak_278	88	.	5.76139	8.84262	4.92573	585
Zm00001d029803	Zm00001d029803_T007	-	1	87590005	87590761	M3-2_peak_278	88	.	5.76139	8.84262	4.92573	585
Zm00001d029803	Zm00001d029803_T008	-	1	87590005	87590761	M3-2_peak_278	88	.	5.76139	8.84262	4.92573	585
Zm00001d029803	Zm00001d029803_T009	-	1	87590005	87590761	M3-2_peak_278	88	.	5.76139	8.84262	4.92573	585
Zm00001d029868	Zm00001d029868_T001	+	1	91140752	91141035	M3-2_peak_279	83	.	6.02316	8.38899	4.55313	164
Zm00001d029868	Zm00001d029868_T002	+	1	91140752	91141035	M3-2_peak_279	83	.	6.02316	8.38899	4.55313	164
Zm00001d029868	Zm00001d029868_T003	+	1	91140752	91141035	M3-2_peak_279	83	.	6.02316	8.38899	4.55313	164
Zm00001d029868	Zm00001d029868_T004	+	1	91140752	91141035	M3-2_peak_279	83	.	6.02316	8.38899	4.55313	164
Zm00001d029895	Zm00001d029895_T001	+	1	92852368	92852804	M3-2_peak_280	80	.	4.87064	8.00142	4.21876	359
Zm00001d029899	Zm00001d029899_T001	-	1	93194514	93194979	M3-2_peak_281	65	.	5.51953	6.51177	3.0856	170
Zm00001d029899	Zm00001d029899_T001	-	1	93195863	93196407	M3-2_peak_282	96	.	6.88475	9.68333	5.6257	360
Zm00001d029899	Zm00001d029899_T002	-	1	93194514	93194979	M3-2_peak_281	65	.	5.51953	6.51177	3.0856	170
Zm00001d029899	Zm00001d029899_T002	-	1	93195863	93196407	M3-2_peak_282	96	.	6.88475	9.68333	5.6257	360
Zm00001d029899	Zm00001d029899_T003	-	1	93194514	93194979	M3-2_peak_281	65	.	5.51953	6.51177	3.0856	170
Zm00001d029899	Zm00001d029899_T003	-	1	93195863	93196407	M3-2_peak_282	96	.	6.88475	9.68333	5.6257	360
Zm00001d029978	Zm00001d029978_T001	+	1	97318937	97319199	M3-2_peak_286	71	.	5.31089	7.18354	3.61585	233
Zm00001d029978	Zm00001d029978_T002	+	1	97318937	97319199	M3-2_peak_286	71	.	5.31089	7.18354	3.61585	233
Zm00001d029978	Zm00001d029978_T003	+	1	97318937	97319199	M3-2_peak_286	71	.	5.31089	7.18354	3.61585	233
Zm00001d029978	Zm00001d029978_T004	+	1	97318937	97319199	M3-2_peak_286	71	.	5.31089	7.18354	3.61585	233
Zm00001d029988	Zm00001d029988_T001	-	1	97703688	97704050	M3-2_peak_287	109	.	7.70814	10.9989	6.66325	83
Zm00001d029988	Zm00001d029988_T002	-	1	97703688	97704050	M3-2_peak_287	109	.	7.70814	10.9989	6.66325	83
Zm00001d030023	Zm00001d030023_T001	+	1	100385388	100385745	M3-2_peak_288	58	.	4.14048	5.86499	2.66782	260
Zm00001d030132	Zm00001d030132_T001	-	1	108200135	108201097	M3-2_peak_292	76	.	5.63537	7.67209	4.07583	132
Zm00001d030132	Zm00001d030132_T002	-	1	108200135	108201097	M3-2_peak_292	76	.	5.63537	7.67209	4.07583	132
Zm00001d030132	Zm00001d030132_T003	-	1	108200135	108201097	M3-2_peak_292	76	.	5.63537	7.67209	4.07583	132
Zm00001d030132	Zm00001d030132_T004	-	1	108200135	108201097	M3-2_peak_292	76	.	5.63537	7.67209	4.07583	132
Zm00001d030132	Zm00001d030132_T005	-	1	108200135	108201097	M3-2_peak_292	76	.	5.63537	7.67209	4.07583	132
Zm00001d030133	Zm00001d030133_T002	-	1	108288806	108289271	M3-2_peak_293	59	.	5.06584	5.94138	2.69903	152
Zm00001d030133	Zm00001d030133_T003	-	1	108288806	108289271	M3-2_peak_293	59	.	5.06584	5.94138	2.69903	152
Zm00001d030133	Zm00001d030133_T004	-	1	108288806	108289271	M3-2_peak_293	59	.	5.06584	5.94138	2.69903	152
Zm00001d030133	Zm00001d030133_T005	-	1	108288806	108289271	M3-2_peak_293	59	.	5.06584	5.94138	2.69903	152
Zm00001d030163	Zm00001d030163_T001	+	1	109740827	109741173	M3-2_peak_294	89	.	6.00485	8.98289	5.05361	201
Zm00001d030163	Zm00001d030163_T001	+	1	109742080	109742392	M3-2_peak_295	51	.	4.06096	5.10407	2.0284	5
Zm00001d030163	Zm00001d030163_T002	+	1	109740827	109741173	M3-2_peak_294	89	.	6.00485	8.98289	5.05361	201
Zm00001d030163	Zm00001d030163_T002	+	1	109742080	109742392	M3-2_peak_295	51	.	4.06096	5.10407	2.0284	5
Zm00001d030164	Zm00001d030164_T001	+	1	109869627	109870055	M3-2_peak_296	79	.	6.21067	7.95218	4.21876	128
Zm00001d030164	Zm00001d030164_T002	+	1	109869627	109870055	M3-2_peak_296	79	.	6.21067	7.95218	4.21876	128
Zm00001d030164	Zm00001d030164_T003	+	1	109869627	109870055	M3-2_peak_296	79	.	6.21067	7.95218	4.21876	128
Zm00001d030164	Zm00001d030164_T004	+	1	109869627	109870055	M3-2_peak_296	79	.	6.21067	7.95218	4.21876	128
Zm00001d030164	Zm00001d030164_T005	+	1	109869627	109870055	M3-2_peak_296	79	.	6.21067	7.95218	4.21876	128
Zm00001d030164	Zm00001d030164_T007	+	1	109869627	109870055	M3-2_peak_296	79	.	6.21067	7.95218	4.21876	128
Zm00001d030164	Zm00001d030164_T009	+	1	109869627	109870055	M3-2_peak_296	79	.	6.21067	7.95218	4.21876	128
Zm00001d030164	Zm00001d030164_T013	+	1	109869627	109870055	M3-2_peak_296	79	.	6.21067	7.95218	4.21876	128
Zm00001d030164	Zm00001d030164_T014	+	1	109869627	109870055	M3-2_peak_296	79	.	6.21067	7.95218	4.21876	128
Zm00001d030164	Zm00001d030164_T017	+	1	109869627	109870055	M3-2_peak_296	79	.	6.21067	7.95218	4.21876	128
Zm00001d030164	Zm00001d030164_T019	+	1	109869627	109870055	M3-2_peak_296	79	.	6.21067	7.95218	4.21876	128
Zm00001d030164	Zm00001d030164_T021	+	1	109869627	109870055	M3-2_peak_296	79	.	6.21067	7.95218	4.21876	128
Zm00001d030164	Zm00001d030164_T023	+	1	109869627	109870055	M3-2_peak_296	79	.	6.21067	7.95218	4.21876	128
Zm00001d030164	Zm00001d030164_T024	+	1	109869627	109870055	M3-2_peak_296	79	.	6.21067	7.95218	4.21876	128
Zm00001d030164	Zm00001d030164_T027	+	1	109869627	109870055	M3-2_peak_296	79	.	6.21067	7.95218	4.21876	128
Zm00001d030164	Zm00001d030164_T026	+	1	109869627	109870055	M3-2_peak_296	79	.	6.21067	7.95218	4.21876	128
Zm00001d030164	Zm00001d030164_T028	+	1	109869627	109870055	M3-2_peak_296	79	.	6.21067	7.95218	4.21876	128
Zm00001d030164	Zm00001d030164_T030	+	1	109869627	109870055	M3-2_peak_296	79	.	6.21067	7.95218	4.21876	128
Zm00001d030164	Zm00001d030164_T032	+	1	109869627	109870055	M3-2_peak_296	79	.	6.21067	7.95218	4.21876	128
Zm00001d030164	Zm00001d030164_T035	+	1	109869627	109870055	M3-2_peak_296	79	.	6.21067	7.95218	4.21876	128
Zm00001d030164	Zm00001d030164_T037	+	1	109869627	109870055	M3-2_peak_296	79	.	6.21067	7.95218	4.21876	128
Zm00001d030164	Zm00001d030164_T038	+	1	109869627	109870055	M3-2_peak_296	79	.	6.21067	7.95218	4.21876	128
Zm00001d030164	Zm00001d030164_T040	+	1	109869627	109870055	M3-2_peak_296	79	.	6.21067	7.95218	4.21876	128
Zm00001d030164	Zm00001d030164_T042	+	1	109869627	109870055	M3-2_peak_296	79	.	6.21067	7.95218	4.21876	128
Zm00001d030164	Zm00001d030164_T044	+	1	109869627	109870055	M3-2_peak_296	79	.	6.21067	7.95218	4.21876	128
Zm00001d030164	Zm00001d030164_T047	+	1	109869627	109870055	M3-2_peak_296	79	.	6.21067	7.95218	4.21876	128
Zm00001d030164	Zm00001d030164_T048	+	1	109869627	109870055	M3-2_peak_296	79	.	6.21067	7.95218	4.21876	128
Zm00001d030164	Zm00001d030164_T050	+	1	109869627	109870055	M3-2_peak_296	79	.	6.21067	7.95218	4.21876	128
Zm00001d030164	Zm00001d030164_T053	+	1	109869627	109870055	M3-2_peak_296	79	.	6.21067	7.95218	4.21876	128
Zm00001d030164	Zm00001d030164_T055	+	1	109869627	109870055	M3-2_peak_296	79	.	6.21067	7.95218	4.21876	128
Zm00001d030164	Zm00001d030164_T056	+	1	109869627	109870055	M3-2_peak_296	79	.	6.21067	7.95218	4.21876	128
Zm00001d030164	Zm00001d030164_T059	+	1	109869627	109870055	M3-2_peak_296	79	.	6.21067	7.95218	4.21876	128
Zm00001d030164	Zm00001d030164_T060	+	1	109869627	109870055	M3-2_peak_296	79	.	6.21067	7.95218	4.21876	128
Zm00001d030164	Zm00001d030164_T062	+	1	109869627	109870055	M3-2_peak_296	79	.	6.21067	7.95218	4.21876	128
Zm00001d030164	Zm00001d030164_T063	+	1	109869627	109870055	M3-2_peak_296	79	.	6.21067	7.95218	4.21876	128
Zm00001d030164	Zm00001d030164_T064	+	1	109869627	109870055	M3-2_peak_296	79	.	6.21067	7.95218	4.21876	128
Zm00001d030164	Zm00001d030164_T067	+	1	109869627	109870055	M3-2_peak_296	79	.	6.21067	7.95218	4.21876	128
Zm00001d030164	Zm00001d030164_T068	+	1	109869627	109870055	M3-2_peak_296	79	.	6.21067	7.95218	4.21876	128
Zm00001d030164	Zm00001d030164_T071	+	1	109869627	109870055	M3-2_peak_296	79	.	6.21067	7.95218	4.21876	128
Zm00001d030164	Zm00001d030164_T073	+	1	109869627	109870055	M3-2_peak_296	79	.	6.21067	7.95218	4.21876	128
Zm00001d030164	Zm00001d030164_T076	+	1	109869627	109870055	M3-2_peak_296	79	.	6.21067	7.95218	4.21876	128
Zm00001d030164	Zm00001d030164_T078	+	1	109869627	109870055	M3-2_peak_296	79	.	6.21067	7.95218	4.21876	128
Zm00001d030164	Zm00001d030164_T080	+	1	109869627	109870055	M3-2_peak_296	79	.	6.21067	7.95218	4.21876	128
Zm00001d030164	Zm00001d030164_T085	+	1	109869627	109870055	M3-2_peak_296	79	.	6.21067	7.95218	4.21876	128
Zm00001d030164	Zm00001d030164_T083	+	1	109869627	109870055	M3-2_peak_296	79	.	6.21067	7.95218	4.21876	128
Zm00001d030164	Zm00001d030164_T084	+	1	109869627	109870055	M3-2_peak_296	79	.	6.21067	7.95218	4.21876	128
Zm00001d030164	Zm00001d030164_T087	+	1	109869627	109870055	M3-2_peak_296	79	.	6.21067	7.95218	4.21876	128
Zm00001d030164	Zm00001d030164_T089	+	1	109869627	109870055	M3-2_peak_296	79	.	6.21067	7.95218	4.21876	128
Zm00001d030164	Zm00001d030164_T091	+	1	109869627	109870055	M3-2_peak_296	79	.	6.21067	7.95218	4.21876	128
Zm00001d030164	Zm00001d030164_T094	+	1	109869627	109870055	M3-2_peak_296	79	.	6.21067	7.95218	4.21876	128
Zm00001d030164	Zm00001d030164_T095	+	1	109869627	109870055	M3-2_peak_296	79	.	6.21067	7.95218	4.21876	128
Zm00001d030164	Zm00001d030164_T096	+	1	109869627	109870055	M3-2_peak_296	79	.	6.21067	7.95218	4.21876	128
Zm00001d030164	Zm00001d030164_T099	+	1	109869627	109870055	M3-2_peak_296	79	.	6.21067	7.95218	4.21876	128
Zm00001d030164	Zm00001d030164_T100	+	1	109869627	109870055	M3-2_peak_296	79	.	6.21067	7.95218	4.21876	128
Zm00001d030164	Zm00001d030164_T103	+	1	109869627	109870055	M3-2_peak_296	79	.	6.21067	7.95218	4.21876	128
Zm00001d030164	Zm00001d030164_T104	+	1	109869627	109870055	M3-2_peak_296	79	.	6.21067	7.95218	4.21876	128
Zm00001d030164	Zm00001d030164_T107	+	1	109869627	109870055	M3-2_peak_296	79	.	6.21067	7.95218	4.21876	128
Zm00001d030164	Zm00001d030164_T109	+	1	109869627	109870055	M3-2_peak_296	79	.	6.21067	7.95218	4.21876	128
Zm00001d030164	Zm00001d030164_T110	+	1	109869627	109870055	M3-2_peak_296	79	.	6.21067	7.95218	4.21876	128
Zm00001d030164	Zm00001d030164_T113	+	1	109869627	109870055	M3-2_peak_296	79	.	6.21067	7.95218	4.21876	128
Zm00001d030164	Zm00001d030164_T114	+	1	109869627	109870055	M3-2_peak_296	79	.	6.21067	7.95218	4.21876	128
Zm00001d030164	Zm00001d030164_T115	+	1	109869627	109870055	M3-2_peak_296	79	.	6.21067	7.95218	4.21876	128
Zm00001d030164	Zm00001d030164_T117	+	1	109869627	109870055	M3-2_peak_296	79	.	6.21067	7.95218	4.21876	128
Zm00001d030164	Zm00001d030164_T120	+	1	109869627	109870055	M3-2_peak_296	79	.	6.21067	7.95218	4.21876	128
Zm00001d030164	Zm00001d030164_T121	+	1	109869627	109870055	M3-2_peak_296	79	.	6.21067	7.95218	4.21876	128
Zm00001d030303	Zm00001d030303_T001	-	1	121005520	121005811	M3-2_peak_297	102	.	6.83405	10.2058	5.98644	158
Zm00001d030683	Zm00001d030683_T001	+	1	152852040	152852782	M3-2_peak_299	99	.	6.22672	9.95992	5.7929	478
Zm00001d030683	Zm00001d030683_T002	+	1	152852040	152852782	M3-2_peak_299	99	.	6.22672	9.95992	5.7929	478
Zm00001d030893	Zm00001d030893_T001	+	1	166148252	166148703	M3-2_peak_303	140	.	8.39646	14.0683	9.12474	189
Zm00001d030893	Zm00001d030893_T002	+	1	166148252	166148703	M3-2_peak_303	140	.	8.39646	14.0683	9.12474	189
Zm00001d030893	Zm00001d030893_T003	+	1	166148252	166148703	M3-2_peak_303	140	.	8.39646	14.0683	9.12474	189
Zm00001d030893	Zm00001d030893_T004	+	1	166148252	166148703	M3-2_peak_303	140	.	8.39646	14.0683	9.12474	189
Zm00001d030893	Zm00001d030893_T005	+	1	166148252	166148703	M3-2_peak_303	140	.	8.39646	14.0683	9.12474	189
Zm00001d030893	Zm00001d030893_T008	+	1	166148252	166148703	M3-2_peak_303	140	.	8.39646	14.0683	9.12474	189
Zm00001d030893	Zm00001d030893_T009	+	1	166148252	166148703	M3-2_peak_303	140	.	8.39646	14.0683	9.12474	189
Zm00001d030893	Zm00001d030893_T010	+	1	166148252	166148703	M3-2_peak_303	140	.	8.39646	14.0683	9.12474	189
Zm00001d030893	Zm00001d030893_T011	+	1	166148252	166148703	M3-2_peak_303	140	.	8.39646	14.0683	9.12474	189
Zm00001d030893	Zm00001d030893_T012	+	1	166148252	166148703	M3-2_peak_303	140	.	8.39646	14.0683	9.12474	189
Zm00001d030893	Zm00001d030893_T013	+	1	166148252	166148703	M3-2_peak_303	140	.	8.39646	14.0683	9.12474	189
Zm00001d030893	Zm00001d030893_T015	+	1	166148252	166148703	M3-2_peak_303	140	.	8.39646	14.0683	9.12474	189
Zm00001d030893	Zm00001d030893_T016	+	1	166148252	166148703	M3-2_peak_303	140	.	8.39646	14.0683	9.12474	189
Zm00001d030893	Zm00001d030893_T017	+	1	166148252	166148703	M3-2_peak_303	140	.	8.39646	14.0683	9.12474	189
Zm00001d030893	Zm00001d030893_T018	+	1	166148252	166148703	M3-2_peak_303	140	.	8.39646	14.0683	9.12474	189
Zm00001d030893	Zm00001d030893_T019	+	1	166148252	166148703	M3-2_peak_303	140	.	8.39646	14.0683	9.12474	189
Zm00001d030893	Zm00001d030893_T020	+	1	166148252	166148703	M3-2_peak_303	140	.	8.39646	14.0683	9.12474	189
Zm00001d030893	Zm00001d030893_T021	+	1	166148252	166148703	M3-2_peak_303	140	.	8.39646	14.0683	9.12474	189
Zm00001d030893	Zm00001d030893_T022	+	1	166148252	166148703	M3-2_peak_303	140	.	8.39646	14.0683	9.12474	189
Zm00001d030893	Zm00001d030893_T023	+	1	166148252	166148703	M3-2_peak_303	140	.	8.39646	14.0683	9.12474	189
Zm00001d030893	Zm00001d030893_T024	+	1	166148252	166148703	M3-2_peak_303	140	.	8.39646	14.0683	9.12474	189
Zm00001d030893	Zm00001d030893_T025	+	1	166148252	166148703	M3-2_peak_303	140	.	8.39646	14.0683	9.12474	189
Zm00001d030893	Zm00001d030893_T026	+	1	166148252	166148703	M3-2_peak_303	140	.	8.39646	14.0683	9.12474	189
Zm00001d030893	Zm00001d030893_T027	+	1	166148252	166148703	M3-2_peak_303	140	.	8.39646	14.0683	9.12474	189
Zm00001d030940	Zm00001d030940_T001	+	1	168459442	168459892	M3-2_peak_305	92	.	6.45962	9.22147	5.26115	168
Zm00001d030988	Zm00001d030988_T001	-	1	172179096	172179401	M3-2_peak_306	79	.	5.64934	7.92155	4.21876	169
Zm00001d030993	Zm00001d030993_T001	+	1	172413375	172413840	M3-2_peak_307	59	.	4.76497	5.94877	2.69903	326
Zm00001d031026	Zm00001d031026_T001	-	1	174115276	174115648	M3-2_peak_308	88	.	5.89257	8.84262	4.92573	229
Zm00001d031026	Zm00001d031026_T002	-	1	174115276	174115648	M3-2_peak_308	88	.	5.89257	8.84262	4.92573	229
Zm00001d031026	Zm00001d031026_T003	-	1	174115276	174115648	M3-2_peak_308	88	.	5.89257	8.84262	4.92573	229
Zm00001d031060	Zm00001d031060_T001	-	1	175164990	175165414	M3-2_peak_309	79	.	5.98029	7.95218	4.21876	6
Zm00001d031068	Zm00001d031068_T001	+	1	175811010	175811290	M3-2_peak_310	69	.	5.63717	6.96789	3.47822	123
Zm00001d031113	Zm00001d031113_T001	-	1	177789264	177789561	M3-2_peak_311	80	.	5.00624	8.00142	4.21876	89
Zm00001d031114	Zm00001d031114_T001	-	1	177789264	177789561	M3-2_peak_311	80	.	5.00624	8.00142	4.21876	89
Zm00001d031127	Zm00001d031127_T001	-	1	178719129	178719410	M3-2_peak_313	97	.	6.70246	9.72352	5.66079	145
Zm00001d031127	Zm00001d031127_T002	-	1	178719129	178719410	M3-2_peak_313	97	.	6.70246	9.72352	5.66079	145
Zm00001d031130	Zm00001d031130_T001	+	1	178920949	178922099	M3-2_peak_314	88	.	6.02376	8.84262	4.92573	641
Zm00001d031131	Zm00001d031131_T001	+	1	178920949	178922099	M3-2_peak_314	88	.	6.02376	8.84262	4.92573	641
Zm00001d031223	Zm00001d031223_T001	+	1	182660268	182660655	M3-2_peak_316	71	.	5.83169	7.13993	3.57496	80
Zm00001d031223	Zm00001d031223_T002	+	1	182660268	182660655	M3-2_peak_316	71	.	5.83169	7.13993	3.57496	80
Zm00001d031223	Zm00001d031223_T003	+	1	182660268	182660655	M3-2_peak_316	71	.	5.83169	7.13993	3.57496	80
Zm00001d031224	Zm00001d031224_T001	-	1	182660268	182660655	M3-2_peak_316	71	.	5.83169	7.13993	3.57496	80
Zm00001d031267	Zm00001d031267_T001	+	1	184397560	184397879	M3-2_peak_317	99	.	6.09111	9.95992	5.7929	97
Zm00001d031267	Zm00001d031267_T002	+	1	184397560	184397879	M3-2_peak_317	99	.	6.09111	9.95992	5.7929	97
Zm00001d031289	Zm00001d031289_T001	+	1	185319156	185319587	M3-2_peak_318	70	.	5.23663	7.07218	3.53324	242
Zm00001d031289	Zm00001d031289_T004	+	1	185319156	185319587	M3-2_peak_318	70	.	5.23663	7.07218	3.53324	242
Zm00001d031289	Zm00001d031289_T005	+	1	185319156	185319587	M3-2_peak_318	70	.	5.23663	7.07218	3.53324	242
Zm00001d031289	Zm00001d031289_T003	+	1	185319156	185319587	M3-2_peak_318	70	.	5.23663	7.07218	3.53324	242
Zm00001d031289	Zm00001d031289_T002	+	1	185319156	185319587	M3-2_peak_318	70	.	5.23663	7.07218	3.53324	242
Zm00001d031289	Zm00001d031289_T006	+	1	185319156	185319587	M3-2_peak_318	70	.	5.23663	7.07218	3.53324	242
Zm00001d031289	Zm00001d031289_T007	+	1	185319156	185319587	M3-2_peak_318	70	.	5.23663	7.07218	3.53324	242
Zm00001d031289	Zm00001d031289_T008	+	1	185319156	185319587	M3-2_peak_318	70	.	5.23663	7.07218	3.53324	242
Zm00001d031289	Zm00001d031289_T009	+	1	185319156	185319587	M3-2_peak_318	70	.	5.23663	7.07218	3.53324	242
Zm00001d031289	Zm00001d031289_T011	+	1	185319156	185319587	M3-2_peak_318	70	.	5.23663	7.07218	3.53324	242
Zm00001d031442	Zm00001d031442_T001	-	1	190256099	190256376	M3-2_peak_321	80	.	5.14185	8.00142	4.21876	167
Zm00001d031464	Zm00001d031464_T001	-	1	191126960	191127371	M3-2_peak_323	94	.	6.44105	9.45012	5.43702	118
Zm00001d031465	Zm00001d031465_T001	-	1	191126960	191127371	M3-2_peak_323	94	.	6.44105	9.45012	5.43702	118
Zm00001d031470	Zm00001d031470_T001	-	1	191267768	191268134	M3-2_peak_324	50	.	3.85133	5.08049	2.01272	253
Zm00001d031470	Zm00001d031470_T001	-	1	191269354	191270058	M3-2_peak_325	101	.	6.57216	10.1966	5.98644	224
Zm00001d031471	Zm00001d031471_T001	-	1	191267768	191268134	M3-2_peak_324	50	.	3.85133	5.08049	2.01272	253
Zm00001d031471	Zm00001d031471_T001	-	1	191269354	191270058	M3-2_peak_325	101	.	6.57216	10.1966	5.98644	224
Zm00001d031555	Zm00001d031555_T001	-	1	194122929	194124922	M3-2_peak_327	58	.	4.18867	5.86499	2.66782	181
Zm00001d031561	Zm00001d031561_T001	+	1	194340690	194341123	M3-2_peak_328	70	.	4.97425	7.07218	3.53324	179
Zm00001d031561	Zm00001d031561_T002	+	1	194340690	194341123	M3-2_peak_328	70	.	4.97425	7.07218	3.53324	179
Zm00001d031561	Zm00001d031561_T003	+	1	194340690	194341123	M3-2_peak_328	70	.	4.97425	7.07218	3.53324	179
Zm00001d031561	Zm00001d031561_T004	+	1	194340690	194341123	M3-2_peak_328	70	.	4.97425	7.07218	3.53324	179
Zm00001d031584	Zm00001d031584_T001	+	1	195509547	195510727	M3-2_peak_332	110	.	7.45914	11.0187	6.66395	1009
Zm00001d031636	Zm00001d031636_T001	-	1	197048137	197049265	M3-2_peak_333	50	.	3.89952	5.08049	2.01272	1007
Zm00001d031637	Zm00001d031637_T001	-	1	197048137	197049265	M3-2_peak_333	50	.	3.89952	5.08049	2.01272	1007
Zm00001d031637	Zm00001d031637_T002	-	1	197048137	197049265	M3-2_peak_333	50	.	3.89952	5.08049	2.01272	1007
Zm00001d031637	Zm00001d031637_T003	-	1	197048137	197049265	M3-2_peak_333	50	.	3.89952	5.08049	2.01272	1007
Zm00001d031637	Zm00001d031637_T004	-	1	197048137	197049265	M3-2_peak_333	50	.	3.89952	5.08049	2.01272	1007
Zm00001d031637	Zm00001d031637_T005	-	1	197048137	197049265	M3-2_peak_333	50	.	3.89952	5.08049	2.01272	1007
Zm00001d031638	Zm00001d031638_T001	+	1	197067378	197067679	M3-2_peak_335	70	.	5.3932	7.07432	3.53324	176
Zm00001d031657	Zm00001d031657_T001	-	1	197692975	197693263	M3-2_peak_338	99	.	5.68429	9.95992	5.7929	150
Zm00001d031657	Zm00001d031657_T001	-	1	197694450	197695018	M3-2_peak_339	53	.	4.18712	5.3805	2.22512	275
Zm00001d031657	Zm00001d031657_T002	-	1	197692975	197693263	M3-2_peak_338	99	.	5.68429	9.95992	5.7929	150
Zm00001d031657	Zm00001d031657_T002	-	1	197694450	197695018	M3-2_peak_339	53	.	4.18712	5.3805	2.22512	275
Zm00001d031657	Zm00001d031657_T003	-	1	197692975	197693263	M3-2_peak_338	99	.	5.68429	9.95992	5.7929	150
Zm00001d031657	Zm00001d031657_T003	-	1	197694450	197695018	M3-2_peak_339	53	.	4.18712	5.3805	2.22512	275
Zm00001d031659	Zm00001d031659_T001	+	1	197759095	197759383	M3-2_peak_340	65	.	5.43293	6.58123	3.14759	210
Zm00001d031661	Zm00001d031661_T001	+	1	197917360	197918014	M3-2_peak_341	79	.	5.98029	7.95218	4.21876	354
Zm00001d031662	Zm00001d031662_T001	-	1	197917360	197918014	M3-2_peak_341	79	.	5.98029	7.95218	4.21876	354
Zm00001d031667	Zm00001d031667_T005	-	1	198130925	198131396	M3-2_peak_342	106	.	6.94208	10.6797	6.38726	258
Zm00001d031667	Zm00001d031667_T004	-	1	198130925	198131396	M3-2_peak_342	106	.	6.94208	10.6797	6.38726	258
Zm00001d031667	Zm00001d031667_T002	-	1	198130925	198131396	M3-2_peak_342	106	.	6.94208	10.6797	6.38726	258
Zm00001d031667	Zm00001d031667_T001	-	1	198130925	198131396	M3-2_peak_342	106	.	6.94208	10.6797	6.38726	258
Zm00001d031667	Zm00001d031667_T003	-	1	198130925	198131396	M3-2_peak_342	106	.	6.94208	10.6797	6.38726	258
Zm00001d031667	Zm00001d031667_T007	-	1	198130925	198131396	M3-2_peak_342	106	.	6.94208	10.6797	6.38726	258
Zm00001d031667	Zm00001d031667_T006	-	1	198130925	198131396	M3-2_peak_342	106	.	6.94208	10.6797	6.38726	258
Zm00001d031667	Zm00001d031667_T008	-	1	198130925	198131396	M3-2_peak_342	106	.	6.94208	10.6797	6.38726	258
Zm00001d031667	Zm00001d031667_T009	-	1	198130925	198131396	M3-2_peak_342	106	.	6.94208	10.6797	6.38726	258
Zm00001d031667	Zm00001d031667_T010	-	1	198130925	198131396	M3-2_peak_342	106	.	6.94208	10.6797	6.38726	258
Zm00001d031667	Zm00001d031667_T014	-	1	198130925	198131396	M3-2_peak_342	106	.	6.94208	10.6797	6.38726	258
Zm00001d031667	Zm00001d031667_T013	-	1	198130925	198131396	M3-2_peak_342	106	.	6.94208	10.6797	6.38726	258
Zm00001d031667	Zm00001d031667_T018	-	1	198130925	198131396	M3-2_peak_342	106	.	6.94208	10.6797	6.38726	258
Zm00001d031668	Zm00001d031668_T001	-	1	198130925	198131396	M3-2_peak_342	106	.	6.94208	10.6797	6.38726	258
Zm00001d031668	Zm00001d031668_T002	-	1	198130925	198131396	M3-2_peak_342	106	.	6.94208	10.6797	6.38726	258
Zm00001d031682	Zm00001d031682_T001	+	1	198597081	198597381	M3-2_peak_343	78	.	5.63184	7.80502	4.18105	145
Zm00001d031725	Zm00001d031725_T001	-	1	199651200	199651530	M3-2_peak_345	66	.	4.42963	6.6833	3.2424	22
Zm00001d031726	Zm00001d031726_T001	-	1	199711773	199712751	M3-2_peak_346	99	.	6.05106	9.96483	5.79691	900
Zm00001d031737	Zm00001d031737_T001	-	1	200257435	200258203	M3-2_peak_348	58	.	4.57371	5.87768	2.66782	761
Zm00001d031769	Zm00001d031769_T001	-	1	201198159	201198651	M3-2_peak_350	70	.	4.58069	7.07218	3.53324	28
Zm00001d031790	Zm00001d031790_T001	+	1	201946669	201947201	M3-2_peak_353	90	.	6.13844	9.08008	5.13609	192
Zm00001d031790	Zm00001d031790_T001	+	1	201953768	201954366	M3-2_peak_354	94	.	6.44105	9.45012	5.43702	103
Zm00001d031790	Zm00001d031790_T002	+	1	201946669	201947201	M3-2_peak_353	90	.	6.13844	9.08008	5.13609	192
Zm00001d031790	Zm00001d031790_T002	+	1	201953768	201954366	M3-2_peak_354	94	.	6.44105	9.45012	5.43702	103
Zm00001d031792	Zm00001d031792_T001	-	1	201963217	201963641	M3-2_peak_355	79	.	5.74991	7.95218	4.21876	382
Zm00001d031792	Zm00001d031792_T001	-	1	201966147	201966416	M3-2_peak_356	79	.	5.63472	7.95218	4.21876	143
Zm00001d031797	Zm00001d031797_T001	+	1	202170251	202170741	M3-2_peak_359	70	.	5.36782	7.07218	3.53324	315
Zm00001d031813	Zm00001d031813_T001	-	1	202633299	202633627	M3-2_peak_360	70	.	4.58069	7.07218	3.53324	50
Zm00001d031833	Zm00001d031833_T001	-	1	203135693	203136283	M3-2_peak_361	80	.	4.70695	8.07904	4.28317	254
Zm00001d031839	Zm00001d031839_T001	-	1	203325146	203325413	M3-2_peak_363	80	.	4.87064	8.00142	4.21876	87
Zm00001d031861	Zm00001d031861_T001	+	1	204457938	204458368	M3-2_peak_364	119	.	6.63355	11.9852	7.40776	248
Zm00001d031880	Zm00001d031880_T001	+	1	205240415	205241250	M3-2_peak_365	145	.	8.38516	14.5206	9.48074	561
Zm00001d031908	Zm00001d031908_T001	-	1	206405619	206405883	M3-2_peak_366	61	.	4.19259	6.12182	2.773	18
Zm00001d031925	Zm00001d031925_T001	+	1	206931991	206932471	M3-2_peak_367	89	.	6.21953	8.98289	5.05361	324
Zm00001d031925	Zm00001d031925_T001	+	1	206934995	206935476	M3-2_peak_368	79	.	5.63472	7.95218	4.21876	333
Zm00001d031925	Zm00001d031925_T001	+	1	206936439	206936853	M3-2_peak_369	65	.	5.28915	6.51178	3.0856	296
Zm00001d032046	Zm00001d032046_T001	+	1	210553409	210553740	M3-2_peak_373	53	.	4.31831	5.3805	2.22512	233
Zm00001d032046	Zm00001d032046_T001	+	1	210550724	210553113	M3-2_peak_372	185	.	10.7466	18.5452	12.8122	1749
Zm00001d032046	Zm00001d032046_T002	+	1	210553409	210553740	M3-2_peak_373	53	.	4.31831	5.3805	2.22512	233
Zm00001d032046	Zm00001d032046_T002	+	1	210550724	210553113	M3-2_peak_372	185	.	10.7466	18.5452	12.8122	1749
Zm00001d032046	Zm00001d032046_T003	+	1	210553409	210553740	M3-2_peak_373	53	.	4.31831	5.3805	2.22512	233
Zm00001d032046	Zm00001d032046_T003	+	1	210550724	210553113	M3-2_peak_372	185	.	10.7466	18.5452	12.8122	1749
Zm00001d032046	Zm00001d032046_T004	+	1	210553409	210553740	M3-2_peak_373	53	.	4.31831	5.3805	2.22512	233
Zm00001d032046	Zm00001d032046_T004	+	1	210550724	210553113	M3-2_peak_372	185	.	10.7466	18.5452	12.8122	1749
Zm00001d032046	Zm00001d032046_T005	+	1	210553409	210553740	M3-2_peak_373	53	.	4.31831	5.3805	2.22512	233
Zm00001d032046	Zm00001d032046_T005	+	1	210550724	210553113	M3-2_peak_372	185	.	10.7466	18.5452	12.8122	1749
Zm00001d032069	Zm00001d032069_T001	+	1	211228705	211229697	M3-2_peak_375	90	.	6.06615	9.08008	5.13609	874
Zm00001d032069	Zm00001d032069_T001	+	1	211231309	211231594	M3-2_peak_376	83	.	6.31035	8.38899	4.55313	113
Zm00001d032084	Zm00001d032084_T001	-	1	212110868	212111361	M3-2_peak_379	65	.	5.28915	6.51178	3.0856	149
Zm00001d032088	Zm00001d032088_T001	-	1	212204849	212205318	M3-2_peak_380	99	.	5.8199	9.95992	5.7929	258
Zm00001d032088	Zm00001d032088_T001	-	1	212206300	212206663	M3-2_peak_381	80	.	4.73503	8.00142	4.21876	226
Zm00001d032114	Zm00001d032114_T001	+	1	213512306	213512929	M3-2_peak_382	109	.	7.47776	10.9989	6.66325	271
Zm00001d032114	Zm00001d032114_T002	+	1	213512306	213512929	M3-2_peak_382	109	.	7.47776	10.9989	6.66325	271
Zm00001d032114	Zm00001d032114_T003	+	1	213512306	213512929	M3-2_peak_382	109	.	7.47776	10.9989	6.66325	271
Zm00001d032120	Zm00001d032120_T001	+	1	213778161	213778420	M3-2_peak_383	109	.	7.24738	10.9989	6.66325	165
Zm00001d032142	Zm00001d032142_T001	+	1	214312677	214313053	M3-2_peak_384	80	.	5.80794	8.02263	4.22904	212
Zm00001d032142	Zm00001d032142_T001	+	1	214317497	214318147	M3-2_peak_385	118	.	7.91469	11.8512	7.40412	315
Zm00001d032142	Zm00001d032142_T001	+	1	214319942	214320202	M3-2_peak_386	62	.	4.87954	6.21013	2.83226	82
Zm00001d032142	Zm00001d032142_T003	+	1	214312677	214313053	M3-2_peak_384	80	.	5.80794	8.02263	4.22904	212
Zm00001d032142	Zm00001d032142_T003	+	1	214317497	214318147	M3-2_peak_385	118	.	7.91469	11.8512	7.40412	315
Zm00001d032142	Zm00001d032142_T003	+	1	214319942	214320202	M3-2_peak_386	62	.	4.87954	6.21013	2.83226	82
Zm00001d032142	Zm00001d032142_T002	+	1	214312677	214313053	M3-2_peak_384	80	.	5.80794	8.02263	4.22904	212
Zm00001d032142	Zm00001d032142_T002	+	1	214317497	214318147	M3-2_peak_385	118	.	7.91469	11.8512	7.40412	315
Zm00001d032142	Zm00001d032142_T002	+	1	214319942	214320202	M3-2_peak_386	62	.	4.87954	6.21013	2.83226	82
Zm00001d032142	Zm00001d032142_T004	+	1	214312677	214313053	M3-2_peak_384	80	.	5.80794	8.02263	4.22904	212
Zm00001d032142	Zm00001d032142_T004	+	1	214317497	214318147	M3-2_peak_385	118	.	7.91469	11.8512	7.40412	315
Zm00001d032142	Zm00001d032142_T004	+	1	214319942	214320202	M3-2_peak_386	62	.	4.87954	6.21013	2.83226	82
Zm00001d032143	Zm00001d032143_T001	-	1	214319942	214320202	M3-2_peak_386	62	.	4.87954	6.21013	2.83226	82
Zm00001d032152	Zm00001d032152_T001	+	1	214577145	214577417	M3-2_peak_389	59	.	4.69268	5.94877	2.69903	263
Zm00001d032153	Zm00001d032153_T001	-	1	214577145	214577417	M3-2_peak_389	59	.	4.69268	5.94877	2.69903	263
Zm00001d032153	Zm00001d032153_T002	-	1	214577145	214577417	M3-2_peak_389	59	.	4.69268	5.94877	2.69903	263
Zm00001d032155	Zm00001d032155_T001	-	1	214592440	214592730	M3-2_peak_390	79	.	5.74991	7.95218	4.21876	173
Zm00001d032155	Zm00001d032155_T001	-	1	214594233	214594528	M3-2_peak_391	102	.	6.95412	10.2058	5.98644	165
Zm00001d032185	Zm00001d032185_T001	+	1	216166837	216167308	M3-2_peak_393	83	.	6.31035	8.38899	4.55313	89
Zm00001d032186	Zm00001d032186_T001	+	1	216166837	216167308	M3-2_peak_393	83	.	6.31035	8.38899	4.55313	89
Zm00001d032187	Zm00001d032187_T001	-	1	216172806	216173200	M3-2_peak_394	82	.	5.86921	8.26282	4.46104	212
Zm00001d032188	Zm00001d032188_T001	+	1	216281460	216281917	M3-2_peak_395	79	.	5.33166	7.92155	4.21876	305
Zm00001d032188	Zm00001d032188_T002	+	1	216281460	216281917	M3-2_peak_395	79	.	5.33166	7.92155	4.21876	305
Zm00001d032223	Zm00001d032223_T001	-	1	217836987	217838115	M3-2_peak_397	80	.	5.14185	8.00142	4.21876	122
Zm00001d032433	Zm00001d032433_T001	-	1	226322184	226322504	M3-2_peak_401	79	.	5.63472	7.95218	4.21876	52
Zm00001d032438	Zm00001d032438_T001	+	1	226373209	226373718	M3-2_peak_403	62	.	4.84665	6.24243	2.86188	507
Zm00001d032443	Zm00001d032443_T001	+	1	226591051	226591356	M3-2_peak_405	80	.	5.27746	8.00142	4.21876	250
Zm00001d032471	Zm00001d032471_T001	-	1	227715469	227715896	M3-2_peak_410	79	.	5.71863	7.90946	4.21876	268
Zm00001d032475	Zm00001d032475_T001	+	1	227989903	227990619	M3-2_peak_412	89	.	6.14797	8.98289	5.05361	542
Zm00001d032506	Zm00001d032506_T001	+	1	228787206	228788099	M3-2_peak_413	101	.	6.78903	10.1966	5.98644	159
Zm00001d032517	Zm00001d032517_T001	+	1	229146969	229147345	M3-2_peak_414	51	.	4.36763	5.13764	2.0284	51
Zm00001d032517	Zm00001d032517_T002	+	1	229146969	229147345	M3-2_peak_414	51	.	4.36763	5.13764	2.0284	51
Zm00001d032526	Zm00001d032526_T001	+	1	229508092	229508455	M3-2_peak_417	70	.	5.36782	7.07218	3.53324	165
Zm00001d032526	Zm00001d032526_T002	+	1	229508092	229508455	M3-2_peak_417	70	.	5.36782	7.07218	3.53324	165
Zm00001d032526	Zm00001d032526_T003	+	1	229508092	229508455	M3-2_peak_417	70	.	5.36782	7.07218	3.53324	165
Zm00001d032526	Zm00001d032526_T004	+	1	229508092	229508455	M3-2_peak_417	70	.	5.36782	7.07218	3.53324	165
Zm00001d032526	Zm00001d032526_T005	+	1	229508092	229508455	M3-2_peak_417	70	.	5.36782	7.07218	3.53324	165
Zm00001d032526	Zm00001d032526_T006	+	1	229508092	229508455	M3-2_peak_417	70	.	5.36782	7.07218	3.53324	165
Zm00001d032526	Zm00001d032526_T007	+	1	229508092	229508455	M3-2_peak_417	70	.	5.36782	7.07218	3.53324	165
Zm00001d032526	Zm00001d032526_T008	+	1	229508092	229508455	M3-2_peak_417	70	.	5.36782	7.07218	3.53324	165
Zm00001d032526	Zm00001d032526_T009	+	1	229508092	229508455	M3-2_peak_417	70	.	5.36782	7.07218	3.53324	165
Zm00001d032526	Zm00001d032526_T010	+	1	229508092	229508455	M3-2_peak_417	70	.	5.36782	7.07218	3.53324	165
Zm00001d032552	Zm00001d032552_T002	-	1	230244016	230244302	M3-2_peak_419	62	.	4.958	6.27287	2.88889	7
Zm00001d032552	Zm00001d032552_T003	-	1	230244016	230244302	M3-2_peak_419	62	.	4.958	6.27287	2.88889	7
Zm00001d032552	Zm00001d032552_T001	-	1	230244016	230244302	M3-2_peak_419	62	.	4.958	6.27287	2.88889	7
Zm00001d032552	Zm00001d032552_T004	-	1	230244016	230244302	M3-2_peak_419	62	.	4.958	6.27287	2.88889	7
Zm00001d032552	Zm00001d032552_T007	-	1	230244016	230244302	M3-2_peak_419	62	.	4.958	6.27287	2.88889	7
Zm00001d032552	Zm00001d032552_T008	-	1	230244016	230244302	M3-2_peak_419	62	.	4.958	6.27287	2.88889	7
Zm00001d032552	Zm00001d032552_T009	-	1	230244016	230244302	M3-2_peak_419	62	.	4.958	6.27287	2.88889	7
Zm00001d032578	Zm00001d032578_T001	+	1	231148239	231148790	M3-2_peak_422	88	.	5.49901	8.84262	4.92573	99
Zm00001d032637	Zm00001d032637_T004	-	1	232700486	232701062	M3-2_peak_423	119	.	6.63355	11.9852	7.40776	298
Zm00001d032637	Zm00001d032637_T002	-	1	232700486	232701062	M3-2_peak_423	119	.	6.63355	11.9852	7.40776	298
Zm00001d032637	Zm00001d032637_T001	-	1	232700486	232701062	M3-2_peak_423	119	.	6.63355	11.9852	7.40776	298
Zm00001d032637	Zm00001d032637_T006	-	1	232700486	232701062	M3-2_peak_423	119	.	6.63355	11.9852	7.40776	298
Zm00001d032637	Zm00001d032637_T008	-	1	232700486	232701062	M3-2_peak_423	119	.	6.63355	11.9852	7.40776	298
Zm00001d032637	Zm00001d032637_T009	-	1	232700486	232701062	M3-2_peak_423	119	.	6.63355	11.9852	7.40776	298
Zm00001d032637	Zm00001d032637_T013	-	1	232700486	232701062	M3-2_peak_423	119	.	6.63355	11.9852	7.40776	298
Zm00001d032637	Zm00001d032637_T017	-	1	232700486	232701062	M3-2_peak_423	119	.	6.63355	11.9852	7.40776	298
Zm00001d032637	Zm00001d032637_T020	-	1	232700486	232701062	M3-2_peak_423	119	.	6.63355	11.9852	7.40776	298
Zm00001d032637	Zm00001d032637_T021	-	1	232700486	232701062	M3-2_peak_423	119	.	6.63355	11.9852	7.40776	298
Zm00001d032637	Zm00001d032637_T023	-	1	232700486	232701062	M3-2_peak_423	119	.	6.63355	11.9852	7.40776	298
Zm00001d032637	Zm00001d032637_T025	-	1	232700486	232701062	M3-2_peak_423	119	.	6.63355	11.9852	7.40776	298
Zm00001d032637	Zm00001d032637_T027	-	1	232700486	232701062	M3-2_peak_423	119	.	6.63355	11.9852	7.40776	298
Zm00001d032637	Zm00001d032637_T029	-	1	232700486	232701062	M3-2_peak_423	119	.	6.63355	11.9852	7.40776	298
Zm00001d032637	Zm00001d032637_T031	-	1	232700486	232701062	M3-2_peak_423	119	.	6.63355	11.9852	7.40776	298
Zm00001d032637	Zm00001d032637_T033	-	1	232700486	232701062	M3-2_peak_423	119	.	6.63355	11.9852	7.40776	298
Zm00001d032637	Zm00001d032637_T034	-	1	232700486	232701062	M3-2_peak_423	119	.	6.63355	11.9852	7.40776	298
Zm00001d032668	Zm00001d032668_T001	+	1	233722306	233722569	M3-2_peak_425	68	.	5.00305	6.87324	3.41685	199
Zm00001d032669	Zm00001d032669_T001	+	1	233722306	233722569	M3-2_peak_425	68	.	5.00305	6.87324	3.41685	199
Zm00001d032669	Zm00001d032669_T001	+	1	233723089	233723349	M3-2_peak_426	50	.	3.89952	5.08049	2.01272	30
Zm00001d032679	Zm00001d032679_T001	+	1	233902619	233902885	M3-2_peak_428	91	.	6.62692	9.18284	5.22729	162
Zm00001d032810	Zm00001d032810_T001	+	1	238935858	238936271	M3-2_peak_433	123	.	8.12926	12.3916	7.78837	214
Zm00001d032810	Zm00001d032810_T002	+	1	238935858	238936271	M3-2_peak_433	123	.	8.12926	12.3916	7.78837	214
Zm00001d032810	Zm00001d032810_T003	+	1	238935858	238936271	M3-2_peak_433	123	.	8.12926	12.3916	7.78837	214
Zm00001d032810	Zm00001d032810_T004	+	1	238935858	238936271	M3-2_peak_433	123	.	8.12926	12.3916	7.78837	214
Zm00001d032810	Zm00001d032810_T005	+	1	238935858	238936271	M3-2_peak_433	123	.	8.12926	12.3916	7.78837	214
Zm00001d032810	Zm00001d032810_T006	+	1	238935858	238936271	M3-2_peak_433	123	.	8.12926	12.3916	7.78837	214
Zm00001d032810	Zm00001d032810_T007	+	1	238935858	238936271	M3-2_peak_433	123	.	8.12926	12.3916	7.78837	214
Zm00001d032810	Zm00001d032810_T008	+	1	238935858	238936271	M3-2_peak_433	123	.	8.12926	12.3916	7.78837	214
Zm00001d032810	Zm00001d032810_T009	+	1	238935858	238936271	M3-2_peak_433	123	.	8.12926	12.3916	7.78837	214
Zm00001d032810	Zm00001d032810_T010	+	1	238935858	238936271	M3-2_peak_433	123	.	8.12926	12.3916	7.78837	214
Zm00001d032810	Zm00001d032810_T011	+	1	238935858	238936271	M3-2_peak_433	123	.	8.12926	12.3916	7.78837	214
Zm00001d032810	Zm00001d032810_T012	+	1	238935858	238936271	M3-2_peak_433	123	.	8.12926	12.3916	7.78837	214
Zm00001d032810	Zm00001d032810_T013	+	1	238935858	238936271	M3-2_peak_433	123	.	8.12926	12.3916	7.78837	214
Zm00001d032828	Zm00001d032828_T001	-	1	239462126	239462498	M3-2_peak_435	56	.	5.10453	5.67278	2.48958	8
Zm00001d032828	Zm00001d032828_T002	-	1	239462126	239462498	M3-2_peak_435	56	.	5.10453	5.67278	2.48958	8
Zm00001d032838	Zm00001d032838_T001	-	1	239724481	239724891	M3-2_peak_436	125	.	8.39928	12.5932	7.90621	243
Zm00001d032838	Zm00001d032838_T002	-	1	239724481	239724891	M3-2_peak_436	125	.	8.39928	12.5932	7.90621	243
Zm00001d032849	Zm00001d032849_T001	+	1	239984439	239984756	M3-2_peak_437	61	.	4.73706	6.17377	2.82179	141
Zm00001d032849	Zm00001d032849_T002	+	1	239984439	239984756	M3-2_peak_437	61	.	4.73706	6.17377	2.82179	141
Zm00001d032897	Zm00001d032897_T001	-	1	242038289	242038702	M3-2_peak_438	69	.	5.20459	6.9442	3.47017	239
Zm00001d033019	Zm00001d033019_T001	+	1	247131157	247131549	M3-2_peak_440	88	.	5.49901	8.84262	4.92573	205
Zm00001d033079	Zm00001d033079_T001	-	1	249838787	249839200	M3-2_peak_444	99	.	6.36233	9.95992	5.7929	215
Zm00001d033079	Zm00001d033079_T002	-	1	249838787	249839200	M3-2_peak_444	99	.	6.36233	9.95992	5.7929	215
Zm00001d033222	Zm00001d033222_T001	-	1	255020182	255020632	M3-2_peak_449	71	.	5.35303	7.13993	3.57496	430
Zm00001d033222	Zm00001d033222_T001	-	1	255023639	255024333	M3-2_peak_450	82	.	5.50282	8.27064	4.46524	424
Zm00001d033232	Zm00001d033232_T001	-	1	255278547	255278833	M3-2_peak_454	51	.	4.02206	5.13764	2.0284	150
Zm00001d033275	Zm00001d033275_T001	+	1	257135789	257136118	M3-2_peak_456	79	.	5.8651	7.95218	4.21876	120
Zm00001d033275	Zm00001d033275_T002	+	1	257135789	257136118	M3-2_peak_456	79	.	5.8651	7.95218	4.21876	120
Zm00001d033275	Zm00001d033275_T003	+	1	257135789	257136118	M3-2_peak_456	79	.	5.8651	7.95218	4.21876	120
Zm00001d033275	Zm00001d033275_T004	+	1	257135789	257136118	M3-2_peak_456	79	.	5.8651	7.95218	4.21876	120
Zm00001d033275	Zm00001d033275_T005	+	1	257135789	257136118	M3-2_peak_456	79	.	5.8651	7.95218	4.21876	120
Zm00001d033275	Zm00001d033275_T006	+	1	257135789	257136118	M3-2_peak_456	79	.	5.8651	7.95218	4.21876	120
Zm00001d033275	Zm00001d033275_T007	+	1	257135789	257136118	M3-2_peak_456	79	.	5.8651	7.95218	4.21876	120
Zm00001d033275	Zm00001d033275_T008	+	1	257135789	257136118	M3-2_peak_456	79	.	5.8651	7.95218	4.21876	120
Zm00001d033275	Zm00001d033275_T009	+	1	257135789	257136118	M3-2_peak_456	79	.	5.8651	7.95218	4.21876	120
Zm00001d033275	Zm00001d033275_T010	+	1	257135789	257136118	M3-2_peak_456	79	.	5.8651	7.95218	4.21876	120
Zm00001d033297	Zm00001d033297_T001	-	1	258048307	258048622	M3-2_peak_459	102	.	6.83405	10.2058	5.98644	150
Zm00001d033297	Zm00001d033297_T002	-	1	258048307	258048622	M3-2_peak_459	102	.	6.83405	10.2058	5.98644	150
Zm00001d033297	Zm00001d033297_T003	-	1	258048307	258048622	M3-2_peak_459	102	.	6.83405	10.2058	5.98644	150
Zm00001d033297	Zm00001d033297_T004	-	1	258048307	258048622	M3-2_peak_459	102	.	6.83405	10.2058	5.98644	150
Zm00001d033297	Zm00001d033297_T006	-	1	258048307	258048622	M3-2_peak_459	102	.	6.83405	10.2058	5.98644	150
Zm00001d033297	Zm00001d033297_T010	-	1	258048307	258048622	M3-2_peak_459	102	.	6.83405	10.2058	5.98644	150
Zm00001d033297	Zm00001d033297_T011	-	1	258048307	258048622	M3-2_peak_459	102	.	6.83405	10.2058	5.98644	150
Zm00001d033297	Zm00001d033297_T012	-	1	258048307	258048622	M3-2_peak_459	102	.	6.83405	10.2058	5.98644	150
Zm00001d033325	Zm00001d033325_T001	+	1	259065924	259066543	M3-2_peak_460	58	.	4.18867	5.86499	2.66782	209
Zm00001d033347	Zm00001d033347_T001	+	1	259827623	259828491	M3-2_peak_462	96	.	7.17194	9.68333	5.6257	776
Zm00001d033375	Zm00001d033375_T001	-	1	261032946	261033719	M3-2_peak_464	119	.	6.90477	11.9852	7.40776	425
Zm00001d033375	Zm00001d033375_T003	-	1	261032946	261033719	M3-2_peak_464	119	.	6.90477	11.9852	7.40776	425
Zm00001d033375	Zm00001d033375_T002	-	1	261032946	261033719	M3-2_peak_464	119	.	6.90477	11.9852	7.40776	425
Zm00001d033375	Zm00001d033375_T004	-	1	261032946	261033719	M3-2_peak_464	119	.	6.90477	11.9852	7.40776	425
Zm00001d033375	Zm00001d033375_T008	-	1	261032946	261033719	M3-2_peak_464	119	.	6.90477	11.9852	7.40776	425
Zm00001d033375	Zm00001d033375_T040	-	1	261032946	261033719	M3-2_peak_464	119	.	6.90477	11.9852	7.40776	425
Zm00001d033375	Zm00001d033375_T041	-	1	261032946	261033719	M3-2_peak_464	119	.	6.90477	11.9852	7.40776	425
Zm00001d033375	Zm00001d033375_T043	-	1	261032946	261033719	M3-2_peak_464	119	.	6.90477	11.9852	7.40776	425
Zm00001d033375	Zm00001d033375_T044	-	1	261032946	261033719	M3-2_peak_464	119	.	6.90477	11.9852	7.40776	425
Zm00001d033391	Zm00001d033391_T001	+	1	261539031	261539367	M3-2_peak_465	65	.	4.94358	6.51177	3.0856	191
Zm00001d033395	Zm00001d033395_T001	-	1	261761665	261761928	M3-2_peak_466	53	.	4.05593	5.3805	2.22512	156
Zm00001d033447	Zm00001d033447_T001	+	1	262991695	262992113	M3-2_peak_468	88	.	5.89257	8.84262	4.92573	108
Zm00001d033447	Zm00001d033447_T002	+	1	262991695	262992113	M3-2_peak_468	88	.	5.89257	8.84262	4.92573	108
Zm00001d033447	Zm00001d033447_T003	+	1	262991695	262992113	M3-2_peak_468	88	.	5.89257	8.84262	4.92573	108
Zm00001d033447	Zm00001d033447_T004	+	1	262991695	262992113	M3-2_peak_468	88	.	5.89257	8.84262	4.92573	108
Zm00001d033447	Zm00001d033447_T005	+	1	262991695	262992113	M3-2_peak_468	88	.	5.89257	8.84262	4.92573	108
Zm00001d033447	Zm00001d033447_T006	+	1	262991695	262992113	M3-2_peak_468	88	.	5.89257	8.84262	4.92573	108
Zm00001d033447	Zm00001d033447_T007	+	1	262991695	262992113	M3-2_peak_468	88	.	5.89257	8.84262	4.92573	108
Zm00001d033475	Zm00001d033475_T001	-	1	263689981	263690432	M3-2_peak_472	78	.	5.8436	7.87603	4.21876	253
Zm00001d033479	Zm00001d033479_T001	+	1	263882035	263882347	M3-2_peak_473	70	.	4.71188	7.07218	3.53324	275
Zm00001d033480	Zm00001d033480_T001	-	1	263882035	263882347	M3-2_peak_473	70	.	4.71188	7.07218	3.53324	275
Zm00001d033480	Zm00001d033480_T002	-	1	263882035	263882347	M3-2_peak_473	70	.	4.71188	7.07218	3.53324	275
Zm00001d033483	Zm00001d033483_T001	-	1	263982115	263982543	M3-2_peak_474	102	.	6.83405	10.2058	5.98644	233
Zm00001d033484	Zm00001d033484_T001	-	1	263982115	263982543	M3-2_peak_474	102	.	6.83405	10.2058	5.98644	233
Zm00001d033484	Zm00001d033484_T002	-	1	263982115	263982543	M3-2_peak_474	102	.	6.83405	10.2058	5.98644	233
Zm00001d033528	Zm00001d033528_T001	+	1	265771025	265772055	M3-2_peak_478	80	.	6.13553	8.02263	4.22904	865
Zm00001d033528	Zm00001d033528_T001	+	1	265788384	265788852	M3-2_peak_479	106	.	7.20446	10.6797	6.38726	251
Zm00001d033528	Zm00001d033528_T002	+	1	265771025	265772055	M3-2_peak_478	80	.	6.13553	8.02263	4.22904	865
Zm00001d033528	Zm00001d033528_T002	+	1	265788384	265788852	M3-2_peak_479	106	.	7.20446	10.6797	6.38726	251
Zm00001d033528	Zm00001d033528_T003	+	1	265771025	265772055	M3-2_peak_478	80	.	6.13553	8.02263	4.22904	865
Zm00001d033528	Zm00001d033528_T003	+	1	265788384	265788852	M3-2_peak_479	106	.	7.20446	10.6797	6.38726	251
Zm00001d033528	Zm00001d033528_T004	+	1	265771025	265772055	M3-2_peak_478	80	.	6.13553	8.02263	4.22904	865
Zm00001d033528	Zm00001d033528_T004	+	1	265788384	265788852	M3-2_peak_479	106	.	7.20446	10.6797	6.38726	251
Zm00001d033528	Zm00001d033528_T005	+	1	265771025	265772055	M3-2_peak_478	80	.	6.13553	8.02263	4.22904	865
Zm00001d033528	Zm00001d033528_T005	+	1	265788384	265788852	M3-2_peak_479	106	.	7.20446	10.6797	6.38726	251
Zm00001d033528	Zm00001d033528_T006	+	1	265771025	265772055	M3-2_peak_478	80	.	6.13553	8.02263	4.22904	865
Zm00001d033528	Zm00001d033528_T006	+	1	265788384	265788852	M3-2_peak_479	106	.	7.20446	10.6797	6.38726	251
Zm00001d033528	Zm00001d033528_T007	+	1	265788384	265788852	M3-2_peak_479	106	.	7.20446	10.6797	6.38726	251
Zm00001d033539	Zm00001d033539_T001	-	1	266419800	266420432	M3-2_peak_480	69	.	5.34327	6.95302	3.47017	510
Zm00001d033539	Zm00001d033539_T002	-	1	266419800	266420432	M3-2_peak_480	69	.	5.34327	6.95302	3.47017	510
Zm00001d033539	Zm00001d033539_T003	-	1	266419800	266420432	M3-2_peak_480	69	.	5.34327	6.95302	3.47017	510
Zm00001d033607	Zm00001d033607_T001	+	1	268505887	268506342	M3-2_peak_481	79	.	5.63242	7.99793	4.21876	103
Zm00001d033607	Zm00001d033607_T002	+	1	268505887	268506342	M3-2_peak_481	79	.	5.63242	7.99793	4.21876	103
Zm00001d033633	Zm00001d033633_T001	+	1	269325278	269325594	M3-2_peak_482	58	.	4.57371	5.87768	2.66782	65
Zm00001d033633	Zm00001d033633_T002	+	1	269325278	269325594	M3-2_peak_482	58	.	4.57371	5.87768	2.66782	65
Zm00001d033649	Zm00001d033649_T001	-	1	269615350	269615788	M3-2_peak_483	62	.	4.75415	6.21013	2.83226	353
Zm00001d033649	Zm00001d033649_T002	-	1	269615350	269615788	M3-2_peak_483	62	.	4.75415	6.21013	2.83226	353
Zm00001d033649	Zm00001d033649_T003	-	1	269615350	269615788	M3-2_peak_483	62	.	4.75415	6.21013	2.83226	353
Zm00001d033649	Zm00001d033649_T004	-	1	269615350	269615788	M3-2_peak_483	62	.	4.75415	6.21013	2.83226	353
Zm00001d033649	Zm00001d033649_T005	-	1	269615350	269615788	M3-2_peak_483	62	.	4.75415	6.21013	2.83226	353
Zm00001d033649	Zm00001d033649_T006	-	1	269615350	269615788	M3-2_peak_483	62	.	4.75415	6.21013	2.83226	353
Zm00001d033649	Zm00001d033649_T007	-	1	269615350	269615788	M3-2_peak_483	62	.	4.75415	6.21013	2.83226	353
Zm00001d033649	Zm00001d033649_T008	-	1	269615350	269615788	M3-2_peak_483	62	.	4.75415	6.21013	2.83226	353
Zm00001d033649	Zm00001d033649_T009	-	1	269615350	269615788	M3-2_peak_483	62	.	4.75415	6.21013	2.83226	353
Zm00001d033681	Zm00001d033681_T001	+	1	270978909	270979569	M3-2_peak_484	96	.	6.98048	9.68333	5.6257	301
Zm00001d033682	Zm00001d033682_T002	-	1	270984998	270985340	M3-2_peak_485	152	.	9.56524	15.2385	10.1218	171
Zm00001d033682	Zm00001d033682_T001	-	1	270984998	270985340	M3-2_peak_485	152	.	9.56524	15.2385	10.1218	171
Zm00001d033682	Zm00001d033682_T003	-	1	270984998	270985340	M3-2_peak_485	152	.	9.56524	15.2385	10.1218	171
Zm00001d033682	Zm00001d033682_T004	-	1	270984998	270985340	M3-2_peak_485	152	.	9.56524	15.2385	10.1218	171
Zm00001d033705	Zm00001d033705_T001	-	1	271749117	271749812	M3-2_peak_486	119	.	7.4472	11.9852	7.40776	357
Zm00001d033705	Zm00001d033705_T002	-	1	271749117	271749812	M3-2_peak_486	119	.	7.4472	11.9852	7.40776	357
Zm00001d033711	Zm00001d033711_T001	-	1	271958408	271958873	M3-2_peak_487	125	.	8.39928	12.5932	7.90621	392
Zm00001d033745	Zm00001d033745_T001	-	1	272676090	272676786	M3-2_peak_488	100	.	6.79198	10.0906	5.90639	580
Zm00001d033748	Zm00001d033748_T001	-	1	272713425	272713916	M3-2_peak_490	121	.	8.23196	12.1893	7.60489	314
Zm00001d033766	Zm00001d033766_T001	-	1	273082750	273083113	M3-2_peak_492	94	.	6.78662	9.45012	5.43702	25
Zm00001d033766	Zm00001d033766_T002	-	1	273082750	273083113	M3-2_peak_492	94	.	6.78662	9.45012	5.43702	25
Zm00001d033766	Zm00001d033766_T003	-	1	273082750	273083113	M3-2_peak_492	94	.	6.78662	9.45012	5.43702	25
Zm00001d033766	Zm00001d033766_T004	-	1	273082750	273083113	M3-2_peak_492	94	.	6.78662	9.45012	5.43702	25
Zm00001d033766	Zm00001d033766_T005	-	1	273082750	273083113	M3-2_peak_492	94	.	6.78662	9.45012	5.43702	25
Zm00001d033772	Zm00001d033772_T001	+	1	273176811	273177267	M3-2_peak_493	78	.	5.63184	7.80502	4.18105	270
Zm00001d033777	Zm00001d033777_T001	-	1	273466337	273466767	M3-2_peak_494	93	.	5.34528	9.31879	5.35623	290
Zm00001d033777	Zm00001d033777_T002	-	1	273466337	273466767	M3-2_peak_494	93	.	5.34528	9.31879	5.35623	290
Zm00001d033777	Zm00001d033777_T003	-	1	273466337	273466767	M3-2_peak_494	93	.	5.34528	9.31879	5.35623	290
Zm00001d033777	Zm00001d033777_T004	-	1	273466337	273466767	M3-2_peak_494	93	.	5.34528	9.31879	5.35623	290
Zm00001d033793	Zm00001d033793_T001	+	1	273837962	273838339	M3-2_peak_495	82	.	5.88748	8.27064	4.46524	172
Zm00001d033794	Zm00001d033794_T001	-	1	273837962	273838339	M3-2_peak_495	82	.	5.88748	8.27064	4.46524	172
Zm00001d033797	Zm00001d033797_T001	-	1	274045166	274045561	M3-2_peak_496	89	.	5.59402	8.97059	5.0481	324
Zm00001d033797	Zm00001d033797_T002	-	1	274045166	274045561	M3-2_peak_496	89	.	5.59402	8.97059	5.0481	324
Zm00001d033797	Zm00001d033797_T003	-	1	274045166	274045561	M3-2_peak_496	89	.	5.59402	8.97059	5.0481	324
Zm00001d033799	Zm00001d033799_T001	-	1	274086617	274086904	M3-2_peak_497	60	.	4.50571	6.00392	2.74992	63
Zm00001d033799	Zm00001d033799_T003	-	1	274086617	274086904	M3-2_peak_497	60	.	4.50571	6.00392	2.74992	63
Zm00001d033799	Zm00001d033799_T002	-	1	274086617	274086904	M3-2_peak_497	60	.	4.50571	6.00392	2.74992	63
Zm00001d033799	Zm00001d033799_T009	-	1	274086617	274086904	M3-2_peak_497	60	.	4.50571	6.00392	2.74992	63
Zm00001d033799	Zm00001d033799_T013	-	1	274086617	274086904	M3-2_peak_497	60	.	4.50571	6.00392	2.74992	63
Zm00001d033799	Zm00001d033799_T015	-	1	274086617	274086904	M3-2_peak_497	60	.	4.50571	6.00392	2.74992	63
Zm00001d033799	Zm00001d033799_T017	-	1	274086617	274086904	M3-2_peak_497	60	.	4.50571	6.00392	2.74992	63
Zm00001d033799	Zm00001d033799_T019	-	1	274086617	274086904	M3-2_peak_497	60	.	4.50571	6.00392	2.74992	63
Zm00001d033799	Zm00001d033799_T021	-	1	274086617	274086904	M3-2_peak_497	60	.	4.50571	6.00392	2.74992	63
Zm00001d033799	Zm00001d033799_T022	-	1	274086617	274086904	M3-2_peak_497	60	.	4.50571	6.00392	2.74992	63
Zm00001d033799	Zm00001d033799_T025	-	1	274086617	274086904	M3-2_peak_497	60	.	4.50571	6.00392	2.74992	63
Zm00001d033799	Zm00001d033799_T028	-	1	274086617	274086904	M3-2_peak_497	60	.	4.50571	6.00392	2.74992	63
Zm00001d033853	Zm00001d033853_T002	+	1	275853142	275853475	M3-2_peak_500	65	.	4.94358	6.51177	3.0856	150
Zm00001d033853	Zm00001d033853_T001	+	1	275853142	275853475	M3-2_peak_500	65	.	4.94358	6.51177	3.0856	150
Zm00001d033853	Zm00001d033853_T003	+	1	275853142	275853475	M3-2_peak_500	65	.	4.94358	6.51177	3.0856	150
Zm00001d033855	Zm00001d033855_T001	-	1	275955368	275955641	M3-2_peak_501	65	.	4.82839	6.51177	3.0856	124
Zm00001d033855	Zm00001d033855_T002	-	1	275955368	275955641	M3-2_peak_501	65	.	4.82839	6.51177	3.0856	124
Zm00001d033855	Zm00001d033855_T003	-	1	275955368	275955641	M3-2_peak_501	65	.	4.82839	6.51177	3.0856	124
Zm00001d033855	Zm00001d033855_T004	-	1	275955368	275955641	M3-2_peak_501	65	.	4.82839	6.51177	3.0856	124
Zm00001d033858	Zm00001d033858_T002	-	1	276066249	276066904	M3-2_peak_502	65	.	5.40434	6.51177	3.0856	491
Zm00001d033858	Zm00001d033858_T001	-	1	276066249	276066904	M3-2_peak_502	65	.	5.40434	6.51177	3.0856	491
Zm00001d033858	Zm00001d033858_T003	-	1	276066249	276066904	M3-2_peak_502	65	.	5.40434	6.51177	3.0856	491
Zm00001d033862	Zm00001d033862_T001	-	1	276520708	276521058	M3-2_peak_506	77	.	6.04278	7.76236	4.15913	208
Zm00001d033876	Zm00001d033876_T001	+	1	277129752	277130174	M3-2_peak_507	79	.	5.33166	7.92155	4.21876	289
Zm00001d033876	Zm00001d033876_T002	+	1	277129752	277130174	M3-2_peak_507	79	.	5.33166	7.92155	4.21876	289
Zm00001d033876	Zm00001d033876_T003	+	1	277129752	277130174	M3-2_peak_507	79	.	5.33166	7.92155	4.21876	289
Zm00001d033876	Zm00001d033876_T004	+	1	277129752	277130174	M3-2_peak_507	79	.	5.33166	7.92155	4.21876	289
Zm00001d033893	Zm00001d033893_T001	+	1	277648273	277648900	M3-2_peak_509	89	.	6.29108	8.98289	5.05361	66
Zm00001d033895	Zm00001d033895_T002	+	1	277648273	277648900	M3-2_peak_509	89	.	6.29108	8.98289	5.05361	66
Zm00001d033895	Zm00001d033895_T001	+	1	277648273	277648900	M3-2_peak_509	89	.	6.29108	8.98289	5.05361	66
Zm00001d033895	Zm00001d033895_T005	+	1	277648273	277648900	M3-2_peak_509	89	.	6.29108	8.98289	5.05361	66
Zm00001d033895	Zm00001d033895_T004	+	1	277648273	277648900	M3-2_peak_509	89	.	6.29108	8.98289	5.05361	66
Zm00001d033895	Zm00001d033895_T006	+	1	277648273	277648900	M3-2_peak_509	89	.	6.29108	8.98289	5.05361	66
Zm00001d033895	Zm00001d033895_T008	+	1	277648273	277648900	M3-2_peak_509	89	.	6.29108	8.98289	5.05361	66
Zm00001d033898	Zm00001d033898_T002	-	1	277892258	277892691	M3-2_peak_510	59	.	4.6204	5.94877	2.69903	131
Zm00001d033898	Zm00001d033898_T003	-	1	277892258	277892691	M3-2_peak_510	59	.	4.6204	5.94877	2.69903	131
Zm00001d033902	Zm00001d033902_T001	-	1	278098782	278099298	M3-2_peak_512	206	.	10.973	20.6038	14.6557	271
Zm00001d033917	Zm00001d033917_T001	-	1	278532835	278533364	M3-2_peak_513	135	.	8.39497	13.5422	8.76505	304
Zm00001d033942	Zm00001d033942_T001	-	1	279285392	279286662	M3-2_peak_515	82	.	5.75926	8.27064	4.46524	196
Zm00001d033943	Zm00001d033943_T001	+	1	279334272	279334690	M3-2_peak_516	94	.	6.55624	9.45012	5.43702	219
Zm00001d033943	Zm00001d033943_T001	+	1	279335701	279336042	M3-2_peak_517	109	.	6.56524	10.9867	6.66325	105
Zm00001d033943	Zm00001d033943_T001	+	1	279337062	279337389	M3-2_peak_518	123	.	8.60792	12.3916	7.78837	145
Zm00001d034015	Zm00001d034015_T001	+	1	281226301	281226701	M3-2_peak_522	112	.	7.29288	11.2302	6.83642	153
Zm00001d034015	Zm00001d034015_T002	+	1	281226301	281226701	M3-2_peak_522	112	.	7.29288	11.2302	6.83642	153
Zm00001d034015	Zm00001d034015_T003	+	1	281226301	281226701	M3-2_peak_522	112	.	7.29288	11.2302	6.83642	153
Zm00001d034015	Zm00001d034015_T004	+	1	281226301	281226701	M3-2_peak_522	112	.	7.29288	11.2302	6.83642	153
Zm00001d034015	Zm00001d034015_T005	+	1	281226301	281226701	M3-2_peak_522	112	.	7.29288	11.2302	6.83642	153
Zm00001d034037	Zm00001d034037_T001	+	1	281973697	281974401	M3-2_peak_524	89	.	6.29108	8.98289	5.05361	512
Zm00001d034045	Zm00001d034045_T003	-	1	282167073	282167339	M3-2_peak_525	61	.	4.46381	6.12182	2.773	85
Zm00001d034045	Zm00001d034045_T004	-	1	282167073	282167339	M3-2_peak_525	61	.	4.46381	6.12182	2.773	85
Zm00001d034045	Zm00001d034045_T005	-	1	282167073	282167339	M3-2_peak_525	61	.	4.46381	6.12182	2.773	85
Zm00001d034045	Zm00001d034045_T007	-	1	282167073	282167339	M3-2_peak_525	61	.	4.46381	6.12182	2.773	85
Zm00001d034045	Zm00001d034045_T009	-	1	282167073	282167339	M3-2_peak_525	61	.	4.46381	6.12182	2.773	85
Zm00001d034066	Zm00001d034066_T001	+	1	283056768	283057051	M3-2_peak_526	78	.	5.75722	7.80502	4.18105	129
Zm00001d034066	Zm00001d034066_T002	+	1	283056768	283057051	M3-2_peak_526	78	.	5.75722	7.80502	4.18105	129
Zm00001d034068	Zm00001d034068_T001	+	1	283073982	283074363	M3-2_peak_527	90	.	6.24596	9.0075	5.07378	199
Zm00001d034073	Zm00001d034073_T001	-	1	283191748	283192349	M3-2_peak_529	103	.	7.2002	10.3804	6.14037	324
Zm00001d034085	Zm00001d034085_T001	-	1	283654776	283655696	M3-2_peak_530	71	.	5.35303	7.13993	3.57496	33
Zm00001d034085	Zm00001d034085_T002	-	1	283654776	283655696	M3-2_peak_530	71	.	5.35303	7.13993	3.57496	33
Zm00001d034085	Zm00001d034085_T003	-	1	283654776	283655696	M3-2_peak_530	71	.	5.35303	7.13993	3.57496	33
Zm00001d034085	Zm00001d034085_T004	-	1	283654776	283655696	M3-2_peak_530	71	.	5.35303	7.13993	3.57496	33
Zm00001d034106	Zm00001d034106_T001	+	1	284127167	284127506	M3-2_peak_531	61	.	4.46381	6.12182	2.773	111
Zm00001d034107	Zm00001d034107_T001	+	1	284127167	284127506	M3-2_peak_531	61	.	4.46381	6.12182	2.773	111
Zm00001d034109	Zm00001d034109_T001	-	1	284179821	284180658	M3-2_peak_532	66	.	4.42963	6.6833	3.2424	250
Zm00001d034109	Zm00001d034109_T002	-	1	284179821	284180658	M3-2_peak_532	66	.	4.42963	6.6833	3.2424	250
Zm00001d034129	Zm00001d034129_T001	+	1	284690021	284693182	M3-2_peak_537	129	.	8.01413	12.9557	8.22053	1680
Zm00001d034129	Zm00001d034129_T001	+	1	284693766	284695076	M3-2_peak_538	79	.	5.84929	7.99793	4.21876	745
Zm00001d034129	Zm00001d034129_T001	+	1	284696378	284696746	M3-2_peak_539	65	.	5.5356	6.58123	3.14759	273
Zm00001d034129	Zm00001d034129_T002	+	1	284690021	284693182	M3-2_peak_537	129	.	8.01413	12.9557	8.22053	1680
Zm00001d034129	Zm00001d034129_T002	+	1	284693766	284695076	M3-2_peak_538	79	.	5.84929	7.99793	4.21876	745
Zm00001d034129	Zm00001d034129_T002	+	1	284696378	284696746	M3-2_peak_539	65	.	5.5356	6.58123	3.14759	273
Zm00001d034130	Zm00001d034130_T001	+	1	284696378	284696746	M3-2_peak_539	65	.	5.5356	6.58123	3.14759	273
Zm00001d034130	Zm00001d034130_T001	+	1	284699540	284699835	M3-2_peak_540	59	.	4.90955	5.94877	2.69903	70
Zm00001d034143	Zm00001d034143_T001	+	1	285011708	285012479	M3-2_peak_542	147	.	9.26797	14.7715	9.68219	435
Zm00001d034145	Zm00001d034145_T001	-	1	285022473	285023216	M3-2_peak_543	69	.	5.12641	6.95302	3.47017	488
Zm00001d034145	Zm00001d034145_T001	-	1	285025205	285026129	M3-2_peak_544	92	.	4.84027	9.25272	5.29232	52
Zm00001d034145	Zm00001d034145_T001	-	1	285026486	285026843	M3-2_peak_545	70	.	4.96559	7.07279	3.53324	226
Zm00001d034148	Zm00001d034148_T001	-	1	285036320	285036974	M3-2_peak_546	176	.	10.4727	17.6098	12.1156	248
Zm00001d034186	Zm00001d034186_T001	-	1	285957860	285958749	M3-2_peak_547	119	.	7.04038	11.9852	7.40776	376
Zm00001d034187	Zm00001d034187_T001	-	1	285957860	285958749	M3-2_peak_547	119	.	7.04038	11.9852	7.40776	376
Zm00001d034187	Zm00001d034187_T002	-	1	285957860	285958749	M3-2_peak_547	119	.	7.04038	11.9852	7.40776	376
Zm00001d034187	Zm00001d034187_T003	-	1	285957860	285958749	M3-2_peak_547	119	.	7.04038	11.9852	7.40776	376
Zm00001d034187	Zm00001d034187_T004	-	1	285957860	285958749	M3-2_peak_547	119	.	7.04038	11.9852	7.40776	376
Zm00001d034191	Zm00001d034191_T001	-	1	286176347	286176713	M3-2_peak_548	78	.	5.50646	7.80502	4.18105	149
Zm00001d034191	Zm00001d034191_T002	-	1	286176347	286176713	M3-2_peak_548	78	.	5.50646	7.80502	4.18105	149
Zm00001d034191	Zm00001d034191_T003	-	1	286176347	286176713	M3-2_peak_548	78	.	5.50646	7.80502	4.18105	149
Zm00001d034191	Zm00001d034191_T004	-	1	286176347	286176713	M3-2_peak_548	78	.	5.50646	7.80502	4.18105	149
Zm00001d034191	Zm00001d034191_T005	-	1	286176347	286176713	M3-2_peak_548	78	.	5.50646	7.80502	4.18105	149
Zm00001d034197	Zm00001d034197_T001	+	1	286352620	286353427	M3-2_peak_550	140	.	7.85403	14.0683	9.12474	410
Zm00001d034199	Zm00001d034199_T001	+	1	286424238	286425035	M3-2_peak_551	78	.	6.35695	7.87603	4.21876	365
Zm00001d034205	Zm00001d034205_T001	-	1	286736595	286736855	M3-2_peak_552	69	.	5.85023	6.96789	3.47822	105
Zm00001d034205	Zm00001d034205_T001	-	1	286743975	286744762	M3-2_peak_553	50	.	3.80314	5.08049	2.01272	228
Zm00001d034217	Zm00001d034217_T001	+	1	286978095	286978945	M3-2_peak_556	206	.	10.4306	20.6038	14.6557	328
Zm00001d034221	Zm00001d034221_T001	-	1	287024915	287025180	M3-2_peak_557	96	.	6.69328	9.68333	5.6257	207
Zm00001d034238	Zm00001d034238_T001	+	1	287571001	287571394	M3-2_peak_558	71	.	5.44876	7.13993	3.57496	56
Zm00001d034240	Zm00001d034240_T001	+	1	287658047	287658398	M3-2_peak_559	67	.	5.63405	6.77687	3.3323	147
Zm00001d034240	Zm00001d034240_T002	+	1	287658047	287658398	M3-2_peak_559	67	.	5.63405	6.77687	3.3323	147
Zm00001d034240	Zm00001d034240_T003	+	1	287658047	287658398	M3-2_peak_559	67	.	5.63405	6.77687	3.3323	147
Zm00001d034240	Zm00001d034240_T004	+	1	287658047	287658398	M3-2_peak_559	67	.	5.63405	6.77687	3.3323	147
Zm00001d034240	Zm00001d034240_T005	+	1	287658047	287658398	M3-2_peak_559	67	.	5.63405	6.77687	3.3323	147
Zm00001d034359	Zm00001d034359_T001	-	1	290670931	290672644	M3-2_peak_563	79	.	5.50395	7.90946	4.21876	104
Zm00001d034360	Zm00001d034360_T001	-	1	290670931	290672644	M3-2_peak_563	79	.	5.50395	7.90946	4.21876	104
Zm00001d034388	Zm00001d034388_T002	-	1	291670908	291671390	M3-2_peak_565	90	.	6.49988	9.08008	5.13609	213
Zm00001d034388	Zm00001d034388_T003	-	1	291670908	291671390	M3-2_peak_565	90	.	6.49988	9.08008	5.13609	213
Zm00001d034388	Zm00001d034388_T005	-	1	291670908	291671390	M3-2_peak_565	90	.	6.49988	9.08008	5.13609	213
Zm00001d034388	Zm00001d034388_T006	-	1	291670908	291671390	M3-2_peak_565	90	.	6.49988	9.08008	5.13609	213
Zm00001d034388	Zm00001d034388_T010	-	1	291670908	291671390	M3-2_peak_565	90	.	6.49988	9.08008	5.13609	213
Zm00001d034388	Zm00001d034388_T012	-	1	291670908	291671390	M3-2_peak_565	90	.	6.49988	9.08008	5.13609	213
Zm00001d034388	Zm00001d034388_T015	-	1	291670908	291671390	M3-2_peak_565	90	.	6.49988	9.08008	5.13609	213
Zm00001d034388	Zm00001d034388_T017	-	1	291670908	291671390	M3-2_peak_565	90	.	6.49988	9.08008	5.13609	213
Zm00001d034388	Zm00001d034388_T026	-	1	291670908	291671390	M3-2_peak_565	90	.	6.49988	9.08008	5.13609	213
Zm00001d034388	Zm00001d034388_T025	-	1	291670908	291671390	M3-2_peak_565	90	.	6.49988	9.08008	5.13609	213
Zm00001d034388	Zm00001d034388_T023	-	1	291670908	291671390	M3-2_peak_565	90	.	6.49988	9.08008	5.13609	213
Zm00001d034388	Zm00001d034388_T028	-	1	291670908	291671390	M3-2_peak_565	90	.	6.49988	9.08008	5.13609	213
Zm00001d034388	Zm00001d034388_T030	-	1	291670908	291671390	M3-2_peak_565	90	.	6.49988	9.08008	5.13609	213
Zm00001d034388	Zm00001d034388_T034	-	1	291670908	291671390	M3-2_peak_565	90	.	6.49988	9.08008	5.13609	213
Zm00001d034415	Zm00001d034415_T001	-	1	292332499	292332756	M3-2_peak_566	88	.	5.6302	8.84262	4.92573	129
Zm00001d034416	Zm00001d034416_T001	+	1	292376100	292376571	M3-2_peak_567	61	.	4.46381	6.12182	2.773	63
Zm00001d034444	Zm00001d034444_T001	+	1	293191096	293191644	M3-2_peak_568	93	.	5.53804	9.31879	5.35623	160
Zm00001d034444	Zm00001d034444_T001	+	1	293194538	293195369	M3-2_peak_569	137	.	8.70366	13.7991	8.99598	481
Zm00001d034444	Zm00001d034444_T002	+	1	293191096	293191644	M3-2_peak_568	93	.	5.53804	9.31879	5.35623	160
Zm00001d034444	Zm00001d034444_T002	+	1	293194538	293195369	M3-2_peak_569	137	.	8.70366	13.7991	8.99598	481
Zm00001d034480	Zm00001d034480_T001	+	1	294121959	294122598	M3-2_peak_570	125	.	8.51447	12.5932	7.90621	216
Zm00001d034480	Zm00001d034480_T002	+	1	294121959	294122598	M3-2_peak_570	125	.	8.51447	12.5932	7.90621	216
Zm00001d034480	Zm00001d034480_T003	+	1	294121959	294122598	M3-2_peak_570	125	.	8.51447	12.5932	7.90621	216
Zm00001d034480	Zm00001d034480_T004	+	1	294121959	294122598	M3-2_peak_570	125	.	8.51447	12.5932	7.90621	216
Zm00001d034480	Zm00001d034480_T005	+	1	294121959	294122598	M3-2_peak_570	125	.	8.51447	12.5932	7.90621	216
Zm00001d034480	Zm00001d034480_T006	+	1	294121959	294122598	M3-2_peak_570	125	.	8.51447	12.5932	7.90621	216
Zm00001d034480	Zm00001d034480_T007	+	1	294121959	294122598	M3-2_peak_570	125	.	8.51447	12.5932	7.90621	216
Zm00001d034482	Zm00001d034482_T001	+	1	294147434	294148135	M3-2_peak_571	70	.	4.71188	7.07218	3.53324	504
Zm00001d034487	Zm00001d034487_T001	+	1	294260795	294261351	M3-2_peak_572	79	.	5.777	7.99793	4.21876	514
Zm00001d034487	Zm00001d034487_T002	+	1	294260795	294261351	M3-2_peak_572	79	.	5.777	7.99793	4.21876	514
Zm00001d034494	Zm00001d034494_T001	+	1	294631554	294631883	M3-2_peak_573	69	.	5.12641	6.95302	3.47017	99
Zm00001d034508	Zm00001d034508_T001	-	1	294980938	294981261	M3-2_peak_574	74	.	5.64272	7.42299	3.8361	157
Zm00001d034509	Zm00001d034509_T002	-	1	294980938	294981261	M3-2_peak_574	74	.	5.64272	7.42299	3.8361	157
Zm00001d034509	Zm00001d034509_T001	-	1	294980938	294981261	M3-2_peak_574	74	.	5.64272	7.42299	3.8361	157
Zm00001d034509	Zm00001d034509_T003	-	1	294980938	294981261	M3-2_peak_574	74	.	5.64272	7.42299	3.8361	157
Zm00001d034509	Zm00001d034509_T004	-	1	294980938	294981261	M3-2_peak_574	74	.	5.64272	7.42299	3.8361	157
Zm00001d034509	Zm00001d034509_T005	-	1	294980938	294981261	M3-2_peak_574	74	.	5.64272	7.42299	3.8361	157
Zm00001d034512	Zm00001d034512_T001	+	1	295267357	295267873	M3-2_peak_575	51	.	4.7132	5.13764	2.0284	331
Zm00001d034512	Zm00001d034512_T002	+	1	295267357	295267873	M3-2_peak_575	51	.	4.7132	5.13764	2.0284	331
Zm00001d034512	Zm00001d034512_T002	+	1	295271665	295272122	M3-2_peak_576	51	.	4.59801	5.13764	2.0284	253
Zm00001d034513	Zm00001d034513_T001	+	1	295271665	295272122	M3-2_peak_576	51	.	4.59801	5.13764	2.0284	253
Zm00001d034518	Zm00001d034518_T001	-	1	295593608	295593914	M3-2_peak_577	76	.	4.82353	7.68766	4.08614	214
Zm00001d034518	Zm00001d034518_T001	-	1	295594267	295594707	M3-2_peak_578	119	.	6.90477	11.9852	7.40776	190
Zm00001d034518	Zm00001d034518_T002	-	1	295593608	295593914	M3-2_peak_577	76	.	4.82353	7.68766	4.08614	214
Zm00001d034518	Zm00001d034518_T002	-	1	295594267	295594707	M3-2_peak_578	119	.	6.90477	11.9852	7.40776	190
Zm00001d034518	Zm00001d034518_T003	-	1	295593608	295593914	M3-2_peak_577	76	.	4.82353	7.68766	4.08614	214
Zm00001d034518	Zm00001d034518_T003	-	1	295594267	295594707	M3-2_peak_578	119	.	6.90477	11.9852	7.40776	190
Zm00001d034518	Zm00001d034518_T004	-	1	295593608	295593914	M3-2_peak_577	76	.	4.82353	7.68766	4.08614	214
Zm00001d034519	Zm00001d034519_T001	-	1	295593608	295593914	M3-2_peak_577	76	.	4.82353	7.68766	4.08614	214
Zm00001d034519	Zm00001d034519_T001	-	1	295594267	295594707	M3-2_peak_578	119	.	6.90477	11.9852	7.40776	190
Zm00001d034519	Zm00001d034519_T002	-	1	295593608	295593914	M3-2_peak_577	76	.	4.82353	7.68766	4.08614	214
Zm00001d034519	Zm00001d034519_T002	-	1	295594267	295594707	M3-2_peak_578	119	.	6.90477	11.9852	7.40776	190
Zm00001d034525	Zm00001d034525_T001	+	1	295637955	295638303	M3-2_peak_579	70	.	4.58069	7.07218	3.53324	138
Zm00001d034525	Zm00001d034525_T002	+	1	295637955	295638303	M3-2_peak_579	70	.	4.58069	7.07218	3.53324	138
Zm00001d034525	Zm00001d034525_T003	+	1	295637955	295638303	M3-2_peak_579	70	.	4.58069	7.07218	3.53324	138
Zm00001d034526	Zm00001d034526_T001	+	1	295637955	295638303	M3-2_peak_579	70	.	4.58069	7.07218	3.53324	138
Zm00001d034533	Zm00001d034533_T001	+	1	295783863	295784232	M3-2_peak_581	96	.	6.78901	9.68333	5.6257	175
Zm00001d034533	Zm00001d034533_T002	+	1	295783863	295784232	M3-2_peak_581	96	.	6.78901	9.68333	5.6257	175
Zm00001d034555	Zm00001d034555_T001	+	1	296173739	296173996	M3-2_peak_582	99	.	5.8199	9.95992	5.7929	150
Zm00001d034555	Zm00001d034555_T002	+	1	296173739	296173996	M3-2_peak_582	99	.	5.8199	9.95992	5.7929	150
Zm00001d034555	Zm00001d034555_T003	+	1	296173739	296173996	M3-2_peak_582	99	.	5.8199	9.95992	5.7929	150
Zm00001d034555	Zm00001d034555_T004	+	1	296173739	296173996	M3-2_peak_582	99	.	5.8199	9.95992	5.7929	150
Zm00001d034555	Zm00001d034555_T005	+	1	296173739	296173996	M3-2_peak_582	99	.	5.8199	9.95992	5.7929	150
Zm00001d034555	Zm00001d034555_T006	+	1	296173739	296173996	M3-2_peak_582	99	.	5.8199	9.95992	5.7929	150
Zm00001d034555	Zm00001d034555_T007	+	1	296173739	296173996	M3-2_peak_582	99	.	5.8199	9.95992	5.7929	150
Zm00001d034555	Zm00001d034555_T008	+	1	296173739	296173996	M3-2_peak_582	99	.	5.8199	9.95992	5.7929	150
Zm00001d034555	Zm00001d034555_T009	+	1	296173739	296173996	M3-2_peak_582	99	.	5.8199	9.95992	5.7929	150
Zm00001d034555	Zm00001d034555_T010	+	1	296173739	296173996	M3-2_peak_582	99	.	5.8199	9.95992	5.7929	150
Zm00001d034555	Zm00001d034555_T012	+	1	296173739	296173996	M3-2_peak_582	99	.	5.8199	9.95992	5.7929	150
Zm00001d034555	Zm00001d034555_T011	+	1	296173739	296173996	M3-2_peak_582	99	.	5.8199	9.95992	5.7929	150
Zm00001d034555	Zm00001d034555_T013	+	1	296173739	296173996	M3-2_peak_582	99	.	5.8199	9.95992	5.7929	150
Zm00001d034555	Zm00001d034555_T014	+	1	296173739	296173996	M3-2_peak_582	99	.	5.8199	9.95992	5.7929	150
Zm00001d034555	Zm00001d034555_T015	+	1	296173739	296173996	M3-2_peak_582	99	.	5.8199	9.95992	5.7929	150
Zm00001d034555	Zm00001d034555_T016	+	1	296173739	296173996	M3-2_peak_582	99	.	5.8199	9.95992	5.7929	150
Zm00001d034555	Zm00001d034555_T017	+	1	296173739	296173996	M3-2_peak_582	99	.	5.8199	9.95992	5.7929	150
Zm00001d034555	Zm00001d034555_T018	+	1	296173739	296173996	M3-2_peak_582	99	.	5.8199	9.95992	5.7929	150
Zm00001d034555	Zm00001d034555_T019	+	1	296173739	296173996	M3-2_peak_582	99	.	5.8199	9.95992	5.7929	150
Zm00001d034555	Zm00001d034555_T020	+	1	296173739	296173996	M3-2_peak_582	99	.	5.8199	9.95992	5.7929	150
Zm00001d034555	Zm00001d034555_T021	+	1	296173739	296173996	M3-2_peak_582	99	.	5.8199	9.95992	5.7929	150
Zm00001d034555	Zm00001d034555_T022	+	1	296173739	296173996	M3-2_peak_582	99	.	5.8199	9.95992	5.7929	150
Zm00001d034555	Zm00001d034555_T023	+	1	296173739	296173996	M3-2_peak_582	99	.	5.8199	9.95992	5.7929	150
Zm00001d034555	Zm00001d034555_T024	+	1	296173739	296173996	M3-2_peak_582	99	.	5.8199	9.95992	5.7929	150
Zm00001d034555	Zm00001d034555_T025	+	1	296173739	296173996	M3-2_peak_582	99	.	5.8199	9.95992	5.7929	150
Zm00001d034555	Zm00001d034555_T026	+	1	296173739	296173996	M3-2_peak_582	99	.	5.8199	9.95992	5.7929	150
Zm00001d034555	Zm00001d034555_T027	+	1	296173739	296173996	M3-2_peak_582	99	.	5.8199	9.95992	5.7929	150
Zm00001d034555	Zm00001d034555_T028	+	1	296173739	296173996	M3-2_peak_582	99	.	5.8199	9.95992	5.7929	150
Zm00001d034555	Zm00001d034555_T029	+	1	296173739	296173996	M3-2_peak_582	99	.	5.8199	9.95992	5.7929	150
Zm00001d034558	Zm00001d034558_T001	-	1	296306843	296307163	M3-2_peak_583	62	.	4.86042	6.28707	2.90177	79
Zm00001d034564	Zm00001d034564_T001	-	1	296461754	296462036	M3-2_peak_584	78	.	5.75722	7.80502	4.18105	163
Zm00001d034564	Zm00001d034564_T001	-	1	296464390	296464651	M3-2_peak_585	71	.	5.64023	7.13993	3.57496	7
Zm00001d034564	Zm00001d034564_T002	-	1	296461754	296462036	M3-2_peak_584	78	.	5.75722	7.80502	4.18105	163
Zm00001d034564	Zm00001d034564_T002	-	1	296464390	296464651	M3-2_peak_585	71	.	5.64023	7.13993	3.57496	7
Zm00001d034564	Zm00001d034564_T003	-	1	296461754	296462036	M3-2_peak_584	78	.	5.75722	7.80502	4.18105	163
Zm00001d034564	Zm00001d034564_T003	-	1	296464390	296464651	M3-2_peak_585	71	.	5.64023	7.13993	3.57496	7
Zm00001d034565	Zm00001d034565_T001	-	1	296464390	296464651	M3-2_peak_585	71	.	5.64023	7.13993	3.57496	7
Zm00001d034565	Zm00001d034565_T002	-	1	296464390	296464651	M3-2_peak_585	71	.	5.64023	7.13993	3.57496	7
Zm00001d034565	Zm00001d034565_T003	-	1	296464390	296464651	M3-2_peak_585	71	.	5.64023	7.13993	3.57496	7
Zm00001d034565	Zm00001d034565_T004	-	1	296464390	296464651	M3-2_peak_585	71	.	5.64023	7.13993	3.57496	7
Zm00001d034565	Zm00001d034565_T005	-	1	296464390	296464651	M3-2_peak_585	71	.	5.64023	7.13993	3.57496	7
Zm00001d034565	Zm00001d034565_T006	-	1	296464390	296464651	M3-2_peak_585	71	.	5.64023	7.13993	3.57496	7
Zm00001d034565	Zm00001d034565_T008	-	1	296464390	296464651	M3-2_peak_585	71	.	5.64023	7.13993	3.57496	7
Zm00001d034565	Zm00001d034565_T009	-	1	296464390	296464651	M3-2_peak_585	71	.	5.64023	7.13993	3.57496	7
Zm00001d034565	Zm00001d034565_T007	-	1	296464390	296464651	M3-2_peak_585	71	.	5.64023	7.13993	3.57496	7
Zm00001d034571	Zm00001d034571_T001	+	1	296596736	296597563	M3-2_peak_586	119	.	7.04038	11.9852	7.40776	193
Zm00001d034571	Zm00001d034571_T002	+	1	296596736	296597563	M3-2_peak_586	119	.	7.04038	11.9852	7.40776	193
Zm00001d034571	Zm00001d034571_T003	+	1	296596736	296597563	M3-2_peak_586	119	.	7.04038	11.9852	7.40776	193
Zm00001d034588	Zm00001d034588_T001	-	1	297244323	297244582	M3-2_peak_587	80	.	5.27746	8.00142	4.21876	115
Zm00001d034595	Zm00001d034595_T001	+	1	297420752	297421046	M3-2_peak_589	69	.	5.12641	6.95302	3.47017	216
Zm00001d034596	Zm00001d034596_T001	+	1	297420752	297421046	M3-2_peak_589	69	.	5.12641	6.95302	3.47017	216
Zm00001d034597	Zm00001d034597_T001	-	1	297444484	297444905	M3-2_peak_591	88	.	5.49901	8.84262	4.92573	161
Zm00001d034597	Zm00001d034597_T002	-	1	297444484	297444905	M3-2_peak_591	88	.	5.49901	8.84262	4.92573	161
Zm00001d034597	Zm00001d034597_T003	-	1	297444484	297444905	M3-2_peak_591	88	.	5.49901	8.84262	4.92573	161
Zm00001d034597	Zm00001d034597_T004	-	1	297444484	297444905	M3-2_peak_591	88	.	5.49901	8.84262	4.92573	161
Zm00001d034597	Zm00001d034597_T005	-	1	297444484	297444905	M3-2_peak_591	88	.	5.49901	8.84262	4.92573	161
Zm00001d034597	Zm00001d034597_T006	-	1	297444484	297444905	M3-2_peak_591	88	.	5.49901	8.84262	4.92573	161
Zm00001d034597	Zm00001d034597_T007	-	1	297444484	297444905	M3-2_peak_591	88	.	5.49901	8.84262	4.92573	161
Zm00001d034597	Zm00001d034597_T008	-	1	297444484	297444905	M3-2_peak_591	88	.	5.49901	8.84262	4.92573	161
Zm00001d034601	Zm00001d034601_T001	+	1	297600009	297600676	M3-2_peak_592	159	.	9.78156	15.9019	10.6972	372
Zm00001d034601	Zm00001d034601_T001	+	1	297601565	297602155	M3-2_peak_593	128	.	8.34677	12.8764	8.18016	130
Zm00001d034602	Zm00001d034602_T001	-	1	297611389	297611836	M3-2_peak_594	96	.	7.07621	9.68333	5.6257	327
Zm00001d034602	Zm00001d034602_T002	-	1	297611389	297611836	M3-2_peak_594	96	.	7.07621	9.68333	5.6257	327
Zm00001d034602	Zm00001d034602_T003	-	1	297611389	297611836	M3-2_peak_594	96	.	7.07621	9.68333	5.6257	327
Zm00001d034602	Zm00001d034602_T005	-	1	297611389	297611836	M3-2_peak_594	96	.	7.07621	9.68333	5.6257	327
Zm00001d034602	Zm00001d034602_T006	-	1	297611389	297611836	M3-2_peak_594	96	.	7.07621	9.68333	5.6257	327
Zm00001d034628	Zm00001d034628_T001	-	1	298415848	298416349	M3-2_peak_596	79	.	5.9333	7.90946	4.21876	40
Zm00001d034635	Zm00001d034635_T001	-	1	298581858	298582472	M3-2_peak_597	80	.	5.54868	8.00142	4.21876	469
Zm00001d034635	Zm00001d034635_T002	-	1	298581858	298582472	M3-2_peak_597	80	.	5.54868	8.00142	4.21876	469
Zm00001d034655	Zm00001d034655_T001	-	1	298998461	298998806	M3-2_peak_598	112	.	7.14977	11.2302	6.83642	120
Zm00001d034662	Zm00001d034662_T001	+	1	299193647	299193925	M3-2_peak_599	67	.	5.39889	6.77687	3.3323	156
Zm00001d034662	Zm00001d034662_T001	+	1	299194821	299195408	M3-2_peak_600	83	.	6.06329	8.32035	4.5077	407
Zm00001d034663	Zm00001d034663_T001	-	1	299193647	299193925	M3-2_peak_599	67	.	5.39889	6.77687	3.3323	156
Zm00001d034663	Zm00001d034663_T001	-	1	299194821	299195408	M3-2_peak_600	83	.	6.06329	8.32035	4.5077	407
Zm00001d034663	Zm00001d034663_T001	-	1	299198150	299198474	M3-2_peak_601	79	.	5.777	7.99793	4.21876	149
Zm00001d034671	Zm00001d034671_T001	-	1	299444335	299444618	M3-2_peak_603	94	.	6.44105	9.45012	5.43702	160
Zm00001d034672	Zm00001d034672_T001	-	1	299455657	299456555	M3-2_peak_604	102	.	7.43441	10.2058	5.98644	337
Zm00001d034721	Zm00001d034721_T001	+	1	300738375	300738826	M3-2_peak_605	69	.	5.48785	6.95302	3.47017	70
Zm00001d034721	Zm00001d034721_T002	+	1	300738375	300738826	M3-2_peak_605	69	.	5.48785	6.95302	3.47017	70
Zm00001d034721	Zm00001d034721_T003	+	1	300738375	300738826	M3-2_peak_605	69	.	5.48785	6.95302	3.47017	70
Zm00001d034723	Zm00001d034723_T001	-	1	300781597	300782094	M3-2_peak_606	90	.	6.28301	9.08008	5.13609	170
Zm00001d034723	Zm00001d034723_T001	-	1	300783251	300783573	M3-2_peak_607	68	.	5.14617	6.87324	3.41685	211
Zm00001d034839	Zm00001d034839_T001	-	1	303576285	303576598	M3-2_peak_610	111	.	7.26183	11.1856	6.79756	159
Zm00001d034839	Zm00001d034839_T002	-	1	303576285	303576598	M3-2_peak_610	111	.	7.26183	11.1856	6.79756	159
Zm00001d034839	Zm00001d034839_T003	-	1	303576285	303576598	M3-2_peak_610	111	.	7.26183	11.1856	6.79756	159
Zm00001d034839	Zm00001d034839_T004	-	1	303576285	303576598	M3-2_peak_610	111	.	7.26183	11.1856	6.79756	159
Zm00001d034839	Zm00001d034839_T005	-	1	303576285	303576598	M3-2_peak_610	111	.	7.26183	11.1856	6.79756	159
Zm00001d034839	Zm00001d034839_T006	-	1	303576285	303576598	M3-2_peak_610	111	.	7.26183	11.1856	6.79756	159
Zm00001d034874	Zm00001d034874_T001	-	1	304505558	304505861	M3-2_peak_611	65	.	5.40434	6.51178	3.0856	189
Zm00001d034875	Zm00001d034875_T001	+	1	304505558	304505861	M3-2_peak_611	65	.	5.40434	6.51178	3.0856	189
Zm00001d023269	Zm00001d023269_T001	-	10	1696814	1697365	M3-2_peak_613	66	.	4.38144	6.6833	3.2424	221
Zm00001d023277	Zm00001d023277_T001	+	10	2013475	2014043	M3-2_peak_614	111	.	7.5126	11.1856	6.79756	298
Zm00001d023277	Zm00001d023277_T002	+	10	2013475	2014043	M3-2_peak_614	111	.	7.5126	11.1856	6.79756	298
Zm00001d023371	Zm00001d023371_T001	-	10	4193366	4194024	M3-2_peak_615	125	.	8.1689	12.5932	7.90621	252
Zm00001d023373	Zm00001d023373_T001	-	10	4236173	4236477	M3-2_peak_616	88	.	6.28614	8.84262	4.92573	119
Zm00001d023373	Zm00001d023373_T002	-	10	4236173	4236477	M3-2_peak_616	88	.	6.28614	8.84262	4.92573	119
Zm00001d023373	Zm00001d023373_T003	-	10	4236173	4236477	M3-2_peak_616	88	.	6.28614	8.84262	4.92573	119
Zm00001d023373	Zm00001d023373_T004	-	10	4236173	4236477	M3-2_peak_616	88	.	6.28614	8.84262	4.92573	119
Zm00001d023373	Zm00001d023373_T005	-	10	4236173	4236477	M3-2_peak_616	88	.	6.28614	8.84262	4.92573	119
Zm00001d023384	Zm00001d023384_T001	-	10	4336007	4337529	M3-2_peak_617	166	.	9.64412	16.6285	11.1958	1155
Zm00001d023385	Zm00001d023385_T001	-	10	4345330	4345709	M3-2_peak_618	58	.	4.74327	5.82895	2.63765	150
Zm00001d023385	Zm00001d023385_T001	-	10	4346372	4346886	M3-2_peak_619	69	.	5.7437	6.96789	3.47822	325
Zm00001d023385	Zm00001d023385_T001	-	10	4347326	4347634	M3-2_peak_620	60	.	5.30393	6.05558	2.773	109
Zm00001d023385	Zm00001d023385_T001	-	10	4348993	4349255	M3-2_peak_621	103	.	7.51773	10.3062	6.07246	68
Zm00001d023385	Zm00001d023385_T001	-	10	4349610	4350713	M3-2_peak_622	149	.	8.95766	14.9606	9.86294	645
Zm00001d023390	Zm00001d023390_T001	+	10	4417901	4418768	M3-2_peak_623	119	.	6.63355	11.9852	7.40776	633
Zm00001d023395	Zm00001d023395_T001	-	10	4673710	4673991	M3-2_peak_624	74	.	6.0356	7.48641	3.89628	108
Zm00001d023396	Zm00001d023396_T001	-	10	4673710	4673991	M3-2_peak_624	74	.	6.0356	7.48641	3.89628	108
Zm00001d023410	Zm00001d023410_T001	-	10	5019380	5019674	M3-2_peak_625	70	.	5.10544	7.07218	3.53324	132
Zm00001d023411	Zm00001d023411_T001	+	10	5026682	5027094	M3-2_peak_626	70	.	5.15306	7.07432	3.53324	154
Zm00001d023412	Zm00001d023412_T001	+	10	5026682	5027094	M3-2_peak_626	70	.	5.15306	7.07432	3.53324	154
Zm00001d023462	Zm00001d023462_T001	+	10	6341246	6342463	M3-2_peak_628	111	.	7.38721	11.1856	6.79756	828
Zm00001d023462	Zm00001d023462_T002	+	10	6341246	6342463	M3-2_peak_628	111	.	7.38721	11.1856	6.79756	828
Zm00001d023468	Zm00001d023468_T001	-	10	6633078	6634165	M3-2_peak_629	149	.	9.39947	14.9722	9.86351	928
Zm00001d023469	Zm00001d023469_T002	-	10	6633078	6634165	M3-2_peak_629	149	.	9.39947	14.9722	9.86351	928
Zm00001d023469	Zm00001d023469_T001	-	10	6633078	6634165	M3-2_peak_629	149	.	9.39947	14.9722	9.86351	928
Zm00001d023469	Zm00001d023469_T003	-	10	6633078	6634165	M3-2_peak_629	149	.	9.39947	14.9722	9.86351	928
Zm00001d023477	Zm00001d023477_T001	+	10	6887323	6887980	M3-2_peak_630	109	.	7.59295	10.9989	6.66325	532
Zm00001d023520	Zm00001d023520_T001	+	10	8651107	8651453	M3-2_peak_631	71	.	5.6366	7.18354	3.61585	114
Zm00001d023520	Zm00001d023520_T006	+	10	8651107	8651453	M3-2_peak_631	71	.	5.6366	7.18354	3.61585	114
Zm00001d023520	Zm00001d023520_T003	+	10	8651107	8651453	M3-2_peak_631	71	.	5.6366	7.18354	3.61585	114
Zm00001d023520	Zm00001d023520_T004	+	10	8651107	8651453	M3-2_peak_631	71	.	5.6366	7.18354	3.61585	114
Zm00001d023520	Zm00001d023520_T005	+	10	8651107	8651453	M3-2_peak_631	71	.	5.6366	7.18354	3.61585	114
Zm00001d023520	Zm00001d023520_T002	+	10	8651107	8651453	M3-2_peak_631	71	.	5.6366	7.18354	3.61585	114
Zm00001d023520	Zm00001d023520_T007	+	10	8651107	8651453	M3-2_peak_631	71	.	5.6366	7.18354	3.61585	114
Zm00001d023520	Zm00001d023520_T008	+	10	8651107	8651453	M3-2_peak_631	71	.	5.6366	7.18354	3.61585	114
Zm00001d023520	Zm00001d023520_T009	+	10	8651107	8651453	M3-2_peak_631	71	.	5.6366	7.18354	3.61585	114
Zm00001d023520	Zm00001d023520_T010	+	10	8651107	8651453	M3-2_peak_631	71	.	5.6366	7.18354	3.61585	114
Zm00001d023520	Zm00001d023520_T012	+	10	8651107	8651453	M3-2_peak_631	71	.	5.6366	7.18354	3.61585	114
Zm00001d023520	Zm00001d023520_T014	+	10	8651107	8651453	M3-2_peak_631	71	.	5.6366	7.18354	3.61585	114
Zm00001d023520	Zm00001d023520_T015	+	10	8651107	8651453	M3-2_peak_631	71	.	5.6366	7.18354	3.61585	114
Zm00001d023520	Zm00001d023520_T016	+	10	8651107	8651453	M3-2_peak_631	71	.	5.6366	7.18354	3.61585	114
Zm00001d023520	Zm00001d023520_T017	+	10	8651107	8651453	M3-2_peak_631	71	.	5.6366	7.18354	3.61585	114
Zm00001d023520	Zm00001d023520_T018	+	10	8651107	8651453	M3-2_peak_631	71	.	5.6366	7.18354	3.61585	114
Zm00001d023520	Zm00001d023520_T019	+	10	8651107	8651453	M3-2_peak_631	71	.	5.6366	7.18354	3.61585	114
Zm00001d023520	Zm00001d023520_T020	+	10	8651107	8651453	M3-2_peak_631	71	.	5.6366	7.18354	3.61585	114
Zm00001d023636	Zm00001d023636_T001	-	10	13165040	13165427	M3-2_peak_633	80	.	5.00624	8.00142	4.21876	202
Zm00001d023700	Zm00001d023700_T001	-	10	16135428	16136254	M3-2_peak_634	78	.	5.94627	7.87603	4.21876	240
Zm00001d023713	Zm00001d023713_T001	+	10	16577785	16578222	M3-2_peak_635	53	.	4.05593	5.3805	2.22512	108
Zm00001d024126	Zm00001d024126_T001	-	10	48093525	48093803	M3-2_peak_637	99	.	5.95551	9.95992	5.7929	96
Zm00001d024127	Zm00001d024127_T001	+	10	48093525	48093803	M3-2_peak_637	99	.	5.95551	9.95992	5.7929	96
Zm00001d024248	Zm00001d024248_T002	+	10	59447532	59448002	M3-2_peak_639	70	.	4.84307	7.07218	3.53324	134
Zm00001d024248	Zm00001d024248_T001	+	10	59447532	59448002	M3-2_peak_639	70	.	4.84307	7.07218	3.53324	134
Zm00001d024248	Zm00001d024248_T003	+	10	59447532	59448002	M3-2_peak_639	70	.	4.84307	7.07218	3.53324	134
Zm00001d024252	Zm00001d024252_T001	-	10	59716348	59716611	M3-2_peak_640	79	.	5.74991	7.95218	4.21876	155
Zm00001d024531	Zm00001d024531_T001	+	10	76630156	76630802	M3-2_peak_645	75	.	5.90717	7.56639	3.97345	136
Zm00001d024531	Zm00001d024531_T002	+	10	76630156	76630802	M3-2_peak_645	75	.	5.90717	7.56639	3.97345	136
Zm00001d024531	Zm00001d024531_T004	+	10	76630156	76630802	M3-2_peak_645	75	.	5.90717	7.56639	3.97345	136
Zm00001d024531	Zm00001d024531_T005	+	10	76630156	76630802	M3-2_peak_645	75	.	5.90717	7.56639	3.97345	136
Zm00001d024531	Zm00001d024531_T006	+	10	76630156	76630802	M3-2_peak_645	75	.	5.90717	7.56639	3.97345	136
Zm00001d024587	Zm00001d024587_T001	+	10	79468234	79468611	M3-2_peak_647	69	.	5.34327	6.95302	3.47017	291
Zm00001d024587	Zm00001d024587_T001	+	10	79469491	79469748	M3-2_peak_648	83	.	6.27635	8.32035	4.5077	142
Zm00001d024620	Zm00001d024620_T001	-	10	80556250	80556645	M3-2_peak_649	78	.	5.75722	7.80502	4.18105	247
Zm00001d024734	Zm00001d024734_T001	+	10	85619110	85620227	M3-2_peak_652	82	.	6.0157	8.27064	4.46524	616
Zm00001d024734	Zm00001d024734_T001	+	10	85620927	85621500	M3-2_peak_653	129	.	7.88875	12.9557	8.22053	262
Zm00001d024762	Zm00001d024762_T001	-	10	86743984	86744273	M3-2_peak_654	94	.	6.13337	9.46646	5.43702	143
Zm00001d024762	Zm00001d024762_T002	-	10	86743984	86744273	M3-2_peak_654	94	.	6.13337	9.46646	5.43702	143
Zm00001d024771	Zm00001d024771_T001	-	10	87292161	87292631	M3-2_peak_655	76	.	5.09213	7.68766	4.08614	331
Zm00001d024831	Zm00001d024831_T001	-	10	90133834	90134212	M3-2_peak_658	99	.	5.95551	9.95992	5.7929	180
Zm00001d024832	Zm00001d024832_T001	+	10	90133834	90134212	M3-2_peak_658	99	.	5.95551	9.95992	5.7929	180
Zm00001d024832	Zm00001d024832_T002	+	10	90133834	90134212	M3-2_peak_658	99	.	5.95551	9.95992	5.7929	180
Zm00001d024832	Zm00001d024832_T003	+	10	90133834	90134212	M3-2_peak_658	99	.	5.95551	9.95992	5.7929	180
Zm00001d024832	Zm00001d024832_T004	+	10	90133834	90134212	M3-2_peak_658	99	.	5.95551	9.95992	5.7929	180
Zm00001d024832	Zm00001d024832_T005	+	10	90133834	90134212	M3-2_peak_658	99	.	5.95551	9.95992	5.7929	180
Zm00001d024832	Zm00001d024832_T006	+	10	90133834	90134212	M3-2_peak_658	99	.	5.95551	9.95992	5.7929	180
Zm00001d024832	Zm00001d024832_T007	+	10	90133834	90134212	M3-2_peak_658	99	.	5.95551	9.95992	5.7929	180
Zm00001d024832	Zm00001d024832_T009	+	10	90133834	90134212	M3-2_peak_658	99	.	5.95551	9.95992	5.7929	180
Zm00001d024832	Zm00001d024832_T008	+	10	90133834	90134212	M3-2_peak_658	99	.	5.95551	9.95992	5.7929	180
Zm00001d024832	Zm00001d024832_T010	+	10	90133834	90134212	M3-2_peak_658	99	.	5.95551	9.95992	5.7929	180
Zm00001d024832	Zm00001d024832_T011	+	10	90133834	90134212	M3-2_peak_658	99	.	5.95551	9.95992	5.7929	180
Zm00001d024832	Zm00001d024832_T012	+	10	90133834	90134212	M3-2_peak_658	99	.	5.95551	9.95992	5.7929	180
Zm00001d024832	Zm00001d024832_T013	+	10	90133834	90134212	M3-2_peak_658	99	.	5.95551	9.95992	5.7929	180
Zm00001d024842	Zm00001d024842_T002	+	10	90457532	90458031	M3-2_peak_659	80	.	5.00624	8.00142	4.21876	68
Zm00001d024843	Zm00001d024843_T001	-	10	90457532	90458031	M3-2_peak_659	80	.	5.00624	8.00142	4.21876	68
Zm00001d024866	Zm00001d024866_T001	-	10	91319248	91319772	M3-2_peak_660	76	.	4.68924	7.68766	4.08614	329
Zm00001d024924	Zm00001d024924_T001	+	10	95202857	95203231	M3-2_peak_661	62	.	4.75415	6.21013	2.83226	46
Zm00001d024940	Zm00001d024940_T001	+	10	96011970	96012441	M3-2_peak_662	65	.	5.28915	6.51177	3.0856	117
Zm00001d024940	Zm00001d024940_T001	+	10	96012862	96013146	M3-2_peak_663	65	.	4.73349	6.59684	3.159	209
Zm00001d025011	Zm00001d025011_T001	-	10	99635109	99635455	M3-2_peak_664	60	.	4.44217	6.00392	2.74992	221
Zm00001d025011	Zm00001d025011_T001	-	10	99638406	99638894	M3-2_peak_665	92	.	6.75236	9.28947	5.3275	362
Zm00001d025011	Zm00001d025011_T002	-	10	99635109	99635455	M3-2_peak_664	60	.	4.44217	6.00392	2.74992	221
Zm00001d025011	Zm00001d025011_T002	-	10	99638406	99638894	M3-2_peak_665	92	.	6.75236	9.28947	5.3275	362
Zm00001d025011	Zm00001d025011_T003	-	10	99635109	99635455	M3-2_peak_664	60	.	4.44217	6.00392	2.74992	221
Zm00001d025011	Zm00001d025011_T003	-	10	99638406	99638894	M3-2_peak_665	92	.	6.75236	9.28947	5.3275	362
Zm00001d025050	Zm00001d025050_T001	-	10	101682684	101682945	M3-2_peak_666	69	.	5.05412	6.95302	3.47017	135
Zm00001d025050	Zm00001d025050_T002	-	10	101682684	101682945	M3-2_peak_666	69	.	5.05412	6.95302	3.47017	135
Zm00001d025050	Zm00001d025050_T003	-	10	101682684	101682945	M3-2_peak_666	69	.	5.05412	6.95302	3.47017	135
Zm00001d025050	Zm00001d025050_T004	-	10	101682684	101682945	M3-2_peak_666	69	.	5.05412	6.95302	3.47017	135
Zm00001d025050	Zm00001d025050_T005	-	10	101682684	101682945	M3-2_peak_666	69	.	5.05412	6.95302	3.47017	135
Zm00001d025050	Zm00001d025050_T006	-	10	101682684	101682945	M3-2_peak_666	69	.	5.05412	6.95302	3.47017	135
Zm00001d025142	Zm00001d025142_T001	-	10	106377713	106378125	M3-2_peak_669	78	.	5.25569	7.80502	4.18105	246
Zm00001d025166	Zm00001d025166_T001	-	10	107144074	107144469	M3-2_peak_670	82	.	6.39381	8.20821	4.40912	279
Zm00001d025166	Zm00001d025166_T002	-	10	107144074	107144469	M3-2_peak_670	82	.	6.39381	8.20821	4.40912	279
Zm00001d025166	Zm00001d025166_T003	-	10	107144074	107144469	M3-2_peak_670	82	.	6.39381	8.20821	4.40912	279
Zm00001d025217	Zm00001d025217_T001	+	10	109657387	109657730	M3-2_peak_671	50	.	3.85133	5.08049	2.01272	203
Zm00001d025218	Zm00001d025218_T001	-	10	109657387	109657730	M3-2_peak_671	50	.	3.85133	5.08049	2.01272	203
Zm00001d025225	Zm00001d025225_T001	+	10	110100850	110101144	M3-2_peak_672	99	.	5.95551	9.95992	5.7929	159
Zm00001d025314	Zm00001d025314_T001	-	10	114013879	114014416	M3-2_peak_675	99	.	6.36233	9.95992	5.7929	200
Zm00001d025314	Zm00001d025314_T001	-	10	114016669	114016942	M3-2_peak_676	78	.	6.00799	7.80502	4.18105	127
Zm00001d025326	Zm00001d025326_T001	-	10	114250128	114251017	M3-2_peak_677	90	.	6.4913	9.0075	5.07378	687
Zm00001d025326	Zm00001d025326_T001	-	10	114251407	114251915	M3-2_peak_678	59	.	4.77864	5.94138	2.69903	503
Zm00001d025326	Zm00001d025326_T002	-	10	114250128	114251017	M3-2_peak_677	90	.	6.4913	9.0075	5.07378	687
Zm00001d025326	Zm00001d025326_T002	-	10	114251407	114251915	M3-2_peak_678	59	.	4.77864	5.94138	2.69903	503
Zm00001d025413	Zm00001d025413_T001	+	10	117932356	117933259	M3-2_peak_680	110	.	6.6659	11.0492	6.69361	356
Zm00001d025413	Zm00001d025413_T002	+	10	117932356	117933259	M3-2_peak_680	110	.	6.6659	11.0492	6.69361	356
Zm00001d025413	Zm00001d025413_T003	+	10	117932356	117933259	M3-2_peak_680	110	.	6.6659	11.0492	6.69361	356
Zm00001d025414	Zm00001d025414_T001	+	10	117932356	117933259	M3-2_peak_680	110	.	6.6659	11.0492	6.69361	356
Zm00001d025436	Zm00001d025436_T001	+	10	118681017	118681403	M3-2_peak_681	118	.	8.29256	11.8215	7.39039	201
Zm00001d025437	Zm00001d025437_T001	+	10	118681017	118681403	M3-2_peak_681	118	.	8.29256	11.8215	7.39039	201
Zm00001d025437	Zm00001d025437_T002	+	10	118681017	118681403	M3-2_peak_681	118	.	8.29256	11.8215	7.39039	201
Zm00001d025449	Zm00001d025449_T001	-	10	118897679	118897985	M3-2_peak_682	94	.	6.44105	9.45012	5.43702	91
Zm00001d025449	Zm00001d025449_T002	-	10	118897679	118897985	M3-2_peak_682	94	.	6.44105	9.45012	5.43702	91
Zm00001d025449	Zm00001d025449_T003	-	10	118897679	118897985	M3-2_peak_682	94	.	6.44105	9.45012	5.43702	91
Zm00001d025449	Zm00001d025449_T004	-	10	118897679	118897985	M3-2_peak_682	94	.	6.44105	9.45012	5.43702	91
Zm00001d025474	Zm00001d025474_T001	-	10	119979246	119979516	M3-2_peak_683	51	.	4.36763	5.13764	2.0284	204
Zm00001d025474	Zm00001d025474_T002	-	10	119979246	119979516	M3-2_peak_683	51	.	4.36763	5.13764	2.0284	204
Zm00001d025474	Zm00001d025474_T003	-	10	119979246	119979516	M3-2_peak_683	51	.	4.36763	5.13764	2.0284	204
Zm00001d025477	Zm00001d025477_T001	-	10	120041781	120042617	M3-2_peak_684	80	.	5.80794	8.02263	4.22904	661
Zm00001d025478	Zm00001d025478_T001	+	10	120041781	120042617	M3-2_peak_684	80	.	5.80794	8.02263	4.22904	661
Zm00001d025544	Zm00001d025544_T001	+	10	121845696	121846014	M3-2_peak_685	79	.	6.09548	7.95218	4.21876	95
Zm00001d025545	Zm00001d025545_T001	+	10	121845696	121846014	M3-2_peak_685	79	.	6.09548	7.95218	4.21876	95
Zm00001d025565	Zm00001d025565_T001	-	10	122478127	122478823	M3-2_peak_687	80	.	5.41307	8.00142	4.21876	151
Zm00001d025668	Zm00001d025668_T001	-	10	125571383	125571660	M3-2_peak_690	78	.	5.75722	7.80502	4.18105	192
Zm00001d025668	Zm00001d025668_T002	-	10	125571383	125571660	M3-2_peak_690	78	.	5.75722	7.80502	4.18105	192
Zm00001d025668	Zm00001d025668_T003	-	10	125571383	125571660	M3-2_peak_690	78	.	5.75722	7.80502	4.18105	192
Zm00001d025668	Zm00001d025668_T005	-	10	125571383	125571660	M3-2_peak_690	78	.	5.75722	7.80502	4.18105	192
Zm00001d025668	Zm00001d025668_T004	-	10	125571383	125571660	M3-2_peak_690	78	.	5.75722	7.80502	4.18105	192
Zm00001d025709	Zm00001d025709_T001	-	10	126925146	126925843	M3-2_peak_691	135	.	8.82101	13.5137	8.75566	221
Zm00001d025751	Zm00001d025751_T001	+	10	128386510	128386796	M3-2_peak_693	69	.	5.41556	6.95302	3.47017	214
Zm00001d025751	Zm00001d025751_T002	+	10	128386510	128386796	M3-2_peak_693	69	.	5.41556	6.95302	3.47017	214
Zm00001d025751	Zm00001d025751_T003	+	10	128386510	128386796	M3-2_peak_693	69	.	5.41556	6.95302	3.47017	214
Zm00001d025751	Zm00001d025751_T004	+	10	128386510	128386796	M3-2_peak_693	69	.	5.41556	6.95302	3.47017	214
Zm00001d025751	Zm00001d025751_T005	+	10	128386510	128386796	M3-2_peak_693	69	.	5.41556	6.95302	3.47017	214
Zm00001d025752	Zm00001d025752_T001	-	10	128396763	128397261	M3-2_peak_694	74	.	4.8456	7.42657	3.83913	31
Zm00001d025752	Zm00001d025752_T001	-	10	128397865	128398128	M3-2_peak_695	69	.	5.48785	6.95302	3.47017	131
Zm00001d025752	Zm00001d025752_T002	-	10	128396763	128397261	M3-2_peak_694	74	.	4.8456	7.42657	3.83913	31
Zm00001d025752	Zm00001d025752_T002	-	10	128397865	128398128	M3-2_peak_695	69	.	5.48785	6.95302	3.47017	131
Zm00001d025752	Zm00001d025752_T003	-	10	128396763	128397261	M3-2_peak_694	74	.	4.8456	7.42657	3.83913	31
Zm00001d025752	Zm00001d025752_T003	-	10	128397865	128398128	M3-2_peak_695	69	.	5.48785	6.95302	3.47017	131
Zm00001d025752	Zm00001d025752_T004	-	10	128396763	128397261	M3-2_peak_694	74	.	4.8456	7.42657	3.83913	31
Zm00001d025752	Zm00001d025752_T004	-	10	128397865	128398128	M3-2_peak_695	69	.	5.48785	6.95302	3.47017	131
Zm00001d025752	Zm00001d025752_T005	-	10	128396763	128397261	M3-2_peak_694	74	.	4.8456	7.42657	3.83913	31
Zm00001d025752	Zm00001d025752_T005	-	10	128397865	128398128	M3-2_peak_695	69	.	5.48785	6.95302	3.47017	131
Zm00001d025752	Zm00001d025752_T006	-	10	128396763	128397261	M3-2_peak_694	74	.	4.8456	7.42657	3.83913	31
Zm00001d025752	Zm00001d025752_T006	-	10	128397865	128398128	M3-2_peak_695	69	.	5.48785	6.95302	3.47017	131
Zm00001d025752	Zm00001d025752_T007	-	10	128396763	128397261	M3-2_peak_694	74	.	4.8456	7.42657	3.83913	31
Zm00001d025752	Zm00001d025752_T007	-	10	128397865	128398128	M3-2_peak_695	69	.	5.48785	6.95302	3.47017	131
Zm00001d025752	Zm00001d025752_T008	-	10	128396763	128397261	M3-2_peak_694	74	.	4.8456	7.42657	3.83913	31
Zm00001d025752	Zm00001d025752_T008	-	10	128397865	128398128	M3-2_peak_695	69	.	5.48785	6.95302	3.47017	131
Zm00001d025752	Zm00001d025752_T009	-	10	128396763	128397261	M3-2_peak_694	74	.	4.8456	7.42657	3.83913	31
Zm00001d025752	Zm00001d025752_T009	-	10	128397865	128398128	M3-2_peak_695	69	.	5.48785	6.95302	3.47017	131
Zm00001d025761	Zm00001d025761_T001	-	10	128646260	128646936	M3-2_peak_696	70	.	5.15306	7.07432	3.53324	191
Zm00001d025761	Zm00001d025761_T001	-	10	128647913	128649327	M3-2_peak_697	152	.	9.35554	15.2745	10.1314	339
Zm00001d025761	Zm00001d025761_T002	-	10	128646260	128646936	M3-2_peak_696	70	.	5.15306	7.07432	3.53324	191
Zm00001d025761	Zm00001d025761_T002	-	10	128647913	128649327	M3-2_peak_697	152	.	9.35554	15.2745	10.1314	339
Zm00001d025761	Zm00001d025761_T003	-	10	128646260	128646936	M3-2_peak_696	70	.	5.15306	7.07432	3.53324	191
Zm00001d025761	Zm00001d025761_T003	-	10	128647913	128649327	M3-2_peak_697	152	.	9.35554	15.2745	10.1314	339
Zm00001d025761	Zm00001d025761_T004	-	10	128646260	128646936	M3-2_peak_696	70	.	5.15306	7.07432	3.53324	191
Zm00001d025761	Zm00001d025761_T004	-	10	128647913	128649327	M3-2_peak_697	152	.	9.35554	15.2745	10.1314	339
Zm00001d025762	Zm00001d025762_T001	-	10	128647913	128649327	M3-2_peak_697	152	.	9.35554	15.2745	10.1314	339
Zm00001d025788	Zm00001d025788_T001	-	10	129674933	129675769	M3-2_peak_699	147	.	9.39335	14.7715	9.68219	600
Zm00001d025789	Zm00001d025789_T001	-	10	129674933	129675769	M3-2_peak_699	147	.	9.39335	14.7715	9.68219	600
Zm00001d025789	Zm00001d025789_T002	-	10	129674933	129675769	M3-2_peak_699	147	.	9.39335	14.7715	9.68219	600
Zm00001d025789	Zm00001d025789_T003	-	10	129674933	129675769	M3-2_peak_699	147	.	9.39335	14.7715	9.68219	600
Zm00001d025789	Zm00001d025789_T005	-	10	129674933	129675769	M3-2_peak_699	147	.	9.39335	14.7715	9.68219	600
Zm00001d025789	Zm00001d025789_T006	-	10	129674933	129675769	M3-2_peak_699	147	.	9.39335	14.7715	9.68219	600
Zm00001d025789	Zm00001d025789_T007	-	10	129674933	129675769	M3-2_peak_699	147	.	9.39335	14.7715	9.68219	600
Zm00001d025789	Zm00001d025789_T008	-	10	129674933	129675769	M3-2_peak_699	147	.	9.39335	14.7715	9.68219	600
Zm00001d025789	Zm00001d025789_T009	-	10	129674933	129675769	M3-2_peak_699	147	.	9.39335	14.7715	9.68219	600
Zm00001d025789	Zm00001d025789_T010	-	10	129674933	129675769	M3-2_peak_699	147	.	9.39335	14.7715	9.68219	600
Zm00001d025789	Zm00001d025789_T013	-	10	129674933	129675769	M3-2_peak_699	147	.	9.39335	14.7715	9.68219	600
Zm00001d025789	Zm00001d025789_T014	-	10	129674933	129675769	M3-2_peak_699	147	.	9.39335	14.7715	9.68219	600
Zm00001d025793	Zm00001d025793_T002	+	10	129812978	129813247	M3-2_peak_700	53	.	3.79356	5.3805	2.22512	204
Zm00001d025793	Zm00001d025793_T001	+	10	129812978	129813247	M3-2_peak_700	53	.	3.79356	5.3805	2.22512	204
Zm00001d025793	Zm00001d025793_T003	+	10	129812978	129813247	M3-2_peak_700	53	.	3.79356	5.3805	2.22512	204
Zm00001d025793	Zm00001d025793_T004	+	10	129812978	129813247	M3-2_peak_700	53	.	3.79356	5.3805	2.22512	204
Zm00001d025793	Zm00001d025793_T005	+	10	129812978	129813247	M3-2_peak_700	53	.	3.79356	5.3805	2.22512	204
Zm00001d025793	Zm00001d025793_T006	+	10	129812978	129813247	M3-2_peak_700	53	.	3.79356	5.3805	2.22512	204
Zm00001d025793	Zm00001d025793_T007	+	10	129812978	129813247	M3-2_peak_700	53	.	3.79356	5.3805	2.22512	204
Zm00001d025794	Zm00001d025794_T002	+	10	129812978	129813247	M3-2_peak_700	53	.	3.79356	5.3805	2.22512	204
Zm00001d025794	Zm00001d025794_T001	+	10	129812978	129813247	M3-2_peak_700	53	.	3.79356	5.3805	2.22512	204
Zm00001d025871	Zm00001d025871_T001	+	10	132196580	132197033	M3-2_peak_703	102	.	6.83405	10.2058	5.98644	225
Zm00001d025872	Zm00001d025872_T001	-	10	132196580	132197033	M3-2_peak_703	102	.	6.83405	10.2058	5.98644	225
Zm00001d025903	Zm00001d025903_T001	+	10	133414156	133415278	M3-2_peak_704	90	.	6.42759	9.08008	5.13609	236
Zm00001d025903	Zm00001d025903_T002	+	10	133414156	133415278	M3-2_peak_704	90	.	6.42759	9.08008	5.13609	236
Zm00001d025911	Zm00001d025911_T002	+	10	133606570	133607781	M3-2_peak_707	125	.	8.05371	12.5932	7.90621	194
Zm00001d025911	Zm00001d025911_T001	+	10	133606570	133607781	M3-2_peak_707	125	.	8.05371	12.5932	7.90621	194
Zm00001d025911	Zm00001d025911_T003	+	10	133606570	133607781	M3-2_peak_707	125	.	8.05371	12.5932	7.90621	194
Zm00001d025944	Zm00001d025944_T001	-	10	134355837	134356122	M3-2_peak_708	51	.	4.59801	5.13764	2.0284	159
Zm00001d025953	Zm00001d025953_T001	+	10	134614836	134615267	M3-2_peak_709	83	.	6.27635	8.32035	4.5077	247
Zm00001d025953	Zm00001d025953_T002	+	10	134614836	134615267	M3-2_peak_709	83	.	6.27635	8.32035	4.5077	247
Zm00001d025953	Zm00001d025953_T003	+	10	134614836	134615267	M3-2_peak_709	83	.	6.27635	8.32035	4.5077	247
Zm00001d025953	Zm00001d025953_T004	+	10	134614836	134615267	M3-2_peak_709	83	.	6.27635	8.32035	4.5077	247
Zm00001d025963	Zm00001d025963_T001	+	10	134954506	134955390	M3-2_peak_711	101	.	6.9336	10.1966	5.98644	688
Zm00001d025963	Zm00001d025963_T002	+	10	134954506	134955390	M3-2_peak_711	101	.	6.9336	10.1966	5.98644	688
Zm00001d025963	Zm00001d025963_T003	+	10	134954506	134955390	M3-2_peak_711	101	.	6.9336	10.1966	5.98644	688
Zm00001d025963	Zm00001d025963_T004	+	10	134954506	134955390	M3-2_peak_711	101	.	6.9336	10.1966	5.98644	688
Zm00001d025963	Zm00001d025963_T005	+	10	134954506	134955390	M3-2_peak_711	101	.	6.9336	10.1966	5.98644	688
Zm00001d025964	Zm00001d025964_T001	+	10	134976387	134976875	M3-2_peak_713	59	.	4.6204	5.94877	2.69903	4
Zm00001d025966	Zm00001d025966_T001	+	10	134985622	134986085	M3-2_peak_714	94	.	6.67143	9.45012	5.43702	361
Zm00001d025984	Zm00001d025984_T001	+	10	135301996	135302996	M3-2_peak_715	123	.	8.32073	12.3916	7.78837	432
Zm00001d025984	Zm00001d025984_T002	+	10	135301996	135302996	M3-2_peak_715	123	.	8.32073	12.3916	7.78837	432
Zm00001d025984	Zm00001d025984_T003	+	10	135301996	135302996	M3-2_peak_715	123	.	8.32073	12.3916	7.78837	432
Zm00001d025993	Zm00001d025993_T001	+	10	135597043	135597540	M3-2_peak_716	80	.	4.87064	8.00142	4.21876	9
Zm00001d026012	Zm00001d026012_T001	-	10	135967805	135968085	M3-2_peak_717	99	.	6.22672	9.95992	5.7929	111
Zm00001d026017	Zm00001d026017_T001	-	10	136075966	136076294	M3-2_peak_718	59	.	5.2573	5.94138	2.69903	100
Zm00001d026017	Zm00001d026017_T002	-	10	136075966	136076294	M3-2_peak_718	59	.	5.2573	5.94138	2.69903	100
Zm00001d026029	Zm00001d026029_T001	-	10	136368576	136369015	M3-2_peak_720	61	.	4.50854	6.17377	2.82179	25
Zm00001d026036	Zm00001d026036_T001	+	10	136544701	136545167	M3-2_peak_722	101	.	6.57216	10.1966	5.98644	296
Zm00001d026036	Zm00001d026036_T002	+	10	136544701	136545167	M3-2_peak_722	101	.	6.57216	10.1966	5.98644	296
Zm00001d026036	Zm00001d026036_T003	+	10	136544701	136545167	M3-2_peak_722	101	.	6.57216	10.1966	5.98644	296
Zm00001d026047	Zm00001d026047_T001	-	10	136890012	136890468	M3-2_peak_723	59	.	4.87437	5.94138	2.69903	310
Zm00001d026047	Zm00001d026047_T001	-	10	136890730	136892025	M3-2_peak_724	111	.	8.08734	11.1721	6.79756	621
Zm00001d026047	Zm00001d026047_T001	-	10	136893973	136894774	M3-2_peak_725	92	.	6.97297	9.22147	5.26115	308
Zm00001d026047	Zm00001d026047_T002	-	10	136890012	136890468	M3-2_peak_723	59	.	4.87437	5.94138	2.69903	310
Zm00001d026047	Zm00001d026047_T002	-	10	136890730	136892025	M3-2_peak_724	111	.	8.08734	11.1721	6.79756	621
Zm00001d026047	Zm00001d026047_T002	-	10	136893973	136894774	M3-2_peak_725	92	.	6.97297	9.22147	5.26115	308
Zm00001d026056	Zm00001d026056_T001	-	10	137257250	137257605	M3-2_peak_728	78	.	5.88261	7.80502	4.18105	65
Zm00001d026056	Zm00001d026056_T002	-	10	137257250	137257605	M3-2_peak_728	78	.	5.88261	7.80502	4.18105	65
Zm00001d026056	Zm00001d026056_T003	-	10	137257250	137257605	M3-2_peak_728	78	.	5.88261	7.80502	4.18105	65
Zm00001d026056	Zm00001d026056_T004	-	10	137257250	137257605	M3-2_peak_728	78	.	5.88261	7.80502	4.18105	65
Zm00001d026056	Zm00001d026056_T005	-	10	137257250	137257605	M3-2_peak_728	78	.	5.88261	7.80502	4.18105	65
Zm00001d026056	Zm00001d026056_T006	-	10	137257250	137257605	M3-2_peak_728	78	.	5.88261	7.80502	4.18105	65
Zm00001d026060	Zm00001d026060_T001	+	10	137297497	137298040	M3-2_peak_729	79	.	5.3952	7.92155	4.21876	177
Zm00001d026060	Zm00001d026060_T003	+	10	137297497	137298040	M3-2_peak_729	79	.	5.3952	7.92155	4.21876	177
Zm00001d026060	Zm00001d026060_T002	+	10	137297497	137298040	M3-2_peak_729	79	.	5.3952	7.92155	4.21876	177
Zm00001d026060	Zm00001d026060_T004	+	10	137297497	137298040	M3-2_peak_729	79	.	5.3952	7.92155	4.21876	177
Zm00001d026060	Zm00001d026060_T005	+	10	137297497	137298040	M3-2_peak_729	79	.	5.3952	7.92155	4.21876	177
Zm00001d026061	Zm00001d026061_T001	-	10	137308849	137309420	M3-2_peak_730	70	.	4.58069	7.07218	3.53324	489
Zm00001d026062	Zm00001d026062_T001	-	10	137308849	137309420	M3-2_peak_730	70	.	4.58069	7.07218	3.53324	489
Zm00001d026072	Zm00001d026072_T001	-	10	137694281	137695142	M3-2_peak_731	83	.	6.59755	8.38899	4.55313	192
Zm00001d026084	Zm00001d026084_T001	+	10	138081456	138082261	M3-2_peak_732	112	.	7.84925	11.2797	6.88505	355
Zm00001d026096	Zm00001d026096_T001	+	10	138348988	138349261	M3-2_peak_734	88	.	5.49901	8.84262	4.92573	54
Zm00001d026097	Zm00001d026097_T003	-	10	138401235	138401550	M3-2_peak_735	65	.	4.82839	6.51178	3.0856	237
Zm00001d026097	Zm00001d026097_T005	-	10	138401235	138401550	M3-2_peak_735	65	.	4.82839	6.51178	3.0856	237
Zm00001d026097	Zm00001d026097_T002	-	10	138401235	138401550	M3-2_peak_735	65	.	4.82839	6.51178	3.0856	237
Zm00001d026097	Zm00001d026097_T004	-	10	138401235	138401550	M3-2_peak_735	65	.	4.82839	6.51178	3.0856	237
Zm00001d026121	Zm00001d026121_T001	+	10	138894607	138894985	M3-2_peak_736	102	.	6.83405	10.2058	5.98644	271
Zm00001d026131	Zm00001d026131_T001	+	10	139320357	139320968	M3-2_peak_737	50	.	3.85133	5.08049	2.01272	1
Zm00001d026132	Zm00001d026132_T001	+	10	139326241	139326724	M3-2_peak_738	106	.	6.94208	10.6797	6.38726	352
Zm00001d026148	Zm00001d026148_T001	-	10	139802197	139802649	M3-2_peak_739	80	.	5.00624	8.00142	4.21876	179
Zm00001d026148	Zm00001d026148_T002	-	10	139802197	139802649	M3-2_peak_739	80	.	5.00624	8.00142	4.21876	179
Zm00001d026149	Zm00001d026149_T001	-	10	139802197	139802649	M3-2_peak_739	80	.	5.00624	8.00142	4.21876	179
Zm00001d026156	Zm00001d026156_T001	+	10	139980471	139981000	M3-2_peak_740	106	.	6.54852	10.6797	6.38726	264
Zm00001d026156	Zm00001d026156_T001	+	10	139984836	139985358	M3-2_peak_741	88	.	6.28614	8.84262	4.92573	346
Zm00001d026156	Zm00001d026156_T002	+	10	139980471	139981000	M3-2_peak_740	106	.	6.54852	10.6797	6.38726	264
Zm00001d026156	Zm00001d026156_T002	+	10	139984836	139985358	M3-2_peak_741	88	.	6.28614	8.84262	4.92573	346
Zm00001d026182	Zm00001d026182_T001	-	10	140515191	140515726	M3-2_peak_744	87	.	6.33284	8.78096	4.91651	327
Zm00001d026185	Zm00001d026185_T001	+	10	140533032	140534603	M3-2_peak_745	109	.	7.93852	10.9989	6.66325	1082
Zm00001d026189	Zm00001d026189_T001	+	10	140558658	140559538	M3-2_peak_746	64	.	4.93289	6.40656	3.01919	665
Zm00001d026191	Zm00001d026191_T001	+	10	140618926	140619436	M3-2_peak_748	103	.	7.07497	10.3062	6.07246	215
Zm00001d026222	Zm00001d026222_T001	+	10	141451379	141451688	M3-2_peak_751	79	.	5.63472	7.95218	4.21876	233
Zm00001d026223	Zm00001d026223_T001	-	10	141451379	141451688	M3-2_peak_751	79	.	5.63472	7.95218	4.21876	233
Zm00001d026239	Zm00001d026239_T001	-	10	141704179	141704442	M3-2_peak_753	62	.	4.84511	6.27287	2.88889	247
Zm00001d026239	Zm00001d026239_T002	-	10	141704179	141704442	M3-2_peak_753	62	.	4.84511	6.27287	2.88889	247
Zm00001d026239	Zm00001d026239_T003	-	10	141704179	141704442	M3-2_peak_753	62	.	4.84511	6.27287	2.88889	247
Zm00001d026239	Zm00001d026239_T004	-	10	141704179	141704442	M3-2_peak_753	62	.	4.84511	6.27287	2.88889	247
Zm00001d026239	Zm00001d026239_T006	-	10	141704179	141704442	M3-2_peak_753	62	.	4.84511	6.27287	2.88889	247
Zm00001d026239	Zm00001d026239_T005	-	10	141704179	141704442	M3-2_peak_753	62	.	4.84511	6.27287	2.88889	247
Zm00001d026239	Zm00001d026239_T007	-	10	141704179	141704442	M3-2_peak_753	62	.	4.84511	6.27287	2.88889	247
Zm00001d026239	Zm00001d026239_T008	-	10	141704179	141704442	M3-2_peak_753	62	.	4.84511	6.27287	2.88889	247
Zm00001d026239	Zm00001d026239_T009	-	10	141704179	141704442	M3-2_peak_753	62	.	4.84511	6.27287	2.88889	247
Zm00001d026239	Zm00001d026239_T010	-	10	141704179	141704442	M3-2_peak_753	62	.	4.84511	6.27287	2.88889	247
Zm00001d026239	Zm00001d026239_T011	-	10	141704179	141704442	M3-2_peak_753	62	.	4.84511	6.27287	2.88889	247
Zm00001d026240	Zm00001d026240_T001	-	10	141720044	141720344	M3-2_peak_754	66	.	5.36819	6.68371	3.2424	64
Zm00001d026240	Zm00001d026240_T002	-	10	141720044	141720344	M3-2_peak_754	66	.	5.36819	6.68371	3.2424	64
Zm00001d026240	Zm00001d026240_T006	-	10	141720044	141720344	M3-2_peak_754	66	.	5.36819	6.68371	3.2424	64
Zm00001d026252	Zm00001d026252_T001	+	10	142054698	142055300	M3-2_peak_756	84	.	5.29709	8.41215	4.57489	233
Zm00001d026252	Zm00001d026252_T001	+	10	142056065	142056653	M3-2_peak_757	50	.	3.75495	5.08049	2.01272	200
Zm00001d026253	Zm00001d026253_T001	-	10	142056065	142056653	M3-2_peak_757	50	.	3.75495	5.08049	2.01272	200
Zm00001d026253	Zm00001d026253_T002	-	10	142056065	142056653	M3-2_peak_757	50	.	3.75495	5.08049	2.01272	200
Zm00001d026253	Zm00001d026253_T003	-	10	142056065	142056653	M3-2_peak_757	50	.	3.75495	5.08049	2.01272	200
Zm00001d026253	Zm00001d026253_T004	-	10	142056065	142056653	M3-2_peak_757	50	.	3.75495	5.08049	2.01272	200
Zm00001d026253	Zm00001d026253_T005	-	10	142056065	142056653	M3-2_peak_757	50	.	3.75495	5.08049	2.01272	200
Zm00001d026253	Zm00001d026253_T006	-	10	142056065	142056653	M3-2_peak_757	50	.	3.75495	5.08049	2.01272	200
Zm00001d026253	Zm00001d026253_T007	-	10	142056065	142056653	M3-2_peak_757	50	.	3.75495	5.08049	2.01272	200
Zm00001d026253	Zm00001d026253_T008	-	10	142056065	142056653	M3-2_peak_757	50	.	3.75495	5.08049	2.01272	200
Zm00001d026253	Zm00001d026253_T009	-	10	142056065	142056653	M3-2_peak_757	50	.	3.75495	5.08049	2.01272	200
Zm00001d026253	Zm00001d026253_T010	-	10	142056065	142056653	M3-2_peak_757	50	.	3.75495	5.08049	2.01272	200
Zm00001d026253	Zm00001d026253_T011	-	10	142056065	142056653	M3-2_peak_757	50	.	3.75495	5.08049	2.01272	200
Zm00001d026253	Zm00001d026253_T012	-	10	142056065	142056653	M3-2_peak_757	50	.	3.75495	5.08049	2.01272	200
Zm00001d026253	Zm00001d026253_T015	-	10	142056065	142056653	M3-2_peak_757	50	.	3.75495	5.08049	2.01272	200
Zm00001d026253	Zm00001d026253_T023	-	10	142056065	142056653	M3-2_peak_757	50	.	3.75495	5.08049	2.01272	200
Zm00001d026253	Zm00001d026253_T021	-	10	142056065	142056653	M3-2_peak_757	50	.	3.75495	5.08049	2.01272	200
Zm00001d026253	Zm00001d026253_T019	-	10	142056065	142056653	M3-2_peak_757	50	.	3.75495	5.08049	2.01272	200
Zm00001d026253	Zm00001d026253_T024	-	10	142056065	142056653	M3-2_peak_757	50	.	3.75495	5.08049	2.01272	200
Zm00001d026253	Zm00001d026253_T017	-	10	142056065	142056653	M3-2_peak_757	50	.	3.75495	5.08049	2.01272	200
Zm00001d026271	Zm00001d026271_T001	+	10	142609640	142610088	M3-2_peak_759	90	.	6.42759	9.08008	5.13609	146
Zm00001d026271	Zm00001d026271_T001	+	10	142613251	142614109	M3-2_peak_760	112	.	7.00666	11.2302	6.83642	511
Zm00001d026287	Zm00001d026287_T001	-	10	142872016	142872509	M3-2_peak_761	53	.	4.4495	5.3805	2.22512	356
Zm00001d026287	Zm00001d026287_T003	-	10	142872016	142872509	M3-2_peak_761	53	.	4.4495	5.3805	2.22512	356
Zm00001d026287	Zm00001d026287_T002	-	10	142872016	142872509	M3-2_peak_761	53	.	4.4495	5.3805	2.22512	356
Zm00001d026287	Zm00001d026287_T004	-	10	142872016	142872509	M3-2_peak_761	53	.	4.4495	5.3805	2.22512	356
Zm00001d026287	Zm00001d026287_T005	-	10	142872016	142872509	M3-2_peak_761	53	.	4.4495	5.3805	2.22512	356
Zm00001d026287	Zm00001d026287_T006	-	10	142872016	142872509	M3-2_peak_761	53	.	4.4495	5.3805	2.22512	356
Zm00001d026287	Zm00001d026287_T007	-	10	142872016	142872509	M3-2_peak_761	53	.	4.4495	5.3805	2.22512	356
Zm00001d026287	Zm00001d026287_T008	-	10	142872016	142872509	M3-2_peak_761	53	.	4.4495	5.3805	2.22512	356
Zm00001d026308	Zm00001d026308_T001	-	10	143310481	143310788	M3-2_peak_762	96	.	6.98048	9.68333	5.6257	191
Zm00001d026317	Zm00001d026317_T001	+	10	143495475	143496490	M3-2_peak_763	119	.	7.04038	11.9852	7.40776	478
Zm00001d026317	Zm00001d026317_T002	+	10	143495475	143496490	M3-2_peak_763	119	.	7.04038	11.9852	7.40776	478
Zm00001d026317	Zm00001d026317_T003	+	10	143495475	143496490	M3-2_peak_763	119	.	7.04038	11.9852	7.40776	478
Zm00001d026317	Zm00001d026317_T004	+	10	143495475	143496490	M3-2_peak_763	119	.	7.04038	11.9852	7.40776	478
Zm00001d026317	Zm00001d026317_T005	+	10	143495475	143496490	M3-2_peak_763	119	.	7.04038	11.9852	7.40776	478
Zm00001d026317	Zm00001d026317_T006	+	10	143495475	143496490	M3-2_peak_763	119	.	7.04038	11.9852	7.40776	478
Zm00001d026317	Zm00001d026317_T007	+	10	143495475	143496490	M3-2_peak_763	119	.	7.04038	11.9852	7.40776	478
Zm00001d026321	Zm00001d026321_T001	+	10	143572430	143572691	M3-2_peak_764	52	.	4.7735	5.20145	2.09013	101
Zm00001d026322	Zm00001d026322_T001	-	10	143572430	143572691	M3-2_peak_764	52	.	4.7735	5.20145	2.09013	101
Zm00001d026322	Zm00001d026322_T002	-	10	143572430	143572691	M3-2_peak_764	52	.	4.7735	5.20145	2.09013	101
Zm00001d026322	Zm00001d026322_T003	-	10	143572430	143572691	M3-2_peak_764	52	.	4.7735	5.20145	2.09013	101
Zm00001d026337	Zm00001d026337_T004	-	10	143785630	143786035	M3-2_peak_765	89	.	6.74805	8.99444	5.06411	142
Zm00001d026337	Zm00001d026337_T006	-	10	143785630	143786035	M3-2_peak_765	89	.	6.74805	8.99444	5.06411	142
Zm00001d026337	Zm00001d026337_T007	-	10	143785630	143786035	M3-2_peak_765	89	.	6.74805	8.99444	5.06411	142
Zm00001d026337	Zm00001d026337_T008	-	10	143785630	143786035	M3-2_peak_765	89	.	6.74805	8.99444	5.06411	142
Zm00001d026337	Zm00001d026337_T009	-	10	143785630	143786035	M3-2_peak_765	89	.	6.74805	8.99444	5.06411	142
Zm00001d026337	Zm00001d026337_T011	-	10	143785630	143786035	M3-2_peak_765	89	.	6.74805	8.99444	5.06411	142
Zm00001d026337	Zm00001d026337_T012	-	10	143785630	143786035	M3-2_peak_765	89	.	6.74805	8.99444	5.06411	142
Zm00001d026337	Zm00001d026337_T013	-	10	143785630	143786035	M3-2_peak_765	89	.	6.74805	8.99444	5.06411	142
Zm00001d026337	Zm00001d026337_T014	-	10	143785630	143786035	M3-2_peak_765	89	.	6.74805	8.99444	5.06411	142
Zm00001d026337	Zm00001d026337_T015	-	10	143785630	143786035	M3-2_peak_765	89	.	6.74805	8.99444	5.06411	142
Zm00001d026337	Zm00001d026337_T017	-	10	143785630	143786035	M3-2_peak_765	89	.	6.74805	8.99444	5.06411	142
Zm00001d026337	Zm00001d026337_T018	-	10	143785630	143786035	M3-2_peak_765	89	.	6.74805	8.99444	5.06411	142
Zm00001d026337	Zm00001d026337_T019	-	10	143785630	143786035	M3-2_peak_765	89	.	6.74805	8.99444	5.06411	142
Zm00001d026337	Zm00001d026337_T020	-	10	143785630	143786035	M3-2_peak_765	89	.	6.74805	8.99444	5.06411	142
Zm00001d026337	Zm00001d026337_T021	-	10	143785630	143786035	M3-2_peak_765	89	.	6.74805	8.99444	5.06411	142
Zm00001d026439	Zm00001d026439_T001	+	10	145881938	145882438	M3-2_peak_769	109	.	7.36257	10.9989	6.66325	169
Zm00001d026439	Zm00001d026439_T001	+	10	145884081	145885204	M3-2_peak_770	110	.	7.9378	11.0187	6.66395	201
Zm00001d026439	Zm00001d026439_T002	+	10	145881938	145882438	M3-2_peak_769	109	.	7.36257	10.9989	6.66325	169
Zm00001d026439	Zm00001d026439_T002	+	10	145884081	145885204	M3-2_peak_770	110	.	7.9378	11.0187	6.66395	201
Zm00001d026439	Zm00001d026439_T003	+	10	145881938	145882438	M3-2_peak_769	109	.	7.36257	10.9989	6.66325	169
Zm00001d026439	Zm00001d026439_T003	+	10	145884081	145885204	M3-2_peak_770	110	.	7.9378	11.0187	6.66395	201
Zm00001d026439	Zm00001d026439_T009	+	10	145881938	145882438	M3-2_peak_769	109	.	7.36257	10.9989	6.66325	169
Zm00001d026439	Zm00001d026439_T009	+	10	145884081	145885204	M3-2_peak_770	110	.	7.9378	11.0187	6.66395	201
Zm00001d026439	Zm00001d026439_T011	+	10	145881938	145882438	M3-2_peak_769	109	.	7.36257	10.9989	6.66325	169
Zm00001d026439	Zm00001d026439_T011	+	10	145884081	145885204	M3-2_peak_770	110	.	7.9378	11.0187	6.66395	201
Zm00001d026439	Zm00001d026439_T013	+	10	145881938	145882438	M3-2_peak_769	109	.	7.36257	10.9989	6.66325	169
Zm00001d026439	Zm00001d026439_T013	+	10	145884081	145885204	M3-2_peak_770	110	.	7.9378	11.0187	6.66395	201
Zm00001d026439	Zm00001d026439_T014	+	10	145881938	145882438	M3-2_peak_769	109	.	7.36257	10.9989	6.66325	169
Zm00001d026439	Zm00001d026439_T014	+	10	145884081	145885204	M3-2_peak_770	110	.	7.9378	11.0187	6.66395	201
Zm00001d026439	Zm00001d026439_T016	+	10	145881938	145882438	M3-2_peak_769	109	.	7.36257	10.9989	6.66325	169
Zm00001d026439	Zm00001d026439_T016	+	10	145884081	145885204	M3-2_peak_770	110	.	7.9378	11.0187	6.66395	201
Zm00001d026439	Zm00001d026439_T018	+	10	145881938	145882438	M3-2_peak_769	109	.	7.36257	10.9989	6.66325	169
Zm00001d026439	Zm00001d026439_T018	+	10	145884081	145885204	M3-2_peak_770	110	.	7.9378	11.0187	6.66395	201
Zm00001d026439	Zm00001d026439_T020	+	10	145881938	145882438	M3-2_peak_769	109	.	7.36257	10.9989	6.66325	169
Zm00001d026439	Zm00001d026439_T020	+	10	145884081	145885204	M3-2_peak_770	110	.	7.9378	11.0187	6.66395	201
Zm00001d026439	Zm00001d026439_T022	+	10	145881938	145882438	M3-2_peak_769	109	.	7.36257	10.9989	6.66325	169
Zm00001d026439	Zm00001d026439_T022	+	10	145884081	145885204	M3-2_peak_770	110	.	7.9378	11.0187	6.66395	201
Zm00001d026439	Zm00001d026439_T021	+	10	145881938	145882438	M3-2_peak_769	109	.	7.36257	10.9989	6.66325	169
Zm00001d026439	Zm00001d026439_T021	+	10	145884081	145885204	M3-2_peak_770	110	.	7.9378	11.0187	6.66395	201
Zm00001d026439	Zm00001d026439_T024	+	10	145881938	145882438	M3-2_peak_769	109	.	7.36257	10.9989	6.66325	169
Zm00001d026439	Zm00001d026439_T024	+	10	145884081	145885204	M3-2_peak_770	110	.	7.9378	11.0187	6.66395	201
Zm00001d026439	Zm00001d026439_T026	+	10	145881938	145882438	M3-2_peak_769	109	.	7.36257	10.9989	6.66325	169
Zm00001d026439	Zm00001d026439_T026	+	10	145884081	145885204	M3-2_peak_770	110	.	7.9378	11.0187	6.66395	201
Zm00001d026439	Zm00001d026439_T027	+	10	145881938	145882438	M3-2_peak_769	109	.	7.36257	10.9989	6.66325	169
Zm00001d026439	Zm00001d026439_T027	+	10	145884081	145885204	M3-2_peak_770	110	.	7.9378	11.0187	6.66395	201
Zm00001d026439	Zm00001d026439_T029	+	10	145881938	145882438	M3-2_peak_769	109	.	7.36257	10.9989	6.66325	169
Zm00001d026439	Zm00001d026439_T029	+	10	145884081	145885204	M3-2_peak_770	110	.	7.9378	11.0187	6.66395	201
Zm00001d026439	Zm00001d026439_T031	+	10	145881938	145882438	M3-2_peak_769	109	.	7.36257	10.9989	6.66325	169
Zm00001d026439	Zm00001d026439_T031	+	10	145884081	145885204	M3-2_peak_770	110	.	7.9378	11.0187	6.66395	201
Zm00001d026439	Zm00001d026439_T034	+	10	145881938	145882438	M3-2_peak_769	109	.	7.36257	10.9989	6.66325	169
Zm00001d026439	Zm00001d026439_T034	+	10	145884081	145885204	M3-2_peak_770	110	.	7.9378	11.0187	6.66395	201
Zm00001d026439	Zm00001d026439_T036	+	10	145881938	145882438	M3-2_peak_769	109	.	7.36257	10.9989	6.66325	169
Zm00001d026439	Zm00001d026439_T036	+	10	145884081	145885204	M3-2_peak_770	110	.	7.9378	11.0187	6.66395	201
Zm00001d026439	Zm00001d026439_T038	+	10	145881938	145882438	M3-2_peak_769	109	.	7.36257	10.9989	6.66325	169
Zm00001d026439	Zm00001d026439_T038	+	10	145884081	145885204	M3-2_peak_770	110	.	7.9378	11.0187	6.66395	201
Zm00001d026439	Zm00001d026439_T041	+	10	145881938	145882438	M3-2_peak_769	109	.	7.36257	10.9989	6.66325	169
Zm00001d026439	Zm00001d026439_T041	+	10	145884081	145885204	M3-2_peak_770	110	.	7.9378	11.0187	6.66395	201
Zm00001d026439	Zm00001d026439_T043	+	10	145881938	145882438	M3-2_peak_769	109	.	7.36257	10.9989	6.66325	169
Zm00001d026439	Zm00001d026439_T043	+	10	145884081	145885204	M3-2_peak_770	110	.	7.9378	11.0187	6.66395	201
Zm00001d026439	Zm00001d026439_T044	+	10	145881938	145882438	M3-2_peak_769	109	.	7.36257	10.9989	6.66325	169
Zm00001d026439	Zm00001d026439_T044	+	10	145884081	145885204	M3-2_peak_770	110	.	7.9378	11.0187	6.66395	201
Zm00001d026439	Zm00001d026439_T045	+	10	145881938	145882438	M3-2_peak_769	109	.	7.36257	10.9989	6.66325	169
Zm00001d026439	Zm00001d026439_T045	+	10	145884081	145885204	M3-2_peak_770	110	.	7.9378	11.0187	6.66395	201
Zm00001d026439	Zm00001d026439_T046	+	10	145881938	145882438	M3-2_peak_769	109	.	7.36257	10.9989	6.66325	169
Zm00001d026439	Zm00001d026439_T046	+	10	145884081	145885204	M3-2_peak_770	110	.	7.9378	11.0187	6.66395	201
Zm00001d026439	Zm00001d026439_T047	+	10	145881938	145882438	M3-2_peak_769	109	.	7.36257	10.9989	6.66325	169
Zm00001d026439	Zm00001d026439_T047	+	10	145884081	145885204	M3-2_peak_770	110	.	7.9378	11.0187	6.66395	201
Zm00001d026439	Zm00001d026439_T049	+	10	145881938	145882438	M3-2_peak_769	109	.	7.36257	10.9989	6.66325	169
Zm00001d026439	Zm00001d026439_T049	+	10	145884081	145885204	M3-2_peak_770	110	.	7.9378	11.0187	6.66395	201
Zm00001d026439	Zm00001d026439_T050	+	10	145881938	145882438	M3-2_peak_769	109	.	7.36257	10.9989	6.66325	169
Zm00001d026439	Zm00001d026439_T050	+	10	145884081	145885204	M3-2_peak_770	110	.	7.9378	11.0187	6.66395	201
Zm00001d026439	Zm00001d026439_T051	+	10	145881938	145882438	M3-2_peak_769	109	.	7.36257	10.9989	6.66325	169
Zm00001d026439	Zm00001d026439_T051	+	10	145884081	145885204	M3-2_peak_770	110	.	7.9378	11.0187	6.66395	201
Zm00001d026439	Zm00001d026439_T052	+	10	145881938	145882438	M3-2_peak_769	109	.	7.36257	10.9989	6.66325	169
Zm00001d026439	Zm00001d026439_T052	+	10	145884081	145885204	M3-2_peak_770	110	.	7.9378	11.0187	6.66395	201
Zm00001d026439	Zm00001d026439_T054	+	10	145881938	145882438	M3-2_peak_769	109	.	7.36257	10.9989	6.66325	169
Zm00001d026439	Zm00001d026439_T054	+	10	145884081	145885204	M3-2_peak_770	110	.	7.9378	11.0187	6.66395	201
Zm00001d026439	Zm00001d026439_T057	+	10	145881938	145882438	M3-2_peak_769	109	.	7.36257	10.9989	6.66325	169
Zm00001d026439	Zm00001d026439_T057	+	10	145884081	145885204	M3-2_peak_770	110	.	7.9378	11.0187	6.66395	201
Zm00001d026439	Zm00001d026439_T058	+	10	145884081	145885204	M3-2_peak_770	110	.	7.9378	11.0187	6.66395	201
Zm00001d026439	Zm00001d026439_T059	+	10	145884081	145885204	M3-2_peak_770	110	.	7.9378	11.0187	6.66395	201
Zm00001d026439	Zm00001d026439_T061	+	10	145884081	145885204	M3-2_peak_770	110	.	7.9378	11.0187	6.66395	201
Zm00001d026439	Zm00001d026439_T060	+	10	145884081	145885204	M3-2_peak_770	110	.	7.9378	11.0187	6.66395	201
Zm00001d026439	Zm00001d026439_T063	+	10	145884081	145885204	M3-2_peak_770	110	.	7.9378	11.0187	6.66395	201
Zm00001d026439	Zm00001d026439_T066	+	10	145884081	145885204	M3-2_peak_770	110	.	7.9378	11.0187	6.66395	201
Zm00001d026439	Zm00001d026439_T067	+	10	145884081	145885204	M3-2_peak_770	110	.	7.9378	11.0187	6.66395	201
Zm00001d026444	Zm00001d026444_T001	+	10	145960536	145960932	M3-2_peak_771	58	.	4.23687	5.86499	2.66782	117
Zm00001d026445	Zm00001d026445_T001	+	10	145976765	145977109	M3-2_peak_773	71	.	5.92742	7.13993	3.57496	295
Zm00001d026445	Zm00001d026445_T002	+	10	145976765	145977109	M3-2_peak_773	71	.	5.92742	7.13993	3.57496	295
Zm00001d026446	Zm00001d026446_T001	+	10	145976765	145977109	M3-2_peak_773	71	.	5.92742	7.13993	3.57496	295
Zm00001d026446	Zm00001d026446_T001	+	10	145982382	145982758	M3-2_peak_774	59	.	4.83726	5.94877	2.69903	252
Zm00001d026447	Zm00001d026447_T001	-	10	145982382	145982758	M3-2_peak_774	59	.	4.83726	5.94877	2.69903	252
Zm00001d026451	Zm00001d026451_T001	+	10	146097557	146098283	M3-2_peak_777	67	.	5.39889	6.77687	3.3323	183
Zm00001d026452	Zm00001d026452_T001	+	10	146097557	146098283	M3-2_peak_777	67	.	5.39889	6.77687	3.3323	183
Zm00001d026457	Zm00001d026457_T001	-	10	146226173	146226443	M3-2_peak_778	61	.	4.46381	6.12182	2.773	136
Zm00001d026498	Zm00001d026498_T001	-	10	147197437	147197776	M3-2_peak_783	62	.	5.1303	6.21013	2.83226	161
Zm00001d026511	Zm00001d026511_T001	-	10	147369452	147369772	M3-2_peak_785	51	.	4.3151	5.10407	2.0284	82
Zm00001d026511	Zm00001d026511_T002	-	10	147369452	147369772	M3-2_peak_785	51	.	4.3151	5.10407	2.0284	82
Zm00001d026511	Zm00001d026511_T004	-	10	147369452	147369772	M3-2_peak_785	51	.	4.3151	5.10407	2.0284	82
Zm00001d026511	Zm00001d026511_T003	-	10	147369452	147369772	M3-2_peak_785	51	.	4.3151	5.10407	2.0284	82
Zm00001d026511	Zm00001d026511_T006	-	10	147369452	147369772	M3-2_peak_785	51	.	4.3151	5.10407	2.0284	82
Zm00001d026511	Zm00001d026511_T007	-	10	147369452	147369772	M3-2_peak_785	51	.	4.3151	5.10407	2.0284	82
Zm00001d026511	Zm00001d026511_T008	-	10	147369452	147369772	M3-2_peak_785	51	.	4.3151	5.10407	2.0284	82
Zm00001d026511	Zm00001d026511_T012	-	10	147369452	147369772	M3-2_peak_785	51	.	4.3151	5.10407	2.0284	82
Zm00001d026511	Zm00001d026511_T013	-	10	147369452	147369772	M3-2_peak_785	51	.	4.3151	5.10407	2.0284	82
Zm00001d026511	Zm00001d026511_T015	-	10	147369452	147369772	M3-2_peak_785	51	.	4.3151	5.10407	2.0284	82
Zm00001d026511	Zm00001d026511_T017	-	10	147369452	147369772	M3-2_peak_785	51	.	4.3151	5.10407	2.0284	82
Zm00001d026511	Zm00001d026511_T018	-	10	147369452	147369772	M3-2_peak_785	51	.	4.3151	5.10407	2.0284	82
Zm00001d026511	Zm00001d026511_T019	-	10	147369452	147369772	M3-2_peak_785	51	.	4.3151	5.10407	2.0284	82
Zm00001d026511	Zm00001d026511_T020	-	10	147369452	147369772	M3-2_peak_785	51	.	4.3151	5.10407	2.0284	82
Zm00001d026511	Zm00001d026511_T021	-	10	147369452	147369772	M3-2_peak_785	51	.	4.3151	5.10407	2.0284	82
Zm00001d026511	Zm00001d026511_T022	-	10	147369452	147369772	M3-2_peak_785	51	.	4.3151	5.10407	2.0284	82
Zm00001d026511	Zm00001d026511_T024	-	10	147369452	147369772	M3-2_peak_785	51	.	4.3151	5.10407	2.0284	82
Zm00001d026511	Zm00001d026511_T025	-	10	147369452	147369772	M3-2_peak_785	51	.	4.3151	5.10407	2.0284	82
Zm00001d026511	Zm00001d026511_T026	-	10	147369452	147369772	M3-2_peak_785	51	.	4.3151	5.10407	2.0284	82
Zm00001d026511	Zm00001d026511_T028	-	10	147369452	147369772	M3-2_peak_785	51	.	4.3151	5.10407	2.0284	82
Zm00001d026511	Zm00001d026511_T030	-	10	147369452	147369772	M3-2_peak_785	51	.	4.3151	5.10407	2.0284	82
Zm00001d026511	Zm00001d026511_T031	-	10	147369452	147369772	M3-2_peak_785	51	.	4.3151	5.10407	2.0284	82
Zm00001d026511	Zm00001d026511_T032	-	10	147369452	147369772	M3-2_peak_785	51	.	4.3151	5.10407	2.0284	82
Zm00001d026511	Zm00001d026511_T033	-	10	147369452	147369772	M3-2_peak_785	51	.	4.3151	5.10407	2.0284	82
Zm00001d026511	Zm00001d026511_T035	-	10	147369452	147369772	M3-2_peak_785	51	.	4.3151	5.10407	2.0284	82
Zm00001d026511	Zm00001d026511_T036	-	10	147369452	147369772	M3-2_peak_785	51	.	4.3151	5.10407	2.0284	82
Zm00001d026511	Zm00001d026511_T037	-	10	147369452	147369772	M3-2_peak_785	51	.	4.3151	5.10407	2.0284	82
Zm00001d026511	Zm00001d026511_T038	-	10	147369452	147369772	M3-2_peak_785	51	.	4.3151	5.10407	2.0284	82
Zm00001d026511	Zm00001d026511_T039	-	10	147369452	147369772	M3-2_peak_785	51	.	4.3151	5.10407	2.0284	82
Zm00001d026511	Zm00001d026511_T041	-	10	147369452	147369772	M3-2_peak_785	51	.	4.3151	5.10407	2.0284	82
Zm00001d026511	Zm00001d026511_T042	-	10	147369452	147369772	M3-2_peak_785	51	.	4.3151	5.10407	2.0284	82
Zm00001d026511	Zm00001d026511_T043	-	10	147369452	147369772	M3-2_peak_785	51	.	4.3151	5.10407	2.0284	82
Zm00001d026511	Zm00001d026511_T040	-	10	147369452	147369772	M3-2_peak_785	51	.	4.3151	5.10407	2.0284	82
Zm00001d026511	Zm00001d026511_T044	-	10	147369452	147369772	M3-2_peak_785	51	.	4.3151	5.10407	2.0284	82
Zm00001d026511	Zm00001d026511_T047	-	10	147369452	147369772	M3-2_peak_785	51	.	4.3151	5.10407	2.0284	82
Zm00001d026511	Zm00001d026511_T049	-	10	147369452	147369772	M3-2_peak_785	51	.	4.3151	5.10407	2.0284	82
Zm00001d026511	Zm00001d026511_T050	-	10	147369452	147369772	M3-2_peak_785	51	.	4.3151	5.10407	2.0284	82
Zm00001d026511	Zm00001d026511_T052	-	10	147369452	147369772	M3-2_peak_785	51	.	4.3151	5.10407	2.0284	82
Zm00001d026511	Zm00001d026511_T051	-	10	147369452	147369772	M3-2_peak_785	51	.	4.3151	5.10407	2.0284	82
Zm00001d026511	Zm00001d026511_T053	-	10	147369452	147369772	M3-2_peak_785	51	.	4.3151	5.10407	2.0284	82
Zm00001d026511	Zm00001d026511_T054	-	10	147369452	147369772	M3-2_peak_785	51	.	4.3151	5.10407	2.0284	82
Zm00001d026511	Zm00001d026511_T055	-	10	147369452	147369772	M3-2_peak_785	51	.	4.3151	5.10407	2.0284	82
Zm00001d026511	Zm00001d026511_T057	-	10	147369452	147369772	M3-2_peak_785	51	.	4.3151	5.10407	2.0284	82
Zm00001d026511	Zm00001d026511_T058	-	10	147369452	147369772	M3-2_peak_785	51	.	4.3151	5.10407	2.0284	82
Zm00001d026511	Zm00001d026511_T059	-	10	147369452	147369772	M3-2_peak_785	51	.	4.3151	5.10407	2.0284	82
Zm00001d026511	Zm00001d026511_T060	-	10	147369452	147369772	M3-2_peak_785	51	.	4.3151	5.10407	2.0284	82
Zm00001d026511	Zm00001d026511_T061	-	10	147369452	147369772	M3-2_peak_785	51	.	4.3151	5.10407	2.0284	82
Zm00001d026511	Zm00001d026511_T062	-	10	147369452	147369772	M3-2_peak_785	51	.	4.3151	5.10407	2.0284	82
Zm00001d026511	Zm00001d026511_T066	-	10	147369452	147369772	M3-2_peak_785	51	.	4.3151	5.10407	2.0284	82
Zm00001d026511	Zm00001d026511_T065	-	10	147369452	147369772	M3-2_peak_785	51	.	4.3151	5.10407	2.0284	82
Zm00001d026511	Zm00001d026511_T063	-	10	147369452	147369772	M3-2_peak_785	51	.	4.3151	5.10407	2.0284	82
Zm00001d026511	Zm00001d026511_T064	-	10	147369452	147369772	M3-2_peak_785	51	.	4.3151	5.10407	2.0284	82
Zm00001d026511	Zm00001d026511_T067	-	10	147369452	147369772	M3-2_peak_785	51	.	4.3151	5.10407	2.0284	82
Zm00001d026511	Zm00001d026511_T068	-	10	147369452	147369772	M3-2_peak_785	51	.	4.3151	5.10407	2.0284	82
Zm00001d026511	Zm00001d026511_T069	-	10	147369452	147369772	M3-2_peak_785	51	.	4.3151	5.10407	2.0284	82
Zm00001d026511	Zm00001d026511_T070	-	10	147369452	147369772	M3-2_peak_785	51	.	4.3151	5.10407	2.0284	82
Zm00001d026511	Zm00001d026511_T071	-	10	147369452	147369772	M3-2_peak_785	51	.	4.3151	5.10407	2.0284	82
Zm00001d026511	Zm00001d026511_T072	-	10	147369452	147369772	M3-2_peak_785	51	.	4.3151	5.10407	2.0284	82
Zm00001d026511	Zm00001d026511_T073	-	10	147369452	147369772	M3-2_peak_785	51	.	4.3151	5.10407	2.0284	82
Zm00001d026511	Zm00001d026511_T074	-	10	147369452	147369772	M3-2_peak_785	51	.	4.3151	5.10407	2.0284	82
Zm00001d026511	Zm00001d026511_T077	-	10	147369452	147369772	M3-2_peak_785	51	.	4.3151	5.10407	2.0284	82
Zm00001d026511	Zm00001d026511_T076	-	10	147369452	147369772	M3-2_peak_785	51	.	4.3151	5.10407	2.0284	82
Zm00001d026511	Zm00001d026511_T075	-	10	147369452	147369772	M3-2_peak_785	51	.	4.3151	5.10407	2.0284	82
Zm00001d026511	Zm00001d026511_T078	-	10	147369452	147369772	M3-2_peak_785	51	.	4.3151	5.10407	2.0284	82
Zm00001d026511	Zm00001d026511_T079	-	10	147369452	147369772	M3-2_peak_785	51	.	4.3151	5.10407	2.0284	82
Zm00001d026511	Zm00001d026511_T080	-	10	147369452	147369772	M3-2_peak_785	51	.	4.3151	5.10407	2.0284	82
Zm00001d026511	Zm00001d026511_T085	-	10	147369452	147369772	M3-2_peak_785	51	.	4.3151	5.10407	2.0284	82
Zm00001d026511	Zm00001d026511_T095	-	10	147369452	147369772	M3-2_peak_785	51	.	4.3151	5.10407	2.0284	82
Zm00001d026511	Zm00001d026511_T097	-	10	147369452	147369772	M3-2_peak_785	51	.	4.3151	5.10407	2.0284	82
Zm00001d026511	Zm00001d026511_T102	-	10	147369452	147369772	M3-2_peak_785	51	.	4.3151	5.10407	2.0284	82
Zm00001d026511	Zm00001d026511_T118	-	10	147369452	147369772	M3-2_peak_785	51	.	4.3151	5.10407	2.0284	82
Zm00001d026511	Zm00001d026511_T126	-	10	147369452	147369772	M3-2_peak_785	51	.	4.3151	5.10407	2.0284	82
Zm00001d026511	Zm00001d026511_T125	-	10	147369452	147369772	M3-2_peak_785	51	.	4.3151	5.10407	2.0284	82
Zm00001d026511	Zm00001d026511_T124	-	10	147369452	147369772	M3-2_peak_785	51	.	4.3151	5.10407	2.0284	82
Zm00001d026511	Zm00001d026511_T128	-	10	147369452	147369772	M3-2_peak_785	51	.	4.3151	5.10407	2.0284	82
Zm00001d026511	Zm00001d026511_T129	-	10	147369452	147369772	M3-2_peak_785	51	.	4.3151	5.10407	2.0284	82
Zm00001d026511	Zm00001d026511_T131	-	10	147369452	147369772	M3-2_peak_785	51	.	4.3151	5.10407	2.0284	82
Zm00001d026511	Zm00001d026511_T133	-	10	147369452	147369772	M3-2_peak_785	51	.	4.3151	5.10407	2.0284	82
Zm00001d026511	Zm00001d026511_T135	-	10	147369452	147369772	M3-2_peak_785	51	.	4.3151	5.10407	2.0284	82
Zm00001d026530	Zm00001d026530_T001	-	10	147740894	147741774	M3-2_peak_786	125	.	8.62966	12.5932	7.90621	204
Zm00001d026553	Zm00001d026553_T001	-	10	148041245	148041740	M3-2_peak_787	59	.	4.90955	5.94877	2.69903	123
Zm00001d026554	Zm00001d026554_T001	+	10	148041245	148041740	M3-2_peak_787	59	.	4.90955	5.94877	2.69903	123
Zm00001d026568	Zm00001d026568_T001	-	10	148188460	148188768	M3-2_peak_789	70	.	5.36782	7.07218	3.53324	158
Zm00001d026568	Zm00001d026568_T004	-	10	148188460	148188768	M3-2_peak_789	70	.	5.36782	7.07218	3.53324	158
Zm00001d026568	Zm00001d026568_T002	-	10	148188460	148188768	M3-2_peak_789	70	.	5.36782	7.07218	3.53324	158
Zm00001d026568	Zm00001d026568_T003	-	10	148188460	148188768	M3-2_peak_789	70	.	5.36782	7.07218	3.53324	158
Zm00001d026568	Zm00001d026568_T005	-	10	148188460	148188768	M3-2_peak_789	70	.	5.36782	7.07218	3.53324	158
Zm00001d026568	Zm00001d026568_T007	-	10	148188460	148188768	M3-2_peak_789	70	.	5.36782	7.07218	3.53324	158
Zm00001d026568	Zm00001d026568_T008	-	10	148188460	148188768	M3-2_peak_789	70	.	5.36782	7.07218	3.53324	158
Zm00001d026568	Zm00001d026568_T009	-	10	148188460	148188768	M3-2_peak_789	70	.	5.36782	7.07218	3.53324	158
Zm00001d026568	Zm00001d026568_T010	-	10	148188460	148188768	M3-2_peak_789	70	.	5.36782	7.07218	3.53324	158
Zm00001d026569	Zm00001d026569_T001	+	10	148188460	148188768	M3-2_peak_789	70	.	5.36782	7.07218	3.53324	158
Zm00001d026576	Zm00001d026576_T001	+	10	148260686	148261266	M3-2_peak_790	71	.	5.6366	7.18354	3.61585	433
Zm00001d026577	Zm00001d026577_T001	-	10	148260686	148261266	M3-2_peak_790	71	.	5.6366	7.18354	3.61585	433
Zm00001d026577	Zm00001d026577_T002	-	10	148260686	148261266	M3-2_peak_790	71	.	5.6366	7.18354	3.61585	433
Zm00001d026577	Zm00001d026577_T003	-	10	148260686	148261266	M3-2_peak_790	71	.	5.6366	7.18354	3.61585	433
Zm00001d026591	Zm00001d026591_T002	-	10	148630153	148631446	M3-2_peak_791	155	.	9.47765	15.5532	10.3966	1025
Zm00001d026591	Zm00001d026591_T003	-	10	148630153	148631446	M3-2_peak_791	155	.	9.47765	15.5532	10.3966	1025
Zm00001d026591	Zm00001d026591_T004	-	10	148630153	148631446	M3-2_peak_791	155	.	9.47765	15.5532	10.3966	1025
Zm00001d026591	Zm00001d026591_T005	-	10	148630153	148631446	M3-2_peak_791	155	.	9.47765	15.5532	10.3966	1025
Zm00001d026591	Zm00001d026591_T006	-	10	148630153	148631446	M3-2_peak_791	155	.	9.47765	15.5532	10.3966	1025
Zm00001d026610	Zm00001d026610_T001	+	10	148922782	148923123	M3-2_peak_792	79	.	5.56014	7.99793	4.21876	112
Zm00001d026611	Zm00001d026611_T001	+	10	148922782	148923123	M3-2_peak_792	79	.	5.56014	7.99793	4.21876	112
Zm00001d026619	Zm00001d026619_T001	-	10	149053654	149053965	M3-2_peak_793	80	.	5.14185	8.00142	4.21876	125
Zm00001d026619	Zm00001d026619_T002	-	10	149053654	149053965	M3-2_peak_793	80	.	5.14185	8.00142	4.21876	125
Zm00001d026619	Zm00001d026619_T003	-	10	149053654	149053965	M3-2_peak_793	80	.	5.14185	8.00142	4.21876	125
Zm00001d026619	Zm00001d026619_T004	-	10	149053654	149053965	M3-2_peak_793	80	.	5.14185	8.00142	4.21876	125
Zm00001d026619	Zm00001d026619_T005	-	10	149053654	149053965	M3-2_peak_793	80	.	5.14185	8.00142	4.21876	125
Zm00001d026623	Zm00001d026623_T001	+	10	149117310	149117565	M3-2_peak_794	80	.	5.00624	8.00142	4.21876	59
Zm00001d026625	Zm00001d026625_T001	+	10	149117310	149117565	M3-2_peak_794	80	.	5.00624	8.00142	4.21876	59
Zm00001d026625	Zm00001d026625_T002	+	10	149117310	149117565	M3-2_peak_794	80	.	5.00624	8.00142	4.21876	59
Zm00001d026632	Zm00001d026632_T001	-	10	149194863	149195196	M3-2_peak_795	50	.	3.94772	5.08049	2.01272	76
Zm00001d001784	Zm00001d001784_T001	+	2	829944	830296	M3-2_peak_798	79	.	5.8651	7.95218	4.21876	280
Zm00001d001784	Zm00001d001784_T002	+	2	829944	830296	M3-2_peak_798	79	.	5.8651	7.95218	4.21876	280
Zm00001d001811	Zm00001d001811_T001	+	2	1335161	1335487	M3-2_peak_799	73	.	5.73714	7.30835	3.73791	213
Zm00001d001811	Zm00001d001811_T002	+	2	1335161	1335487	M3-2_peak_799	73	.	5.73714	7.30835	3.73791	213
Zm00001d001811	Zm00001d001811_T003	+	2	1335161	1335487	M3-2_peak_799	73	.	5.73714	7.30835	3.73791	213
Zm00001d001811	Zm00001d001811_T004	+	2	1335161	1335487	M3-2_peak_799	73	.	5.73714	7.30835	3.73791	213
Zm00001d001823	Zm00001d001823_T002	-	2	1527279	1527777	M3-2_peak_800	94	.	6.13337	9.46646	5.43702	236
Zm00001d001824	Zm00001d001824_T001	+	2	1527279	1527777	M3-2_peak_800	94	.	6.13337	9.46646	5.43702	236
Zm00001d001831	Zm00001d001831_T001	+	2	1622419	1622710	M3-2_peak_801	63	.	4.51086	6.37067	2.98416	201
Zm00001d001831	Zm00001d001831_T002	+	2	1622419	1622710	M3-2_peak_801	63	.	4.51086	6.37067	2.98416	201
Zm00001d001831	Zm00001d001831_T003	+	2	1622419	1622710	M3-2_peak_801	63	.	4.51086	6.37067	2.98416	201
Zm00001d001831	Zm00001d001831_T004	+	2	1622419	1622710	M3-2_peak_801	63	.	4.51086	6.37067	2.98416	201
Zm00001d001831	Zm00001d001831_T005	+	2	1622419	1622710	M3-2_peak_801	63	.	4.51086	6.37067	2.98416	201
Zm00001d001831	Zm00001d001831_T006	+	2	1622419	1622710	M3-2_peak_801	63	.	4.51086	6.37067	2.98416	201
Zm00001d001831	Zm00001d001831_T007	+	2	1622419	1622710	M3-2_peak_801	63	.	4.51086	6.37067	2.98416	201
Zm00001d001832	Zm00001d001832_T001	+	2	1622419	1622710	M3-2_peak_801	63	.	4.51086	6.37067	2.98416	201
Zm00001d001848	Zm00001d001848_T004	-	2	1839341	1839853	M3-2_peak_802	78	.	5.25569	7.80502	4.18105	476
Zm00001d001848	Zm00001d001848_T003	-	2	1839341	1839853	M3-2_peak_802	78	.	5.25569	7.80502	4.18105	476
Zm00001d001848	Zm00001d001848_T035	-	2	1839341	1839853	M3-2_peak_802	78	.	5.25569	7.80502	4.18105	476
Zm00001d001864	Zm00001d001864_T002	+	2	2076983	2077326	M3-2_peak_803	55	.	4.30327	5.53772	2.37735	96
Zm00001d001864	Zm00001d001864_T003	+	2	2076983	2077326	M3-2_peak_803	55	.	4.30327	5.53772	2.37735	96
Zm00001d001864	Zm00001d001864_T004	+	2	2076983	2077326	M3-2_peak_803	55	.	4.30327	5.53772	2.37735	96
Zm00001d001864	Zm00001d001864_T005	+	2	2076983	2077326	M3-2_peak_803	55	.	4.30327	5.53772	2.37735	96
Zm00001d001864	Zm00001d001864_T006	+	2	2076983	2077326	M3-2_peak_803	55	.	4.30327	5.53772	2.37735	96
Zm00001d001864	Zm00001d001864_T007	+	2	2076983	2077326	M3-2_peak_803	55	.	4.30327	5.53772	2.37735	96
Zm00001d001865	Zm00001d001865_T001	-	2	2076983	2077326	M3-2_peak_803	55	.	4.30327	5.53772	2.37735	96
Zm00001d001871	Zm00001d001871_T001	+	2	2129111	2129375	M3-2_peak_804	60	.	5.08255	6.05558	2.773	80
Zm00001d001904	Zm00001d001904_T001	-	2	2643861	2644288	M3-2_peak_805	97	.	6.80675	9.76884	5.70547	229
Zm00001d001905	Zm00001d001905_T001	-	2	2643861	2644288	M3-2_peak_805	97	.	6.80675	9.76884	5.70547	229
Zm00001d001906	Zm00001d001906_T001	-	2	2643861	2644288	M3-2_peak_805	97	.	6.80675	9.76884	5.70547	229
Zm00001d001906	Zm00001d001906_T002	-	2	2643861	2644288	M3-2_peak_805	97	.	6.80675	9.76884	5.70547	229
Zm00001d001906	Zm00001d001906_T005	-	2	2643861	2644288	M3-2_peak_805	97	.	6.80675	9.76884	5.70547	229
Zm00001d001906	Zm00001d001906_T003	-	2	2643861	2644288	M3-2_peak_805	97	.	6.80675	9.76884	5.70547	229
Zm00001d001906	Zm00001d001906_T004	-	2	2643861	2644288	M3-2_peak_805	97	.	6.80675	9.76884	5.70547	229
Zm00001d001906	Zm00001d001906_T006	-	2	2643861	2644288	M3-2_peak_805	97	.	6.80675	9.76884	5.70547	229
Zm00001d001906	Zm00001d001906_T007	-	2	2643861	2644288	M3-2_peak_805	97	.	6.80675	9.76884	5.70547	229
Zm00001d001906	Zm00001d001906_T008	-	2	2643861	2644288	M3-2_peak_805	97	.	6.80675	9.76884	5.70547	229
Zm00001d001906	Zm00001d001906_T009	-	2	2643861	2644288	M3-2_peak_805	97	.	6.80675	9.76884	5.70547	229
Zm00001d001906	Zm00001d001906_T010	-	2	2643861	2644288	M3-2_peak_805	97	.	6.80675	9.76884	5.70547	229
Zm00001d001906	Zm00001d001906_T011	-	2	2643861	2644288	M3-2_peak_805	97	.	6.80675	9.76884	5.70547	229
Zm00001d001906	Zm00001d001906_T012	-	2	2643861	2644288	M3-2_peak_805	97	.	6.80675	9.76884	5.70547	229
Zm00001d001906	Zm00001d001906_T013	-	2	2643861	2644288	M3-2_peak_805	97	.	6.80675	9.76884	5.70547	229
Zm00001d001906	Zm00001d001906_T014	-	2	2643861	2644288	M3-2_peak_805	97	.	6.80675	9.76884	5.70547	229
Zm00001d001906	Zm00001d001906_T015	-	2	2643861	2644288	M3-2_peak_805	97	.	6.80675	9.76884	5.70547	229
Zm00001d001906	Zm00001d001906_T016	-	2	2643861	2644288	M3-2_peak_805	97	.	6.80675	9.76884	5.70547	229
Zm00001d001906	Zm00001d001906_T017	-	2	2643861	2644288	M3-2_peak_805	97	.	6.80675	9.76884	5.70547	229
Zm00001d001906	Zm00001d001906_T018	-	2	2643861	2644288	M3-2_peak_805	97	.	6.80675	9.76884	5.70547	229
Zm00001d001906	Zm00001d001906_T019	-	2	2643861	2644288	M3-2_peak_805	97	.	6.80675	9.76884	5.70547	229
Zm00001d001928	Zm00001d001928_T001	+	2	3065372	3065852	M3-2_peak_806	92	.	6.8703	9.22147	5.26115	150
Zm00001d001928	Zm00001d001928_T005	+	2	3065372	3065852	M3-2_peak_806	92	.	6.8703	9.22147	5.26115	150
Zm00001d001928	Zm00001d001928_T003	+	2	3065372	3065852	M3-2_peak_806	92	.	6.8703	9.22147	5.26115	150
Zm00001d001928	Zm00001d001928_T004	+	2	3065372	3065852	M3-2_peak_806	92	.	6.8703	9.22147	5.26115	150
Zm00001d001928	Zm00001d001928_T006	+	2	3065372	3065852	M3-2_peak_806	92	.	6.8703	9.22147	5.26115	150
Zm00001d001928	Zm00001d001928_T008	+	2	3065372	3065852	M3-2_peak_806	92	.	6.8703	9.22147	5.26115	150
Zm00001d001928	Zm00001d001928_T010	+	2	3065372	3065852	M3-2_peak_806	92	.	6.8703	9.22147	5.26115	150
Zm00001d001932	Zm00001d001932_T001	-	2	3097253	3097756	M3-2_peak_807	99	.	5.68429	9.95992	5.7929	312
Zm00001d001932	Zm00001d001932_T002	-	2	3097253	3097756	M3-2_peak_807	99	.	5.68429	9.95992	5.7929	312
Zm00001d001932	Zm00001d001932_T003	-	2	3097253	3097756	M3-2_peak_807	99	.	5.68429	9.95992	5.7929	312
Zm00001d001933	Zm00001d001933_T001	-	2	3097253	3097756	M3-2_peak_807	99	.	5.68429	9.95992	5.7929	312
Zm00001d001933	Zm00001d001933_T002	-	2	3097253	3097756	M3-2_peak_807	99	.	5.68429	9.95992	5.7929	312
Zm00001d001945	Zm00001d001945_T001	+	2	3365067	3365743	M3-2_peak_808	59	.	4.83726	5.94877	2.69903	578
Zm00001d001945	Zm00001d001945_T001	+	2	3366057	3366747	M3-2_peak_809	68	.	5.00305	6.87324	3.41685	116
Zm00001d001945	Zm00001d001945_T001	+	2	3367022	3367780	M3-2_peak_810	118	.	7.55448	11.8512	7.40412	382
Zm00001d001945	Zm00001d001945_T002	+	2	3365067	3365743	M3-2_peak_808	59	.	4.83726	5.94877	2.69903	578
Zm00001d001945	Zm00001d001945_T002	+	2	3366057	3366747	M3-2_peak_809	68	.	5.00305	6.87324	3.41685	116
Zm00001d001945	Zm00001d001945_T002	+	2	3367022	3367780	M3-2_peak_810	118	.	7.55448	11.8512	7.40412	382
[truncated: 5,365 more rows]

## Sheet: Overlapped target gene list
Table S9- Target genes of MYB31 identified by CUT&Tag
	Targets
	Zm00001d027335
[truncated: 1,465 more rows]
