# Supplementary material for: A translatome-transcriptome multi-omics gene regulatory network reveals the complicated functional landscape of maize
Source: Genome Biol. 2023 Mar 29;24:60. doi: 10.1186/s13059-023-02890-4 (PMC10053466; doi:10.1186/s13059-023-02890-4)
Supplement: Supplementary file 11 — Additional file 11: Table S10. Primer information used in the qRT-PCR. [file 13059_2023_2890_MOESM11_ESM.xlsx]

## Sheet: Sheet1
Table S10- Primer information used in the qRT-PCR
Primer_ID	Primer_sequences
ZmActinF	GCCGAGCGAGAAATTGTAAG
ZmActinR	TGGTGATTACTTGGCCATCA
39120F	ATGTCATATAACAAGACTGCTGAG
39120R	CATGATTGACTTTGCTGCTTC
ABH1F	ATGCGGTACATAGAGGAGCT
ABH1R	GATGACGGCCTTGAGGACG
ARFTF30F	GGTTCCTGGGGACAACAGAG
ARFTF30R	GGTTGAGCACGGACTGGATA
D3F	CACCTGGACGACGACGAGAT
D3R	ACCTGCGACAGGTACTCCAT
SAUR39F	ATGATCAGCTCCAAGAAGCT
SAUR39R	CCAAACTCTTCCTGCGACA
