# Supplementary material for: A translatome-transcriptome multi-omics gene regulatory network reveals the complicated functional landscape of maize
Source: Genome Biol. 2023 Mar 29;24:60. doi: 10.1186/s13059-023-02890-4 (PMC10053466; doi:10.1186/s13059-023-02890-4)
Supplement: Supplementary file 12 — Additional file 12: Table S11. Accessions for the data sets used in this study. [file 13059_2023_2890_MOESM12_ESM.xlsx]

## Sheet: Sheet1
The NGDC accession numbers for the new produced data.
sample_name in article	sample_name in NGDC	accession	description	project_accession	instruction
root_6d	RNA-1	CRR533923	RNA-seq	PRJCA010699	bulked samples
stem-node_V6	RNA-2	CRR533924	RNA-seq	PRJCA010699	bulked samples
ear_1cm	RNA-3	CRR533925	RNA-seq	PRJCA010699	bulked samples
inflorescence_3-4cm	RNA-4	CRR533926	RNA-seq	PRJCA010699	bulked samples
inter-stalk	RNA-5	CRR533927	RNA-seq	PRJCA010699	bulked samples
leaf-tip_light_V5	RNA-6	CRR533928	RNA-seq	PRJCA010699	bulked samples
first-leaf_dark_V3	RNA-7	CRR533929	RNA-seq	PRJCA010699	bulked samples
tassel_1-2cm	RNA-8	CRR533930	RNA-seq	PRJCA010699	bulked samples
SAM_V3	RNA-9	CRR533931	RNA-seq	PRJCA010699	bulked samples
ear_5mm	RNA-10	CRR533932	RNA-seq	PRJCA010699	bulked samples
ear_husk	RNA-11	CRR533933	RNA-seq	PRJCA010699	bulked samples
root_V1	RNA-12	CRR533934	RNA-seq	PRJCA010699	bulked samples
ear-leaf	RNA-13	CRR533935	RNA-seq	PRJCA010699	bulked samples
embryo_R2	RNA-14	CRR533936	RNA-seq	PRJCA010699	bulked samples
endosperm_R2	RNA-15	CRR533937	RNA-seq	PRJCA010699	bulked samples
leaf-base_light_V5	RNA-16	CRR533938	RNA-seq	PRJCA010699	bulked samples
first-leaf_light_V3	RNA-17	CRR533939	RNA-seq	PRJCA010699	bulked samples
third-leaf_V3	RNA-18	CRR533940	RNA-seq	PRJCA010699	bulked samples
leaf-tip_light_V3	RNA-19	CRR533941	RNA-seq	PRJCA010699	bulked samples
SAM_V4	RNA-20	CRR533942	RNA-seq	PRJCA010699	bulked samples
root_6d	Ribo-1	CRR533943	Ribo-seq	PRJCA010699	bulked samples
stem-node_V6	Ribo-2	CRR533944	Ribo-seq	PRJCA010699	bulked samples
ear_1cm	Ribo-3	CRR533945	Ribo-seq	PRJCA010699	bulked samples
inflorescence_3-4cm	Ribo-4	CRR533946	Ribo-seq	PRJCA010699	bulked samples
inter-stalk	Ribo-5	CRR533947	Ribo-seq	PRJCA010699	bulked samples
leaf-tip_light_V5	Ribo-6	CRR533948	Ribo-seq	PRJCA010699	bulked samples
first-leaf_dark_V3	Ribo-7	CRR533949	Ribo-seq	PRJCA010699	bulked samples
tassel_1-2cm	Ribo-8	CRR533950	Ribo-seq	PRJCA010699	bulked samples
SAM_V3	Ribo-9	CRR533951	Ribo-seq	PRJCA010699	bulked samples
ear_5mm	Ribo-10	CRR533952	Ribo-seq	PRJCA010699	bulked samples
ear_husk	Ribo-11	CRR533953	Ribo-seq	PRJCA010699	bulked samples
root_V1	Ribo-12	CRR533954	Ribo-seq	PRJCA010699	bulked samples
ear-leaf	Ribo-13	CRR533955	Ribo-seq	PRJCA010699	bulked samples
embryo_R2	Ribo-14	CRR533956	Ribo-seq	PRJCA010699	bulked samples
endosperm_R2	Ribo-15	CRR533957	Ribo-seq	PRJCA010699	bulked samples
leaf-base_light_V5	Ribo-16	CRR533958	Ribo-seq	PRJCA010699	bulked samples
first-leaf_light_V3	Ribo-17	CRR533959	Ribo-seq	PRJCA010699	bulked samples
third-leaf_V3	Ribo-18	CRR533960	Ribo-seq	PRJCA010699	bulked samples
leaf-tip_light_V3	Ribo-19	CRR533961	Ribo-seq	PRJCA010699	bulked samples
SAM_V4	Ribo-20	CRR533962	Ribo-seq	PRJCA010699	bulked samples
GRF6_M55-8	GRF6_M55-8	CRR533963	RNA-seq	PRJCA010699	bulked samples
GRF6_M55-9	GRF6_M55-9	CRR533964	RNA-seq	PRJCA010699	bulked samples
GRF6_W56-5	GRF6_W56-5	CRR533965	RNA-seq	PRJCA010699	bulked samples
GRF6_W56-7	GRF6_W56-7	CRR533966	RNA-seq	PRJCA010699	bulked samples
MYB31_M1	MYB31_M1	CRR533967	RNA-seq	PRJCA010699	bulked samples
MYB31_M3	MYB31_M3	CRR533968	RNA-seq	PRJCA010699	bulked samples
MYB31_M4	MYB31_M4	CRR533969	RNA-seq	PRJCA010699	bulked samples
MYB31_W2	MYB31_W2	CRR533970	RNA-seq	PRJCA010699	bulked samples
MYB31_W3	MYB31_W3	CRR533971	RNA-seq	PRJCA010699	bulked samples
MYB31_W4	MYB31_W4	CRR533972	RNA-seq	PRJCA010699	bulked samples
GFP-1	GFP-1	CRR533973	CHIP-seq	PRJCA010699	bulked samples
GFP-2	GFP-2	CRR533974	CHIP-seq	PRJCA010699	bulked samples
M3-1	M3-1	CRR533975	CHIP-seq	PRJCA010699	bulked samples
M3-2	M3-2	CRR533976	CHIP-seq	PRJCA010699	bulked samples
first_leaf_light1_V3	first_leaf_light1_V3	CRR534802	RNA-seq	PRJCA010699	rep1
first_leaf_light2_V3	first_leaf_light2_V3	CRR534803	Ribo-seq	PRJCA010699	rep2

## Sheet: Sheet2
				The NGDC and NCBI accession numbers for partial published data in the samples with two replicates.
accession-NGDC	project_accession-NGDC	description	Tissues	Reference		accession-NCBI	project_accession-NCBI	description	Tissues	Reference
CRR391490	PRJCA008477	RNA-seq	root1_6d	[23]; DOI: 10.1038/s41588-022-01262-1		SRR18584216	PRJNA822292	RNA-seq	root_6d	[23]; DOI: 10.1038/s41588-022-01262-1
CRR391491	PRJCA008477	RNA-seq	root2_6d	[23]; DOI: 10.1038/s41588-022-01262-1		SRR18584217	PRJNA822292	RNA-seq	root_6d	[23]; DOI: 10.1038/s41588-022-01262-1
CRR391492	PRJCA008477	RNA-seq	root1_V1	[23]; DOI: 10.1038/s41588-022-01262-1		SRR18584219	PRJNA822292	RNA-seq	root_V1	[23]; DOI: 10.1038/s41588-022-01262-1
CRR391493	PRJCA008477	RNA-seq	root2_V1	[23]; DOI: 10.1038/s41588-022-01262-1		SRR18584134	PRJNA822292	RNA-seq	root_V1	[23]; DOI: 10.1038/s41588-022-01262-1
CRR391494	PRJCA008477	RNA-seq	seedling1_6d	[23]; DOI: 10.1038/s41588-022-01262-1		SRR18584212	PRJNA822292	RNA-seq	seedling_6d	[23]; DOI: 10.1038/s41588-022-01262-1
CRR391495	PRJCA008477	RNA-seq	seedling2_6d	[23]; DOI: 10.1038/s41588-022-01262-1		SRR18584213	PRJNA822292	RNA-seq	seedling_6d	[23]; DOI: 10.1038/s41588-022-01262-1
CRR391496	PRJCA008477	RNA-seq	Topmost_Leaf1_V3	[23]; DOI: 10.1038/s41588-022-01262-1		SRR18584209	PRJNA822292	RNA-seq	Topmost_Leaf_V3	[23]; DOI: 10.1038/s41588-022-01262-1
CRR391497	PRJCA008477	RNA-seq	Topmost_Leaf2_V3	[23]; DOI: 10.1038/s41588-022-01262-1		SRR18584210	PRJNA822292	RNA-seq	Topmost_Leaf_V3	[23]; DOI: 10.1038/s41588-022-01262-1
CRR391498	PRJCA008477	RNA-seq	first_leaf_dark1_V3	[23]; DOI: 10.1038/s41588-022-01262-1		SRR18584208	PRJNA822292	RNA-seq	first_leaf_dark_V3	[23]; DOI: 10.1038/s41588-022-01262-1
CRR391499	PRJCA008477	RNA-seq	first_leaf_dark2_V3	[23]; DOI: 10.1038/s41588-022-01262-1		SRR18584211	PRJNA822292	RNA-seq	first_leaf_dark_V3	[23]; DOI: 10.1038/s41588-022-01262-1
CRR391500	PRJCA008477	RNA-seq	third_leaf1_V3	[23]; DOI: 10.1038/s41588-022-01262-1		SRR18584206	PRJNA822292	RNA-seq	third_leaf_V3	[23]; DOI: 10.1038/s41588-022-01262-1
CRR391501	PRJCA008477	RNA-seq	third_leaf2_V3	[23]; DOI: 10.1038/s41588-022-01262-1		SRR18584207	PRJNA822292	RNA-seq	third_leaf_V3	[23]; DOI: 10.1038/s41588-022-01262-1
CRR391512	PRJCA008477	RNA-seq	SAM1_V1	[23]; DOI: 10.1038/s41588-022-01262-1		SRR18584126	PRJNA822292	RNA-seq	SAM_V1	[23]; DOI: 10.1038/s41588-022-01262-1
CRR391513	PRJCA008477	RNA-seq	SAM2_V1	[23]; DOI: 10.1038/s41588-022-01262-1		SRR18584127	PRJNA822292	RNA-seq	SAM_V1	[23]; DOI: 10.1038/s41588-022-01262-1
CRR391514	PRJCA008477	RNA-seq	SAM1_V3	[23]; DOI: 10.1038/s41588-022-01262-1		SRR18584124	PRJNA822292	RNA-seq	SAM_V3	[23]; DOI: 10.1038/s41588-022-01262-1
CRR391515	PRJCA008477	RNA-seq	SAM2_V3	[23]; DOI: 10.1038/s41588-022-01262-1		SRR18584125	PRJNA822292	RNA-seq	SAM_V3	[23]; DOI: 10.1038/s41588-022-01262-1
CRR391522	PRJCA008477	RNA-seq	ear1_5mm	[23]; DOI: 10.1038/s41588-022-01262-1		SRR18584093	PRJNA822292	RNA-seq	ear_5mm	[23]; DOI: 10.1038/s41588-022-01262-1
CRR391523	PRJCA008477	RNA-seq	ear2_5mm	[23]; DOI: 10.1038/s41588-022-01262-1		SRR18584116	PRJNA822292	RNA-seq	ear_5mm	[23]; DOI: 10.1038/s41588-022-01262-1
CRR391526	PRJCA008477	RNA-seq	inflorescence1_3-4cm	[23]; DOI: 10.1038/s41588-022-01262-1		SRR18584090	PRJNA822292	RNA-seq	inflorescence_3-4cm	[23]; DOI: 10.1038/s41588-022-01262-1
CRR391527	PRJCA008477	RNA-seq	inflorescence2_3-4cm	[23]; DOI: 10.1038/s41588-022-01262-1		SRR18584091	PRJNA822292	RNA-seq	inflorescence_3-4cm	[23]; DOI: 10.1038/s41588-022-01262-1
CRR391530	PRJCA008477	RNA-seq	tassel1_1cm	[23]; DOI: 10.1038/s41588-022-01262-1		SRR18584086	PRJNA822292	RNA-seq	tassel_1cm	[23]; DOI: 10.1038/s41588-022-01262-1
CRR391531	PRJCA008477	RNA-seq	tassel2_1cm	[23]; DOI: 10.1038/s41588-022-01262-1		SRR18584088	PRJNA822292	RNA-seq	tassel_1cm	[23]; DOI: 10.1038/s41588-022-01262-1
CRR391532	PRJCA008477	RNA-seq	kernel1_6d	[23]; DOI: 10.1038/s41588-022-01262-1		SRR18584084	PRJNA822292	RNA-seq	kernel_6d	[23]; DOI: 10.1038/s41588-022-01262-1
CRR391533	PRJCA008477	RNA-seq	kernel2_6d	[23]; DOI: 10.1038/s41588-022-01262-1		SRR18584085	PRJNA822292	RNA-seq	kernel_6d	[23]; DOI: 10.1038/s41588-022-01262-1
CRR391534	PRJCA008477	RNA-seq	embryo1_15d	[23]; DOI: 10.1038/s41588-022-01262-1		SRR18584083	PRJNA822292	RNA-seq	embryo_15d	[23]; DOI: 10.1038/s41588-022-01262-1
CRR391535	PRJCA008477	RNA-seq	embryo2_15d	[23]; DOI: 10.1038/s41588-022-01262-1		SRR18584087	PRJNA822292	RNA-seq	embryo_15d	[23]; DOI: 10.1038/s41588-022-01262-1
CRR391536	PRJCA008477	RNA-seq	embryo1_20d	[23]; DOI: 10.1038/s41588-022-01262-1		SRR18584081	PRJNA822292	RNA-seq	embryo_20d	[23]; DOI: 10.1038/s41588-022-01262-1
CRR391537	PRJCA008477	RNA-seq	embryo2_20d	[23]; DOI: 10.1038/s41588-022-01262-1		SRR18584082	PRJNA822292	RNA-seq	embryo_20d	[23]; DOI: 10.1038/s41588-022-01262-1
CRR391538	PRJCA008477	RNA-seq	endosperm1_15d	[23]; DOI: 10.1038/s41588-022-01262-1		SRR18584076	PRJNA822292	RNA-seq	endosperm_15d	[23]; DOI: 10.1038/s41588-022-01262-1
CRR391539	PRJCA008477	RNA-seq	endosperm2_15d	[23]; DOI: 10.1038/s41588-022-01262-1		SRR18584080	PRJNA822292	RNA-seq	endosperm_15d	[23]; DOI: 10.1038/s41588-022-01262-1
CRR391540	PRJCA008477	RNA-seq	endosperm1_20d	[23]; DOI: 10.1038/s41588-022-01262-1		SRR18584075	PRJNA822292	RNA-seq	endosperm_20d	[23]; DOI: 10.1038/s41588-022-01262-1
CRR391541	PRJCA008477	RNA-seq	endosperm2_20d	[23]; DOI: 10.1038/s41588-022-01262-1		SRR18584077	PRJNA822292	RNA-seq	endosperm_20d	[23]; DOI: 10.1038/s41588-022-01262-1
CRR391374	PRJCA008477	Ribo-seq	root1_6d	[23]; DOI: 10.1038/s41588-022-01262-1		SRR18584196	PRJNA822292	Ribo-seq	root_6d	[23]; DOI: 10.1038/s41588-022-01262-1
CRR391375	PRJCA008477	Ribo-seq	root2_6d	[23]; DOI: 10.1038/s41588-022-01262-1		SRR18584204	PRJNA822292	Ribo-seq	root_6d	[23]; DOI: 10.1038/s41588-022-01262-1
CRR391376	PRJCA008477	Ribo-seq	root1_V1	[23]; DOI: 10.1038/s41588-022-01262-1		SRR18584193	PRJNA822292	Ribo-seq	root_V1	[23]; DOI: 10.1038/s41588-022-01262-1
CRR391377	PRJCA008477	Ribo-seq	root2_V1	[23]; DOI: 10.1038/s41588-022-01262-1		SRR18584194	PRJNA822292	Ribo-seq	root_V1	[23]; DOI: 10.1038/s41588-022-01262-1
CRR391378	PRJCA008477	Ribo-seq	seedling1_6d	[23]; DOI: 10.1038/s41588-022-01262-1		SRR18584192	PRJNA822292	Ribo-seq	seedling_6d	[23]; DOI: 10.1038/s41588-022-01262-1
CRR391379	PRJCA008477	Ribo-seq	seedling2_6d	[23]; DOI: 10.1038/s41588-022-01262-1		SRR18584250	PRJNA822292	Ribo-seq	seedling_6d	[23]; DOI: 10.1038/s41588-022-01262-1
CRR391380	PRJCA008477	Ribo-seq	Topmost_Leaf1_V3	[23]; DOI: 10.1038/s41588-022-01262-1		SRR18584190	PRJNA822292	Ribo-seq	Topmost_Leaf_V3	[23]; DOI: 10.1038/s41588-022-01262-1
CRR391381	PRJCA008477	Ribo-seq	Topmost_Leaf2_V3	[23]; DOI: 10.1038/s41588-022-01262-1		SRR18584191	PRJNA822292	Ribo-seq	Topmost_Leaf_V3	[23]; DOI: 10.1038/s41588-022-01262-1
CRR391382	PRJCA008477	Ribo-seq	first_leaf_dark1_V3	[23]; DOI: 10.1038/s41588-022-01262-1		SRR18584188	PRJNA822292	Ribo-seq	first_leaf_dark_V3	[23]; DOI: 10.1038/s41588-022-01262-1
CRR391383	PRJCA008477	Ribo-seq	first_leaf_dark2_V3	[23]; DOI: 10.1038/s41588-022-01262-1		SRR18584189	PRJNA822292	Ribo-seq	first_leaf_dark_V3	[23]; DOI: 10.1038/s41588-022-01262-1
CRR391384	PRJCA008477	Ribo-seq	third_leaf1_V3	[23]; DOI: 10.1038/s41588-022-01262-1		SRR18584186	PRJNA822292	Ribo-seq	third_leaf_V3	[23]; DOI: 10.1038/s41588-022-01262-1
CRR391385	PRJCA008477	Ribo-seq	third_leaf2_V3	[23]; DOI: 10.1038/s41588-022-01262-1		SRR18584187	PRJNA822292	Ribo-seq	third_leaf_V3	[23]; DOI: 10.1038/s41588-022-01262-1
CRR391386	PRJCA008477	Ribo-seq	SAM1_V1	[23]; DOI: 10.1038/s41588-022-01262-1		SRR18584184	PRJNA822292	Ribo-seq	SAM_V1	[23]; DOI: 10.1038/s41588-022-01262-1
CRR391387	PRJCA008477	Ribo-seq	SAM2_V1	[23]; DOI: 10.1038/s41588-022-01262-1		SRR18584185	PRJNA822292	Ribo-seq	SAM_V1	[23]; DOI: 10.1038/s41588-022-01262-1
CRR391388	PRJCA008477	Ribo-seq	SAM1_V3	[23]; DOI: 10.1038/s41588-022-01262-1		SRR18584182	PRJNA822292	Ribo-seq	SAM_V3	[23]; DOI: 10.1038/s41588-022-01262-1
CRR391389	PRJCA008477	Ribo-seq	SAM2_V3	[23]; DOI: 10.1038/s41588-022-01262-1		SRR18584183	PRJNA822292	Ribo-seq	SAM_V3	[23]; DOI: 10.1038/s41588-022-01262-1
CRR391390	PRJCA008477	Ribo-seq	ear1_5mm	[23]; DOI: 10.1038/s41588-022-01262-1		SRR18584239	PRJNA822292	Ribo-seq	ear_5mm	[23]; DOI: 10.1038/s41588-022-01262-1
CRR391391	PRJCA008477	Ribo-seq	ear2_5mm	[23]; DOI: 10.1038/s41588-022-01262-1		SRR18584249	PRJNA822292	Ribo-seq	ear_5mm	[23]; DOI: 10.1038/s41588-022-01262-1
CRR391392	PRJCA008477	Ribo-seq	inflorescence1_3-4cm	[23]; DOI: 10.1038/s41588-022-01262-1		SRR18584247	PRJNA822292	Ribo-seq	inflorescence_3-4cm	[23]; DOI: 10.1038/s41588-022-01262-1
CRR391393	PRJCA008477	Ribo-seq	inflorescence2_3-4cm	[23]; DOI: 10.1038/s41588-022-01262-1		SRR18584248	PRJNA822292	Ribo-seq	inflorescence_3-4cm	[23]; DOI: 10.1038/s41588-022-01262-1
CRR391394	PRJCA008477	Ribo-seq	tassel1_1cm	[23]; DOI: 10.1038/s41588-022-01262-1		SRR18584245	PRJNA822292	Ribo-seq	tassel_1cm	[23]; DOI: 10.1038/s41588-022-01262-1
CRR391395	PRJCA008477	Ribo-seq	tassel2_1cm	[23]; DOI: 10.1038/s41588-022-01262-1		SRR18584246	PRJNA822292	Ribo-seq	tassel_1cm	[23]; DOI: 10.1038/s41588-022-01262-1
CRR391396	PRJCA008477	Ribo-seq	kernel1_6d	[23]; DOI: 10.1038/s41588-022-01262-1		SRR18584243	PRJNA822292	Ribo-seq	kernel_6d	[23]; DOI: 10.1038/s41588-022-01262-1
CRR391397	PRJCA008477	Ribo-seq	kernel2_6d	[23]; DOI: 10.1038/s41588-022-01262-1		SRR18584244	PRJNA822292	Ribo-seq	kernel_6d	[23]; DOI: 10.1038/s41588-022-01262-1
CRR391398	PRJCA008477	Ribo-seq	embryo1_15d	[23]; DOI: 10.1038/s41588-022-01262-1		SRR18584241	PRJNA822292	Ribo-seq	embryo_15d	[23]; DOI: 10.1038/s41588-022-01262-1
CRR391399	PRJCA008477	Ribo-seq	embryo2_15d	[23]; DOI: 10.1038/s41588-022-01262-1		SRR18584242	PRJNA822292	Ribo-seq	embryo_15d	[23]; DOI: 10.1038/s41588-022-01262-1
CRR391400	PRJCA008477	Ribo-seq	embryo1_20d	[23]; DOI: 10.1038/s41588-022-01262-1		SRR18584228	PRJNA822292	Ribo-seq	embryo_20d	[23]; DOI: 10.1038/s41588-022-01262-1
CRR391401	PRJCA008477	Ribo-seq	embryo2_20d	[23]; DOI: 10.1038/s41588-022-01262-1		SRR18584240	PRJNA822292	Ribo-seq	embryo_20d	[23]; DOI: 10.1038/s41588-022-01262-1
CRR391402	PRJCA008477	Ribo-seq	endosperm1_15d	[23]; DOI: 10.1038/s41588-022-01262-1		SRR18584226	PRJNA822292	Ribo-seq	endosperm_15d	[23]; DOI: 10.1038/s41588-022-01262-1
CRR391403	PRJCA008477	Ribo-seq	endosperm2_15d	[23]; DOI: 10.1038/s41588-022-01262-1		SRR18584238	PRJNA822292	Ribo-seq	endosperm_15d	[23]; DOI: 10.1038/s41588-022-01262-1
CRR391404	PRJCA008477	Ribo-seq	endosperm1_20d	[23]; DOI: 10.1038/s41588-022-01262-1		SRR18584236	PRJNA822292	Ribo-seq	endosperm_20d	[23]; DOI: 10.1038/s41588-022-01262-1
CRR391405	PRJCA008477	Ribo-seq	endosperm2_20d	[23]; DOI: 10.1038/s41588-022-01262-1		SRR18584237	PRJNA822292	Ribo-seq	endosperm_20d	[23]; DOI: 10.1038/s41588-022-01262-1
23. Han L, Zhong W, Qian J, Jin M, Tian P, Zhu W, Zhang H, Sun Y, Feng JW, Liu X, et al. A multi-omics integrative network map of maize. Nat Genet. 2022;10.1038/s41588-022-01262-1.

## Sheet: Sheet3
The NCBI accession numbers for 4 samples with two replicates.
Accession	Description	BioProject	BioSample	Reference
SRR13808055	Ribo-seq of maize: 14 days root	PRJNA637713	SAMN18087596	[20]; DOI: 10.1016/j.xplc.2021.100181
SRR13808056	Ribo-seq of maize: 14 days root	PRJNA637713	SAMN18087595	[20]; DOI: 10.1016/j.xplc.2021.100181
SRR13808057	Ribo-seq of maize: 14 days seedling	PRJNA637713	SAMN18087594	[20]; DOI: 10.1016/j.xplc.2021.100181
SRR13808058	Ribo-seq of maize: 14 days seedling	PRJNA637713	SAMN18087593	[20]; DOI: 10.1016/j.xplc.2021.100181
SRR13808053	Ribo-seq of maize: 14 days leaf	PRJNA637713	SAMN18087598	[20]; DOI: 10.1016/j.xplc.2021.100181
SRR13808054	Ribo-seq of maize: 14 days leaf	PRJNA637713	SAMN18087597	[20]; DOI: 10.1016/j.xplc.2021.100181
SRR13808062	Ribo-seq of maize: V12 tassel	PRJNA637713	SAMN18087590	[20]; DOI: 10.1016/j.xplc.2021.100181
SRR13808063	Ribo-seq of maize: V12 tassel	PRJNA637713	SAMN18087589	[20]; DOI: 10.1016/j.xplc.2021.100181
SRR13808023	RNA-seq of maize: 14 days leaf	PRJNA637713	SAMN18087598	[20]; DOI: 10.1016/j.xplc.2021.100181
SRR13808024	RNA-seq of maize: 14 days leaf	PRJNA637713	SAMN18087597	[20]; DOI: 10.1016/j.xplc.2021.100181
SRR13808025	RNA-seq of maize: 14 days root	PRJNA637713	SAMN18087596	[20]; DOI: 10.1016/j.xplc.2021.100181
SRR13808026	RNA-seq of maize: 14 days root	PRJNA637713	SAMN18087595	[20]; DOI: 10.1016/j.xplc.2021.100181
SRR13808028	RNA-seq of maize: 14 days seedling	PRJNA637713	SAMN18087594	[20]; DOI: 10.1016/j.xplc.2021.100181
SRR13808029	RNA-seq of maize: 14 days seedling	PRJNA637713	SAMN18087593	[20]; DOI: 10.1016/j.xplc.2021.100181
SRR13808032	RNA-seq of maize: V12 tassel	PRJNA637713	SAMN18087590	[20]; DOI: 10.1016/j.xplc.2021.100181
SRR13808033	RNA-seq of maize: V12 tassel	PRJNA637713	SAMN18087589	[20]; DOI: 10.1016/j.xplc.2021.100181
20. Zhu W, Xu J, Chen S, Chen J, Liang Y, Zhang C et al. Large-scale translatome profiling annotates the functional genome and reveals the key role of genic 3′ untranslated regions in translatomic variation in plants. Plant Commun. 2021;2(4):100181.
