# Supplementary material for: A translatome-transcriptome multi-omics gene regulatory network reveals the complicated functional landscape of maize
Source: Genome Biol. 2023 Mar 29;24:60. doi: 10.1186/s13059-023-02890-4 (PMC10053466; doi:10.1186/s13059-023-02890-4)
Supplement: Supplementary file 14 — Additional file 14. Predicted regulatory pairs of high-confidence GRN. [file 13059_2023_2890_MOESM14_ESM.zip › 13059_2023_2890_MOESM14_ESM.xml]

TFs	Targets
Zm00001d000179	Zm00001d035981
Zm00001d020495	Zm00001d049267
Zm00001d002075	Zm00001d029526
Zm00001d025339	Zm00001d017427
Zm00001d032694	Zm00001d013209
Zm00001d027679	Zm00001d027642
Zm00001d021089	Zm00001d051869
Zm00001d008695	Zm00001d014278
Zm00001d053855	Zm00001d007072
Zm00001d038698	Zm00001d016744
Zm00001d003822	Zm00001d047489
Zm00001d023541	Zm00001d016741
Zm00001d020923	Zm00001d045454
Zm00001d043968	Zm00001d003411
Zm00001d026317	Zm00001d033878
Zm00001d021236	Zm00001d029917
Zm00001d037994	Zm00001d016565
Zm00001d040527	Zm00001d047057
Zm00001d010060	Zm00001d004762
Zm00001d021424	Zm00001d038405
Zm00001d033215	Zm00001d032929
Zm00001d037941	Zm00001d028004
Zm00001d041831	Zm00001d020344
Zm00001d009619	Zm00001d031558
Zm00001d040536	Zm00001d035434
Zm00001d008225	Zm00001d032318
Zm00001d009160	Zm00001d036450
Zm00001d053220	Zm00001d050259
Zm00001d027855	Zm00001d040060
Zm00001d006209	Zm00001d031808
Zm00001d002747	Zm00001d030790
Zm00001d051387	Zm00001d017604
Zm00001d027587	Zm00001d037234
Zm00001d017176	Zm00001d016483
Zm00001d036050	Zm00001d027313
Zm00001d008612	Zm00001d021177
Zm00001d011470	Zm00001d036366
Zm00001d002452	Zm00001d002452
Zm00001d048588	Zm00001d021444
Zm00001d049800	Zm00001d002091
Zm00001d021236	Zm00001d010720
Zm00001d006157	Zm00001d018194
Zm00001d014863	Zm00001d029126
Zm00001d013801	Zm00001d036608
Zm00001d026271	Zm00001d025374
Zm00001d040426	Zm00001d033753
Zm00001d041740	Zm00001d029853
Zm00001d045661	Zm00001d001861
Zm00001d029896	Zm00001d029896
Zm00001d014507	Zm00001d022269
Zm00001d028537	Zm00001d016675
Zm00001d018056	Zm00001d042833
Zm00001d031625	Zm00001d007300
Zm00001d046223	Zm00001d000041
Zm00001d040536	Zm00001d009927
Zm00001d028984	Zm00001d045434
Zm00001d014201	Zm00001d042425
Zm00001d026113	Zm00001d046711
Zm00001d042263	Zm00001d050032
Zm00001d021537	Zm00001d010431
Zm00001d027431	Zm00001d027431
Zm00001d051577	Zm00001d016095
Zm00001d039004	Zm00001d047150
Zm00001d021537	Zm00001d023243
Zm00001d022002	Zm00001d036255
Zm00001d034515	Zm00001d002130
Zm00001d024488	Zm00001d025753
Zm00001d028297	Zm00001d047680
Zm00001d038338	Zm00001d024891
Zm00001d052717	Zm00001d012819
Zm00001d024160	Zm00001d004552
Zm00001d038930	Zm00001d050198
Zm00001d033379	Zm00001d045583
Zm00001d027335	Zm00001d007571
Zm00001d010967	Zm00001d010546
Zm00001d000247	Zm00001d008587
Zm00001d051294	Zm00001d052137
Zm00001d002945	Zm00001d020881
Zm00001d050242	Zm00001d033847
Zm00001d004358	Zm00001d009163
Zm00001d026351	Zm00001d020615
Zm00001d044463	Zm00001d033982
Zm00001d036364	Zm00001d010231
Zm00001d048199	Zm00001d016568
Zm00001d021790	Zm00001d037029
Zm00001d018380	Zm00001d048334
Zm00001d017911	Zm00001d040621
Zm00001d021403	Zm00001d021403
Zm00001d010616	Zm00001d047190
Zm00001d021389	Zm00001d002126
Zm00001d008399	Zm00001d026670
Zm00001d006028	Zm00001d002184
Zm00001d037098	Zm00001d033553
Zm00001d036297	Zm00001d004689
Zm00001d043131	Zm00001d053350
Zm00001d022259	Zm00001d040527
Zm00001d049135	Zm00001d003179
Zm00001d048603	Zm00001d021929
Zm00001d006619	Zm00001d035553
Zm00001d011297	Zm00001d023651
Zm00001d002929	Zm00001d029686
Zm00001d017908	Zm00001d020615
Zm00001d046664	Zm00001d003334
Zm00001d028999	Zm00001d043062
Zm00001d002482	Zm00001d045295
Zm00001d025896	Zm00001d041751
Zm00001d002545	Zm00001d018238
Zm00001d021424	Zm00001d045774
Zm00001d025864	Zm00001d008758
Zm00001d043153	Zm00001d047762
Zm00001d028472	Zm00001d016866
Zm00001d002143	Zm00001d021761
Zm00001d024644	Zm00001d040519
Zm00001d013801	Zm00001d011193
Zm00001d021761	Zm00001d040670
Zm00001d017513	Zm00001d019699
Zm00001d051149	Zm00001d001774
Zm00001d026448	Zm00001d041662
Zm00001d051267	Zm00001d034893
Zm00001d006791	Zm00001d007187
Zm00001d032178	Zm00001d007187
Zm00001d039272	Zm00001d042793
Zm00001d016520	Zm00001d052268
Zm00001d018571	Zm00001d037611
Zm00001d031182	Zm00001d015704
Zm00001d036551	Zm00001d016811
Zm00001d031840	Zm00001d034480
Zm00001d027678	Zm00001d008924
Zm00001d042736	Zm00001d005602
Zm00001d026351	Zm00001d045738
Zm00001d012067	Zm00001d012067
Zm00001d016052	Zm00001d009341
Zm00001d026351	Zm00001d026406
Zm00001d013202	Zm00001d016588
Zm00001d023669	Zm00001d002131
Zm00001d010812	Zm00001d041204
Zm00001d051267	Zm00001d043395
Zm00001d023927	Zm00001d049678
Zm00001d027679	Zm00001d026431
Zm00001d006791	Zm00001d018792
Zm00001d043452	Zm00001d020014
Zm00001d035195	Zm00001d046651
Zm00001d046981	Zm00001d022424
Zm00001d026218	Zm00001d037759
Zm00001d006027	Zm00001d009554
Zm00001d040152	Zm00001d014564
Zm00001d005841	Zm00001d042114
Zm00001d039467	Zm00001d017482
Zm00001d020790	Zm00001d040741
Zm00001d025757	Zm00001d024300
Zm00001d043368	Zm00001d020867
Zm00001d016361	Zm00001d016361
Zm00001d034277	Zm00001d021901
Zm00001d005892	Zm00001d014001
Zm00001d008601	Zm00001d018118
Zm00001d047081	Zm00001d012578
Zm00001d028721	Zm00001d046234
Zm00001d051891	Zm00001d031599
Zm00001d021268	Zm00001d032199
Zm00001d047579	Zm00001d029241
Zm00001d008528	Zm00001d025574
Zm00001d045107	Zm00001d019983
Zm00001d030907	Zm00001d044573
Zm00001d015743	Zm00001d034249
Zm00001d018208	Zm00001d040883
Zm00001d013801	Zm00001d048851
Zm00001d006028	Zm00001d003057
Zm00001d020923	Zm00001d010521
Zm00001d027852	Zm00001d039914
Zm00001d016154	Zm00001d001989
Zm00001d014507	Zm00001d044136
Zm00001d025339	Zm00001d049507
Zm00001d043706	Zm00001d004753
Zm00001d018097	Zm00001d041645
Zm00001d013443	Zm00001d017121
Zm00001d028297	Zm00001d021690
Zm00001d011134	Zm00001d015654
Zm00001d020267	Zm00001d026603
Zm00001d031109	Zm00001d008905
Zm00001d042830	Zm00001d037493
Zm00001d042736	Zm00001d018087
Zm00001d008648	Zm00001d038807
Zm00001d035084	Zm00001d021655
Zm00001d027928	Zm00001d007158
Zm00001d031092	Zm00001d031092
Zm00001d037221	Zm00001d001820
Zm00001d027855	Zm00001d038069
Zm00001d030644	Zm00001d003630
Zm00001d038087	Zm00001d042420
Zm00001d011515	Zm00001d038047
Zm00001d021089	Zm00001d046149
Zm00001d007868	Zm00001d021706
Zm00001d037836	Zm00001d004541
Zm00001d039119	Zm00001d030345
Zm00001d008872	Zm00001d031545
Zm00001d026485	Zm00001d048551
Zm00001d044857	Zm00001d013089
Zm00001d011515	Zm00001d022464
Zm00001d012688	Zm00001d017615
Zm00001d053124	Zm00001d024635
Zm00001d042717	Zm00001d033385
Zm00001d043902	Zm00001d043113
Zm00001d002760	Zm00001d008924
Zm00001d034891	Zm00001d017444
Zm00001d018971	Zm00001d011012
Zm00001d048493	Zm00001d030346
Zm00001d027924	Zm00001d020268
Zm00001d010933	Zm00001d010736
Zm00001d033413	Zm00001d045450
Zm00001d008817	Zm00001d022082
Zm00001d003293	Zm00001d003293
Zm00001d025684	Zm00001d017493
Zm00001d029711	Zm00001d014386
Zm00001d025864	Zm00001d029093
Zm00001d025141	Zm00001d015289
Zm00001d031723	Zm00001d019613
Zm00001d043231	Zm00001d019265
Zm00001d010933	Zm00001d032344
Zm00001d047579	Zm00001d033401
Zm00001d034891	Zm00001d002422
Zm00001d009435	Zm00001d027411
Zm00001d013801	Zm00001d021289
Zm00001d041472	Zm00001d038362
Zm00001d043231	Zm00001d048812
Zm00001d008817	Zm00001d047750
Zm00001d009103	Zm00001d017069
Zm00001d032316	Zm00001d026593
Zm00001d047182	Zm00001d036306
Zm00001d033379	Zm00001d036963
Zm00001d038355	Zm00001d015234
Zm00001d032683	Zm00001d049834
Zm00001d023465	Zm00001d002372
Zm00001d014405	Zm00001d007753
Zm00001d052750	Zm00001d005047
Zm00001d051239	Zm00001d013185
Zm00001d050443	Zm00001d021414
Zm00001d046774	Zm00001d009820
Zm00001d038023	Zm00001d042643
Zm00001d033848	Zm00001d030007
Zm00001d021389	Zm00001d002133
Zm00001d050730	Zm00001d024291
Zm00001d012516	Zm00001d042575
Zm00001d009939	Zm00001d005535
Zm00001d013357	Zm00001d005252
Zm00001d052725	Zm00001d034424
Zm00001d027431	Zm00001d044686
Zm00001d039383	Zm00001d052734
Zm00001d012015	Zm00001d003310
Zm00001d002754	Zm00001d030550
Zm00001d052380	Zm00001d042631
Zm00001d032178	Zm00001d046891
Zm00001d002661	Zm00001d047489
Zm00001d027587	Zm00001d047489
Zm00001d009160	Zm00001d047489
Zm00001d011515	Zm00001d009596
Zm00001d018097	Zm00001d038453
Zm00001d018208	Zm00001d009417
Zm00001d031655	Zm00001d050359
Zm00001d030577	Zm00001d002019
Zm00001d034045	Zm00001d008939
Zm00001d050551	Zm00001d027625
Zm00001d016957	Zm00001d002382
Zm00001d020025	Zm00001d020025
Zm00001d048647	Zm00001d034270
Zm00001d033719	Zm00001d023655
Zm00001d050269	Zm00001d012061
Zm00001d014013	Zm00001d014013
Zm00001d026317	Zm00001d033612
Zm00001d038013	Zm00001d033612
Zm00001d020405	Zm00001d048471
Zm00001d038338	Zm00001d015427
Zm00001d005028	Zm00001d016792
Zm00001d038930	Zm00001d014525
Zm00001d051316	Zm00001d007310
Zm00001d017782	Zm00001d007012
Zm00001d008190	Zm00001d039032
Zm00001d024543	Zm00001d042425
Zm00001d051480	Zm00001d048829
Zm00001d008800	Zm00001d044601
Zm00001d008399	Zm00001d009903
Zm00001d002143	Zm00001d025575
Zm00001d018930	Zm00001d030627
Zm00001d024883	Zm00001d024886
Zm00001d005055	Zm00001d043153
Zm00001d048588	Zm00001d008405
Zm00001d017422	Zm00001d049170
Zm00001d053210	Zm00001d047447
Zm00001d027924	Zm00001d042446
Zm00001d023424	Zm00001d027941
Zm00001d002761	Zm00001d002382
Zm00001d046947	Zm00001d041726
Zm00001d026120	Zm00001d011392
Zm00001d023927	Zm00001d048025
Zm00001d030191	Zm00001d053983
Zm00001d046568	Zm00001d002454
Zm00001d003195	Zm00001d029897
Zm00001d003176	Zm00001d044445
Zm00001d037941	Zm00001d031186
Zm00001d042319	Zm00001d005971
Zm00001d026231	Zm00001d045098
Zm00001d005875	Zm00001d025201
Zm00001d032032	Zm00001d032177
Zm00001d020495	Zm00001d035761
Zm00001d005919	Zm00001d033484
Zm00001d014377	Zm00001d029215
Zm00001d020267	Zm00001d017782
Zm00001d043706	Zm00001d043706
Zm00001d047216	Zm00001d050716
Zm00001d003162	Zm00001d002001
Zm00001d031487	Zm00001d011117
Zm00001d052069	Zm00001d020309
Zm00001d008578	Zm00001d023217
Zm00001d037315	Zm00001d020980
Zm00001d049094	Zm00001d035757
Zm00001d048046	Zm00001d048883
Zm00001d038683	Zm00001d043129
Zm00001d017591	Zm00001d021935
Zm00001d048623	Zm00001d018318
Zm00001d026204	Zm00001d030158
Zm00001d030644	Zm00001d016800
Zm00001d046967	Zm00001d046967
Zm00001d053841	Zm00001d034828
Zm00001d052038	Zm00001d018625
Zm00001d002439	Zm00001d011938
Zm00001d051838	Zm00001d023340
Zm00001d015118	Zm00001d024037
Zm00001d039532	Zm00001d005936
Zm00001d007329	Zm00001d033607
Zm00001d052750	Zm00001d017146
Zm00001d017782	Zm00001d027363
Zm00001d049223	Zm00001d043201
Zm00001d053151	Zm00001d042786
Zm00001d027939	Zm00001d020590
Zm00001d051371	Zm00001d004363
Zm00001d026120	Zm00001d016492
Zm00001d017986	Zm00001d031750
Zm00001d036298	Zm00001d020583
Zm00001d049165	Zm00001d027401
Zm00001d039006	Zm00001d008592
Zm00001d048004	Zm00001d037713
Zm00001d046402	Zm00001d014680
Zm00001d026628	Zm00001d010197
Zm00001d042463	Zm00001d002343
Zm00001d045107	Zm00001d046007
Zm00001d017908	Zm00001d024865
Zm00001d051527	Zm00001d009683
Zm00001d027678	Zm00001d025754
Zm00001d053841	Zm00001d029023
Zm00001d013801	Zm00001d023290
Zm00001d034751	Zm00001d053974
Zm00001d029963	Zm00001d012819
Zm00001d053855	Zm00001d011900
Zm00001d007188	Zm00001d012819
Zm00001d012746	Zm00001d018709
Zm00001d004541	Zm00001d038946
Zm00001d033870	Zm00001d054011
Zm00001d053841	Zm00001d024310
Zm00001d031655	Zm00001d042135
Zm00001d020804	Zm00001d020804
Zm00001d013208	Zm00001d044153
Zm00001d005884	Zm00001d002033
Zm00001d005016	Zm00001d025624
Zm00001d002661	Zm00001d036438
Zm00001d021927	Zm00001d023677
Zm00001d020941	Zm00001d038576
Zm00001d049294	Zm00001d004143
Zm00001d014690	Zm00001d051628
Zm00001d033262	Zm00001d009431
Zm00001d027431	Zm00001d024734
Zm00001d031561	Zm00001d045027
Zm00001d046246	Zm00001d005334
Zm00001d035323	Zm00001d012924
Zm00001d036148	Zm00001d018255
Zm00001d002429	Zm00001d006865
Zm00001d026240	Zm00001d018103
Zm00001d002760	Zm00001d048577
Zm00001d045112	Zm00001d052276
Zm00001d043699	Zm00001d043610
Zm00001d002285	Zm00001d031785
Zm00001d052254	Zm00001d027504
Zm00001d012823	Zm00001d029688
Zm00001d049991	Zm00001d017553
Zm00001d042864	Zm00001d011117
Zm00001d053210	Zm00001d047150
Zm00001d020941	Zm00001d032361
Zm00001d019865	Zm00001d048301
Zm00001d051239	Zm00001d018158
Zm00001d006565	Zm00001d006232
Zm00001d016520	Zm00001d023575
Zm00001d050893	Zm00001d023575
Zm00001d012273	Zm00001d035447
Zm00001d040611	Zm00001d011204
Zm00001d017462	Zm00001d035776
Zm00001d046751	Zm00001d037305
Zm00001d051700	Zm00001d046915
Zm00001d015639	Zm00001d015798
Zm00001d043696	Zm00001d021300
Zm00001d005970	Zm00001d020617
Zm00001d006791	Zm00001d020752
Zm00001d013208	Zm00001d020297
Zm00001d020874	Zm00001d046626
Zm00001d040426	Zm00001d029375
Zm00001d033610	Zm00001d044971
Zm00001d020790	Zm00001d005674
Zm00001d048227	Zm00001d022072
Zm00001d041056	Zm00001d005674
Zm00001d039004	Zm00001d032776
Zm00001d038832	Zm00001d037273
Zm00001d027546	Zm00001d043235
Zm00001d007382	Zm00001d011966
Zm00001d002654	Zm00001d048849
Zm00001d036551	Zm00001d048849
Zm00001d042396	Zm00001d038758
Zm00001d016119	Zm00001d046913
Zm00001d012553	Zm00001d023757
Zm00001d048229	Zm00001d044534
Zm00001d021423	Zm00001d035434
Zm00001d022256	Zm00001d019477
Zm00001d008648	Zm00001d029256
Zm00001d026317	Zm00001d050948
Zm00001d008800	Zm00001d004136
Zm00001d043420	Zm00001d009127
Zm00001d018056	Zm00001d002837
Zm00001d018191	Zm00001d040805
Zm00001d037158	Zm00001d032806
Zm00001d021423	Zm00001d037167
Zm00001d023316	Zm00001d004978
Zm00001d043474	Zm00001d011669
Zm00001d017702	Zm00001d005980
Zm00001d053855	Zm00001d021295
Zm00001d037528	Zm00001d020697
Zm00001d043696	Zm00001d046322
Zm00001d014201	Zm00001d044478
Zm00001d002545	Zm00001d005818
Zm00001d039006	Zm00001d049975
Zm00001d002429	Zm00001d049975
Zm00001d016298	Zm00001d027727
Zm00001d025060	Zm00001d012760
Zm00001d041740	Zm00001d038362
Zm00001d037334	Zm00001d003938
Zm00001d026628	Zm00001d003938
Zm00001d036494	Zm00001d007475
Zm00001d048471	Zm00001d047235
Zm00001d035609	Zm00001d025275
Zm00001d029512	Zm00001d032381
Zm00001d042721	Zm00001d018709
Zm00001d032694	Zm00001d028826
Zm00001d048227	Zm00001d003499
Zm00001d037941	Zm00001d036630
Zm00001d048527	Zm00001d008330
Zm00001d036692	Zm00001d020585
Zm00001d017478	Zm00001d022354
Zm00001d016873	Zm00001d017639
Zm00001d007436	Zm00001d002624
Zm00001d035295	Zm00001d011355
Zm00001d023927	Zm00001d023927
Zm00001d050310	Zm00001d048247
Zm00001d003195	Zm00001d037228
Zm00001d022424	Zm00001d049406
Zm00001d035470	Zm00001d006428
Zm00001d011712	Zm00001d009779
Zm00001d031625	Zm00001d022242
Zm00001d002649	Zm00001d021707
Zm00001d006165	Zm00001d049223
Zm00001d038683	Zm00001d032775
Zm00001d040682	Zm00001d020901
Zm00001d048623	Zm00001d030282
Zm00001d039581	Zm00001d018957
Zm00001d049687	Zm00001d012982
Zm00001d013003	Zm00001d014650
Zm00001d046126	Zm00001d014152
Zm00001d033870	Zm00001d016916
Zm00001d049678	Zm00001d008283
Zm00001d012280	Zm00001d008283
Zm00001d006578	Zm00001d020736
Zm00001d015639	Zm00001d019712
Zm00001d024905	Zm00001d021201
Zm00001d048682	Zm00001d050383
Zm00001d008403	Zm00001d049137
Zm00001d050310	Zm00001d014074
Zm00001d004541	Zm00001d036448
Zm00001d028297	Zm00001d000001
Zm00001d035535	Zm00001d048829
Zm00001d024905	Zm00001d049163
Zm00001d041831	Zm00001d044267
Zm00001d008800	Zm00001d046569
Zm00001d027530	Zm00001d014965
Zm00001d036298	Zm00001d014965
Zm00001d032032	Zm00001d014965
Zm00001d002794	Zm00001d012936
Zm00001d043687	Zm00001d002103
Zm00001d045507	Zm00001d040508
Zm00001d013357	Zm00001d040508
Zm00001d040611	Zm00001d017317
Zm00001d040186	Zm00001d012525
Zm00001d040426	Zm00001d050434
Zm00001d051697	Zm00001d002103
Zm00001d049800	Zm00001d050938
Zm00001d039437	Zm00001d038064
Zm00001d040426	Zm00001d019947
Zm00001d013555	Zm00001d016935
Zm00001d037029	Zm00001d006364
Zm00001d027435	Zm00001d033147
Zm00001d026491	Zm00001d047696
Zm00001d017908	Zm00001d003176
Zm00001d017366	Zm00001d002564
Zm00001d003626	Zm00001d017461
Zm00001d038930	Zm00001d038065
Zm00001d053841	Zm00001d053732
Zm00001d036356	Zm00001d028424
Zm00001d003601	Zm00001d047491
Zm00001d052112	Zm00001d018364
Zm00001d014378	Zm00001d027748
Zm00001d020826	Zm00001d041611
Zm00001d034891	Zm00001d052741
Zm00001d025275	Zm00001d004013
Zm00001d024160	Zm00001d017386
Zm00001d039496	Zm00001d045513
Zm00001d052357	Zm00001d047116
Zm00001d047519	Zm00001d048709
Zm00001d013385	Zm00001d042370
Zm00001d004541	Zm00001d040448
Zm00001d013399	Zm00001d016041
Zm00001d045046	Zm00001d043558
Zm00001d010740	Zm00001d050304
Zm00001d008800	Zm00001d051458
Zm00001d034984	Zm00001d034984
Zm00001d040148	Zm00001d014758
Zm00001d032694	Zm00001d031209
Zm00001d038832	Zm00001d009122
Zm00001d041497	Zm00001d018939
Zm00001d022088	Zm00001d022088
Zm00001d016737	Zm00001d034900
Zm00001d023316	Zm00001d034790
Zm00001d049870	Zm00001d052673
Zm00001d020242	Zm00001d034283
Zm00001d031745	Zm00001d053065
Zm00001d002754	Zm00001d033649
Zm00001d037941	Zm00001d009495
Zm00001d023336	Zm00001d037681
Zm00001d016119	Zm00001d002051
Zm00001d013357	Zm00001d050827
Zm00001d029736	Zm00001d020693
Zm00001d022542	Zm00001d016474
Zm00001d030907	Zm00001d015141
Zm00001d028413	Zm00001d019035
Zm00001d005055	Zm00001d003085
Zm00001d040019	Zm00001d035462
Zm00001d034298	Zm00001d042683
Zm00001d022550	Zm00001d051564
Zm00001d031625	Zm00001d009938
Zm00001d025233	Zm00001d038136
Zm00001d037140	Zm00001d032948
Zm00001d025060	Zm00001d048116
Zm00001d043131	Zm00001d016459
Zm00001d042920	Zm00001d016459
Zm00001d050698	Zm00001d037234
Zm00001d000238	Zm00001d037010
Zm00001d028962	Zm00001d011654
Zm00001d028625	Zm00001d044575
Zm00001d031009	Zm00001d015839
Zm00001d038994	Zm00001d029820
Zm00001d051865	Zm00001d042880
Zm00001d026542	Zm00001d023323
Zm00001d033310	Zm00001d009919
Zm00001d021191	Zm00001d048809
Zm00001d041474	Zm00001d030018
Zm00001d037140	Zm00001d037245
Zm00001d038451	Zm00001d026394
Zm00001d052038	Zm00001d007060
Zm00001d046405	Zm00001d050716
Zm00001d021208	Zm00001d033262
Zm00001d043950	Zm00001d040020
Zm00001d004358	Zm00001d053046
Zm00001d011470	Zm00001d020540
Zm00001d012296	Zm00001d014499
Zm00001d012553	Zm00001d036535
Zm00001d016255	Zm00001d016255
Zm00001d018729	Zm00001d038866
Zm00001d034503	Zm00001d041760
Zm00001d048603	Zm00001d037096
Zm00001d042396	Zm00001d018377
Zm00001d051697	Zm00001d018377
Zm00001d012746	Zm00001d035445
Zm00001d040611	Zm00001d027852
Zm00001d005584	Zm00001d030230
Zm00001d045212	Zm00001d018925
Zm00001d021516	Zm00001d013083
Zm00001d034515	Zm00001d024677
Zm00001d051316	Zm00001d017427
Zm00001d019865	Zm00001d043878
Zm00001d031008	Zm00001d004051
Zm00001d031182	Zm00001d023695
Zm00001d027587	Zm00001d012383
Zm00001d038355	Zm00001d009014
Zm00001d006619	Zm00001d052108
Zm00001d035195	Zm00001d032298
Zm00001d003195	Zm00001d007214
Zm00001d002452	Zm00001d049925
Zm00001d044272	Zm00001d000224
Zm00001d012296	Zm00001d022278
Zm00001d011413	Zm00001d017606
Zm00001d037029	Zm00001d017399
Zm00001d039019	Zm00001d044660
Zm00001d038832	Zm00001d028702
Zm00001d051458	Zm00001d011179
Zm00001d008190	Zm00001d020332
Zm00001d009622	Zm00001d020332
Zm00001d005016	Zm00001d039285
Zm00001d017642	Zm00001d017642
Zm00001d043060	Zm00001d006184
Zm00001d048199	Zm00001d037802
Zm00001d023558	Zm00001d012712
Zm00001d037317	Zm00001d041833
Zm00001d013357	Zm00001d045425
Zm00001d041923	Zm00001d013035
Zm00001d046126	Zm00001d012765
Zm00001d022613	Zm00001d007940
Zm00001d008403	Zm00001d019155
Zm00001d051018	Zm00001d042451
Zm00001d007188	Zm00001d029651
Zm00001d028974	Zm00001d043600
Zm00001d001945	Zm00001d038937
Zm00001d041740	Zm00001d037035
Zm00001d002452	Zm00001d006065
Zm00001d034515	Zm00001d015374
Zm00001d033719	Zm00001d033334
Zm00001d008800	Zm00001d008394
Zm00001d048448	Zm00001d044276
Zm00001d041445	Zm00001d053515
Zm00001d027846	Zm00001d007581
Zm00001d027587	Zm00001d029437
Zm00001d003293	Zm00001d048588
Zm00001d028445	Zm00001d001789
Zm00001d031182	Zm00001d003292
Zm00001d006110	Zm00001d025063
Zm00001d039383	Zm00001d029336
Zm00001d020460	Zm00001d042096
Zm00001d033898	Zm00001d037620
Zm00001d033413	Zm00001d038371
Zm00001d037029	Zm00001d048306
Zm00001d026252	Zm00001d031875
Zm00001d040527	Zm00001d033637
Zm00001d021934	Zm00001d039495
Zm00001d033310	Zm00001d023895
Zm00001d020705	Zm00001d007341
Zm00001d002654	Zm00001d029618
Zm00001d007465	Zm00001d030601
Zm00001d025669	Zm00001d040888
Zm00001d038584	Zm00001d009626
Zm00001d024644	Zm00001d036037
Zm00001d016952	Zm00001d051442
Zm00001d015468	Zm00001d012846
Zm00001d014814	Zm00001d007978
Zm00001d015468	Zm00001d054106
Zm00001d029736	Zm00001d034007
Zm00001d048991	Zm00001d024412
Zm00001d002025	Zm00001d007758
Zm00001d043231	Zm00001d010321
Zm00001d045581	Zm00001d010321
Zm00001d002661	Zm00001d010321
Zm00001d025684	Zm00001d014110
Zm00001d034277	Zm00001d047425
Zm00001d037334	Zm00001d019329
Zm00001d006157	Zm00001d012383
Zm00001d016873	Zm00001d054066
Zm00001d004358	Zm00001d009150
Zm00001d051865	Zm00001d046595
Zm00001d049687	Zm00001d018959
Zm00001d008399	Zm00001d051799
Zm00001d010842	Zm00001d031415
Zm00001d026485	Zm00001d008569
Zm00001d053397	Zm00001d020180
Zm00001d020790	Zm00001d027878
Zm00001d005939	Zm00001d003017
Zm00001d034751	Zm00001d053807
Zm00001d013208	Zm00001d021324
Zm00001d011712	Zm00001d026037
Zm00001d023402	Zm00001d051804
Zm00001d043922	Zm00001d016979
Zm00001d047182	Zm00001d012983
Zm00001d044463	Zm00001d038318
Zm00001d029934	Zm00001d045462
Zm00001d037334	Zm00001d024155
Zm00001d030678	Zm00001d030678
Zm00001d022088	Zm00001d044849
Zm00001d017712	Zm00001d007705
Zm00001d038355	Zm00001d049224
Zm00001d034298	Zm00001d029552
Zm00001d013307	Zm00001d029329
Zm00001d039006	Zm00001d045978
Zm00001d017409	Zm00001d027387
Zm00001d006319	Zm00001d011213
Zm00001d046405	Zm00001d027850
Zm00001d009160	Zm00001d009160
Zm00001d012280	Zm00001d044921
Zm00001d042363	Zm00001d017489
Zm00001d033267	Zm00001d046652
Zm00001d024321	Zm00001d035019
Zm00001d015226	Zm00001d053412
Zm00001d005055	Zm00001d036982
Zm00001d033407	Zm00001d043784
Zm00001d038357	Zm00001d052660
Zm00001d043452	Zm00001d035124
Zm00001d039032	Zm00001d036003
Zm00001d002429	Zm00001d032019
Zm00001d032683	Zm00001d032683
Zm00001d046405	Zm00001d033044
Zm00001d017207	Zm00001d007059
Zm00001d017788	Zm00001d006343
Zm00001d012128	Zm00001d028571
Zm00001d018729	Zm00001d039148
Zm00001d002867	Zm00001d045204
Zm00001d038717	Zm00001d038717
Zm00001d005566	Zm00001d038300
Zm00001d013385	Zm00001d053017
Zm00001d040536	Zm00001d051404
Zm00001d047519	Zm00001d027755
Zm00001d029736	Zm00001d027444
Zm00001d006578	Zm00001d042950
Zm00001d013208	Zm00001d012158
Zm00001d042319	Zm00001d028550
Zm00001d019712	Zm00001d054014
Zm00001d013409	Zm00001d007507
Zm00001d006053	Zm00001d032570
Zm00001d052357	Zm00001d032570
Zm00001d009066	Zm00001d032069
Zm00001d011237	Zm00001d047117
Zm00001d010948	Zm00001d023915
Zm00001d043968	Zm00001d029027
Zm00001d037317	Zm00001d002086
Zm00001d021191	Zm00001d037091
Zm00001d025944	Zm00001d022166
Zm00001d035084	Zm00001d032155
Zm00001d048734	Zm00001d003725
Zm00001d040554	Zm00001d028373
Zm00001d012968	Zm00001d038061
Zm00001d020242	Zm00001d034253
Zm00001d000112	Zm00001d043655
Zm00001d018380	Zm00001d040678
Zm00001d028930	Zm00001d005250
Zm00001d030907	Zm00001d047838
Zm00001d043117	Zm00001d019291
Zm00001d042263	Zm00001d009030
Zm00001d049889	Zm00001d020938
Zm00001d029402	Zm00001d043706
Zm00001d017478	Zm00001d028005
Zm00001d002762	Zm00001d043411
Zm00001d044825	Zm00001d041693
Zm00001d043062	Zm00001d007827
Zm00001d051371	Zm00001d024353
Zm00001d023931	Zm00001d039010
Zm00001d049495	Zm00001d043059
Zm00001d020492	Zm00001d041701
Zm00001d018260	Zm00001d053640
Zm00001d027846	Zm00001d018130
Zm00001d002618	Zm00001d002618
Zm00001d033413	Zm00001d051589
Zm00001d020874	Zm00001d013595
Zm00001d053178	Zm00001d053239
Zm00001d019207	Zm00001d019450
Zm00001d020384	Zm00001d028770
Zm00001d036796	Zm00001d010788
Zm00001d008648	Zm00001d013829
Zm00001d043094	Zm00001d033726
Zm00001d002799	Zm00001d042695
Zm00001d017478	Zm00001d028572
Zm00001d042721	Zm00001d051628
Zm00001d047878	Zm00001d017961
Zm00001d017560	Zm00001d045431
Zm00001d040651	Zm00001d045431
Zm00001d006619	Zm00001d012747
Zm00001d017911	Zm00001d013105
Zm00001d006293	Zm00001d052138
Zm00001d040775	Zm00001d027719
Zm00001d046740	Zm00001d020424
Zm00001d046246	Zm00001d016746
Zm00001d029402	Zm00001d039345
Zm00001d022613	Zm00001d012556
Zm00001d049860	Zm00001d006596
Zm00001d035224	Zm00001d014786
Zm00001d025483	Zm00001d052971
Zm00001d051140	Zm00001d028750
Zm00001d020939	Zm00001d032855
Zm00001d029020	Zm00001d024681
Zm00001d015226	Zm00001d016008
Zm00001d049678	Zm00001d047275
Zm00001d042482	Zm00001d033389
Zm00001d044004	Zm00001d051110
Zm00001d039267	Zm00001d045643
Zm00001d044065	Zm00001d037932
Zm00001d050269	Zm00001d009028
Zm00001d045283	Zm00001d011434
Zm00001d041926	Zm00001d029223
Zm00001d012757	Zm00001d041656
Zm00001d028936	Zm00001d021949
Zm00001d013547	Zm00001d004731
Zm00001d041142	Zm00001d040344
Zm00001d024220	Zm00001d038281
Zm00001d048227	Zm00001d022062
Zm00001d013357	Zm00001d027317
Zm00001d052717	Zm00001d023468
Zm00001d034282	Zm00001d002296
Zm00001d017642	Zm00001d017203
Zm00001d014656	Zm00001d045069
Zm00001d002143	Zm00001d020636
Zm00001d004102	Zm00001d026560
Zm00001d039750	Zm00001d045339
Zm00001d034751	Zm00001d042843
Zm00001d006619	Zm00001d017645
Zm00001d008528	Zm00001d050400
Zm00001d050960	Zm00001d007594
Zm00001d021208	Zm00001d037242
Zm00001d039764	Zm00001d028266
Zm00001d020242	Zm00001d025286
Zm00001d031655	Zm00001d020636
Zm00001d011969	Zm00001d020636
Zm00001d015759	Zm00001d029185
Zm00001d038357	Zm00001d048683
Zm00001d018930	Zm00001d041443
Zm00001d009599	Zm00001d004309
Zm00001d013895	Zm00001d038644
Zm00001d031717	Zm00001d006002
Zm00001d009468	Zm00001d038640
Zm00001d003822	Zm00001d008209
Zm00001d042968	Zm00001d008209
Zm00001d021191	Zm00001d018837
Zm00001d024644	Zm00001d041181
Zm00001d051788	Zm00001d051788
Zm00001d054038	Zm00001d006002
Zm00001d040527	Zm00001d022264
Zm00001d005016	Zm00001d029062
Zm00001d022526	Zm00001d035741
Zm00001d047563	Zm00001d033917
Zm00001d020705	Zm00001d002933
Zm00001d029963	Zm00001d029963
Zm00001d015201	Zm00001d012567
Zm00001d017712	Zm00001d047981
Zm00001d049173	Zm00001d043515
Zm00001d017642	Zm00001d010814
Zm00001d048471	Zm00001d007311
Zm00001d034571	Zm00001d031212
Zm00001d005875	Zm00001d031212
Zm00001d035195	Zm00001d050284
Zm00001d041549	Zm00001d042269
Zm00001d016957	Zm00001d030391
Zm00001d016737	Zm00001d040464
Zm00001d034033	Zm00001d021587
Zm00001d032206	Zm00001d025960
Zm00001d053890	Zm00001d051241
Zm00001d008869	Zm00001d007351
Zm00001d014286	Zm00001d033094
Zm00001d029963	Zm00001d027454
Zm00001d011297	Zm00001d011393
Zm00001d038225	Zm00001d014335
Zm00001d042892	Zm00001d038451
Zm00001d004095	Zm00001d005437
Zm00001d036726	Zm00001d038998
Zm00001d018198	Zm00001d016472
Zm00001d049173	Zm00001d001915
Zm00001d020405	Zm00001d044030
Zm00001d050185	Zm00001d044030
Zm00001d020982	Zm00001d028012
Zm00001d028537	Zm00001d021313
Zm00001d043368	Zm00001d024000
Zm00001d006463	Zm00001d038335
Zm00001d018941	Zm00001d052732
Zm00001d018208	Zm00001d023260
Zm00001d011597	Zm00001d003807
Zm00001d010933	Zm00001d043503
Zm00001d031655	Zm00001d048333
Zm00001d002562	Zm00001d011269
Zm00001d051439	Zm00001d033846
Zm00001d011527	Zm00001d033232
Zm00001d025964	Zm00001d018738
Zm00001d049347	Zm00001d049347
Zm00001d038013	Zm00001d046913
Zm00001d021389	Zm00001d002369
Zm00001d042907	Zm00001d033846
Zm00001d027929	Zm00001d033846
Zm00001d025770	Zm00001d052768
Zm00001d020826	Zm00001d053107
Zm00001d051891	Zm00001d053107
Zm00001d043036	Zm00001d053107
Zm00001d021089	Zm00001d040379
Zm00001d037221	Zm00001d027421
Zm00001d051239	Zm00001d027525
Zm00001d027802	Zm00001d016879
Zm00001d010617	Zm00001d043599
Zm00001d027435	Zm00001d034422
Zm00001d052390	Zm00001d043599
Zm00001d046305	Zm00001d012964
Zm00001d024784	Zm00001d035233
Zm00001d031665	Zm00001d024203
Zm00001d011237	Zm00001d024275
Zm00001d042287	Zm00001d049399
Zm00001d002828	Zm00001d020401
Zm00001d011134	Zm00001d048494
Zm00001d021761	Zm00001d052744
Zm00001d036648	Zm00001d048190
Zm00001d027461	Zm00001d006243
Zm00001d031665	Zm00001d001844
Zm00001d010634	Zm00001d013078
Zm00001d039077	Zm00001d039492
Zm00001d049158	Zm00001d007311
Zm00001d034503	Zm00001d044193
Zm00001d031109	Zm00001d044976
Zm00001d002482	Zm00001d044976
Zm00001d053210	Zm00001d018962
Zm00001d043922	Zm00001d015292
Zm00001d008794	Zm00001d036946
Zm00001d049223	Zm00001d017097
Zm00001d043968	Zm00001d023699
Zm00001d034651	Zm00001d030765
Zm00001d021189	Zm00001d021418
Zm00001d015664	Zm00001d005498
Zm00001d005843	Zm00001d031471
Zm00001d049000	Zm00001d048970
Zm00001d028995	Zm00001d038991
Zm00001d047878	Zm00001d037816
Zm00001d036889	Zm00001d011679
Zm00001d043452	Zm00001d036215
Zm00001d032206	Zm00001d006158
Zm00001d011745	Zm00001d048157
Zm00001d033898	Zm00001d049958
Zm00001d011515	Zm00001d008228
Zm00001d006198	Zm00001d053266
Zm00001d036364	Zm00001d045460
Zm00001d011745	Zm00001d008930
Zm00001d015468	Zm00001d032099
Zm00001d051371	Zm00001d041522
Zm00001d033412	Zm00001d016177
Zm00001d045046	Zm00001d047662
Zm00001d020874	Zm00001d053356
Zm00001d004541	Zm00001d049563
Zm00001d033553	Zm00001d013128
Zm00001d018742	Zm00001d029303
Zm00001d049525	Zm00001d049525
Zm00001d009715	Zm00001d053689
Zm00001d005016	Zm00001d005542
Zm00001d021089	Zm00001d030180
Zm00001d022002	Zm00001d029970
Zm00001d028413	Zm00001d029134
Zm00001d029020	Zm00001d029134
Zm00001d033379	Zm00001d017863
Zm00001d026351	Zm00001d037359
Zm00001d008695	Zm00001d031128
Zm00001d034945	Zm00001d051397
Zm00001d022442	Zm00001d026337
Zm00001d021998	Zm00001d029594
Zm00001d020982	Zm00001d024925
Zm00001d033407	Zm00001d011392
Zm00001d031717	Zm00001d034724
Zm00001d046718	Zm00001d008491
Zm00001d027924	Zm00001d002346
Zm00001d018142	Zm00001d030584
Zm00001d050023	Zm00001d028532
Zm00001d016950	Zm00001d016860
Zm00001d021205	Zm00001d017592
Zm00001d018208	Zm00001d028169
Zm00001d020136	Zm00001d039437
Zm00001d017908	Zm00001d038739
Zm00001d036726	Zm00001d043741
Zm00001d010634	Zm00001d049922
Zm00001d011139	Zm00001d047915
Zm00001d022424	Zm00001d026335
Zm00001d041472	Zm00001d026335
Zm00001d005888	Zm00001d050493
Zm00001d024630	Zm00001d005394
Zm00001d040426	Zm00001d024463
Zm00001d025684	Zm00001d051635
Zm00001d051316	Zm00001d051635
Zm00001d040554	Zm00001d003434
Zm00001d038907	Zm00001d038907
Zm00001d004541	Zm00001d027922
Zm00001d013777	Zm00001d003142
Zm00001d022526	Zm00001d013402
Zm00001d031270	Zm00001d052989
Zm00001d016838	Zm00001d051740
Zm00001d027925	Zm00001d008312
Zm00001d031008	Zm00001d048693
Zm00001d024784	Zm00001d002410
Zm00001d043248	Zm00001d038730
Zm00001d008205	Zm00001d012241
Zm00001d034872	Zm00001d023801
Zm00001d053682	Zm00001d053682
Zm00001d031167	Zm00001d005784
Zm00001d012516	Zm00001d049082
Zm00001d016755	Zm00001d020395
Zm00001d028984	Zm00001d028456
Zm00001d012516	Zm00001d001834
Zm00001d006198	Zm00001d007153
Zm00001d046947	Zm00001d045383
Zm00001d040426	Zm00001d005671
Zm00001d003180	Zm00001d021715
Zm00001d015743	Zm00001d015138
Zm00001d046246	Zm00001d036125
Zm00001d012419	Zm00001d036125
Zm00001d043243	Zm00001d033318
Zm00001d046354	Zm00001d035789
Zm00001d017559	Zm00001d041941
Zm00001d002718	Zm00001d021692
Zm00001d024324	Zm00001d014794
Zm00001d041831	Zm00001d034453
Zm00001d049223	Zm00001d034453
Zm00001d017782	Zm00001d034453
Zm00001d038451	Zm00001d012128
Zm00001d018571	Zm00001d028603
Zm00001d053162	Zm00001d002021
Zm00001d038207	Zm00001d020780
Zm00001d005871	Zm00001d020225
Zm00001d037274	Zm00001d044297
Zm00001d020460	Zm00001d006571
Zm00001d005057	Zm00001d015032
Zm00001d042910	Zm00001d015032
Zm00001d021988	Zm00001d049640
Zm00001d022002	Zm00001d049640
Zm00001d052621	Zm00001d052621
Zm00001d012419	Zm00001d019277
Zm00001d044242	Zm00001d031969
Zm00001d036297	Zm00001d051863
Zm00001d027852	Zm00001d008569
Zm00001d027752	Zm00001d015309
Zm00001d000358	Zm00001d002656
Zm00001d038451	Zm00001d050198
Zm00001d047587	Zm00001d003941
Zm00001d017559	Zm00001d007173
Zm00001d045661	Zm00001d023781
Zm00001d051294	Zm00001d011823
Zm00001d029020	Zm00001d046187
Zm00001d033848	Zm00001d043731
Zm00001d018941	Zm00001d026121
Zm00001d029402	Zm00001d017377
Zm00001d048901	Zm00001d048901
Zm00001d036148	Zm00001d044405
Zm00001d043915	Zm00001d011560
Zm00001d051239	Zm00001d051239
Zm00001d008403	Zm00001d049558
Zm00001d020136	Zm00001d024903
Zm00001d049511	Zm00001d004539
Zm00001d046632	Zm00001d038907
Zm00001d005843	Zm00001d004927
Zm00001d029020	Zm00001d049545
Zm00001d039581	Zm00001d013744
Zm00001d008528	Zm00001d051664
Zm00001d005057	Zm00001d020652
Zm00001d021516	Zm00001d034080
Zm00001d051697	Zm00001d005284
Zm00001d021236	Zm00001d006810
Zm00001d019865	Zm00001d018911
Zm00001d008612	Zm00001d030130
Zm00001d047334	Zm00001d042949
Zm00001d009619	Zm00001d024681
Zm00001d052355	Zm00001d007462
Zm00001d033404	Zm00001d042636
Zm00001d036796	Zm00001d041325
Zm00001d015759	Zm00001d022615
Zm00001d013370	Zm00001d050097
Zm00001d046947	Zm00001d006211
Zm00001d046568	Zm00001d050496
Zm00001d018776	Zm00001d013954
Zm00001d025060	Zm00001d034239
Zm00001d021537	Zm00001d022152
Zm00001d052717	Zm00001d048342
Zm00001d037117	Zm00001d025291
Zm00001d053841	Zm00001d034565
Zm00001d027874	Zm00001d037961
Zm00001d016838	Zm00001d029620
Zm00001d051316	Zm00001d045042
Zm00001d017477	Zm00001d012158
Zm00001d028603	Zm00001d002374
Zm00001d008578	Zm00001d024763
Zm00001d016755	Zm00001d011477
Zm00001d005323	Zm00001d016933
Zm00001d027530	Zm00001d034635
Zm00001d026203	Zm00001d018422
Zm00001d012746	Zm00001d036951
Zm00001d002143	Zm00001d017240
Zm00001d045398	Zm00001d024913
Zm00001d013208	Zm00001d020008
Zm00001d005307	Zm00001d007630
Zm00001d043921	Zm00001d023225
Zm00001d028962	Zm00001d034836
Zm00001d008578	Zm00001d034836
Zm00001d003064	Zm00001d034836
Zm00001d037165	Zm00001d037656
Zm00001d011515	Zm00001d048660
Zm00001d017885	Zm00001d025025
Zm00001d032175	Zm00001d048886
Zm00001d042580	Zm00001d010700
Zm00001d024543	Zm00001d024543
Zm00001d036889	Zm00001d023261
Zm00001d034503	Zm00001d009850
Zm00001d017712	Zm00001d048870
Zm00001d030737	Zm00001d009021
Zm00001d024883	Zm00001d026630
Zm00001d022424	Zm00001d040468
Zm00001d002143	Zm00001d040468
Zm00001d021362	Zm00001d051245
Zm00001d020019	Zm00001d021863
Zm00001d048647	Zm00001d028513
Zm00001d016952	Zm00001d011286
Zm00001d049223	Zm00001d001820
Zm00001d035907	Zm00001d040842
Zm00001d038801	Zm00001d038801
Zm00001d051355	Zm00001d004340
Zm00001d046405	Zm00001d033407
Zm00001d026271	Zm00001d022154
Zm00001d005841	Zm00001d047364
Zm00001d048647	Zm00001d052063
Zm00001d052167	Zm00001d049437
Zm00001d023289	Zm00001d034037
Zm00001d026197	Zm00001d044373
Zm00001d040189	Zm00001d039166
Zm00001d039185	Zm00001d039316
Zm00001d052254	Zm00001d008590
Zm00001d041056	Zm00001d020117
Zm00001d041740	Zm00001d012007
Zm00001d031717	Zm00001d017118
Zm00001d026204	Zm00001d022041
Zm00001d016952	Zm00001d005971
Zm00001d039245	Zm00001d050315
Zm00001d016950	Zm00001d031210
Zm00001d014405	Zm00001d050265
Zm00001d047330	Zm00001d031909
Zm00001d003822	Zm00001d043970
Zm00001d052069	Zm00001d043692
Zm00001d041853	Zm00001d041853
Zm00001d019207	Zm00001d053228
Zm00001d049870	Zm00001d031732
Zm00001d039893	Zm00001d028368
Zm00001d009066	Zm00001d016177
Zm00001d003871	Zm00001d013945
Zm00001d029896	Zm00001d051241
Zm00001d021442	Zm00001d021442
Zm00001d004358	Zm00001d010806
Zm00001d011355	Zm00001d006688
Zm00001d042482	Zm00001d044351
Zm00001d045204	Zm00001d008205
Zm00001d009435	Zm00001d043458
Zm00001d014201	Zm00001d034072
Zm00001d007311	Zm00001d027949
Zm00001d031167	Zm00001d032855
Zm00001d050310	Zm00001d036879
Zm00001d036400	Zm00001d004386
Zm00001d026684	Zm00001d010030
Zm00001d049158	Zm00001d031732
Zm00001d031064	Zm00001d018375
Zm00001d038930	Zm00001d050572
Zm00001d010812	Zm00001d050572
Zm00001d041576	Zm00001d041576
Zm00001d028999	Zm00001d038362
Zm00001d041474	Zm00001d049652
Zm00001d053819	Zm00001d024041
Zm00001d027928	Zm00001d003508
Zm00001d050834	Zm00001d047194
Zm00001d013074	Zm00001d037307
Zm00001d051149	Zm00001d008869
Zm00001d016154	Zm00001d033063
Zm00001d036356	Zm00001d034630
Zm00001d039017	Zm00001d039017
Zm00001d040148	Zm00001d004127
Zm00001d020495	Zm00001d039181
Zm00001d020495	Zm00001d048531
Zm00001d034212	Zm00001d048544
Zm00001d032295	Zm00001d013689
Zm00001d042492	Zm00001d049657
Zm00001d017207	Zm00001d049657
Zm00001d041472	Zm00001d029247
Zm00001d008869	Zm00001d042901
Zm00001d043902	Zm00001d007571
Zm00001d037836	Zm00001d023689
Zm00001d037334	Zm00001d049560
Zm00001d031985	Zm00001d049560
Zm00001d024701	Zm00001d004559
Zm00001d030969	Zm00001d002937
Zm00001d027546	Zm00001d037528
Zm00001d008612	Zm00001d032331
Zm00001d043968	Zm00001d032331
Zm00001d039119	Zm00001d047562
Zm00001d008882	Zm00001d005169
Zm00001d003176	Zm00001d008649
Zm00001d029711	Zm00001d014367
Zm00001d040651	Zm00001d050800
Zm00001d016952	Zm00001d044104
Zm00001d038930	Zm00001d014945
Zm00001d039383	Zm00001d047934
Zm00001d026351	Zm00001d009373
Zm00001d028537	Zm00001d002613
Zm00001d017908	Zm00001d051980
Zm00001d026271	Zm00001d012720
Zm00001d006001	Zm00001d025431
Zm00001d017420	Zm00001d017420
Zm00001d017366	Zm00001d001824
Zm00001d027874	Zm00001d002982
Zm00001d045026	Zm00001d032285
Zm00001d025060	Zm00001d045492
Zm00001d014377	Zm00001d042555
Zm00001d006744	Zm00001d025375
Zm00001d039077	Zm00001d031726
Zm00001d042062	Zm00001d052124
Zm00001d010616	Zm00001d049160
Zm00001d029963	Zm00001d027601
Zm00001d033246	Zm00001d005358
Zm00001d017176	Zm00001d037198
Zm00001d049543	Zm00001d021596
Zm00001d047976	Zm00001d047976
Zm00001d045375	Zm00001d017714
Zm00001d048312	Zm00001d036557
Zm00001d037165	Zm00001d026366
Zm00001d037605	Zm00001d014762
Zm00001d002806	Zm00001d002943
Zm00001d023282	Zm00001d034917
Zm00001d012968	Zm00001d049026
Zm00001d049860	Zm00001d012881
Zm00001d015421	Zm00001d027874
Zm00001d012280	Zm00001d033292
Zm00001d024160	Zm00001d023779
Zm00001d002143	Zm00001d026670
Zm00001d024488	Zm00001d021289
Zm00001d049137	Zm00001d021289
Zm00001d003677	Zm00001d021289
Zm00001d000179	Zm00001d024802
Zm00001d050948	Zm00001d038687
Zm00001d039119	Zm00001d024179
Zm00001d000179	Zm00001d011455
Zm00001d016154	Zm00001d013098
Zm00001d012128	Zm00001d052361
Zm00001d017911	Zm00001d036989
Zm00001d014938	Zm00001d018124
Zm00001d049511	Zm00001d040029
Zm00001d038683	Zm00001d032327
Zm00001d008612	Zm00001d036679
Zm00001d053841	Zm00001d033315
Zm00001d039245	Zm00001d013220
Zm00001d028995	Zm00001d043365
Zm00001d005841	Zm00001d002347
Zm00001d017908	Zm00001d029816
Zm00001d038013	Zm00001d019983
Zm00001d018178	Zm00001d031290
Zm00001d008190	Zm00001d031290
Zm00001d008601	Zm00001d044443
Zm00001d042196	Zm00001d029459
Zm00001d006768	Zm00001d031637
Zm00001d010233	Zm00001d033037
Zm00001d043569	Zm00001d030532
Zm00001d008794	Zm00001d030532
Zm00001d022550	Zm00001d008354
Zm00001d010812	Zm00001d050259
Zm00001d020495	Zm00001d037651
Zm00001d049223	Zm00001d037651
Zm00001d013385	Zm00001d012546
Zm00001d043569	Zm00001d007753
Zm00001d038451	Zm00001d034944
Zm00001d028445	Zm00001d021942
Zm00001d010948	Zm00001d023874
Zm00001d021934	Zm00001d036770
Zm00001d016876	Zm00001d036770
Zm00001d043663	Zm00001d016100
Zm00001d027461	Zm00001d015376
Zm00001d008794	Zm00001d035638
Zm00001d017602	Zm00001d048466
Zm00001d038357	Zm00001d020378
Zm00001d021790	Zm00001d031691
Zm00001d024630	Zm00001d033862
Zm00001d028930	Zm00001d051339
Zm00001d037327	Zm00001d013081
Zm00001d051697	Zm00001d040695
Zm00001d017268	Zm00001d029785
Zm00001d020457	Zm00001d020457
Zm00001d020408	Zm00001d003460
Zm00001d042263	Zm00001d006182
Zm00001d032295	Zm00001d020926
Zm00001d002661	Zm00001d006182
Zm00001d049511	Zm00001d030759
Zm00001d029896	Zm00001d047081
Zm00001d048901	Zm00001d022647
Zm00001d002200	Zm00001d026429
Zm00001d013331	Zm00001d039059
Zm00001d037221	Zm00001d037513
Zm00001d030500	Zm00001d015138
Zm00001d003180	Zm00001d020214
Zm00001d048004	Zm00001d048570
Zm00001d038930	Zm00001d045565
Zm00001d002794	Zm00001d035551
Zm00001d040152	Zm00001d039715
Zm00001d022526	Zm00001d050645
Zm00001d038693	Zm00001d040268
Zm00001d022424	Zm00001d000307
Zm00001d012968	Zm00001d002623
Zm00001d027802	Zm00001d027365
Zm00001d039032	Zm00001d012255
Zm00001d009013	Zm00001d048050
Zm00001d008869	Zm00001d044594
Zm00001d031167	Zm00001d040850
Zm00001d045600	Zm00001d032703
Zm00001d008794	Zm00001d052357
Zm00001d003176	Zm00001d025067
Zm00001d020136	Zm00001d025900
Zm00001d006701	Zm00001d017657
Zm00001d040186	Zm00001d042631
Zm00001d042736	Zm00001d020903
Zm00001d047334	Zm00001d002816
Zm00001d048601	Zm00001d039183
Zm00001d029020	Zm00001d029038
Zm00001d026197	Zm00001d014063
Zm00001d013399	Zm00001d043651
Zm00001d022613	Zm00001d006205
Zm00001d016119	Zm00001d046625
Zm00001d021424	Zm00001d018278
Zm00001d026240	Zm00001d040519
Zm00001d038546	Zm00001d024230
Zm00001d009160	Zm00001d011193
Zm00001d003677	Zm00001d011193
Zm00001d019734	Zm00001d007718
Zm00001d007465	Zm00001d019423
Zm00001d024644	Zm00001d026162
Zm00001d008404	Zm00001d016601
Zm00001d035084	Zm00001d026184
Zm00001d042588	Zm00001d026262
Zm00001d053819	Zm00001d000041
Zm00001d029679	Zm00001d045204
Zm00001d053967	Zm00001d053009
Zm00001d010574	Zm00001d051915
Zm00001d038451	Zm00001d002597
Zm00001d018178	Zm00001d029495
Zm00001d031697	Zm00001d020612
Zm00001d033413	Zm00001d037214
Zm00001d031167	Zm00001d045302
Zm00001d024726	Zm00001d045302
Zm00001d018178	Zm00001d027345
Zm00001d010060	Zm00001d010060
Zm00001d048601	Zm00001d025864
Zm00001d002452	Zm00001d003436
Zm00001d022424	Zm00001d043912
Zm00001d041472	Zm00001d043912
Zm00001d052905	Zm00001d052905
Zm00001d020495	Zm00001d039076
Zm00001d052167	Zm00001d002283
Zm00001d015521	Zm00001d052167
Zm00001d028432	Zm00001d039076
Zm00001d017782	Zm00001d039076
Zm00001d011527	Zm00001d017152
Zm00001d032295	Zm00001d017152
Zm00001d050893	Zm00001d020737
Zm00001d024784	Zm00001d046922
Zm00001d029402	Zm00001d031878
Zm00001d045887	Zm00001d029247
Zm00001d040426	Zm00001d013470
Zm00001d052069	Zm00001d034940
Zm00001d029586	Zm00001d029359
Zm00001d018421	Zm00001d052733
Zm00001d021089	Zm00001d049095
Zm00001d031310	Zm00001d053867
Zm00001d045044	Zm00001d010723
Zm00001d025483	Zm00001d040244
Zm00001d008399	Zm00001d039575
Zm00001d049094	Zm00001d039645
Zm00001d046354	Zm00001d012810
Zm00001d050023	Zm00001d042196
Zm00001d025060	Zm00001d026603
Zm00001d033834	Zm00001d025580
Zm00001d039019	Zm00001d007843
Zm00001d000358	Zm00001d051556
Zm00001d022525	Zm00001d014863
Zm00001d039260	Zm00001d024268
Zm00001d028962	Zm00001d043701
Zm00001d031655	Zm00001d041277
Zm00001d021947	Zm00001d034446
Zm00001d050669	Zm00001d048766
Zm00001d035609	Zm00001d011915
Zm00001d029749	Zm00001d011915
Zm00001d007882	Zm00001d024913
Zm00001d005843	Zm00001d045819
Zm00001d039006	Zm00001d039006
Zm00001d045375	Zm00001d008178
Zm00001d024324	Zm00001d017461
Zm00001d002828	Zm00001d018696
Zm00001d021164	Zm00001d043538
Zm00001d018319	Zm00001d042099
Zm00001d052543	Zm00001d023588
Zm00001d050834	Zm00001d009894
Zm00001d008205	Zm00001d005506
Zm00001d045112	Zm00001d020556
Zm00001d013073	Zm00001d045092
Zm00001d002482	Zm00001d030338
Zm00001d014989	Zm00001d008679
Zm00001d041935	Zm00001d053659
Zm00001d036536	Zm00001d047293
Zm00001d022424	Zm00001d031954
Zm00001d021946	Zm00001d037914
Zm00001d008399	Zm00001d028456
Zm00001d036148	Zm00001d033909
Zm00001d037334	Zm00001d006080
Zm00001d035907	Zm00001d017323
Zm00001d027678	Zm00001d031599
Zm00001d048623	Zm00001d045668
Zm00001d047081	Zm00001d011769
Zm00001d012296	Zm00001d044124
Zm00001d005939	Zm00001d049211
Zm00001d048401	Zm00001d008432
Zm00001d035076	Zm00001d052682
Zm00001d028537	Zm00001d026053
Zm00001d040318	Zm00001d041700
Zm00001d031109	Zm00001d006493
Zm00001d034872	Zm00001d042482
Zm00001d042920	Zm00001d043131
Zm00001d016873	Zm00001d039567
Zm00001d016952	Zm00001d002428
Zm00001d041926	Zm00001d041766
Zm00001d048647	Zm00001d033098
Zm00001d040621	Zm00001d040029
Zm00001d008578	Zm00001d017186
Zm00001d010060	Zm00001d022602
Zm00001d044546	Zm00001d029290
Zm00001d015515	Zm00001d045210
Zm00001d001933	Zm00001d035201
Zm00001d029020	Zm00001d048843
Zm00001d043063	Zm00001d018320
Zm00001d045375	Zm00001d047437
Zm00001d041472	Zm00001d003524
Zm00001d048588	Zm00001d032781
Zm00001d022526	Zm00001d008457
Zm00001d051140	Zm00001d022517
Zm00001d048229	Zm00001d004478
Zm00001d037356	Zm00001d009596
Zm00001d022530	Zm00001d014029
Zm00001d010812	Zm00001d006774
Zm00001d012553	Zm00001d038475
Zm00001d049443	Zm00001d030148
Zm00001d051956	Zm00001d027739
Zm00001d048004	Zm00001d006409
Zm00001d020405	Zm00001d048886
Zm00001d006768	Zm00001d015006
Zm00001d041935	Zm00001d015006
Zm00001d047081	Zm00001d048634
Zm00001d018731	Zm00001d000241
Zm00001d043921	Zm00001d011968
Zm00001d011134	Zm00001d022616
Zm00001d014814	Zm00001d012598
Zm00001d050834	Zm00001d023811
Zm00001d011515	Zm00001d012998
Zm00001d008612	Zm00001d037323
Zm00001d039532	Zm00001d042887
Zm00001d018305	Zm00001d022151
Zm00001d042373	Zm00001d033705
Zm00001d002649	Zm00001d014097
Zm00001d016814	Zm00001d050238
Zm00001d043663	Zm00001d007012
Zm00001d016674	Zm00001d047582
Zm00001d021089	Zm00001d024294
Zm00001d025205	Zm00001d024514
Zm00001d003822	Zm00001d018821
Zm00001d026197	Zm00001d022547
Zm00001d007329	Zm00001d036785
Zm00001d040611	Zm00001d050079
Zm00001d034163	Zm00001d010190
Zm00001d041277	Zm00001d050132
Zm00001d037317	Zm00001d051832
Zm00001d011730	Zm00001d010620
Zm00001d021019	Zm00001d017095
Zm00001d042968	Zm00001d024314
Zm00001d047587	Zm00001d046683
Zm00001d017383	Zm00001d033766
Zm00001d003064	Zm00001d039942
Zm00001d033379	Zm00001d039036
Zm00001d003331	Zm00001d033148
Zm00001d028919	Zm00001d040144
Zm00001d034298	Zm00001d033985
Zm00001d020982	Zm00001d044821
Zm00001d021424	Zm00001d051355
Zm00001d050669	Zm00001d043680
Zm00001d024726	Zm00001d043209
Zm00001d031861	Zm00001d041436
Zm00001d038451	Zm00001d033805
Zm00001d021389	Zm00001d033805
Zm00001d016957	Zm00001d034415
Zm00001d044785	Zm00001d042673
Zm00001d020020	Zm00001d011068
Zm00001d049511	Zm00001d019552
Zm00001d013307	Zm00001d047034
Zm00001d047334	Zm00001d044153
Zm00001d018742	Zm00001d033912
Zm00001d033553	Zm00001d053686
Zm00001d009066	Zm00001d046953
Zm00001d017784	Zm00001d026111
Zm00001d027846	Zm00001d027846
Zm00001d046405	Zm00001d025305
Zm00001d008695	Zm00001d046467
Zm00001d028603	Zm00001d028199
Zm00001d051788	Zm00001d044516
Zm00001d024701	Zm00001d013794
Zm00001d020492	Zm00001d043508
Zm00001d024324	Zm00001d002564
Zm00001d007191	Zm00001d038538
Zm00001d032694	Zm00001d038538
Zm00001d012585	Zm00001d033872
Zm00001d020460	Zm00001d037153
Zm00001d012968	Zm00001d022092
Zm00001d008695	Zm00001d050131
Zm00001d034947	Zm00001d035243
Zm00001d013559	Zm00001d052683
Zm00001d003052	Zm00001d051956
Zm00001d042263	Zm00001d028201
Zm00001d028999	Zm00001d025667
Zm00001d045581	Zm00001d042478
Zm00001d016119	Zm00001d047331
Zm00001d032295	Zm00001d013210
Zm00001d013385	Zm00001d025134
Zm00001d012516	Zm00001d012325
Zm00001d012273	Zm00001d027320
Zm00001d008735	Zm00001d018792
Zm00001d010967	Zm00001d023270
Zm00001d006682	Zm00001d025707
Zm00001d026351	Zm00001d012217
Zm00001d027435	Zm00001d022111
Zm00001d030023	Zm00001d017547
Zm00001d023336	Zm00001d011285
Zm00001d002075	Zm00001d029459
Zm00001d038338	Zm00001d007603
Zm00001d010048	Zm00001d043511
Zm00001d023465	Zm00001d023465
Zm00001d003180	Zm00001d050329
Zm00001d010987	Zm00001d043858
Zm00001d041549	Zm00001d042926
Zm00001d048493	Zm00001d036678
Zm00001d054080	Zm00001d000222
Zm00001d005969	Zm00001d035492
Zm00001d051739	Zm00001d051739
Zm00001d017908	Zm00001d040364
Zm00001d029020	Zm00001d046136
Zm00001d027987	Zm00001d028550
Zm00001d043491	Zm00001d021627
Zm00001d039306	Zm00001d017686
Zm00001d032922	Zm00001d036879
Zm00001d020037	Zm00001d023762
Zm00001d027679	Zm00001d024995
Zm00001d014690	Zm00001d032745
Zm00001d015201	Zm00001d042851
Zm00001d052847	Zm00001d043548
Zm00001d028986	Zm00001d040578
Zm00001d040554	Zm00001d037779
Zm00001d008323	Zm00001d028161
Zm00001d006127	Zm00001d028161
Zm00001d023931	Zm00001d048054
Zm00001d003414	Zm00001d026379
Zm00001d025339	Zm00001d012419
Zm00001d024905	Zm00001d025160
Zm00001d045600	Zm00001d002094
Zm00001d010617	Zm00001d033227
Zm00001d034515	Zm00001d021295
Zm00001d021285	Zm00001d039883
Zm00001d035457	Zm00001d035457
Zm00001d013443	Zm00001d016142
Zm00001d024522	Zm00001d011663
Zm00001d041377	Zm00001d034578
Zm00001d027928	Zm00001d048472
Zm00001d016957	Zm00001d006631
Zm00001d027431	Zm00001d034836
Zm00001d035907	Zm00001d038542
Zm00001d037140	Zm00001d046910
Zm00001d026120	Zm00001d010700
Zm00001d002828	Zm00001d024934
Zm00001d002143	Zm00001d030765
Zm00001d005969	Zm00001d003603
Zm00001d039383	Zm00001d013030
Zm00001d049543	Zm00001d020537
Zm00001d053220	Zm00001d005687
Zm00001d025964	Zm00001d041191
Zm00001d026628	Zm00001d010033
Zm00001d006209	Zm00001d053702
Zm00001d028017	Zm00001d021729
Zm00001d021268	Zm00001d021268
Zm00001d018319	Zm00001d025943
Zm00001d011403	Zm00001d001769
Zm00001d028432	Zm00001d027999
Zm00001d006619	Zm00001d027344
Zm00001d003064	Zm00001d047273
Zm00001d007382	Zm00001d045069
Zm00001d013331	Zm00001d012810
Zm00001d053841	Zm00001d005174
Zm00001d013497	Zm00001d005174
Zm00001d026204	Zm00001d032618
Zm00001d006791	Zm00001d026113
Zm00001d023507	Zm00001d038439
Zm00001d015412	Zm00001d040392
Zm00001d045026	Zm00001d031958
Zm00001d040651	Zm00001d029134
Zm00001d027987	Zm00001d015211
Zm00001d010933	Zm00001d006343
Zm00001d011669	Zm00001d018452
Zm00001d006127	Zm00001d013304
Zm00001d047216	Zm00001d012176
Zm00001d042758	Zm00001d024934
Zm00001d018380	Zm00001d016446
Zm00001d013777	Zm00001d023277
Zm00001d006578	Zm00001d042618
Zm00001d003414	Zm00001d014405
Zm00001d016154	Zm00001d023267
Zm00001d011843	Zm00001d040046
Zm00001d008578	Zm00001d023225
Zm00001d050310	Zm00001d052701
Zm00001d009066	Zm00001d043929
Zm00001d044162	Zm00001d042022
Zm00001d026203	Zm00001d014134
Zm00001d034033	Zm00001d013757
Zm00001d052405	Zm00001d046766
Zm00001d042609	Zm00001d053932
Zm00001d007311	Zm00001d046277
Zm00001d043063	Zm00001d036835
Zm00001d005029	Zm00001d007085
Zm00001d027928	Zm00001d046234
Zm00001d021573	Zm00001d018360
Zm00001d038013	Zm00001d046766
Zm00001d043117	Zm00001d043117
Zm00001d025051	Zm00001d022251
Zm00001d006091	Zm00001d028182
Zm00001d052717	Zm00001d048666
Zm00001d004007	Zm00001d043444
Zm00001d041740	Zm00001d004525
Zm00001d018142	Zm00001d004525
Zm00001d039113	Zm00001d053911
Zm00001d030907	Zm00001d024511
Zm00001d021790	Zm00001d018961
Zm00001d005016	Zm00001d018961
Zm00001d032265	Zm00001d033503
Zm00001d031723	Zm00001d009088
Zm00001d005939	Zm00001d022576
Zm00001d043902	Zm00001d019450
Zm00001d040004	Zm00001d039711
Zm00001d041277	Zm00001d048898
Zm00001d000179	Zm00001d007517
Zm00001d025205	Zm00001d008285
Zm00001d046405	Zm00001d003757
Zm00001d041491	Zm00001d017099
Zm00001d027928	Zm00001d034017
Zm00001d048590	Zm00001d027546
Zm00001d048227	Zm00001d038908
Zm00001d018941	Zm00001d044368
Zm00001d017176	Zm00001d046263
Zm00001d013370	Zm00001d007800
Zm00001d028930	Zm00001d007800
Zm00001d004541	Zm00001d011782
Zm00001d048208	Zm00001d038577
Zm00001d030500	Zm00001d035717
Zm00001d002620	Zm00001d022131
Zm00001d033848	Zm00001d026413
Zm00001d017559	Zm00001d031589
Zm00001d046751	Zm00001d046277
Zm00001d020941	Zm00001d038337
Zm00001d023336	Zm00001d014615
Zm00001d010617	Zm00001d012485
Zm00001d049525	Zm00001d037774
Zm00001d002747	Zm00001d052231
Zm00001d053210	Zm00001d048771
Zm00001d046568	Zm00001d021740
Zm00001d019865	Zm00001d021740
Zm00001d014628	Zm00001d009631
Zm00001d032922	Zm00001d039310
Zm00001d053163	Zm00001d020721
Zm00001d030139	Zm00001d010700
Zm00001d013003	Zm00001d038907
Zm00001d045400	Zm00001d052639
Zm00001d015265	Zm00001d013935
Zm00001d022526	Zm00001d014391
Zm00001d033719	Zm00001d009315
Zm00001d031164	Zm00001d047554
Zm00001d043968	Zm00001d052875
Zm00001d027939	Zm00001d052875
Zm00001d050664	Zm00001d052875
Zm00001d048991	Zm00001d036050
Zm00001d050350	Zm00001d012819
Zm00001d024701	Zm00001d046263
Zm00001d033396	Zm00001d038087
Zm00001d012553	Zm00001d023309
Zm00001d052167	Zm00001d024839
Zm00001d016957	Zm00001d052124
Zm00001d043060	Zm00001d035243
Zm00001d020267	Zm00001d043170
Zm00001d040651	Zm00001d010822
Zm00001d010574	Zm00001d002145
Zm00001d013559	Zm00001d003252
Zm00001d048059	Zm00001d017338
Zm00001d031781	Zm00001d021985
Zm00001d007949	Zm00001d009971
Zm00001d023636	Zm00001d026246
Zm00001d017782	Zm00001d033150
Zm00001d022628	Zm00001d037636
Zm00001d026351	Zm00001d024891
Zm00001d034601	Zm00001d044144
Zm00001d014286	Zm00001d030572
Zm00001d021968	Zm00001d033753
Zm00001d000247	Zm00001d007633
Zm00001d027431	Zm00001d005682
Zm00001d032681	Zm00001d021516
Zm00001d005584	Zm00001d015423
Zm00001d034945	Zm00001d033558
Zm00001d008444	Zm00001d022245
Zm00001d018178	Zm00001d045204
Zm00001d037221	Zm00001d043508
Zm00001d017788	Zm00001d012443
Zm00001d041580	Zm00001d011067
Zm00001d037941	Zm00001d018639
Zm00001d026542	Zm00001d024952
Zm00001d017478	Zm00001d035492
Zm00001d008190	Zm00001d030235
Zm00001d022424	Zm00001d023371
Zm00001d015515	Zm00001d015829
Zm00001d037769	Zm00001d012515
Zm00001d049860	Zm00001d012845
Zm00001d016950	Zm00001d037749
Zm00001d051865	Zm00001d014680
Zm00001d026684	Zm00001d044695
Zm00001d003583	Zm00001d024925
Zm00001d035195	Zm00001d017666
Zm00001d041497	Zm00001d036875
Zm00001d034601	Zm00001d034601
Zm00001d049692	Zm00001d029720
Zm00001d006701	Zm00001d036918
Zm00001d020495	Zm00001d011285
Zm00001d043782	Zm00001d033225
Zm00001d047579	Zm00001d017820
Zm00001d021761	Zm00001d020351
Zm00001d021516	Zm00001d031439
Zm00001d028472	Zm00001d002272
Zm00001d021932	Zm00001d053301
Zm00001d008817	Zm00001d044475
Zm00001d046947	Zm00001d003262
Zm00001d029402	Zm00001d006158
Zm00001d037769	Zm00001d020496
Zm00001d043131	Zm00001d025339
Zm00001d021191	Zm00001d025339
Zm00001d039496	Zm00001d025788
Zm00001d002747	Zm00001d035492
Zm00001d008793	Zm00001d030976
Zm00001d042363	Zm00001d045544
Zm00001d005969	Zm00001d013209
Zm00001d047563	Zm00001d049088
Zm00001d050781	Zm00001d050861
Zm00001d009468	Zm00001d023278
Zm00001d048004	Zm00001d050483
Zm00001d007191	Zm00001d039505
Zm00001d039913	Zm00001d039913
Zm00001d013451	Zm00001d021189
Zm00001d018930	Zm00001d036245
Zm00001d006028	Zm00001d042694
Zm00001d012294	Zm00001d017806
Zm00001d053298	Zm00001d048415
Zm00001d025141	Zm00001d052054
Zm00001d024905	Zm00001d031975
Zm00001d043569	Zm00001d046182
Zm00001d007311	Zm00001d037112
Zm00001d041472	Zm00001d052211
Zm00001d044259	Zm00001d021573
Zm00001d048471	Zm00001d051829
Zm00001d012757	Zm00001d008444
Zm00001d021389	Zm00001d038910
Zm00001d033407	Zm00001d028925
Zm00001d002200	Zm00001d042804
Zm00001d004857	Zm00001d021850
Zm00001d017742	Zm00001d012918
Zm00001d005566	Zm00001d005897
Zm00001d032923	Zm00001d048667
Zm00001d020705	Zm00001d023529
Zm00001d027510	Zm00001d002503
Zm00001d021019	Zm00001d012648
Zm00001d045600	Zm00001d013751
Zm00001d042288	Zm00001d015088
Zm00001d018971	Zm00001d015088
Zm00001d032178	Zm00001d015088
Zm00001d007191	Zm00001d013751
Zm00001d043060	Zm00001d013751
Zm00001d039272	Zm00001d043524
Zm00001d020267	Zm00001d011819
Zm00001d029587	Zm00001d020826
Zm00001d027461	Zm00001d033906
Zm00001d053749	Zm00001d022151
Zm00001d017908	Zm00001d006900
Zm00001d043922	Zm00001d044649
Zm00001d036356	Zm00001d028530
Zm00001d028413	Zm00001d016571
Zm00001d020932	Zm00001d020926
Zm00001d010634	Zm00001d011789
Zm00001d019734	Zm00001d038221
Zm00001d026271	Zm00001d034073
Zm00001d012746	Zm00001d016800
Zm00001d027928	Zm00001d026126
Zm00001d013208	Zm00001d047754
Zm00001d013385	Zm00001d019948
Zm00001d028524	Zm00001d004689
Zm00001d032213	Zm00001d034699
Zm00001d053178	Zm00001d019454
Zm00001d017243	Zm00001d005271
Zm00001d053220	Zm00001d045905
Zm00001d003645	Zm00001d039400
Zm00001d050698	Zm00001d012205
Zm00001d020019	Zm00001d041691
Zm00001d032217	Zm00001d007949
Zm00001d032249	Zm00001d002835
Zm00001d036003	Zm00001d047582
Zm00001d034945	Zm00001d023524
Zm00001d047209	Zm00001d023524
Zm00001d017742	Zm00001d019337
Zm00001d034433	Zm00001d044129
Zm00001d008612	Zm00001d013798
Zm00001d016298	Zm00001d028472
Zm00001d011527	Zm00001d014826
Zm00001d033898	Zm00001d008800
Zm00001d052357	Zm00001d013957
Zm00001d038832	Zm00001d052242
Zm00001d017268	Zm00001d000028
Zm00001d012092	Zm00001d051018
Zm00001d002801	Zm00001d050409
Zm00001d011555	Zm00001d026127
Zm00001d027419	Zm00001d040710
Zm00001d010987	Zm00001d038316
Zm00001d009066	Zm00001d038316
Zm00001d038338	Zm00001d025622
Zm00001d031790	Zm00001d031790
Zm00001d006551	Zm00001d015164
Zm00001d018208	Zm00001d025160
Zm00001d011237	Zm00001d041363
Zm00001d024784	Zm00001d038101
Zm00001d040464	Zm00001d002426
Zm00001d044662	Zm00001d007180
Zm00001d027924	Zm00001d053663
Zm00001d005993	Zm00001d011658
Zm00001d048493	Zm00001d042862
Zm00001d045204	Zm00001d049502
Zm00001d035918	Zm00001d015339
Zm00001d048527	Zm00001d048029
Zm00001d026543	Zm00001d026543
Zm00001d001933	Zm00001d011100
Zm00001d002143	Zm00001d046979
Zm00001d045661	Zm00001d017097
Zm00001d023424	Zm00001d006374
Zm00001d053195	Zm00001d048533
Zm00001d042373	Zm00001d013887
Zm00001d014201	Zm00001d052108
Zm00001d044785	Zm00001d048693
Zm00001d000184	Zm00001d038806
Zm00001d047216	Zm00001d003857
Zm00001d008793	Zm00001d009116
Zm00001d008800	Zm00001d002416
Zm00001d017176	Zm00001d046370
Zm00001d043922	Zm00001d046263
Zm00001d038087	Zm00001d039880
Zm00001d011139	Zm00001d017261
Zm00001d035701	Zm00001d002951
Zm00001d038397	Zm00001d033421
Zm00001d038930	Zm00001d010244
Zm00001d047216	Zm00001d041510
Zm00001d038338	Zm00001d041510
Zm00001d043921	Zm00001d044535
Zm00001d023535	Zm00001d045119
Zm00001d040554	Zm00001d053119
Zm00001d048602	Zm00001d015905
Zm00001d018097	Zm00001d035684
Zm00001d025953	Zm00001d041450
Zm00001d053210	Zm00001d026204
Zm00001d017726	Zm00001d045043
Zm00001d038207	Zm00001d003311
Zm00001d016298	Zm00001d024547
Zm00001d034298	Zm00001d048102
Zm00001d024522	Zm00001d007931
Zm00001d010987	Zm00001d032044
Zm00001d005028	Zm00001d016477
Zm00001d037749	Zm00001d025043
Zm00001d044785	Zm00001d043045
Zm00001d040455	Zm00001d044903
Zm00001d013232	Zm00001d039102
Zm00001d030532	Zm00001d041450
Zm00001d041536	Zm00001d017671
Zm00001d023446	Zm00001d023446
Zm00001d046405	Zm00001d025340
Zm00001d039913	Zm00001d039113
Zm00001d048588	Zm00001d016744
Zm00001d041935	Zm00001d010325
Zm00001d021617	Zm00001d010799
Zm00001d007329	Zm00001d047560
Zm00001d049800	Zm00001d046910
Zm00001d024905	Zm00001d036917
Zm00001d012703	Zm00001d025310
Zm00001d002285	Zm00001d022592
Zm00001d024160	Zm00001d042632
Zm00001d027679	Zm00001d021757
Zm00001d015759	Zm00001d032742
Zm00001d045533	Zm00001d053953
Zm00001d039032	Zm00001d018388
Zm00001d026046	Zm00001d050944
Zm00001d047579	Zm00001d025959
Zm00001d047519	Zm00001d006828
Zm00001d048588	Zm00001d006916
Zm00001d027802	Zm00001d037553
Zm00001d022628	Zm00001d034420
Zm00001d001879	Zm00001d022315
Zm00001d003064	Zm00001d029408
Zm00001d033246	Zm00001d038980
Zm00001d030500	Zm00001d014324
Zm00001d035701	Zm00001d003767
Zm00001d027846	Zm00001d006243
Zm00001d010131	Zm00001d025437
Zm00001d043063	Zm00001d047535
Zm00001d053163	Zm00001d047535
Zm00001d001838	Zm00001d005984
Zm00001d012516	Zm00001d033967
Zm00001d037098	Zm00001d054093
Zm00001d047554	Zm00001d006205
Zm00001d017885	Zm00001d028354
Zm00001d018305	Zm00001d050755
Zm00001d031620	Zm00001d045433
Zm00001d010175	Zm00001d008588
Zm00001d021831	Zm00001d021831
Zm00001d050893	Zm00001d008604
Zm00001d020492	Zm00001d007012
Zm00001d041489	Zm00001d026051
Zm00001d012719	Zm00001d019669
Zm00001d053775	Zm00001d025310
Zm00001d052355	Zm00001d020163
Zm00001d016814	Zm00001d052137
Zm00001d022526	Zm00001d024406
Zm00001d033602	Zm00001d012551
Zm00001d025770	Zm00001d013885
Zm00001d034965	Zm00001d025021
Zm00001d029506	Zm00001d039816
Zm00001d008612	Zm00001d039040
Zm00001d009435	Zm00001d017282
Zm00001d005969	Zm00001d014422
Zm00001d024630	Zm00001d050493
Zm00001d006744	Zm00001d028467
Zm00001d019207	Zm00001d017989
Zm00001d039006	Zm00001d053119
Zm00001d038907	Zm00001d012656
Zm00001d002799	Zm00001d048469
Zm00001d012823	Zm00001d037689
Zm00001d032694	Zm00001d011918
Zm00001d005016	Zm00001d044525
Zm00001d016674	Zm00001d046961
Zm00001d003064	Zm00001d028656
Zm00001d049294	Zm00001d002696
Zm00001d047519	Zm00001d011700
Zm00001d021988	Zm00001d002899
Zm00001d011237	Zm00001d002899
Zm00001d027677	Zm00001d015086
Zm00001d026684	Zm00001d003195
Zm00001d007768	Zm00001d016106
Zm00001d017712	Zm00001d003264
Zm00001d041472	Zm00001d029208
Zm00001d039006	Zm00001d017514
Zm00001d032295	Zm00001d029371
Zm00001d036364	Zm00001d029371
Zm00001d016361	Zm00001d025210
Zm00001d006065	Zm00001d018926
Zm00001d031270	Zm00001d034387
Zm00001d015226	Zm00001d038801
Zm00001d022442	Zm00001d027694
Zm00001d039324	Zm00001d005482
Zm00001d017911	Zm00001d009008
Zm00001d022442	Zm00001d027298
Zm00001d021019	Zm00001d011099
Zm00001d003064	Zm00001d044478
Zm00001d040148	Zm00001d053696
Zm00001d051267	Zm00001d002668
Zm00001d051294	Zm00001d031657
Zm00001d052026	Zm00001d021487
Zm00001d046126	Zm00001d010033
Zm00001d033848	Zm00001d022078
Zm00001d017712	Zm00001d008588
Zm00001d039764	Zm00001d049418
Zm00001d042864	Zm00001d048583
Zm00001d032578	Zm00001d018965
Zm00001d045887	Zm00001d029706
Zm00001d039306	Zm00001d036646
Zm00001d042287	Zm00001d042998
Zm00001d017383	Zm00001d040050
Zm00001d012734	Zm00001d043733
Zm00001d031454	Zm00001d016865
Zm00001d039306	Zm00001d009847
Zm00001d010131	Zm00001d053640
Zm00001d053178	Zm00001d027298
Zm00001d011237	Zm00001d036787
Zm00001d043902	Zm00001d002782
Zm00001d041740	Zm00001d028936
Zm00001d028304	Zm00001d002415
Zm00001d003195	Zm00001d034751
Zm00001d015759	Zm00001d004166
Zm00001d026120	Zm00001d044584
Zm00001d008793	Zm00001d008793
Zm00001d017602	Zm00001d019538
Zm00001d053151	Zm00001d020454
Zm00001d018142	Zm00001d035015
Zm00001d034601	Zm00001d030123
Zm00001d002828	Zm00001d031209
Zm00001d020495	Zm00001d015053
Zm00001d030500	Zm00001d047204
Zm00001d043025	Zm00001d017089
Zm00001d048527	Zm00001d010946
Zm00001d003180	Zm00001d001973
Zm00001d042920	Zm00001d039132
Zm00001d038338	Zm00001d030790
Zm00001d053151	Zm00001d039644
Zm00001d028999	Zm00001d010016
Zm00001d048647	Zm00001d012510
Zm00001d009468	Zm00001d005193
Zm00001d049860	Zm00001d005193
Zm00001d037605	Zm00001d003763
Zm00001d049173	Zm00001d052698
Zm00001d028995	Zm00001d028995
Zm00001d043248	Zm00001d053900
Zm00001d044162	Zm00001d034995
Zm00001d013208	Zm00001d047579
Zm00001d018045	Zm00001d026120
Zm00001d036003	Zm00001d020042
Zm00001d049800	Zm00001d017767
Zm00001d045507	Zm00001d041757
Zm00001d048401	Zm00001d028368
Zm00001d037605	Zm00001d053544
Zm00001d026351	Zm00001d032480
Zm00001d022628	Zm00001d032480
Zm00001d049692	Zm00001d032480
Zm00001d038338	Zm00001d032480
Zm00001d021389	Zm00001d029093
Zm00001d047579	Zm00001d029093
Zm00001d038585	Zm00001d043549
Zm00001d042618	Zm00001d012428
Zm00001d003176	Zm00001d003757
Zm00001d039306	Zm00001d027371
Zm00001d009668	Zm00001d045606
Zm00001d020834	Zm00001d037666
Zm00001d025669	Zm00001d049007
Zm00001d045507	Zm00001d019988
Zm00001d029270	Zm00001d038688
Zm00001d048004	Zm00001d032990
Zm00001d045204	Zm00001d016457
Zm00001d051018	Zm00001d007153
Zm00001d005969	Zm00001d020429
Zm00001d044162	Zm00001d032049
Zm00001d014843	Zm00001d024458
Zm00001d051458	Zm00001d050850
Zm00001d026240	Zm00001d038647
Zm00001d013331	Zm00001d041484
Zm00001d044065	Zm00001d029373
Zm00001d027335	Zm00001d007185
Zm00001d016952	Zm00001d026663
Zm00001d011297	Zm00001d026137
Zm00001d017243	Zm00001d033766
Zm00001d032578	Zm00001d007285
Zm00001d024905	Zm00001d027680
Zm00001d013346	Zm00001d045478
Zm00001d040423	Zm00001d046968
Zm00001d022550	Zm00001d005480
Zm00001d027855	Zm00001d022053
Zm00001d002929	Zm00001d003193
Zm00001d039306	Zm00001d049858
Zm00001d004541	Zm00001d049416
Zm00001d013555	Zm00001d041698
Zm00001d034515	Zm00001d025948
Zm00001d024543	Zm00001d017383
Zm00001d013443	Zm00001d044035
Zm00001d048312	Zm00001d022625
Zm00001d043131	Zm00001d025924
Zm00001d047334	Zm00001d016722
Zm00001d039306	Zm00001d036230
Zm00001d031451	Zm00001d037408
Zm00001d035907	Zm00001d003429
Zm00001d011771	Zm00001d025738
Zm00001d006551	Zm00001d021089
Zm00001d040148	Zm00001d039301
Zm00001d016457	Zm00001d040190
Zm00001d045533	Zm00001d018364
Zm00001d006619	Zm00001d013185
Zm00001d043036	Zm00001d043043
Zm00001d045661	Zm00001d053251
Zm00001d031009	Zm00001d033334
Zm00001d013307	Zm00001d045160
Zm00001d035195	Zm00001d019591
Zm00001d045600	Zm00001d025047
Zm00001d027957	Zm00001d005329
Zm00001d010131	Zm00001d019983
Zm00001d008612	Zm00001d015374
Zm00001d053178	Zm00001d029144
Zm00001d028984	Zm00001d013392
Zm00001d034163	Zm00001d035859
Zm00001d049364	Zm00001d035455
Zm00001d027987	Zm00001d032272
Zm00001d005584	Zm00001d053101
Zm00001d009160	Zm00001d035700
Zm00001d033834	Zm00001d012825
Zm00001d026240	Zm00001d047042
Zm00001d024701	Zm00001d047042
Zm00001d033310	Zm00001d039681
Zm00001d040621	Zm00001d006828
Zm00001d052357	Zm00001d028416
Zm00001d039324	Zm00001d008625
Zm00001d053178	Zm00001d031824
Zm00001d020705	Zm00001d027520
Zm00001d018776	Zm00001d005174
Zm00001d038338	Zm00001d017983
Zm00001d046913	Zm00001d010050
Zm00001d025770	Zm00001d019219
Zm00001d024547	Zm00001d047063
Zm00001d012092	Zm00001d018901
Zm00001d016361	Zm00001d024965
Zm00001d020408	Zm00001d051896
Zm00001d009017	Zm00001d041945
Zm00001d029402	Zm00001d042575
Zm00001d045600	Zm00001d042575
Zm00001d021831	Zm00001d002052
Zm00001d017784	Zm00001d010241
Zm00001d046354	Zm00001d008625
Zm00001d045533	Zm00001d023299
Zm00001d021545	Zm00001d043696
Zm00001d043076	Zm00001d017833
Zm00001d021424	Zm00001d047242
Zm00001d001933	Zm00001d041711
Zm00001d013399	Zm00001d016557
Zm00001d013443	Zm00001d039349
Zm00001d028432	Zm00001d042525
Zm00001d022424	Zm00001d034038
Zm00001d012180	Zm00001d042754
Zm00001d033412	Zm00001d034345
Zm00001d021069	Zm00001d005682
Zm00001d025479	Zm00001d009669
Zm00001d041981	Zm00001d032694
Zm00001d017164	Zm00001d021261
Zm00001d012092	Zm00001d002971
Zm00001d003176	Zm00001d041882
Zm00001d028216	Zm00001d012439
Zm00001d019734	Zm00001d037747
Zm00001d008399	Zm00001d026635
Zm00001d050669	Zm00001d034000
Zm00001d025669	Zm00001d012439
Zm00001d019712	Zm00001d010137
Zm00001d021189	Zm00001d010214
Zm00001d010987	Zm00001d002820
Zm00001d036648	Zm00001d032172
Zm00001d014814	Zm00001d033189
Zm00001d003958	Zm00001d034834
Zm00001d038221	Zm00001d052060
Zm00001d041580	Zm00001d042303
Zm00001d043402	Zm00001d029822
Zm00001d021089	Zm00001d002478
Zm00001d015421	Zm00001d024516
Zm00001d037941	Zm00001d032272
Zm00001d012128	Zm00001d043082
Zm00001d009017	Zm00001d028630
Zm00001d002731	Zm00001d047119
Zm00001d045600	Zm00001d011663
Zm00001d017385	Zm00001d021877
Zm00001d033898	Zm00001d016326
Zm00001d000247	Zm00001d021829
Zm00001d016361	Zm00001d038018
Zm00001d042933	Zm00001d013445
Zm00001d035605	Zm00001d036481
Zm00001d022227	Zm00001d039481
Zm00001d030191	Zm00001d047913
Zm00001d024784	Zm00001d029636
Zm00001d008612	Zm00001d024753
Zm00001d012749	Zm00001d045405
Zm00001d005919	Zm00001d036079
Zm00001d053967	Zm00001d031200
Zm00001d047209	Zm00001d044179
Zm00001d048603	Zm00001d018857
Zm00001d006677	Zm00001d052163
Zm00001d021296	Zm00001d010976
Zm00001d036889	Zm00001d024768
Zm00001d022002	Zm00001d002284
Zm00001d038221	Zm00001d006793
Zm00001d035470	Zm00001d052439
Zm00001d016793	Zm00001d014894
Zm00001d043569	Zm00001d037097
Zm00001d043915	Zm00001d013033
Zm00001d038355	Zm00001d039694
Zm00001d013724	Zm00001d025913
Zm00001d040455	Zm00001d025860
Zm00001d049687	Zm00001d038747
Zm00001d044785	Zm00001d049494
Zm00001d034047	Zm00001d034898
Zm00001d025770	Zm00001d021762
Zm00001d011597	Zm00001d017906
Zm00001d049687	Zm00001d039667
Zm00001d013399	Zm00001d030786
Zm00001d038087	Zm00001d023378
Zm00001d020384	Zm00001d007130
Zm00001d007382	Zm00001d008982
Zm00001d001838	Zm00001d018194
Zm00001d038930	Zm00001d009465
Zm00001d021946	Zm00001d039066
Zm00001d008612	Zm00001d018779
Zm00001d046651	Zm00001d034074
Zm00001d008399	Zm00001d024009
Zm00001d025060	Zm00001d010314
Zm00001d020569	Zm00001d051829
Zm00001d022295	Zm00001d027680
Zm00001d044004	Zm00001d043563
Zm00001d043902	Zm00001d005271
Zm00001d001894	Zm00001d049006
Zm00001d006091	Zm00001d049006
Zm00001d033378	Zm00001d025203
Zm00001d021424	Zm00001d021655
Zm00001d051355	Zm00001d021655
Zm00001d046751	Zm00001d037112
Zm00001d001933	Zm00001d043185
Zm00001d052543	Zm00001d046591
Zm00001d032217	Zm00001d032175
Zm00001d019166	Zm00001d032175
Zm00001d022525	Zm00001d022274
Zm00001d012092	Zm00001d029809
Zm00001d049889	Zm00001d023243
Zm00001d027752	Zm00001d026020
Zm00001d012427	Zm00001d038394
Zm00001d004889	Zm00001d051591
Zm00001d047216	Zm00001d006711
Zm00001d020495	Zm00001d007012
Zm00001d051216	Zm00001d034598
Zm00001d050269	Zm00001d042008
Zm00001d034145	Zm00001d034145
Zm00001d008528	Zm00001d025660
Zm00001d037605	Zm00001d029577
Zm00001d034639	Zm00001d026642
Zm00001d046174	Zm00001d026642
Zm00001d026684	Zm00001d051112
Zm00001d035701	Zm00001d038542
Zm00001d024468	Zm00001d008916
Zm00001d034945	Zm00001d012155
Zm00001d017677	Zm00001d016197
Zm00001d031272	Zm00001d010050
Zm00001d024324	Zm00001d033385
Zm00001d002143	Zm00001d023423
Zm00001d031572	Zm00001d053863
Zm00001d051480	Zm00001d038300
Zm00001d014762	Zm00001d025899
Zm00001d031451	Zm00001d024423
Zm00001d012688	Zm00001d047750
Zm00001d001936	Zm00001d037725
Zm00001d006565	Zm00001d008708
Zm00001d043921	Zm00001d047942
Zm00001d045507	Zm00001d031118
Zm00001d025033	Zm00001d008515
Zm00001d036356	Zm00001d053857
Zm00001d005970	Zm00001d002089
Zm00001d001945	Zm00001d047519
Zm00001d046402	Zm00001d047345
Zm00001d037315	Zm00001d022614
Zm00001d027939	Zm00001d022614
Zm00001d004541	Zm00001d037273
Zm00001d005055	Zm00001d016365
Zm00001d000358	Zm00001d027324
Zm00001d034515	Zm00001d043023
Zm00001d047878	Zm00001d034485
Zm00001d002285	Zm00001d015090
Zm00001d002234	Zm00001d038676
Zm00001d038023	Zm00001d052298
Zm00001d038683	Zm00001d028603
Zm00001d017742	Zm00001d033855
Zm00001d015468	Zm00001d005981
Zm00001d008817	Zm00001d009465
Zm00001d029020	Zm00001d051753
Zm00001d052750	Zm00001d018243
Zm00001d004102	Zm00001d002129
Zm00001d014814	Zm00001d019719
Zm00001d002843	Zm00001d026037
Zm00001d010785	Zm00001d026037
Zm00001d019865	Zm00001d002068
Zm00001d049158	Zm00001d009858
Zm00001d043950	Zm00001d019078
Zm00001d039383	Zm00001d028472
Zm00001d026240	Zm00001d038855
Zm00001d038355	Zm00001d019220
Zm00001d049822	Zm00001d037018
Zm00001d027939	Zm00001d008226
Zm00001d017268	Zm00001d038762
Zm00001d028603	Zm00001d044078
Zm00001d008528	Zm00001d038459
Zm00001d015243	Zm00001d015929
Zm00001d010740	Zm00001d018030
Zm00001d031451	Zm00001d041714
Zm00001d019865	Zm00001d038465
Zm00001d024230	Zm00001d044874
Zm00001d002143	Zm00001d026289
Zm00001d027957	Zm00001d026289
Zm00001d011597	Zm00001d008226
Zm00001d031463	Zm00001d051588
Zm00001d027939	Zm00001d044382
Zm00001d030858	Zm00001d030858
Zm00001d005740	Zm00001d042291
Zm00001d000247	Zm00001d052543
Zm00001d039267	Zm00001d030133
Zm00001d008869	Zm00001d027941
Zm00001d046405	Zm00001d038351
Zm00001d048412	Zm00001d053680
Zm00001d036692	Zm00001d053680
Zm00001d016873	Zm00001d052054
Zm00001d017243	Zm00001d042184
Zm00001d041277	Zm00001d043376
Zm00001d002200	Zm00001d008370
Zm00001d027987	Zm00001d052910
Zm00001d046402	Zm00001d042526
Zm00001d016732	Zm00001d033619
Zm00001d035907	Zm00001d048157
Zm00001d034515	Zm00001d042027
Zm00001d020137	Zm00001d028534
Zm00001d047579	Zm00001d032285
Zm00001d018930	Zm00001d020618
Zm00001d046981	Zm00001d035004
Zm00001d022628	Zm00001d024633
Zm00001d010634	Zm00001d045604
Zm00001d019712	Zm00001d028909
Zm00001d027987	Zm00001d002241
Zm00001d050893	Zm00001d028691
Zm00001d016674	Zm00001d022420
Zm00001d022099	Zm00001d022420
Zm00001d044785	Zm00001d021596
Zm00001d027752	Zm00001d011765
Zm00001d037274	Zm00001d011765
Zm00001d035965	Zm00001d002441
Zm00001d016952	Zm00001d048634
Zm00001d038832	Zm00001d035651
Zm00001d046354	Zm00001d049543
Zm00001d049364	Zm00001d028024
Zm00001d018225	Zm00001d052133
Zm00001d047170	Zm00001d043525
Zm00001d040554	Zm00001d038645
Zm00001d016838	Zm00001d033591
Zm00001d018260	Zm00001d039596
Zm00001d010987	Zm00001d015700
Zm00001d005871	Zm00001d002432
Zm00001d037941	Zm00001d053342
Zm00001d021236	Zm00001d025020
Zm00001d017782	Zm00001d003459
Zm00001d046568	Zm00001d022498
Zm00001d049443	Zm00001d003784
Zm00001d010758	Zm00001d011199
Zm00001d045120	Zm00001d033751
Zm00001d005740	Zm00001d033751
Zm00001d006578	Zm00001d043395
Zm00001d010634	Zm00001d035200
Zm00001d043968	Zm00001d028542
Zm00001d012749	Zm00001d007972
Zm00001d033324	Zm00001d007972
Zm00001d041489	Zm00001d044156
Zm00001d052357	Zm00001d048547
Zm00001d027846	Zm00001d053275
Zm00001d023336	Zm00001d045451
Zm00001d002452	Zm00001d013385
Zm00001d051267	Zm00001d034941
Zm00001d015743	Zm00001d040263
Zm00001d047216	Zm00001d036401
Zm00001d007311	Zm00001d051166
Zm00001d026245	Zm00001d037946
Zm00001d005962	Zm00001d034836
Zm00001d011745	Zm00001d002274
Zm00001d002828	Zm00001d010217
Zm00001d046126	Zm00001d025167
Zm00001d000184	Zm00001d050300
Zm00001d023636	Zm00001d021626
Zm00001d048901	Zm00001d012425
Zm00001d016755	Zm00001d044088
Zm00001d042686	Zm00001d029716
Zm00001d025964	Zm00001d042751
Zm00001d039893	Zm00001d020486
Zm00001d032217	Zm00001d012929
Zm00001d031992	Zm00001d048288
Zm00001d018225	Zm00001d045098
Zm00001d017391	Zm00001d045098
Zm00001d037941	Zm00001d013027
Zm00001d009698	Zm00001d033468
Zm00001d006768	Zm00001d002661
Zm00001d041791	Zm00001d020032
Zm00001d042560	Zm00001d050063
Zm00001d014843	Zm00001d051121
Zm00001d049692	Zm00001d026010
Zm00001d036392	Zm00001d043043
Zm00001d037836	Zm00001d045798
Zm00001d034045	Zm00001d043399
Zm00001d049800	Zm00001d038163
Zm00001d052229	Zm00001d052229
Zm00001d025051	Zm00001d010211
Zm00001d053682	Zm00001d010211
Zm00001d046402	Zm00001d014456
Zm00001d020242	Zm00001d018464
Zm00001d037117	Zm00001d025721
Zm00001d025930	Zm00001d018609
Zm00001d019734	Zm00001d042993
Zm00001d021362	Zm00001d045445
Zm00001d013346	Zm00001d002088
Zm00001d049511	Zm00001d013178
Zm00001d043060	Zm00001d009795
Zm00001d021236	Zm00001d018229
Zm00001d025669	Zm00001d030894
Zm00001d029875	Zm00001d040695
Zm00001d034282	Zm00001d004139
Zm00001d018731	Zm00001d033484
Zm00001d011515	Zm00001d001857
Zm00001d053841	Zm00001d011845
Zm00001d005016	Zm00001d043707
Zm00001d005584	Zm00001d036301
Zm00001d038546	Zm00001d023498
Zm00001d001933	Zm00001d038388
Zm00001d005892	Zm00001d048362
Zm00001d002143	Zm00001d047746
Zm00001d002452	Zm00001d023558
Zm00001d008612	Zm00001d029968
Zm00001d021968	Zm00001d029968
Zm00001d022442	Zm00001d006657
Zm00001d011470	Zm00001d052170
Zm00001d020804	Zm00001d005884
Zm00001d049173	Zm00001d046318
Zm00001d041926	Zm00001d038409
Zm00001d017147	Zm00001d032380
Zm00001d025770	Zm00001d042966
Zm00001d049094	Zm00001d051995
Zm00001d039306	Zm00001d034840
Zm00001d029587	Zm00001d032609
Zm00001d023659	Zm00001d008961
Zm00001d046751	Zm00001d042943
Zm00001d053210	Zm00001d042943
Zm00001d039383	Zm00001d043252
Zm00001d039306	Zm00001d019124
Zm00001d038801	Zm00001d035527
Zm00001d024324	Zm00001d052258
Zm00001d007768	Zm00001d023734
Zm00001d053841	Zm00001d012702
Zm00001d028667	Zm00001d027907
Zm00001d002285	Zm00001d051869
Zm00001d046405	Zm00001d041556
Zm00001d031182	Zm00001d017769
Zm00001d007675	Zm00001d036196
Zm00001d042618	Zm00001d013440
Zm00001d007436	Zm00001d044079
Zm00001d015468	Zm00001d008369
Zm00001d053220	Zm00001d013487
Zm00001d032175	Zm00001d052213
Zm00001d013724	Zm00001d013066
Zm00001d010948	Zm00001d032272
Zm00001d026094	Zm00001d020171
Zm00001d030191	Zm00001d021788
Zm00001d044261	Zm00001d042833
Zm00001d036638	Zm00001d037905
Zm00001d024268	Zm00001d017178
Zm00001d024726	Zm00001d017279
Zm00001d017420	Zm00001d034726
Zm00001d033379	Zm00001d018242
Zm00001d034783	Zm00001d010493
Zm00001d021932	Zm00001d028550
Zm00001d003176	Zm00001d038179
Zm00001d053178	Zm00001d002362
Zm00001d045581	Zm00001d035297
Zm00001d034515	Zm00001d018131
Zm00001d035457	Zm00001d024425
Zm00001d032217	Zm00001d041791
Zm00001d035921	Zm00001d010575
Zm00001d008793	Zm00001d020315
Zm00001d012688	Zm00001d021300
Zm00001d013895	Zm00001d018096
Zm00001d021268	Zm00001d004006
Zm00001d049173	Zm00001d040588
Zm00001d012642	Zm00001d021935
Zm00001d018260	Zm00001d006567
Zm00001d008444	Zm00001d010136
Zm00001d035921	Zm00001d028972
Zm00001d026197	Zm00001d037982
Zm00001d003162	Zm00001d019124
Zm00001d014814	Zm00001d046140
Zm00001d004541	Zm00001d032667
Zm00001d010634	Zm00001d047958
Zm00001d013073	Zm00001d018497
Zm00001d010758	Zm00001d049387
Zm00001d031840	Zm00001d033518
Zm00001d052750	Zm00001d002168
Zm00001d036003	Zm00001d053887
Zm00001d050960	Zm00001d005334
Zm00001d008399	Zm00001d017918
Zm00001d045375	Zm00001d053612
Zm00001d044081	Zm00001d013006
Zm00001d022295	Zm00001d022240
Zm00001d022442	Zm00001d024765
Zm00001d050893	Zm00001d027995
Zm00001d029586	Zm00001d002283
Zm00001d032922	Zm00001d038753
Zm00001d014690	Zm00001d017291
Zm00001d005208	Zm00001d005208
Zm00001d018045	Zm00001d050406
Zm00001d039019	Zm00001d006704
Zm00001d006739	Zm00001d039993
Zm00001d015468	Zm00001d007067
Zm00001d038338	Zm00001d011769
Zm00001d016732	Zm00001d010702
Zm00001d009468	Zm00001d038862
Zm00001d021968	Zm00001d011833
Zm00001d044216	Zm00001d044216
Zm00001d018742	Zm00001d032961
Zm00001d015743	Zm00001d021385
Zm00001d031109	Zm00001d048450
Zm00001d024543	Zm00001d040029
Zm00001d017559	Zm00001d044931
Zm00001d036638	Zm00001d042262
Zm00001d026203	Zm00001d032459
Zm00001d032384	Zm00001d044581
Zm00001d003331	Zm00001d021087
Zm00001d007840	Zm00001d021087
Zm00001d044004	Zm00001d011426
Zm00001d051239	Zm00001d028574
Zm00001d002747	Zm00001d028803
Zm00001d038930	Zm00001d038905
Zm00001d026088	Zm00001d029543
Zm00001d025757	Zm00001d025340
Zm00001d044463	Zm00001d019297
Zm00001d008695	Zm00001d018286
Zm00001d011969	Zm00001d041732
Zm00001d051573	Zm00001d022248
Zm00001d031625	Zm00001d023534
Zm00001d043431	Zm00001d012731
Zm00001d024701	Zm00001d020605
Zm00001d018930	Zm00001d018405
Zm00001d033673	Zm00001d001804
Zm00001d025770	Zm00001d039687
Zm00001d038527	Zm00001d027734
Zm00001d006170	Zm00001d041414
Zm00001d046805	Zm00001d031666
Zm00001d050834	Zm00001d031666
Zm00001d048412	Zm00001d036046
Zm00001d020242	Zm00001d013274
Zm00001d031790	Zm00001d052054
Zm00001d052167	Zm00001d039642
Zm00001d046568	Zm00001d020980
Zm00001d053890	Zm00001d022530
Zm00001d048227	Zm00001d029747
Zm00001d006791	Zm00001d028726
Zm00001d023558	Zm00001d028726
Zm00001d012585	Zm00001d011938
Zm00001d031061	Zm00001d007193
Zm00001d045600	Zm00001d025333
Zm00001d033310	Zm00001d029260
Zm00001d026351	Zm00001d025333
Zm00001d028537	Zm00001d012242
Zm00001d015243	Zm00001d028180
Zm00001d038698	Zm00001d041969
Zm00001d008612	Zm00001d028756
Zm00001d008695	Zm00001d009226
Zm00001d020705	Zm00001d012847
Zm00001d009066	Zm00001d047972
Zm00001d018260	Zm00001d005789
Zm00001d028007	Zm00001d025761
Zm00001d033314	Zm00001d024873
Zm00001d027459	Zm00001d012474
Zm00001d050897	Zm00001d043512
Zm00001d037165	Zm00001d014961
Zm00001d021164	Zm00001d034338
Zm00001d017243	Zm00001d037556
Zm00001d033719	Zm00001d038984
Zm00001d013208	Zm00001d014883
Zm00001d003836	Zm00001d053622
Zm00001d022442	Zm00001d021716
Zm00001d042618	Zm00001d003308
Zm00001d011355	Zm00001d018610
Zm00001d038504	Zm00001d033189
Zm00001d006344	Zm00001d012045
Zm00001d031840	Zm00001d005926
Zm00001d021424	Zm00001d029747
Zm00001d037117	Zm00001d018074
Zm00001d015605	Zm00001d015605
Zm00001d044081	Zm00001d044081
Zm00001d017478	Zm00001d051157
Zm00001d017409	Zm00001d011058
Zm00001d039272	Zm00001d053927
Zm00001d045477	Zm00001d038355
Zm00001d002545	Zm00001d031696
Zm00001d019230	Zm00001d050329
Zm00001d043969	Zm00001d012560
Zm00001d037140	Zm00001d053622
Zm00001d025930	Zm00001d050329
Zm00001d003180	Zm00001d020664
Zm00001d017176	Zm00001d018711
Zm00001d041853	Zm00001d006588
Zm00001d018930	Zm00001d003049
Zm00001d028625	Zm00001d039182
Zm00001d012379	Zm00001d026700
Zm00001d031009	Zm00001d044459
Zm00001d039017	Zm00001d052605
Zm00001d016520	Zm00001d048985
Zm00001d032194	Zm00001d006205
Zm00001d004541	Zm00001d054104
Zm00001d048527	Zm00001d044188
Zm00001d053006	Zm00001d024424
Zm00001d010758	Zm00001d011816
Zm00001d025930	Zm00001d043164
Zm00001d006091	Zm00001d032901
Zm00001d046568	Zm00001d006361
Zm00001d036648	Zm00001d006361
Zm00001d006348	Zm00001d018552
Zm00001d029736	Zm00001d051422
Zm00001d025450	Zm00001d002091
Zm00001d033834	Zm00001d043277
Zm00001d049443	Zm00001d021673
Zm00001d002234	Zm00001d021673
Zm00001d012273	Zm00001d052234
Zm00001d006677	Zm00001d036091
Zm00001d027939	Zm00001d025528
Zm00001d039113	Zm00001d019250
Zm00001d014938	Zm00001d027812
Zm00001d011139	Zm00001d026254
Zm00001d015451	Zm00001d040611
Zm00001d021208	Zm00001d012428
Zm00001d011953	Zm00001d019696
Zm00001d023336	Zm00001d024314
Zm00001d028930	Zm00001d006336
Zm00001d003064	Zm00001d006336
Zm00001d017712	Zm00001d035957
Zm00001d003195	Zm00001d024507
Zm00001d033553	Zm00001d021287
Zm00001d042319	Zm00001d036103
Zm00001d038698	Zm00001d021979
Zm00001d014698	Zm00001d017201
Zm00001d034872	Zm00001d031618
Zm00001d011470	Zm00001d022082
Zm00001d006028	Zm00001d044461
Zm00001d023424	Zm00001d044947
Zm00001d034984	Zm00001d038913
Zm00001d006065	Zm00001d037974
Zm00001d017207	Zm00001d028759
Zm00001d022002	Zm00001d043943
Zm00001d010617	Zm00001d032609
Zm00001d015664	Zm00001d033523
Zm00001d013265	Zm00001d048491
Zm00001d043968	Zm00001d004894
Zm00001d017782	Zm00001d004894
Zm00001d044463	Zm00001d003983
Zm00001d005208	Zm00001d038998
Zm00001d027846	Zm00001d036410
Zm00001d051458	Zm00001d023792
Zm00001d034503	Zm00001d037113
Zm00001d032194	Zm00001d012654
Zm00001d008205	Zm00001d044068
Zm00001d045507	Zm00001d042558
Zm00001d006451	Zm00001d014853
Zm00001d052838	Zm00001d044601
Zm00001d018731	Zm00001d035207
Zm00001d048734	Zm00001d016581
Zm00001d053178	Zm00001d018366
Zm00001d026684	Zm00001d028902
Zm00001d006170	Zm00001d028752
Zm00001d020982	Zm00001d046953
Zm00001d002429	Zm00001d007868
Zm00001d003162	Zm00001d016528
Zm00001d035907	Zm00001d016528
Zm00001d018742	Zm00001d025107
Zm00001d049000	Zm00001d011370
Zm00001d002285	Zm00001d012924
Zm00001d052725	Zm00001d048717
Zm00001d012280	Zm00001d022041
Zm00001d033834	Zm00001d048440
Zm00001d051577	Zm00001d015984
Zm00001d045112	Zm00001d037713
Zm00001d049165	Zm00001d006213
Zm00001d018742	Zm00001d035038
Zm00001d026204	Zm00001d013886
Zm00001d001945	Zm00001d017850
Zm00001d045507	Zm00001d018415
Zm00001d049692	Zm00001d019150
Zm00001d008229	Zm00001d033717
Zm00001d012128	Zm00001d028436
Zm00001d034515	Zm00001d035304
Zm00001d002562	Zm00001d014507
Zm00001d042319	Zm00001d013625
Zm00001d030139	Zm00001d035243
Zm00001d020457	Zm00001d002066
Zm00001d044463	Zm00001d047262
Zm00001d002829	Zm00001d012391
Zm00001d017726	Zm00001d039918
Zm00001d002794	Zm00001d034727
Zm00001d016000	Zm00001d000328
Zm00001d038355	Zm00001d043827
Zm00001d052357	Zm00001d017282
Zm00001d032502	Zm00001d021706
Zm00001d026046	Zm00001d021706
Zm00001d033267	Zm00001d032950
Zm00001d050389	Zm00001d021181
Zm00001d041780	Zm00001d040455
Zm00001d003331	Zm00001d040455
Zm00001d021968	Zm00001d010189
Zm00001d037315	Zm00001d036322
Zm00001d045533	Zm00001d036322
Zm00001d046305	Zm00001d001909
Zm00001d048208	Zm00001d021607
Zm00001d040611	Zm00001d049617
Zm00001d048682	Zm00001d015195
Zm00001d021946	Zm00001d029448
Zm00001d039032	Zm00001d036918
Zm00001d015243	Zm00001d013033
Zm00001d037274	Zm00001d037925
Zm00001d034515	Zm00001d030623
Zm00001d033673	Zm00001d021181
Zm00001d018667	Zm00001d021181
Zm00001d049173	Zm00001d035401
Zm00001d042618	Zm00001d013868
Zm00001d031572	Zm00001d030968
Zm00001d014405	Zm00001d043485
Zm00001d048734	Zm00001d018243
Zm00001d045581	Zm00001d048347
Zm00001d046246	Zm00001d028901
Zm00001d011597	Zm00001d018916
Zm00001d028216	Zm00001d020864
Zm00001d017742	Zm00001d005399
Zm00001d038355	Zm00001d048301
Zm00001d003064	Zm00001d022179
Zm00001d050897	Zm00001d029227
Zm00001d031064	Zm00001d006836
Zm00001d041831	Zm00001d030314
Zm00001d046354	Zm00001d018428
Zm00001d043243	Zm00001d054072
Zm00001d042287	Zm00001d022097
Zm00001d030907	Zm00001d031436
Zm00001d046246	Zm00001d009990
Zm00001d049443	Zm00001d033063
Zm00001d053006	Zm00001d030053
Zm00001d044242	Zm00001d010368
Zm00001d004102	Zm00001d049048
Zm00001d003180	Zm00001d008975
Zm00001d034965	Zm00001d043329
Zm00001d020569	Zm00001d016013
Zm00001d043968	Zm00001d052364
Zm00001d006065	Zm00001d006795
Zm00001d039306	Zm00001d017930
Zm00001d031008	Zm00001d049948
Zm00001d027425	Zm00001d007501
Zm00001d044065	Zm00001d033612
Zm00001d021761	Zm00001d028984
Zm00001d003414	Zm00001d019054
Zm00001d037274	Zm00001d044510
Zm00001d017784	Zm00001d033240
Zm00001d008229	Zm00001d028117
Zm00001d000247	Zm00001d022139
Zm00001d043248	Zm00001d046755
Zm00001d021932	Zm00001d043600
Zm00001d012823	Zm00001d001818
Zm00001d003871	Zm00001d016237
Zm00001d022550	Zm00001d048440
Zm00001d022525	Zm00001d009481
Zm00001d017677	Zm00001d013967
Zm00001d018930	Zm00001d054011
Zm00001d048647	Zm00001d031554
Zm00001d013547	Zm00001d041740
Zm00001d006348	Zm00001d045673
Zm00001d015243	Zm00001d006019
Zm00001d031572	Zm00001d048440
Zm00001d031572	Zm00001d002543
Zm00001d018941	Zm00001d006601
Zm00001d017385	Zm00001d008890
Zm00001d007191	Zm00001d051447
Zm00001d015201	Zm00001d045505
Zm00001d030191	Zm00001d053635
Zm00001d020460	Zm00001d049095
Zm00001d034091	Zm00001d025913
Zm00001d052357	Zm00001d045302
Zm00001d029736	Zm00001d045448
Zm00001d053890	Zm00001d038699
Zm00001d019734	Zm00001d030548
Zm00001d012553	Zm00001d042049
Zm00001d035266	Zm00001d051564
Zm00001d047216	Zm00001d028649
Zm00001d038698	Zm00001d043906
Zm00001d048391	Zm00001d050300
Zm00001d013357	Zm00001d017110
Zm00001d050960	Zm00001d028901
Zm00001d044463	Zm00001d052025
Zm00001d012731	Zm00001d038087
Zm00001d039077	Zm00001d039916
Zm00001d011745	Zm00001d011855
Zm00001d018191	Zm00001d013319
Zm00001d053890	Zm00001d021470
Zm00001d053020	Zm00001d036494
Zm00001d050861	Zm00001d035503
Zm00001d031665	Zm00001d033525
Zm00001d041926	Zm00001d049914
Zm00001d043969	Zm00001d010525
Zm00001d045533	Zm00001d010525
Zm00001d010933	Zm00001d026060
Zm00001d046402	Zm00001d016456
Zm00001d020705	Zm00001d027332
Zm00001d045887	Zm00001d052545
Zm00001d002760	Zm00001d033976
Zm00001d045507	Zm00001d017960
Zm00001d004102	Zm00001d029039
Zm00001d053178	Zm00001d029039
Zm00001d048227	Zm00001d040803
Zm00001d039019	Zm00001d021659
Zm00001d017165	Zm00001d051564
Zm00001d018667	Zm00001d051564
Zm00001d047519	Zm00001d009171
Zm00001d046925	Zm00001d001781
Zm00001d006001	Zm00001d038685
Zm00001d040621	Zm00001d040148
Zm00001d025669	Zm00001d046438
Zm00001d043902	Zm00001d047273
Zm00001d050269	Zm00001d048373
Zm00001d022259	Zm00001d028770
Zm00001d021761	Zm00001d006853
Zm00001d023289	Zm00001d013042
Zm00001d006091	Zm00001d019593
Zm00001d002929	Zm00001d005760
Zm00001d044463	Zm00001d013282
Zm00001d053006	Zm00001d028237
Zm00001d046405	Zm00001d012710
Zm00001d015226	Zm00001d042734
Zm00001d012092	Zm00001d043606
Zm00001d037098	Zm00001d031436
Zm00001d049000	Zm00001d031995
Zm00001d031064	Zm00001d041035
Zm00001d024701	Zm00001d051269
Zm00001d031135	Zm00001d033421
Zm00001d036148	Zm00001d023791
Zm00001d014507	Zm00001d050100
Zm00001d046759	Zm00001d006371
Zm00001d043569	Zm00001d016438
Zm00001d051149	Zm00001d052988
Zm00001d019230	Zm00001d049163
Zm00001d002449	Zm00001d028237
Zm00001d001879	Zm00001d013699
Zm00001d035439	Zm00001d037871
Zm00001d041489	Zm00001d026260
Zm00001d005244	Zm00001d028704
Zm00001d046755	Zm00001d002384
Zm00001d016957	Zm00001d027982
Zm00001d049687	Zm00001d021899
Zm00001d012688	Zm00001d049324
Zm00001d018605	Zm00001d007157
Zm00001d049692	Zm00001d030694
Zm00001d008399	Zm00001d042135
Zm00001d050960	Zm00001d011953
Zm00001d046925	Zm00001d052698
Zm00001d033553	Zm00001d030091
Zm00001d012757	Zm00001d048870
Zm00001d017986	Zm00001d037512
Zm00001d040554	Zm00001d018096
Zm00001d011692	Zm00001d040583
Zm00001d003064	Zm00001d027519
Zm00001d024726	Zm00001d031785
Zm00001d034515	Zm00001d047481
Zm00001d014938	Zm00001d017607
Zm00001d013827	Zm00001d049270
Zm00001d050664	Zm00001d052025
Zm00001d031625	Zm00001d037920
Zm00001d029896	Zm00001d023792
Zm00001d026046	Zm00001d045864
Zm00001d007436	Zm00001d045864
Zm00001d025033	Zm00001d045864
Zm00001d039260	Zm00001d023759
Zm00001d039260	Zm00001d028249
Zm00001d053020	Zm00001d021387
Zm00001d006451	Zm00001d002824
Zm00001d002649	Zm00001d013699
Zm00001d048227	Zm00001d011619
Zm00001d029402	Zm00001d052783
Zm00001d039267	Zm00001d005157
Zm00001d031572	Zm00001d012306
Zm00001d034872	Zm00001d053927
Zm00001d010634	Zm00001d008762
Zm00001d011771	Zm00001d023530
Zm00001d025864	Zm00001d039150
Zm00001d052591	Zm00001d030587
Zm00001d024160	Zm00001d003774
Zm00001d041580	Zm00001d012659
Zm00001d031759	Zm00001d022332
Zm00001d022442	Zm00001d022180
Zm00001d033005	Zm00001d049226
Zm00001d045204	Zm00001d021839
Zm00001d014656	Zm00001d029832
Zm00001d003626	Zm00001d020639
Zm00001d039245	Zm00001d014994
Zm00001d049687	Zm00001d029656
Zm00001d034204	Zm00001d040192
Zm00001d018260	Zm00001d040192
Zm00001d017385	Zm00001d040192
Zm00001d041580	Zm00001d000439
Zm00001d049860	Zm00001d033892
Zm00001d032922	Zm00001d030967
Zm00001d044463	Zm00001d053630
Zm00001d029402	Zm00001d044729
Zm00001d036648	Zm00001d035439
Zm00001d044272	Zm00001d038862
Zm00001d019865	Zm00001d005035
Zm00001d008612	Zm00001d028603
Zm00001d010634	Zm00001d029409
Zm00001d046740	Zm00001d013599
Zm00001d043902	Zm00001d024047
Zm00001d035512	Zm00001d014299
Zm00001d035224	Zm00001d048734
Zm00001d022628	Zm00001d011751
Zm00001d048588	Zm00001d032519
Zm00001d006578	Zm00001d020727
Zm00001d040426	Zm00001d012086
Zm00001d049294	Zm00001d012659
Zm00001d011712	Zm00001d048372
Zm00001d034282	Zm00001d048315
Zm00001d038355	Zm00001d026612
Zm00001d008695	Zm00001d026010
Zm00001d018305	Zm00001d002974
Zm00001d020492	Zm00001d038990
Zm00001d024905	Zm00001d037843
Zm00001d044785	Zm00001d029126
Zm00001d018119	Zm00001d017608
Zm00001d052254	Zm00001d031706
Zm00001d024725	Zm00001d031706
Zm00001d047579	Zm00001d007441
Zm00001d016952	Zm00001d015442
Zm00001d038451	Zm00001d017984
Zm00001d033267	Zm00001d024678
Zm00001d029270	Zm00001d021365
Zm00001d039437	Zm00001d039542
Zm00001d050185	Zm00001d025754
Zm00001d013385	Zm00001d049716
Zm00001d034503	Zm00001d031651
Zm00001d049687	Zm00001d031651
Zm00001d008399	Zm00001d013445
Zm00001d008399	Zm00001d011510
Zm00001d031840	Zm00001d015863
Zm00001d007382	Zm00001d019311
Zm00001d033673	Zm00001d005547
Zm00001d017563	Zm00001d047516
Zm00001d011969	Zm00001d005372
Zm00001d011597	Zm00001d029965
Zm00001d039266	Zm00001d046719
Zm00001d013724	Zm00001d032239
Zm00001d028504	Zm00001d017830
Zm00001d022613	Zm00001d017830
Zm00001d023248	Zm00001d048717
Zm00001d034047	Zm00001d051564
Zm00001d033396	Zm00001d050753
Zm00001d027939	Zm00001d014419
Zm00001d034515	Zm00001d019047
Zm00001d020020	Zm00001d032132
Zm00001d017164	Zm00001d028896
Zm00001d042315	Zm00001d018056
Zm00001d038397	Zm00001d020584
Zm00001d036148	Zm00001d052247
Zm00001d011745	Zm00001d012880
Zm00001d031009	Zm00001d002259
Zm00001d037769	Zm00001d023252
Zm00001d038355	Zm00001d030940
Zm00001d000112	Zm00001d009811
Zm00001d046568	Zm00001d008369
Zm00001d013151	Zm00001d052200
Zm00001d010933	Zm00001d038404
Zm00001d033310	Zm00001d003406
Zm00001d031625	Zm00001d008395
Zm00001d046967	Zm00001d033211
Zm00001d013827	Zm00001d050258
Zm00001d049165	Zm00001d013139
Zm00001d051216	Zm00001d033211
Zm00001d011597	Zm00001d039681
Zm00001d027492	Zm00001d025425
Zm00001d028995	Zm00001d020639
Zm00001d019230	Zm00001d012611
Zm00001d051456	Zm00001d051419
Zm00001d048474	Zm00001d021313
Zm00001d052357	Zm00001d027355
Zm00001d008229	Zm00001d021445
Zm00001d036807	Zm00001d020363
Zm00001d026540	Zm00001d009517
Zm00001d021189	Zm00001d006127
Zm00001d003180	Zm00001d013342
Zm00001d046568	Zm00001d049790
Zm00001d026017	Zm00001d017885
Zm00001d045112	Zm00001d025827
Zm00001d053855	Zm00001d026421
Zm00001d050861	Zm00001d003246
Zm00001d029293	Zm00001d051442
Zm00001d042492	Zm00001d052835
Zm00001d037117	Zm00001d032029
Zm00001d030907	Zm00001d004709
Zm00001d007675	Zm00001d026111
Zm00001d008602	Zm00001d008602
Zm00001d000247	Zm00001d053732
Zm00001d049173	Zm00001d012606
Zm00001d005016	Zm00001d050334
Zm00001d036638	Zm00001d042998
Zm00001d006027	Zm00001d010431
Zm00001d027924	Zm00001d010431
Zm00001d033553	Zm00001d020986
Zm00001d035439	Zm00001d019104
Zm00001d022550	Zm00001d047307
Zm00001d039306	Zm00001d011629
Zm00001d049800	Zm00001d025721
Zm00001d038930	Zm00001d019994
Zm00001d042580	Zm00001d039621
Zm00001d053220	Zm00001d007884
Zm00001d030191	Zm00001d049785
Zm00001d046925	Zm00001d049785
Zm00001d004541	Zm00001d029822
Zm00001d004541	Zm00001d007500
Zm00001d053855	Zm00001d007500
Zm00001d037274	Zm00001d023943
Zm00001d034503	Zm00001d007288
Zm00001d047579	Zm00001d012450
Zm00001d020460	Zm00001d002482
Zm00001d034965	Zm00001d041439
Zm00001d024543	Zm00001d034072
Zm00001d044463	Zm00001d043831
Zm00001d033610	Zm00001d051062
Zm00001d005584	Zm00001d049809
Zm00001d023788	Zm00001d049809
Zm00001d043076	Zm00001d045002
Zm00001d038081	Zm00001d048394
Zm00001d043076	Zm00001d024051
Zm00001d011771	Zm00001d014246
Zm00001d031840	Zm00001d040641
Zm00001d020941	Zm00001d028902
Zm00001d039482	Zm00001d021418
Zm00001d043153	Zm00001d045181
Zm00001d048229	Zm00001d037522
Zm00001d006053	Zm00001d030548
Zm00001d037334	Zm00001d033088
Zm00001d038584	Zm00001d038355
Zm00001d041549	Zm00001d039681
Zm00001d043902	Zm00001d047977
Zm00001d035266	Zm00001d005843
Zm00001d051149	Zm00001d026334
Zm00001d006565	Zm00001d015804
Zm00001d021790	Zm00001d000030
Zm00001d041497	Zm00001d048301
Zm00001d024268	Zm00001d005848
Zm00001d031655	Zm00001d028427
Zm00001d014201	Zm00001d019149
Zm00001d046568	Zm00001d025165
Zm00001d017712	Zm00001d050140
Zm00001d037098	Zm00001d048301
Zm00001d036692	Zm00001d010062
Zm00001d030500	Zm00001d013027
Zm00001d021362	Zm00001d017492
Zm00001d053841	Zm00001d041824
Zm00001d032194	Zm00001d037579
Zm00001d034920	Zm00001d017502
Zm00001d002449	Zm00001d019430
Zm00001d041497	Zm00001d012838
Zm00001d025864	Zm00001d047977
Zm00001d046967	Zm00001d035609
Zm00001d050389	Zm00001d035609
Zm00001d046967	Zm00001d013819
Zm00001d016000	Zm00001d013405
Zm00001d045533	Zm00001d043224
Zm00001d011771	Zm00001d011138
Zm00001d039185	Zm00001d010329
Zm00001d021236	Zm00001d047359
Zm00001d035266	Zm00001d018981
Zm00001d034503	Zm00001d037079
Zm00001d038585	Zm00001d015459
Zm00001d045112	Zm00001d049449
Zm00001d010399	Zm00001d052458
Zm00001d028304	Zm00001d039245
Zm00001d037941	Zm00001d045000
Zm00001d027846	Zm00001d020025
Zm00001d032217	Zm00001d051130
Zm00001d039383	Zm00001d041917
Zm00001d038832	Zm00001d031986
Zm00001d031272	Zm00001d013741
Zm00001d041791	Zm00001d034425
Zm00001d049870	Zm00001d034990
Zm00001d026540	Zm00001d048301
Zm00001d046664	Zm00001d037521
Zm00001d018260	Zm00001d024588
Zm00001d005016	Zm00001d027879
Zm00001d043420	Zm00001d006268
Zm00001d028432	Zm00001d019219
Zm00001d043663	Zm00001d028240
Zm00001d041536	Zm00001d038504
Zm00001d043243	Zm00001d036044
Zm00001d033324	Zm00001d036044
Zm00001d006001	Zm00001d041407
Zm00001d002754	Zm00001d050406
Zm00001d016000	Zm00001d043539
Zm00001d023565	Zm00001d048481
Zm00001d006348	Zm00001d041700
Zm00001d008225	Zm00001d042654
Zm00001d023316	Zm00001d047720
Zm00001d047519	Zm00001d018298
Zm00001d011771	Zm00001d012161
Zm00001d046568	Zm00001d039262
Zm00001d022442	Zm00001d013887
Zm00001d041056	Zm00001d025331
Zm00001d003836	Zm00001d041323
Zm00001d029711	Zm00001d012666
Zm00001d022437	Zm00001d006855
Zm00001d025964	Zm00001d022182
Zm00001d037098	Zm00001d006629
Zm00001d023788	Zm00001d035649
Zm00001d013895	Zm00001d004644
Zm00001d042267	Zm00001d042267
Zm00001d053855	Zm00001d024759
Zm00001d004541	GRMZM5G876106
Zm00001d052133	Zm00001d024203
Zm00001d014814	Zm00001d008458
Zm00001d028984	Zm00001d002602
Zm00001d035323	Zm00001d034666
Zm00001d008229	Zm00001d011330
Zm00001d034872	Zm00001d033240
Zm00001d014938	Zm00001d033240
Zm00001d012180	Zm00001d033240
Zm00001d034091	Zm00001d016521
Zm00001d035295	Zm00001d040127
Zm00001d019865	Zm00001d033318
Zm00001d023316	Zm00001d044745
Zm00001d006195	Zm00001d016949
Zm00001d008251	Zm00001d049921
Zm00001d050897	Zm00001d021506
Zm00001d037327	Zm00001d043519
Zm00001d045046	Zm00001d014814
Zm00001d049800	Zm00001d006461
Zm00001d053841	Zm00001d015127
Zm00001d024532	Zm00001d011900
Zm00001d052192	Zm00001d026130
Zm00001d051527	Zm00001d014689
Zm00001d017788	Zm00001d035503
Zm00001d031009	Zm00001d034970
Zm00001d021968	Zm00001d043827
Zm00001d023535	Zm00001d052258
Zm00001d043969	Zm00001d044669
Zm00001d023636	Zm00001d008409
Zm00001d007465	Zm00001d001797
Zm00001d030191	Zm00001d046583
Zm00001d031009	Zm00001d037929
Zm00001d008578	Zm00001d024754
Zm00001d046740	Zm00001d009683
Zm00001d050664	Zm00001d009683
Zm00001d010634	Zm00001d029039
Zm00001d030191	Zm00001d048159
Zm00001d033314	Zm00001d012837
Zm00001d032694	Zm00001d021930
Zm00001d022002	Zm00001d021930
Zm00001d038320	Zm00001d010902
Zm00001d033413	Zm00001d010902
Zm00001d010399	Zm00001d047808
Zm00001d037098	Zm00001d022305
Zm00001d034639	Zm00001d012607
Zm00001d016457	Zm00001d002610
Zm00001d047216	Zm00001d050694
Zm00001d002234	Zm00001d016031
Zm00001d041536	Zm00001d021433
Zm00001d016950	Zm00001d051562
Zm00001d033553	Zm00001d002859
Zm00001d041056	Zm00001d011301
Zm00001d025953	Zm00001d012607
Zm00001d028297	Zm00001d002531
Zm00001d027492	Zm00001d023987
Zm00001d024883	Zm00001d043854
Zm00001d044272	Zm00001d036987
Zm00001d034945	Zm00001d013561
Zm00001d049800	Zm00001d018959
Zm00001d040621	Zm00001d017270
Zm00001d024324	Zm00001d026662
Zm00001d039306	Zm00001d036959
Zm00001d018081	Zm00001d002953
Zm00001d019865	Zm00001d032565
Zm00001d030907	Zm00001d043524
Zm00001d042864	Zm00001d038273
Zm00001d052254	Zm00001d041958
Zm00001d030069	Zm00001d044247
Zm00001d052254	Zm00001d037483
Zm00001d031759	Zm00001d018720
Zm00001d052133	Zm00001d018720
Zm00001d039250	Zm00001d020093
Zm00001d052133	Zm00001d019719
Zm00001d008648	Zm00001d017937
Zm00001d005843	Zm00001d019462
Zm00001d046568	Zm00001d040515
Zm00001d030191	Zm00001d018242
Zm00001d017702	Zm00001d032722
Zm00001d026203	Zm00001d027892
Zm00001d043025	Zm00001d029948
Zm00001d030069	Zm00001d034788
Zm00001d053855	Zm00001d045381
Zm00001d030069	Zm00001d045381
Zm00001d007382	Zm00001d041684
Zm00001d015226	Zm00001d012597
Zm00001d021389	Zm00001d010902
Zm00001d038207	Zm00001d033468
Zm00001d042593	Zm00001d005727
Zm00001d032265	Zm00001d020429
Zm00001d013547	Zm00001d043075
Zm00001d015226	Zm00001d034005
Zm00001d043915	Zm00001d044649
Zm00001d027492	Zm00001d022541
Zm00001d008695	Zm00001d006040
Zm00001d049094	Zm00001d033905
Zm00001d022442	Zm00001d034638
Zm00001d048527	Zm00001d052697
Zm00001d052133	Zm00001d045606
Zm00001d007191	Zm00001d052124
Zm00001d024321	Zm00001d029263
Zm00001d037221	Zm00001d015569
Zm00001d033005	Zm00001d044052
Zm00001d050960	Zm00001d003491
Zm00001d013399	Zm00001d033221
Zm00001d023788	Zm00001d036201
Zm00001d014132	Zm00001d007190
Zm00001d033310	Zm00001d034727
Zm00001d020019	Zm00001d032632
Zm00001d033314	Zm00001d044220
Zm00001d014814	Zm00001d034878
Zm00001d036551	Zm00001d025777
Zm00001d015468	Zm00001d045520
Zm00001d007842	Zm00001d035468
Zm00001d027957	Zm00001d051823
Zm00001d037356	Zm00001d027515
Zm00001d031572	Zm00001d021613
Zm00001d038281	Zm00001d004931
Zm00001d029711	Zm00001d010720
Zm00001d010758	Zm00001d025939
Zm00001d005939	Zm00001d037413
Zm00001d006065	Zm00001d034069
Zm00001d036807	Zm00001d042997
Zm00001d052288	Zm00001d033193
Zm00001d010758	Zm00001d048628
Zm00001d011771	Zm00001d031119
Zm00001d031759	Zm00001d011792
Zm00001d005919	Zm00001d033492
Zm00001d033834	Zm00001d033112
Zm00001d039272	Zm00001d009926
Zm00001d053819	Zm00001d029697
Zm00001d051269	Zm00001d018444
Zm00001d024268	Zm00001d004354
Zm00001d045507	Zm00001d047873
Zm00001d052069	Zm00001d051615
Zm00001d041926	Zm00001d020436
Zm00001d037315	Zm00001d026517
Zm00001d012379	Zm00001d021879
Zm00001d049094	Zm00001d022151
Zm00001d018260	Zm00001d048271
Zm00001d012688	Zm00001d053070
Zm00001d016175	Zm00001d035018
Zm00001d033719	Zm00001d048737
Zm00001d008817	Zm00001d019836
Zm00001d050269	Zm00001d028704
Zm00001d046967	Zm00001d049148
Zm00001d052543	Zm00001d053952
Zm00001d024268	Zm00001d027659
Zm00001d043076	Zm00001d047446
Zm00001d033310	Zm00001d022562
Zm00001d036426	Zm00001d014749
Zm00001d012379	Zm00001d045478
Zm00001d034872	Zm00001d048734
Zm00001d025669	Zm00001d046322
Zm00001d044260	Zm00001d008916
Zm00001d049525	Zm00001d050577
Zm00001d020037	Zm00001d012837
Zm00001d013307	Zm00001d042040
Zm00001d033413	Zm00001d028653
Zm00001d041056	Zm00001d014809
Zm00001d037140	Zm00001d029627
Zm00001d033267	Zm00001d025340
Zm00001d042482	Zm00001d020552
Zm00001d053178	Zm00001d027850
Zm00001d046967	Zm00001d034968
Zm00001d020569	Zm00001d052292
Zm00001d022613	Zm00001d025353
Zm00001d029607	Zm00001d033328
Zm00001d038693	Zm00001d033328
Zm00001d033610	Zm00001d002688
Zm00001d024905	Zm00001d012465
Zm00001d049000	Zm00001d014809
Zm00001d016732	Zm00001d022401
Zm00001d030897	Zm00001d022401
Zm00001d013443	Zm00001d014919
Zm00001d053151	Zm00001d035764
Zm00001d005843	Zm00001d047946
Zm00001d049294	Zm00001d026680
Zm00001d053855	Zm00001d012671
Zm00001d048734	Zm00001d045655
Zm00001d032024	Zm00001d014924
Zm00001d006028	Zm00001d026535
Zm00001d018776	Zm00001d009660
Zm00001d002799	Zm00001d010877
Zm00001d020874	Zm00001d018287
Zm00001d048682	Zm00001d037413
Zm00001d044463	Zm00001d003672
Zm00001d030191	Zm00001d053722
Zm00001d002449	Zm00001d009548
Zm00001d051239	Zm00001d016255
Zm00001d018142	Zm00001d021752
Zm00001d008968	Zm00001d002158
Zm00001d048004	Zm00001d036653
Zm00001d020384	Zm00001d005547
Zm00001d002005	Zm00001d034863
Zm00001d001933	Zm00001d051881
Zm00001d002781	Zm00001d031044
Zm00001d005884	Zm00001d037261
Zm00001d034503	Zm00001d044255
Zm00001d015421	Zm00001d003513
Zm00001d027987	Zm00001d040696
Zm00001d034947	Zm00001d015289
Zm00001d031655	Zm00001d010262
Zm00001d053006	Zm00001d006562
Zm00001d024547	Zm00001d022274
Zm00001d046913	Zm00001d016722
Zm00001d003180	Zm00001d026020
Zm00001d010574	Zm00001d007475
Zm00001d005323	Zm00001d007475
Zm00001d017986	Zm00001d053728
Zm00001d040775	Zm00001d043682
Zm00001d040189	Zm00001d037234
Zm00001d039306	Zm00001d049921
Zm00001d018731	Zm00001d027801
Zm00001d012527	Zm00001d019145
Zm00001d013399	Zm00001d039732
Zm00001d015521	Zm00001d022044
Zm00001d017712	Zm00001d022044
Zm00001d037221	Zm00001d043167
Zm00001d031572	Zm00001d028695
Zm00001d014201	Zm00001d002064
Zm00001d041474	Zm00001d014179
Zm00001d033870	Zm00001d012880
Zm00001d017677	Zm00001d013958
Zm00001d039306	Zm00001d044600
Zm00001d052288	Zm00001d051427
Zm00001d031840	Zm00001d024701
Zm00001d008190	Zm00001d027520
Zm00001d050781	Zm00001d050781
Zm00001d002801	Zm00001d027487
Zm00001d031061	Zm00001d012567
Zm00001d028432	Zm00001d031253
Zm00001d022424	Zm00001d049060
Zm00001d043969	Zm00001d046838
Zm00001d040186	Zm00001d046838
Zm00001d020941	Zm00001d050496
Zm00001d046354	Zm00001d041484
Zm00001d011771	Zm00001d003931
Zm00001d012285	Zm00001d029540
Zm00001d023316	Zm00001d024319
Zm00001d033553	Zm00001d007379
Zm00001d023636	Zm00001d013654
Zm00001d050960	Zm00001d025817
Zm00001d025964	Zm00001d005609
Zm00001d035295	Zm00001d053763
Zm00001d017207	Zm00001d048102
Zm00001d006028	Zm00001d053819
Zm00001d049860	Zm00001d031351
Zm00001d022550	Zm00001d006845
Zm00001d017986	Zm00001d032029
Zm00001d041445	Zm00001d021310
Zm00001d051328	Zm00001d035562
Zm00001d043420	Zm00001d049511
Zm00001d039750	Zm00001d029611
Zm00001d007768	Zm00001d051112
Zm00001d033870	Zm00001d016106
Zm00001d031655	Zm00001d022463
Zm00001d006791	Zm00001d018872
Zm00001d042917	Zm00001d042713
Zm00001d006578	Zm00001d017860
Zm00001d041472	Zm00001d032669
Zm00001d024630	Zm00001d029932
Zm00001d022442	Zm00001d005248
Zm00001d014201	Zm00001d038538
Zm00001d034204	Zm00001d020838
Zm00001d053855	Zm00001d032099
Zm00001d034163	Zm00001d038192
Zm00001d017702	Zm00001d049499
Zm00001d022442	Zm00001d027854
Zm00001d016298	Zm00001d029011
Zm00001d015451	Zm00001d038125
Zm00001d038355	Zm00001d038125
Zm00001d017788	Zm00001d007071
Zm00001d006945	Zm00001d015852
Zm00001d003836	Zm00001d041672
Zm00001d040527	Zm00001d040504
Zm00001d049295	Zm00001d045353
Zm00001d022295	Zm00001d049305
Zm00001d053855	Zm00001d049305
Zm00001d038338	Zm00001d013499
Zm00001d030500	Zm00001d022525
Zm00001d023788	Zm00001d035285
Zm00001d041740	Zm00001d051682
Zm00001d003180	Zm00001d011122
Zm00001d025720	Zm00001d024905
Zm00001d038357	Zm00001d035604
Zm00001d049800	Zm00001d019699
Zm00001d052396	Zm00001d053561
Zm00001d011355	Zm00001d038764
Zm00001d053178	Zm00001d037620
Zm00001d023336	Zm00001d042727
Zm00001d043968	Zm00001d033338
Zm00001d003626	Zm00001d017210
Zm00001d054080	Zm00001d004644
Zm00001d003180	Zm00001d021142
Zm00001d042287	Zm00001d042033
Zm00001d037334	Zm00001d022303
Zm00001d028217	Zm00001d048341
Zm00001d006344	Zm00001d022514
Zm00001d046967	Zm00001d050747
Zm00001d030069	Zm00001d017957
Zm00001d034515	Zm00001d029198
Zm00001d036148	Zm00001d016052
Zm00001d034515	Zm00001d013730
Zm00001d042968	Zm00001d043970
Zm00001d037140	Zm00001d016861
Zm00001d027677	Zm00001d049490
Zm00001d029711	Zm00001d020684
Zm00001d011847	Zm00001d024952
Zm00001d039006	Zm00001d028463
Zm00001d007465	Zm00001d005301
Zm00001d032095	Zm00001d046711
Zm00001d028413	Zm00001d046711
Zm00001d035323	Zm00001d043075
Zm00001d021545	Zm00001d048098
Zm00001d037117	Zm00001d048098
Zm00001d037165	Zm00001d041430
Zm00001d033396	Zm00001d052606
Zm00001d021019	Zm00001d006333
Zm00001d042267	Zm00001d011956
Zm00001d035907	Zm00001d018464
Zm00001d031655	Zm00001d016228
Zm00001d044010	Zm00001d038252
Zm00001d017677	Zm00001d022190
Zm00001d051865	Zm00001d013072
Zm00001d032502	Zm00001d021362
Zm00001d037117	Zm00001d044324
Zm00001d048474	Zm00001d020311
Zm00001d022227	Zm00001d052767
Zm00001d025669	Zm00001d047617
Zm00001d043696	Zm00001d044600
Zm00001d053151	Zm00001d026609
Zm00001d036807	Zm00001d011941
Zm00001d023336	Zm00001d047463
Zm00001d027757	Zm00001d020686
Zm00001d005584	Zm00001d048542
Zm00001d031182	Zm00001d051543
Zm00001d015468	Zm00001d009122
Zm00001d033870	Zm00001d006549
Zm00001d049860	Zm00001d021881
Zm00001d006701	Zm00001d020774
Zm00001d014814	Zm00001d017729
Zm00001d025033	Zm00001d038838
Zm00001d021968	Zm00001d030508
Zm00001d044081	Zm00001d010200
Zm00001d013208	Zm00001d044744
Zm00001d028472	Zm00001d035115
Zm00001d005055	Zm00001d017401
Zm00001d049800	Zm00001d041994
Zm00001d026218	Zm00001d013598
Zm00001d028304	Zm00001d002564
Zm00001d031745	Zm00001d015477
Zm00001d024905	Zm00001d044672
Zm00001d031064	Zm00001d032600
Zm00001d022613	Zm00001d034485
Zm00001d034033	Zm00001d037337
Zm00001d002799	Zm00001d008757
Zm00001d031182	Zm00001d048159
Zm00001d037461	Zm00001d053680
Zm00001d044081	Zm00001d010719
Zm00001d034204	Zm00001d003249
Zm00001d037158	Zm00001d011224
Zm00001d033848	Zm00001d041973
Zm00001d026398	Zm00001d026398
Zm00001d052133	Zm00001d017947
Zm00001d038761	Zm00001d017120
Zm00001d047330	Zm00001d013038
Zm00001d042373	Zm00001d013795
Zm00001d021069	Zm00001d040067
Zm00001d029736	Zm00001d022386
Zm00001d023659	Zm00001d004993
Zm00001d026106	Zm00001d012237
Zm00001d045600	Zm00001d048595
Zm00001d034872	Zm00001d044244
Zm00001d028999	Zm00001d035698
Zm00001d005028	Zm00001d010463
Zm00001d004857	Zm00001d052777
Zm00001d041489	Zm00001d013060
Zm00001d020763	Zm00001d006194
Zm00001d020037	Zm00001d006194
Zm00001d039306	Zm00001d020445
Zm00001d006451	Zm00001d007501
Zm00001d031463	Zm00001d043485
Zm00001d033876	Zm00001d036560
Zm00001d043969	Zm00001d023737
Zm00001d053124	Zm00001d048238
Zm00001d015664	Zm00001d029559
Zm00001d034447	Zm00001d039156
Zm00001d018255	Zm00001d038537
Zm00001d044004	Zm00001d010821
Zm00001d002285	Zm00001d002695
Zm00001d040527	Zm00001d035195
Zm00001d038397	Zm00001d045327
Zm00001d041489	Zm00001d011992
Zm00001d006744	Zm00001d042055
Zm00001d053855	Zm00001d031309
Zm00001d045112	Zm00001d007597
Zm00001d042212	Zm00001d012761
Zm00001d014117	Zm00001d036888
Zm00001d028432	Zm00001d039732
Zm00001d018260	Zm00001d018863
Zm00001d028432	Zm00001d012161
Zm00001d004744	Zm00001d051672
Zm00001d003180	Zm00001d012890
Zm00001d027925	Zm00001d025846
Zm00001d018360	Zm00001d008970
Zm00001d002747	Zm00001d010454
Zm00001d027459	Zm00001d013530
Zm00001d026305	Zm00001d048542
Zm00001d023636	Zm00001d028009
Zm00001d017702	Zm00001d034872
Zm00001d017513	Zm00001d025786
Zm00001d021362	Zm00001d026392
Zm00001d039893	Zm00001d038848
Zm00001d018776	Zm00001d018187
Zm00001d040775	Zm00001d039086
Zm00001d039306	Zm00001d014112
Zm00001d048901	Zm00001d038618
Zm00001d012725	Zm00001d012725
Zm00001d004541	Zm00001d020434
Zm00001d053124	Zm00001d020434
Zm00001d042287	Zm00001d022352
Zm00001d049223	Zm00001d019251
Zm00001d050960	Zm00001d051881
Zm00001d052838	Zm00001d039910
Zm00001d043706	Zm00001d051442
Zm00001d037317	Zm00001d027633
Zm00001d024905	Zm00001d032123
Zm00001d000236	Zm00001d012443
Zm00001d053006	Zm00001d002012
Zm00001d017702	Zm00001d002012
Zm00001d041926	Zm00001d046372
Zm00001d006744	Zm00001d045139
Zm00001d038832	Zm00001d012276
Zm00001d020490	Zm00001d043468
Zm00001d007329	Zm00001d037617
Zm00001d030907	Zm00001d034876
Zm00001d025235	Zm00001d025235
Zm00001d011771	Zm00001d046388
Zm00001d014938	Zm00001d022629
Zm00001d050023	Zm00001d020361
Zm00001d024324	Zm00001d048226
Zm00001d021927	Zm00001d029373
Zm00001d013399	Zm00001d054065
Zm00001d008800	Zm00001d026290
Zm00001d053298	Zm00001d002125
Zm00001d027435	Zm00001d008224
Zm00001d011355	Zm00001d001879
Zm00001d018930	Zm00001d045655
Zm00001d001945	Zm00001d043851
Zm00001d024701	Zm00001d028695
Zm00001d020941	Zm00001d044446
Zm00001d026231	Zm00001d033465
Zm00001d025720	Zm00001d039425
Zm00001d043153	Zm00001d043153
Zm00001d031061	Zm00001d017897
Zm00001d003331	Zm00001d023230
Zm00001d005843	Zm00001d034883
Zm00001d049800	Zm00001d028264
Zm00001d041576	Zm00001d006243
Zm00001d003822	Zm00001d014043
Zm00001d005160	Zm00001d036790
Zm00001d026240	Zm00001d020103
Zm00001d008612	Zm00001d049267
Zm00001d022526	Zm00001d011418
Zm00001d036003	Zm00001d043365
Zm00001d028432	Zm00001d015085
Zm00001d021761	Zm00001d018487
Zm00001d008308	Zm00001d003164
Zm00001d031572	Zm00001d048769
Zm00001d014656	Zm00001d009417
Zm00001d038930	Zm00001d034130
Zm00001d035512	Zm00001d025323
Zm00001d005993	Zm00001d016081
Zm00001d041489	Zm00001d044745
Zm00001d052883	Zm00001d052883
Zm00001d050664	Zm00001d013006
Zm00001d024321	Zm00001d045379
Zm00001d016298	Zm00001d046385
Zm00001d042287	Zm00001d034594
Zm00001d027939	Zm00001d044139
Zm00001d017420	Zm00001d028244
Zm00001d027678	Zm00001d041660
Zm00001d027679	Zm00001d041660
Zm00001d032295	Zm00001d038846
Zm00001d020136	Zm00001d038846
Zm00001d023316	Zm00001d019186
Zm00001d037994	Zm00001d025299
Zm00001d024630	Zm00001d025299
Zm00001d017243	Zm00001d049418
Zm00001d013265	Zm00001d033451
Zm00001d017702	Zm00001d020838
Zm00001d051294	Zm00001d035689
Zm00001d040611	Zm00001d049914
Zm00001d005919	Zm00001d019968
Zm00001d051018	Zm00001d036448
Zm00001d010758	Zm00001d004517
Zm00001d011745	Zm00001d052695
Zm00001d046805	Zm00001d028142
Zm00001d037836	Zm00001d010519
Zm00001d039496	Zm00001d039842
Zm00001d031009	Zm00001d021060
Zm00001d033834	Zm00001d007339
Zm00001d051294	Zm00001d002828
Zm00001d033310	Zm00001d016410
Zm00001d013409	Zm00001d005168
Zm00001d040611	Zm00001d040508
Zm00001d041926	Zm00001d033648
Zm00001d051216	Zm00001d033648
Zm00001d037274	Zm00001d033648
Zm00001d002545	Zm00001d007573
Zm00001d026231	Zm00001d021706
Zm00001d012255	Zm00001d018790
Zm00001d040611	Zm00001d052748
Zm00001d006110	Zm00001d047162
Zm00001d050960	Zm00001d053863
Zm00001d003180	Zm00001d049399
Zm00001d016838	Zm00001d049732
Zm00001d012482	Zm00001d029653
Zm00001d031655	Zm00001d014062
Zm00001d014705	Zm00001d028474
Zm00001d028999	Zm00001d032669
Zm00001d043060	Zm00001d052185
Zm00001d051573	Zm00001d022335
Zm00001d023927	Zm00001d013367
Zm00001d018971	Zm00001d034662
Zm00001d025930	Zm00001d032070
Zm00001d053369	Zm00001d008396
Zm00001d008612	Zm00001d019518
Zm00001d045212	Zm00001d025165
Zm00001d030907	Zm00001d012991
Zm00001d011597	Zm00001d001974
Zm00001d015468	Zm00001d052929
Zm00001d020705	Zm00001d041229
Zm00001d047519	Zm00001d018128
Zm00001d018930	Zm00001d018128
Zm00001d005919	Zm00001d020618
Zm00001d006110	Zm00001d041912
Zm00001d052725	Zm00001d036145
Zm00001d040594	Zm00001d001774
Zm00001d039272	Zm00001d018009
Zm00001d003176	Zm00001d002521
Zm00001d034872	Zm00001d036092
Zm00001d049692	Zm00001d022102
Zm00001d036356	Zm00001d045174
Zm00001d049294	Zm00001d044059
Zm00001d013357	Zm00001d024066
Zm00001d013555	Zm00001d032308
Zm00001d024547	Zm00001d019595
Zm00001d014814	Zm00001d026285
Zm00001d013895	Zm00001d024857
Zm00001d012379	Zm00001d030509
Zm00001d026540	Zm00001d047500
Zm00001d039272	Zm00001d050643
Zm00001d021189	Zm00001d009673
Zm00001d046759	Zm00001d014112
Zm00001d041489	Zm00001d005563
Zm00001d021285	Zm00001d003349
Zm00001d031655	Zm00001d019454
Zm00001d052405	Zm00001d012103
Zm00001d029896	Zm00001d043407
Zm00001d045046	Zm00001d022434
Zm00001d015468	Zm00001d013887
Zm00001d046568	Zm00001d048412
Zm00001d018208	Zm00001d045000
Zm00001d031009	Zm00001d016566
Zm00001d045533	Zm00001d019423
Zm00001d011730	Zm00001d018516
Zm00001d037941	Zm00001d007954
Zm00001d011745	Zm00001d008564
Zm00001d028361	Zm00001d048137
Zm00001d045533	Zm00001d024858
Zm00001d033246	Zm00001d026612
Zm00001d012092	Zm00001d022463
Zm00001d038683	Zm00001d007633
Zm00001d050404	Zm00001d005503
Zm00001d035651	Zm00001d023808
Zm00001d033945	Zm00001d046866
Zm00001d027492	Zm00001d046866
Zm00001d028304	Zm00001d028870
Zm00001d014814	Zm00001d013673
Zm00001d039185	Zm00001d020461
Zm00001d019865	Zm00001d026051
Zm00001d049173	Zm00001d006769
Zm00001d042686	Zm00001d039787
Zm00001d027752	Zm00001d020461
Zm00001d028361	Zm00001d016916
Zm00001d014938	Zm00001d034627
Zm00001d043696	Zm00001d044246
Zm00001d014378	Zm00001d003606
Zm00001d016000	Zm00001d032335
Zm00001d002439	Zm00001d052977
Zm00001d043452	Zm00001d014895
Zm00001d014814	Zm00001d003426
Zm00001d041277	Zm00001d016825
Zm00001d005757	Zm00001d002593
Zm00001d008578	Zm00001d035989
Zm00001d050664	Zm00001d014039
Zm00001d009160	Zm00001d050359
Zm00001d018742	Zm00001d032335
Zm00001d038698	Zm00001d032335
Zm00001d024905	Zm00001d052056
Zm00001d020683	Zm00001d008297
Zm00001d033876	Zm00001d047673
Zm00001d020242	Zm00001d020182
Zm00001d004744	Zm00001d050992
Zm00001d005028	Zm00001d002085
Zm00001d021968	Zm00001d016549
Zm00001d028625	Zm00001d039900
Zm00001d033267	Zm00001d037512
Zm00001d013895	Zm00001d039911
Zm00001d031572	Zm00001d036738
Zm00001d043969	Zm00001d038174
Zm00001d003180	Zm00001d038174
Zm00001d028962	Zm00001d033528
Zm00001d033396	Zm00001d024243
Zm00001d051577	Zm00001d043634
Zm00001d017385	Zm00001d043634
Zm00001d045887	Zm00001d028885
Zm00001d028432	Zm00001d009122
Zm00001d031064	Zm00001d022352
Zm00001d035295	Zm00001d022352
Zm00001d016838	Zm00001d017092
Zm00001d022225	Zm00001d020771
Zm00001d010574	Zm00001d013367
Zm00001d023446	Zm00001d013367
Zm00001d041489	Zm00001d038337
Zm00001d037274	Zm00001d032109
Zm00001d019230	Zm00001d048570
Zm00001d007465	Zm00001d041597
Zm00001d031745	Zm00001d037328
Zm00001d034033	Zm00001d007277
Zm00001d031135	Zm00001d023888
Zm00001d004651	Zm00001d035337
Zm00001d012092	Zm00001d036521
Zm00001d052112	Zm00001d004477
Zm00001d049165	Zm00001d052473
Zm00001d042373	Zm00001d048437
Zm00001d048623	Zm00001d024546
Zm00001d020569	Zm00001d040629
Zm00001d039260	Zm00001d045965
Zm00001d048227	Zm00001d044316
Zm00001d003195	Zm00001d031634
Zm00001d051018	Zm00001d031634
Zm00001d006744	Zm00001d027948
Zm00001d019230	Zm00001d009123
Zm00001d014795	Zm00001d024175
Zm00001d017207	Zm00001d024175
Zm00001d049173	Zm00001d019752
Zm00001d024814	Zm00001d033906
Zm00001d034204	Zm00001d052632
Zm00001d031463	Zm00001d045477
Zm00001d035907	Zm00001d046530
Zm00001d008308	Zm00001d020038
Zm00001d027709	Zm00001d019905
Zm00001d024321	Zm00001d019950
Zm00001d051879	Zm00001d021567
Zm00001d025450	Zm00001d010043
Zm00001d008817	Zm00001d008693
Zm00001d036807	Zm00001d011078
Zm00001d026351	Zm00001d037010
Zm00001d034163	Zm00001d009740
Zm00001d022613	Zm00001d018485
Zm00001d021423	Zm00001d049179
Zm00001d040621	Zm00001d049179
Zm00001d048604	Zm00001d007241
Zm00001d018742	Zm00001d047306
Zm00001d011771	Zm00001d041857
Zm00001d011745	Zm00001d053197
Zm00001d014814	Zm00001d037713
Zm00001d018119	Zm00001d015234
Zm00001d003037	Zm00001d003353
Zm00001d031135	Zm00001d045381
Zm00001d037274	Zm00001d005762
Zm00001d019230	Zm00001d010679
Zm00001d018776	Zm00001d014865
Zm00001d011355	Zm00001d053555
Zm00001d031167	Zm00001d008578
Zm00001d039185	Zm00001d053738
Zm00001d005244	Zm00001d042289
Zm00001d042588	Zm00001d045940
Zm00001d044081	Zm00001d042045
Zm00001d050269	Zm00001d037873
Zm00001d039185	Zm00001d038832
Zm00001d046981	Zm00001d032669
Zm00001d047878	Zm00001d003654
Zm00001d002843	Zm00001d045427
Zm00001d026540	Zm00001d045379
Zm00001d034091	Zm00001d037371
Zm00001d037769	Zm00001d014007
Zm00001d018742	Zm00001d011355
Zm00001d013443	Zm00001d007774
Zm00001d005244	Zm00001d013673
Zm00001d042588	Zm00001d045358
Zm00001d017383	Zm00001d018828
Zm00001d038832	Zm00001d049652
Zm00001d053397	Zm00001d020838
Zm00001d004102	Zm00001d052184
Zm00001d022628	Zm00001d020727
Zm00001d027677	Zm00001d042308
Zm00001d046664	Zm00001d023516
Zm00001d051018	Zm00001d043086
Zm00001d002794	Zm00001d047617
Zm00001d041926	Zm00001d007277
Zm00001d004541	Zm00001d027295
Zm00001d040611	Zm00001d032990
Zm00001d008869	Zm00001d033750
Zm00001d046981	Zm00001d022111
Zm00001d034515	Zm00001d022046
Zm00001d046751	Zm00001d049059
Zm00001d040611	Zm00001d045877
Zm00001d043569	Zm00001d044947
Zm00001d018930	Zm00001d027468
Zm00001d008735	Zm00001d044754
Zm00001d012092	Zm00001d025784
Zm00001d041489	Zm00001d046483
Zm00001d046564	Zm00001d030860
Zm00001d048682	Zm00001d030860
Zm00001d043205	Zm00001d047290
Zm00001d047563	Zm00001d048833
Zm00001d021069	Zm00001d052450
Zm00001d013208	Zm00001d032480
Zm00001d012180	Zm00001d045358
Zm00001d035440	Zm00001d047722
Zm00001d024324	Zm00001d022179
Zm00001d049687	Zm00001d013392
Zm00001d034515	Zm00001d031560
Zm00001d021988	Zm00001d013210
Zm00001d023507	Zm00001d020589
Zm00001d011527	Zm00001d002864
Zm00001d038832	Zm00001d013314
Zm00001d012688	Zm00001d003308
Zm00001d021968	Zm00001d035695
Zm00001d041497	Zm00001d033247
Zm00001d030907	Zm00001d010173
Zm00001d041497	Zm00001d003590
Zm00001d033310	Zm00001d023808
Zm00001d028962	Zm00001d038167
Zm00001d036648	Zm00001d024678
Zm00001d031109	Zm00001d041418
Zm00001d041277	Zm00001d031259
Zm00001d010574	Zm00001d021599
Zm00001d005939	Zm00001d009517
Zm00001d023788	Zm00001d014533
Zm00001d018742	Zm00001d052312
Zm00001d017366	Zm00001d051403
Zm00001d043902	Zm00001d002064
Zm00001d032132	Zm00001d043102
Zm00001d039267	Zm00001d038762
Zm00001d022550	Zm00001d024159
Zm00001d013385	Zm00001d043452
Zm00001d049800	Zm00001d025153
Zm00001d024883	Zm00001d007496
Zm00001d044940	Zm00001d048536
Zm00001d039306	Zm00001d018976
Zm00001d047579	Zm00001d006336
Zm00001d031182	Zm00001d034698
Zm00001d005843	Zm00001d045354
Zm00001d013555	Zm00001d035872
Zm00001d013555	Zm00001d049738
Zm00001d049692	Zm00001d052108
Zm00001d045323	Zm00001d051879
Zm00001d039750	Zm00001d034858
Zm00001d028984	Zm00001d020771
Zm00001d030069	Zm00001d045477
Zm00001d035295	Zm00001d052312
Zm00001d039694	Zm00001d049738
Zm00001d045507	Zm00001d048491
Zm00001d024041	Zm00001d039914
Zm00001d013724	Zm00001d012826
Zm00001d015226	Zm00001d051873
Zm00001d033834	Zm00001d011355
Zm00001d034751	Zm00001d030581
Zm00001d026175	Zm00001d050929
Zm00001d039750	Zm00001d033933
Zm00001d039584	Zm00001d021065
Zm00001d022088	Zm00001d008546
Zm00001d024905	Zm00001d045583
Zm00001d053855	Zm00001d020858
Zm00001d024701	Zm00001d022202
Zm00001d047216	Zm00001d022085
Zm00001d021968	Zm00001d054106
Zm00001d003195	Zm00001d012890
Zm00001d039383	Zm00001d037473
Zm00001d014795	Zm00001d053177
Zm00001d018208	Zm00001d039020
Zm00001d014795	Zm00001d003386
Zm00001d006451	Zm00001d034254
Zm00001d013399	Zm00001d012597
Zm00001d011139	Zm00001d008387
Zm00001d043904	Zm00001d036001
Zm00001d051328	Zm00001d043414
Zm00001d008817	Zm00001d033917
Zm00001d009622	Zm00001d046945
Zm00001d021290	Zm00001d005901
Zm00001d011745	Zm00001d009848
Zm00001d019865	Zm00001d045978
Zm00001d025944	Zm00001d038088
Zm00001d051577	Zm00001d013859
Zm00001d053855	Zm00001d011680
Zm00001d049173	Zm00001d026286
Zm00001d053298	Zm00001d012237
Zm00001d040152	Zm00001d001820
Zm00001d033870	Zm00001d013859
Zm00001d025664	Zm00001d012934
Zm00001d001933	Zm00001d052986
Zm00001d019865	Zm00001d027324
Zm00001d046305	Zm00001d040164
Zm00001d002429	Zm00001d005926
Zm00001d012642	Zm00001d048345
Zm00001d014201	Zm00001d005307
Zm00001d024905	Zm00001d004672
Zm00001d046805	Zm00001d025307
Zm00001d013357	Zm00001d053351
Zm00001d049800	Zm00001d024709
Zm00001d033379	Zm00001d024624
Zm00001d033945	Zm00001d051313
Zm00001d016000	Zm00001d053450
Zm00001d038355	Zm00001d021707
Zm00001d045661	Zm00001d052216
Zm00001d008205	Zm00001d006597
Zm00001d050443	Zm00001d023839
Zm00001d025060	Zm00001d017782
Zm00001d021968	Zm00001d014673
Zm00001d014201	Zm00001d042950
Zm00001d013724	Zm00001d033294
Zm00001d014656	Zm00001d028117
Zm00001d013895	Zm00001d037034
Zm00001d007768	Zm00001d043834
Zm00001d050664	Zm00001d011569
Zm00001d053855	Zm00001d024804
Zm00001d018260	Zm00001d028243
Zm00001d007465	Zm00001d025669
Zm00001d039006	Zm00001d027868
Zm00001d039006	Zm00001d029526
Zm00001d048682	Zm00001d029526
Zm00001d002025	Zm00001d029526
Zm00001d050023	Zm00001d020283
Zm00001d011139	Zm00001d042323
Zm00001d011771	Zm00001d048691
Zm00001d001945	Zm00001d041700
Zm00001d038504	Zm00001d010944
Zm00001d035605	Zm00001d004125
Zm00001d002439	Zm00001d029704
Zm00001d018208	Zm00001d036181
Zm00001d005919	Zm00001d049800
Zm00001d026240	Zm00001d015120
Zm00001d021968	Zm00001d042510
Zm00001d038930	Zm00001d025622
Zm00001d046759	Zm00001d018557
Zm00001d002234	Zm00001d028280
Zm00001d002799	Zm00001d047941
Zm00001d025033	Zm00001d018477
Zm00001d011597	Zm00001d037519
Zm00001d018260	Zm00001d029008
Zm00001d038812	Zm00001d045673
Zm00001d004541	Zm00001d028298
Zm00001d046402	Zm00001d028298
Zm00001d021424	Zm00001d030163
Zm00001d044117	Zm00001d001784
Zm00001d025930	Zm00001d019481
Zm00001d050664	Zm00001d016521
Zm00001d017385	Zm00001d003068
Zm00001d025664	Zm00001d013245
Zm00001d044117	Zm00001d037658
Zm00001d044463	Zm00001d008256
Zm00001d037317	Zm00001d037971
Zm00001d038698	Zm00001d037971
Zm00001d021973	Zm00001d045218
Zm00001d035076	Zm00001d014355
Zm00001d038023	Zm00001d042461
Zm00001d011597	Zm00001d040804
Zm00001d041497	Zm00001d016544
Zm00001d040775	Zm00001d014500
Zm00001d017784	Zm00001d028243
Zm00001d023788	Zm00001d005624
Zm00001d046223	Zm00001d034366
Zm00001d002025	Zm00001d045501
Zm00001d026305	Zm00001d013430
Zm00001d017784	Zm00001d008310
Zm00001d025233	Zm00001d020679
Zm00001d047579	Zm00001d038792
Zm00001d023336	Zm00001d002490
Zm00001d043922	Zm00001d044243
Zm00001d029402	Zm00001d010940
Zm00001d016737	Zm00001d027511
Zm00001d022442	Zm00001d032496
Zm00001d017677	Zm00001d031840
Zm00001d046947	Zm00001d040356
Zm00001d028603	Zm00001d011208
Zm00001d024905	Zm00001d024675
Zm00001d046568	Zm00001d052075
Zm00001d030907	Zm00001d009517
Zm00001d015265	Zm00001d048369
Zm00001d030532	Zm00001d041362
Zm00001d016457	Zm00001d014789
Zm00001d046402	Zm00001d019976
Zm00001d006578	Zm00001d001947
Zm00001d015664	Zm00001d023968
Zm00001d047216	Zm00001d006582
Zm00001d024543	Zm00001d033711
Zm00001d045600	Zm00001d016458
Zm00001d015201	Zm00001d016458
Zm00001d011771	Zm00001d001803
Zm00001d012688	Zm00001d007888
Zm00001d044081	Zm00001d039594
Zm00001d050960	Zm00001d011754
Zm00001d052838	Zm00001d010679
Zm00001d018930	Zm00001d017092
Zm00001d018305	Zm00001d046745
Zm00001d005740	Zm00001d033753
Zm00001d032024	Zm00001d012855
Zm00001d033379	Zm00001d005762
Zm00001d044259	Zm00001d000257
Zm00001d038397	Zm00001d051917
Zm00001d012553	Zm00001d016144
Zm00001d033719	Zm00001d032123
Zm00001d017563	Zm00001d019968
Zm00001d037607	Zm00001d044433
Zm00001d043950	Zm00001d009666
Zm00001d031064	Zm00001d017193
Zm00001d004358	Zm00001d014995
Zm00001d000238	Zm00001d032744
Zm00001d019865	Zm00001d025640
Zm00001d005740	Zm00001d006917
Zm00001d021927	Zm00001d013141
Zm00001d030907	Zm00001d022016
Zm00001d052838	Zm00001d034047
Zm00001d018930	Zm00001d019420
Zm00001d021362	Zm00001d011514
Zm00001d043922	Zm00001d027462
Zm00001d021591	Zm00001d010152
Zm00001d040464	Zm00001d017047
Zm00001d050269	Zm00001d028702
Zm00001d018260	Zm00001d035898
Zm00001d003836	Zm00001d035898
Zm00001d040594	Zm00001d040850
Zm00001d013555	Zm00001d039808
Zm00001d038930	Zm00001d028826
Zm00001d012427	Zm00001d021582
Zm00001d002794	Zm00001d044188
Zm00001d008794	Zm00001d038225
Zm00001d046246	Zm00001d016516
Zm00001d041397	Zm00001d034700
Zm00001d052396	Zm00001d031050
Zm00001d049295	Zm00001d020516
Zm00001d011745	Zm00001d040831
Zm00001d053124	Zm00001d048787
Zm00001d047878	Zm00001d015446
Zm00001d039581	Zm00001d048787
Zm00001d005016	Zm00001d048656
Zm00001d005919	Zm00001d053667
Zm00001d046305	Zm00001d034077
Zm00001d029736	Zm00001d048158
Zm00001d028625	Zm00001d049208
Zm00001d037334	Zm00001d048656
Zm00001d012296	Zm00001d048656
Zm00001d004744	Zm00001d026600
Zm00001d023669	Zm00001d034643
Zm00001d019865	Zm00001d033874
Zm00001d016911	Zm00001d047104
Zm00001d003180	Zm00001d002349
Zm00001d020763	Zm00001d015474
Zm00001d046405	Zm00001d030508
Zm00001d005784	Zm00001d037336
Zm00001d005757	Zm00001d026614
Zm00001d035701	Zm00001d039568
Zm00001d005584	Zm00001d005229
Zm00001d014843	Zm00001d036650
Zm00001d021208	Zm00001d005650
Zm00001d031665	Zm00001d048323
Zm00001d025757	Zm00001d036785
Zm00001d037315	Zm00001d038976
Zm00001d030744	Zm00001d032101
Zm00001d004889	Zm00001d011771
Zm00001d024532	Zm00001d028384
Zm00001d042287	Zm00001d009859
Zm00001d026175	Zm00001d043188
Zm00001d046759	Zm00001d003491
Zm00001d033834	Zm00001d040888
Zm00001d031655	Zm00001d052885
Zm00001d052112	Zm00001d009097
Zm00001d035323	Zm00001d028837
Zm00001d024160	Zm00001d048759
Zm00001d031009	Zm00001d028384
Zm00001d012092	Zm00001d048732
Zm00001d035084	Zm00001d047273
Zm00001d045212	Zm00001d005866
Zm00001d010574	Zm00001d045076
Zm00001d052069	Zm00001d008587
Zm00001d010812	Zm00001d008587
Zm00001d035605	Zm00001d044048
Zm00001d024905	Zm00001d026089
Zm00001d051451	Zm00001d044703
Zm00001d007842	Zm00001d041708
Zm00001d030532	Zm00001d034012
Zm00001d053841	Zm00001d027595
Zm00001d034503	Zm00001d034856
Zm00001d052112	Zm00001d024051
Zm00001d010956	Zm00001d042950
Zm00001d012688	Zm00001d043287
Zm00001d012757	Zm00001d033583
Zm00001d017207	Zm00001d034528
Zm00001d033310	Zm00001d051568
Zm00001d049000	Zm00001d033294
Zm00001d046568	Zm00001d021672
Zm00001d026542	Zm00001d040446
Zm00001d040651	Zm00001d016802
Zm00001d025720	Zm00001d034399
Zm00001d046947	Zm00001d036964
Zm00001d033553	Zm00001d049703
Zm00001d012749	Zm00001d033420
Zm00001d011355	Zm00001d000143
Zm00001d037334	Zm00001d017573
Zm00001d038843	Zm00001d008171
Zm00001d005323	Zm00001d002534
Zm00001d028984	Zm00001d050187
Zm00001d038191	Zm00001d047159
Zm00001d011355	Zm00001d008646
Zm00001d011133	Zm00001d000112
Zm00001d006578	Zm00001d004543
Zm00001d016154	Zm00001d052987
Zm00001d035084	Zm00001d025622
Zm00001d046981	Zm00001d049674
Zm00001d025669	Zm00001d029072
Zm00001d010948	Zm00001d038082
Zm00001d011355	Zm00001d011765
Zm00001d033834	Zm00001d036719
Zm00001d049158	Zm00001d037180
Zm00001d033407	Zm00001d013426
Zm00001d028930	Zm00001d046586
Zm00001d001894	Zm00001d043696
Zm00001d028930	Zm00001d026203
Zm00001d002828	Zm00001d013089
Zm00001d025964	Zm00001d031634
Zm00001d002649	Zm00001d018473
Zm00001d046925	Zm00001d011750
Zm00001d052112	Zm00001d002419
Zm00001d017385	Zm00001d023425
Zm00001d038930	Zm00001d012446
Zm00001d006157	Zm00001d014785
Zm00001d017986	Zm00001d015446
Zm00001d038397	Zm00001d007261
Zm00001d052133	Zm00001d013976
Zm00001d025669	Zm00001d008737
Zm00001d028995	Zm00001d013416
Zm00001d018208	Zm00001d017588
Zm00001d044117	Zm00001d029543
Zm00001d046774	Zm00001d010209
Zm00001d049000	Zm00001d049571
Zm00001d002452	Zm00001d052351
Zm00001d017784	Zm00001d025278
Zm00001d003180	Zm00001d007801
Zm00001d043968	Zm00001d049160
Zm00001d017782	Zm00001d049160
Zm00001d011413	Zm00001d017419
Zm00001d003180	Zm00001d034360
Zm00001d048493	Zm00001d000222
Zm00001d033719	Zm00001d042966
Zm00001d014201	Zm00001d026460
Zm00001d046568	Zm00001d043108
Zm00001d050583	Zm00001d016287
Zm00001d007382	Zm00001d008387
Zm00001d029402	Zm00001d037666
Zm00001d013443	Zm00001d002426
Zm00001d002449	Zm00001d045493
Zm00001d035651	Zm00001d053622
Zm00001d030737	Zm00001d018416
Zm00001d050269	Zm00001d046210
Zm00001d041489	Zm00001d011311
Zm00001d015201	Zm00001d016681
Zm00001d010634	Zm00001d052410
Zm00001d012180	Zm00001d020180
Zm00001d011748	Zm00001d020180
Zm00001d050948	Zm00001d046596
Zm00001d023316	Zm00001d015004
Zm00001d027802	Zm00001d022177
Zm00001d032922	Zm00001d037521
Zm00001d042717	Zm00001d007143
Zm00001d047216	Zm00001d008922
Zm00001d029064	Zm00001d016545
Zm00001d053819	Zm00001d042394
Zm00001d018930	Zm00001d026643
Zm00001d029896	Zm00001d012254
Zm00001d021863	Zm00001d040040
Zm00001d034277	Zm00001d014405
Zm00001d039383	Zm00001d012516
Zm00001d018571	Zm00001d043086
Zm00001d038504	Zm00001d024757
Zm00001d006001	Zm00001d020972
Zm00001d033965	Zm00001d028205
Zm00001d033870	Zm00001d028205
Zm00001d004744	Zm00001d051824
Zm00001d018930	Zm00001d027963
Zm00001d026540	Zm00001d026684
Zm00001d047563	Zm00001d013664
Zm00001d013801	Zm00001d014785
Zm00001d045507	Zm00001d027288
Zm00001d033246	Zm00001d025548
Zm00001d027939	Zm00001d006562
Zm00001d018930	Zm00001d010564
Zm00001d033898	Zm00001d036567
Zm00001d037315	Zm00001d052952
Zm00001d017478	Zm00001d039769
Zm00001d011843	Zm00001d027314
Zm00001d036692	Zm00001d033214
Zm00001d005843	Zm00001d040689
Zm00001d016950	Zm00001d046801
Zm00001d011597	Zm00001d031988
Zm00001d008578	Zm00001d012819
Zm00001d049223	Zm00001d028153
Zm00001d032194	Zm00001d033492
Zm00001d048493	Zm00001d023813
Zm00001d011139	Zm00001d012170
Zm00001d050664	Zm00001d028153
Zm00001d029287	Zm00001d034506
Zm00001d005016	Zm00001d034368
Zm00001d031061	Zm00001d031542
Zm00001d022442	Zm00001d006930
Zm00001d011355	Zm00001d023767
Zm00001d015410	Zm00001d036632
Zm00001d047563	Zm00001d011740
Zm00001d030069	Zm00001d039498
Zm00001d022442	Zm00001d006175
Zm00001d028216	Zm00001d016977
Zm00001d044899	Zm00001d046846
Zm00001d040455	Zm00001d036531
Zm00001d040554	Zm00001d010567
Zm00001d010933	Zm00001d052636
Zm00001d005919	Zm00001d040689
Zm00001d019865	Zm00001d001901
Zm00001d039245	Zm00001d044255
Zm00001d021268	Zm00001d053886
Zm00001d049294	Zm00001d014656
Zm00001d014656	Zm00001d014656
Zm00001d009103	Zm00001d031860
Zm00001d045600	Zm00001d044422
Zm00001d041536	Zm00001d014897
Zm00001d050893	Zm00001d051584
Zm00001d002429	Zm00001d014897
Zm00001d028304	Zm00001d024425
Zm00001d031182	Zm00001d015300
Zm00001d010634	Zm00001d041760
Zm00001d024532	Zm00001d005370
Zm00001d039475	Zm00001d035953
Zm00001d007465	Zm00001d032266
Zm00001d014863	Zm00001d043296
Zm00001d008229	Zm00001d021196
Zm00001d005969	Zm00001d049121
Zm00001d020037	Zm00001d050026
Zm00001d038355	Zm00001d050026
Zm00001d007436	Zm00001d050026
Zm00001d041536	Zm00001d004153
Zm00001d042305	Zm00001d032664
Zm00001d052069	Zm00001d021948
Zm00001d021423	Zm00001d048841
Zm00001d017986	Zm00001d008354
Zm00001d043452	Zm00001d005200
Zm00001d046759	Zm00001d014938
Zm00001d037117	Zm00001d040363
Zm00001d051865	Zm00001d037695
Zm00001d040611	Zm00001d052389
Zm00001d026485	Zm00001d010713
Zm00001d040611	Zm00001d025228
Zm00001d012688	Zm00001d004153
Zm00001d030907	Zm00001d004153
Zm00001d014938	Zm00001d013860
Zm00001d030069	Zm00001d048829
Zm00001d027492	Zm00001d038797
Zm00001d049800	Zm00001d038797
Zm00001d003037	Zm00001d043544
Zm00001d032194	Zm00001d006499
Zm00001d031572	Zm00001d031423
Zm00001d033553	Zm00001d042257
Zm00001d006319	Zm00001d000021
Zm00001d048059	Zm00001d013358
Zm00001d017986	Zm00001d044600
Zm00001d028017	Zm00001d003129
Zm00001d049800	Zm00001d046485
Zm00001d031572	Zm00001d037917
Zm00001d005016	Zm00001d051915
Zm00001d017409	Zm00001d002086
Zm00001d011771	Zm00001d005856
Zm00001d024321	Zm00001d005732
Zm00001d039584	Zm00001d033965
Zm00001d037015	Zm00001d038572
Zm00001d033379	Zm00001d014715
Zm00001d045112	Zm00001d045366
Zm00001d010574	Zm00001d011255
Zm00001d019230	Zm00001d017742
Zm00001d042560	Zm00001d032744
Zm00001d018731	Zm00001d032744
Zm00001d016732	Zm00001d036641
Zm00001d050960	Zm00001d036641
Zm00001d032694	Zm00001d011700
Zm00001d034163	Zm00001d030652
Zm00001d033396	Zm00001d020585
Zm00001d031572	Zm00001d047526
Zm00001d036648	Zm00001d005094
Zm00001d006195	Zm00001d039004
Zm00001d021831	Zm00001d004857
Zm00001d026542	Zm00001d043479
Zm00001d002781	Zm00001d024677
Zm00001d023336	Zm00001d031799
Zm00001d009715	Zm00001d010892
Zm00001d000247	Zm00001d013471
Zm00001d047878	Zm00001d010901
Zm00001d031061	Zm00001d050823
Zm00001d052192	Zm00001d050823
Zm00001d033876	Zm00001d017986
Zm00001d053397	Zm00001d027337
Zm00001d033815	Zm00001d029892
Zm00001d018930	Zm00001d033522
Zm00001d051573	Zm00001d021306
Zm00001d026540	Zm00001d021306
Zm00001d020763	Zm00001d032732
Zm00001d002025	Zm00001d049085
Zm00001d030191	Zm00001d030895
Zm00001d031655	Zm00001d049085
Zm00001d043060	Zm00001d050131
Zm00001d000112	Zm00001d027557
Zm00001d025033	Zm00001d053667
Zm00001d004102	Zm00001d039182
Zm00001d028625	Zm00001d026214
Zm00001d044162	Zm00001d022234
Zm00001d024532	Zm00001d017110
Zm00001d017383	Zm00001d022062
Zm00001d031655	Zm00001d014314
Zm00001d053195	Zm00001d022234
Zm00001d016732	Zm00001d017982
Zm00001d027939	Zm00001d013184
Zm00001d013409	Zm00001d006499
Zm00001d053369	Zm00001d032855
Zm00001d014814	Zm00001d035957
Zm00001d004541	Zm00001d009690
Zm00001d017243	Zm00001d044982
Zm00001d020242	Zm00001d003195
Zm00001d026231	Zm00001d046910
Zm00001d053841	Zm00001d007597
Zm00001d032999	Zm00001d048962
Zm00001d007436	Zm00001d034600
Zm00001d044899	Zm00001d000236
Zm00001d027802	Zm00001d002491
Zm00001d011847	Zm00001d025380
Zm00001d039032	Zm00001d003358
Zm00001d044081	Zm00001d044247
Zm00001d041923	Zm00001d032681
Zm00001d018208	Zm00001d007978
Zm00001d024321	Zm00001d011900
Zm00001d001945	Zm00001d011900
Zm00001d033413	Zm00001d047402
Zm00001d031655	Zm00001d002969
Zm00001d011355	Zm00001d026698
Zm00001d002562	Zm00001d013055
Zm00001d048471	Zm00001d014525
Zm00001d017243	Zm00001d038030
Zm00001d012731	Zm00001d012731
Zm00001d016793	Zm00001d048953
Zm00001d049347	Zm00001d015138
Zm00001d007768	Zm00001d027633
Zm00001d002649	Zm00001d009387
Zm00001d053855	Zm00001d044418
Zm00001d023788	Zm00001d009859
Zm00001d039306	Zm00001d027527
Zm00001d049295	Zm00001d011258
Zm00001d010131	Zm00001d034736
Zm00001d001945	Zm00001d044573
Zm00001d050834	Zm00001d031230
Zm00001d040464	Zm00001d014673
Zm00001d042968	Zm00001d021370
Zm00001d053855	Zm00001d047859
Zm00001d049094	Zm00001d034894
Zm00001d007382	Zm00001d033913
Zm00001d052112	Zm00001d035019
Zm00001d006091	Zm00001d017784
Zm00001d015639	Zm00001d013055
Zm00001d002025	Zm00001d033234
Zm00001d021934	Zm00001d010661
Zm00001d047999	Zm00001d052621
Zm00001d003180	Zm00001d052668
Zm00001d023316	Zm00001d047296
Zm00001d012688	Zm00001d052668
Zm00001d043063	Zm00001d040361
Zm00001d003180	Zm00001d006323
Zm00001d053975	Zm00001d037140
Zm00001d037274	Zm00001d044586
Zm00001d048208	Zm00001d046961
Zm00001d033834	Zm00001d020476
Zm00001d037315	Zm00001d013750
Zm00001d046925	Zm00001d008743
Zm00001d019865	Zm00001d030627
Zm00001d053124	Zm00001d043548
Zm00001d034965	Zm00001d003670
Zm00001d003195	Zm00001d050054
Zm00001d024532	Zm00001d052312
Zm00001d033719	Zm00001d028332
Zm00001d017391	Zm00001d027722
Zm00001d015468	Zm00001d047463
Zm00001d011597	Zm00001d010790
Zm00001d031061	Zm00001d013047
Zm00001d027431	Zm00001d046182
Zm00001d046305	Zm00001d010044
Zm00001d051458	Zm00001d013141
Zm00001d012180	Zm00001d034108
Zm00001d002747	Zm00001d048857
Zm00001d031182	Zm00001d006388
Zm00001d012553	Zm00001d039138
Zm00001d018380	Zm00001d028354
Zm00001d004102	Zm00001d009189
Zm00001d033870	Zm00001d007940
Zm00001d006578	Zm00001d003347
Zm00001d050664	Zm00001d042067
Zm00001d002799	Zm00001d002550
Zm00001d001945	Zm00001d010200
Zm00001d031655	Zm00001d024928
Zm00001d049294	Zm00001d045590
Zm00001d040651	Zm00001d011210
Zm00001d005919	Zm00001d023530
Zm00001d020408	Zm00001d012437
Zm00001d023316	Zm00001d028773
Zm00001d042463	Zm00001d046467
Zm00001d022550	Zm00001d011245
Zm00001d024321	Zm00001d005179
Zm00001d000247	Zm00001d027709
Zm00001d000112	Zm00001d034371
Zm00001d031625	Zm00001d048174
Zm00001d020982	Zm00001d046801
Zm00001d036648	Zm00001d018488
Zm00001d031655	Zm00001d006613
Zm00001d011771	Zm00001d042510
Zm00001d020540	Zm00001d047096
Zm00001d046354	Zm00001d054015
Zm00001d013827	Zm00001d043857
Zm00001d046405	Zm00001d029454
Zm00001d025770	Zm00001d043380
Zm00001d039750	Zm00001d053561
Zm00001d045212	Zm00001d027648
Zm00001d049094	Zm00001d041696
Zm00001d051480	Zm00001d036035
Zm00001d035076	Zm00001d051321
Zm00001d019865	Zm00001d028160
Zm00001d024905	Zm00001d013706
Zm00001d014863	Zm00001d030500
Zm00001d052288	Zm00001d010462
Zm00001d038907	Zm00001d006626
Zm00001d015468	Zm00001d041603
Zm00001d018208	Zm00001d006125
Zm00001d012916	Zm00001d023378
Zm00001d010574	Zm00001d018484
Zm00001d048041	Zm00001d019505
Zm00001d033965	Zm00001d005275
Zm00001d045507	Zm00001d037055
Zm00001d002649	Zm00001d031444
Zm00001d022002	Zm00001d029030
Zm00001d049443	Zm00001d045336
Zm00001d047878	Zm00001d034600
Zm00001d020037	Zm00001d045065
Zm00001d026106	Zm00001d045065
Zm00001d045477	Zm00001d002599
Zm00001d046568	Zm00001d041568
Zm00001d041926	Zm00001d033830
Zm00001d018191	Zm00001d034072
Zm00001d005888	Zm00001d053080
Zm00001d006091	Zm00001d033494
Zm00001d017478	Zm00001d017857
Zm00001d042609	Zm00001d028183
Zm00001d049294	Zm00001d025953
Zm00001d006551	Zm00001d035039
Zm00001d038357	Zm00001d012033
Zm00001d030577	Zm00001d012033
Zm00001d047579	Zm00001d030131
Zm00001d009698	Zm00001d021899
Zm00001d030577	Zm00001d041732
Zm00001d042287	Zm00001d030340
Zm00001d038812	Zm00001d012195
Zm00001d039306	Zm00001d053122
Zm00001d039324	Zm00001d029865
Zm00001d046981	Zm00001d025887
Zm00001d011571	Zm00001d021389
Zm00001d022109	Zm00001d021232
Zm00001d039581	Zm00001d036322
Zm00001d032295	Zm00001d020381
Zm00001d011745	Zm00001d032343
Zm00001d035965	Zm00001d042807
Zm00001d003331	Zm00001d014665
Zm00001d051456	Zm00001d003007
Zm00001d036648	Zm00001d001879
Zm00001d018776	Zm00001d044310
Zm00001d003064	Zm00001d008665
Zm00001d027752	Zm00001d029504
Zm00001d003195	Zm00001d042355
Zm00001d041549	Zm00001d025268
Zm00001d005888	Zm00001d019376
Zm00001d041497	Zm00001d011560
Zm00001d011597	Zm00001d005065
Zm00001d036356	Zm00001d011199
Zm00001d038221	Zm00001d037232
Zm00001d052317	Zm00001d038206
Zm00001d019865	Zm00001d029039
Zm00001d036356	Zm00001d022414
Zm00001d016457	Zm00001d048131
Zm00001d048647	Zm00001d043301
Zm00001d041740	Zm00001d051323
Zm00001d005969	Zm00001d008759
Zm00001d052725	Zm00001d021187
Zm00001d032024	Zm00001d052343
Zm00001d016838	Zm00001d010476
Zm00001d047216	Zm00001d046968
Zm00001d044117	Zm00001d047679
Zm00001d009017	Zm00001d014850
Zm00001d033898	Zm00001d043606
Zm00001d023636	Zm00001d015115
Zm00001d002843	Zm00001d012849
Zm00001d033325	Zm00001d051120
Zm00001d052357	Zm00001d026664
Zm00001d013709	Zm00001d024463
Zm00001d012553	Zm00001d024463
Zm00001d051387	Zm00001d053018
Zm00001d001945	Zm00001d008564
Zm00001d014814	Zm00001d032308
Zm00001d049991	Zm00001d013702
Zm00001d031796	Zm00001d040735
Zm00001d020460	Zm00001d052067
Zm00001d043969	Zm00001d016816
Zm00001d040611	Zm00001d015788
Zm00001d040426	Zm00001d044250
Zm00001d014989	Zm00001d018195
Zm00001d018208	Zm00001d043870
Zm00001d028504	Zm00001d052941
Zm00001d043036	Zm00001d028759
Zm00001d005964	Zm00001d043563
Zm00001d017986	Zm00001d007496
Zm00001d023558	Zm00001d024661
Zm00001d053397	Zm00001d025827
Zm00001d002143	Zm00001d013026
Zm00001d033898	Zm00001d049929
Zm00001d044899	Zm00001d014532
Zm00001d011771	Zm00001d039568
Zm00001d017513	Zm00001d003464
Zm00001d039185	Zm00001d043903
Zm00001d034503	Zm00001d015168
Zm00001d045112	Zm00001d019420
Zm00001d028930	Zm00001d035925
Zm00001d033834	Zm00001d002534
Zm00001d017742	Zm00001d002534
Zm00001d012823	Zm00001d016768
Zm00001d023316	Zm00001d013812
Zm00001d014378	Zm00001d033553
Zm00001d005578	Zm00001d052837
Zm00001d005740	Zm00001d051742
Zm00001d036796	Zm00001d043680
Zm00001d027846	Zm00001d048373
Zm00001d022550	Zm00001d015649
Zm00001d008612	Zm00001d043942
Zm00001d030069	Zm00001d033248
Zm00001d011745	Zm00001d051135
Zm00001d039584	Zm00001d021932
Zm00001d032194	Zm00001d053998
Zm00001d015614	Zm00001d006776
Zm00001d013676	Zm00001d040470
Zm00001d040426	Zm00001d051457
Zm00001d017207	Zm00001d031967
Zm00001d032024	Zm00001d029065
Zm00001d024532	Zm00001d018694
Zm00001d053819	Zm00001d039455
Zm00001d038297	Zm00001d002713
Zm00001d043060	Zm00001d022102
Zm00001d011515	Zm00001d021906
Zm00001d023336	Zm00001d014704
Zm00001d035701	Zm00001d049203
Zm00001d038397	Zm00001d054009
Zm00001d049173	Zm00001d016396
Zm00001d018667	Zm00001d039495
Zm00001d034751	Zm00001d024999
Zm00001d017986	Zm00001d005200
Zm00001d012092	Zm00001d036230
Zm00001d031625	Zm00001d010500
Zm00001d006451	Zm00001d046722
Zm00001d049364	Zm00001d045785
Zm00001d028930	Zm00001d040766
Zm00001d050664	Zm00001d028924
Zm00001d018930	Zm00001d024625
Zm00001d043687	Zm00001d044110
Zm00001d043969	Zm00001d013449
Zm00001d021968	Zm00001d013449
Zm00001d019734	Zm00001d001818
Zm00001d047579	Zm00001d029910
Zm00001d028930	Zm00001d029910
Zm00001d050023	Zm00001d052157
Zm00001d012379	Zm00001d014919
Zm00001d036356	Zm00001d047765
Zm00001d026684	Zm00001d022352
Zm00001d031064	Zm00001d037497
Zm00001d012553	Zm00001d046786
Zm00001d007329	Zm00001d048680
Zm00001d002143	Zm00001d012861
Zm00001d030737	Zm00001d038072
Zm00001d025205	Zm00001d049954
Zm00001d031009	Zm00001d007313
Zm00001d011515	Zm00001d017118
Zm00001d013346	Zm00001d048831
Zm00001d031625	Zm00001d044391
Zm00001d022530	Zm00001d020402
Zm00001d011597	Zm00001d010018
Zm00001d043452	Zm00001d011588
Zm00001d005584	Zm00001d015693
Zm00001d049991	Zm00001d049006
Zm00001d052357	Zm00001d022078
Zm00001d049860	Zm00001d034558
Zm00001d005757	Zm00001d018246
Zm00001d052798	Zm00001d006916
Zm00001d024321	Zm00001d025165
Zm00001d039185	Zm00001d004521
Zm00001d006198	Zm00001d033267
Zm00001d037117	Zm00001d033158
Zm00001d053855	Zm00001d025866
Zm00001d051458	Zm00001d034196
Zm00001d053124	Zm00001d010528
Zm00001d050269	Zm00001d016528
Zm00001d053178	Zm00001d012846
Zm00001d004541	Zm00001d047707
Zm00001d053298	Zm00001d035593
Zm00001d027874	Zm00001d011945
Zm00001d024532	Zm00001d026495
Zm00001d050960	Zm00001d042708
Zm00001d051018	Zm00001d018499
Zm00001d010175	Zm00001d006493
Zm00001d038504	Zm00001d053874
Zm00001d022530	Zm00001d021192
Zm00001d045533	Zm00001d027288
Zm00001d046913	Zm00001d010236
Zm00001d018191	Zm00001d026165
Zm00001d034163	Zm00001d048180
Zm00001d016298	Zm00001d027694
Zm00001d027991	Zm00001d009904
Zm00001d043969	Zm00001d003246
Zm00001d023659	Zm00001d033211
Zm00001d048004	Zm00001d017555
Zm00001d002429	Zm00001d043302
Zm00001d032683	Zm00001d043302
Zm00001d036594	Zm00001d006323
Zm00001d042618	Zm00001d006194
Zm00001d032175	Zm00001d051675
Zm00001d014938	Zm00001d011775
Zm00001d006053	Zm00001d041453
Zm00001d018731	Zm00001d011779
Zm00001d046305	Zm00001d033861
Zm00001d013357	Zm00001d010044
Zm00001d038355	Zm00001d002372
Zm00001d032194	Zm00001d013159
Zm00001d048734	Zm00001d003123
Zm00001d041923	Zm00001d047533
Zm00001d008399	Zm00001d029200
Zm00001d002285	Zm00001d033788
Zm00001d034212	Zm00001d049120
Zm00001d040426	Zm00001d030996
Zm00001d050960	Zm00001d008975
Zm00001d012180	Zm00001d033129
Zm00001d040464	Zm00001d037067
Zm00001d040426	Zm00001d021806
Zm00001d020037	Zm00001d006499
Zm00001d002143	Zm00001d022239
Zm00001d011597	Zm00001d030010
Zm00001d052192	Zm00001d019641
Zm00001d014938	Zm00001d017153
Zm00001d034515	Zm00001d044699
Zm00001d018360	Zm00001d036443
Zm00001d047216	Zm00001d014366
Zm00001d027928	Zm00001d032539
Zm00001d003064	Zm00001d005460
Zm00001d003180	Zm00001d019627
Zm00001d013676	Zm00001d037252
Zm00001d039185	Zm00001d032945
Zm00001d018742	Zm00001d034383
Zm00001d036356	Zm00001d053686
Zm00001d036400	Zm00001d006623
Zm00001d047519	Zm00001d011923
Zm00001d028007	Zm00001d018938
Zm00001d040651	Zm00001d025827
Zm00001d046805	Zm00001d007491
Zm00001d031572	Zm00001d019483
Zm00001d027939	Zm00001d019483
Zm00001d034503	Zm00001d004052
Zm00001d043696	Zm00001d029878
Zm00001d048312	Zm00001d043356
Zm00001d043969	Zm00001d054046
Zm00001d014405	Zm00001d038981
Zm00001d039306	Zm00001d048047
Zm00001d030069	Zm00001d026089
Zm00001d025033	Zm00001d026089
Zm00001d024321	Zm00001d008278
Zm00001d040186	Zm00001d008278
Zm00001d017391	Zm00001d021641
Zm00001d038397	Zm00001d018995
Zm00001d036638	Zm00001d009480
Zm00001d033314	Zm00001d035234
Zm00001d014989	Zm00001d007610
Zm00001d017788	Zm00001d011840
Zm00001d007465	Zm00001d015260
Zm00001d027846	Zm00001d042335
Zm00001d012092	Zm00001d042335
Zm00001d011745	Zm00001d027309
Zm00001d046305	Zm00001d048687
Zm00001d043968	Zm00001d040612
Zm00001d042287	Zm00001d013767
Zm00001d021968	Zm00001d018873
Zm00001d039750	Zm00001d034918
Zm00001d019865	Zm00001d018128
Zm00001d008322	Zm00001d026280
Zm00001d045661	Zm00001d032337
Zm00001d011843	Zm00001d011732
Zm00001d032179	Zm00001d002939
Zm00001d027939	Zm00001d037970
Zm00001d022613	Zm00001d053630
Zm00001d031167	Zm00001d044947
Zm00001d048004	Zm00001d015277
Zm00001d031655	Zm00001d047220
Zm00001d044081	Zm00001d020629
Zm00001d013208	Zm00001d008665
Zm00001d023788	Zm00001d012822
Zm00001d044242	Zm00001d006329
Zm00001d043968	Zm00001d006587
Zm00001d023788	Zm00001d051678
Zm00001d034965	Zm00001d017141
Zm00001d051172	Zm00001d018473
Zm00001d033396	Zm00001d007096
Zm00001d052380	Zm00001d053622
Zm00001d043968	Zm00001d042601
Zm00001d027846	Zm00001d004672
Zm00001d003180	Zm00001d040720
Zm00001d042917	Zm00001d037787
Zm00001d013777	Zm00001d038542
Zm00001d050960	Zm00001d010928
Zm00001d005843	Zm00001d048982
Zm00001d020019	Zm00001d003014
Zm00001d017702	Zm00001d008929
Zm00001d030907	Zm00001d032516
Zm00001d017677	Zm00001d029726
Zm00001d037098	Zm00001d029726
Zm00001d042287	Zm00001d021445
Zm00001d033834	Zm00001d048982
Zm00001d040148	Zm00001d013333
Zm00001d047216	Zm00001d044744
Zm00001d007675	Zm00001d018795
Zm00001d007842	Zm00001d011923
Zm00001d033898	Zm00001d043909
Zm00001d005888	Zm00001d017654
Zm00001d016737	Zm00001d028331
Zm00001d041489	Zm00001d034768
Zm00001d017563	Zm00001d048190
Zm00001d049000	Zm00001d032160
Zm00001d023558	Zm00001d049698
Zm00001d031655	Zm00001d000227
Zm00001d005740	Zm00001d003904
Zm00001d043902	Zm00001d021344
Zm00001d047519	Zm00001d006508
Zm00001d016361	Zm00001d011147
Zm00001d026088	Zm00001d033830
Zm00001d032384	Zm00001d017702
Zm00001d011745	Zm00001d053351
Zm00001d046913	Zm00001d026619
Zm00001d042287	Zm00001d047689
Zm00001d012482	Zm00001d014685
Zm00001d034033	Zm00001d029924
Zm00001d039245	Zm00001d045202
Zm00001d002718	Zm00001d029123
Zm00001d034199	Zm00001d031325
Zm00001d049525	Zm00001d033287
Zm00001d043569	Zm00001d044442
Zm00001d006110	Zm00001d031061
Zm00001d041489	Zm00001d024511
Zm00001d044785	Zm00001d002591
Zm00001d037117	Zm00001d028749
Zm00001d020459	Zm00001d007029
Zm00001d010948	Zm00001d040056
Zm00001d018930	Zm00001d040056
Zm00001d005939	Zm00001d031317
Zm00001d034204	Zm00001d047046
Zm00001d050669	Zm00001d050913
Zm00001d038843	Zm00001d042643
Zm00001d049991	Zm00001d012822
Zm00001d017164	Zm00001d013221
Zm00001d008800	Zm00001d006433
Zm00001d024883	Zm00001d045105
Zm00001d034601	Zm00001d053900
Zm00001d030727	Zm00001d028896
Zm00001d033396	Zm00001d026051
Zm00001d036594	Zm00001d011135
Zm00001d027317	Zm00001d011560
Zm00001d036356	Zm00001d033619
Zm00001d035295	Zm00001d007141
Zm00001d052288	Zm00001d041325
Zm00001d000179	Zm00001d020732
Zm00001d020938	Zm00001d017545
Zm00001d053178	Zm00001d005934
Zm00001d017782	Zm00001d026248
Zm00001d001894	Zm00001d018504
Zm00001d027987	Zm00001d023590
Zm00001d036356	Zm00001d001864
Zm00001d031655	Zm00001d012601
Zm00001d022259	Zm00001d010737
Zm00001d040651	Zm00001d031809
Zm00001d026362	Zm00001d048059
Zm00001d002829	Zm00001d044116
Zm00001d011771	Zm00001d038894
Zm00001d006348	Zm00001d042039
Zm00001d026231	Zm00001d002784
Zm00001d041497	Zm00001d044324
Zm00001d005307	Zm00001d005307
Zm00001d038023	Zm00001d042214
Zm00001d034872	Zm00001d000328
Zm00001d013827	Zm00001d039185
Zm00001d033898	Zm00001d036328
Zm00001d018225	Zm00001d020776
Zm00001d011771	Zm00001d007801
Zm00001d018225	Zm00001d033745
Zm00001d020874	Zm00001d033745
Zm00001d014656	Zm00001d041968
Zm00001d048083	Zm00001d039274
Zm00001d012280	Zm00001d018638
Zm00001d008817	Zm00001d005271
Zm00001d025339	Zm00001d023590
Zm00001d040090	Zm00001d049295
Zm00001d032194	Zm00001d012822
Zm00001d027510	Zm00001d005307
Zm00001d040527	Zm00001d037847
Zm00001d027939	Zm00001d039403
Zm00001d048412	Zm00001d039214
Zm00001d053855	Zm00001d020355
Zm00001d047081	Zm00001d028550
Zm00001d007768	Zm00001d039403
Zm00001d017147	Zm00001d043119
Zm00001d053841	Zm00001d047526
Zm00001d048734	Zm00001d000213
Zm00001d003195	Zm00001d049379
Zm00001d008578	Zm00001d034635
Zm00001d004541	Zm00001d050199
Zm00001d053006	Zm00001d039403
Zm00001d014814	Zm00001d001786
Zm00001d001945	Zm00001d029193
Zm00001d024905	Zm00001d015058
Zm00001d031625	Zm00001d006203
Zm00001d031064	Zm00001d011301
Zm00001d006945	Zm00001d007692
Zm00001d053855	Zm00001d033186
Zm00001d001933	Zm00001d010702
Zm00001d053397	Zm00001d027231
Zm00001d027846	Zm00001d025619
Zm00001d037994	Zm00001d051814
Zm00001d008612	Zm00001d050616
Zm00001d003180	Zm00001d050616
Zm00001d052288	Zm00001d038955
Zm00001d030518	Zm00001d028332
Zm00001d017702	Zm00001d039489
Zm00001d018742	Zm00001d022425
Zm00001d046568	Zm00001d033830
Zm00001d053855	Zm00001d033827
Zm00001d042267	Zm00001d012893
Zm00001d029736	Zm00001d010528
Zm00001d010758	Zm00001d010528
Zm00001d001894	Zm00001d012463
Zm00001d033898	Zm00001d018534
Zm00001d048004	Zm00001d013430
Zm00001d013232	Zm00001d017616
Zm00001d031451	Zm00001d045858
Zm00001d010634	Zm00001d041568
Zm00001d020242	Zm00001d009929
Zm00001d031840	Zm00001d034108
Zm00001d022442	Zm00001d052353
Zm00001d032249	Zm00001d050610
Zm00001d030907	Zm00001d033421
Zm00001d027802	Zm00001d008380
Zm00001d010948	Zm00001d003423
Zm00001d014814	Zm00001d003423
Zm00001d040186	Zm00001d043277
Zm00001d041497	Zm00001d007760
Zm00001d001945	Zm00001d018246
Zm00001d037118	Zm00001d022512
Zm00001d041489	Zm00001d033334
Zm00001d015201	Zm00001d042470
Zm00001d004541	Zm00001d039975
Zm00001d030907	Zm00001d011792
Zm00001d003549	Zm00001d037537
Zm00001d047216	Zm00001d017559
Zm00001d049800	Zm00001d033193
Zm00001d014938	Zm00001d005485
Zm00001d022550	Zm00001d016535
Zm00001d031840	Zm00001d040192
Zm00001d011748	Zm00001d012467
Zm00001d022550	Zm00001d046305
Zm00001d045044	Zm00001d049573
Zm00001d034515	Zm00001d016521
Zm00001d039267	Zm00001d038709
Zm00001d039272	Zm00001d017164
Zm00001d042287	Zm00001d041719
Zm00001d015468	Zm00001d012226
Zm00001d005740	Zm00001d007507
Zm00001d034091	Zm00001d041889
Zm00001d027939	Zm00001d011108
Zm00001d037165	Zm00001d044153
Zm00001d037098	Zm00001d016577
Zm00001d006945	Zm00001d047804
Zm00001d024905	Zm00001d011900
Zm00001d005757	Zm00001d053749
Zm00001d006091	Zm00001d028377
Zm00001d043402	Zm00001d012394
Zm00001d051527	Zm00001d025857
Zm00001d040611	Zm00001d039746
Zm00001d020384	Zm00001d026137
Zm00001d043131	Zm00001d003945
Zm00001d017385	Zm00001d046438
Zm00001d006091	Zm00001d026627
Zm00001d037315	Zm00001d012670
Zm00001d018776	Zm00001d003427
Zm00001d048590	Zm00001d028725
Zm00001d021389	Zm00001d046467
Zm00001d017350	Zm00001d002029
Zm00001d025930	Zm00001d027343
Zm00001d003331	Zm00001d027343
Zm00001d029587	Zm00001d012603
Zm00001d041489	Zm00001d039518
Zm00001d046759	Zm00001d034918
Zm00001d001945	Zm00001d048632
Zm00001d022525	Zm00001d002256
Zm00001d043378	Zm00001d044139
Zm00001d006028	Zm00001d028438
Zm00001d039581	Zm00001d018534
Zm00001d042212	Zm00001d020541
Zm00001d049094	Zm00001d026451
Zm00001d038397	Zm00001d021162
Zm00001d026046	Zm00001d023604
Zm00001d031270	Zm00001d052937
Zm00001d051527	Zm00001d015208
Zm00001d042287	Zm00001d026495
Zm00001d048041	Zm00001d033049
Zm00001d047878	Zm00001d053994
Zm00001d005939	Zm00001d043428
Zm00001d053855	Zm00001d024878
Zm00001d031655	Zm00001d014327
Zm00001d013443	Zm00001d002589
Zm00001d053151	Zm00001d048611
Zm00001d032328	Zm00001d006440
Zm00001d013559	Zm00001d002848
Zm00001d018930	Zm00001d041161
Zm00001d044463	Zm00001d008731
Zm00001d008190	Zm00001d047356
Zm00001d036648	Zm00001d050054
Zm00001d052112	Zm00001d027393
Zm00001d011297	Zm00001d000429
Zm00001d040464	Zm00001d031256
Zm00001d003176	Zm00001d041203
Zm00001d033379	Zm00001d010062
Zm00001d044825	Zm00001d034409
Zm00001d027492	Zm00001d003895
Zm00001d022442	Zm00001d016731
Zm00001d018255	Zm00001d048643
Zm00001d007382	Zm00001d011531
Zm00001d035605	Zm00001d013342
Zm00001d014690	Zm00001d017590
Zm00001d009017	Zm00001d052763
Zm00001d053397	Zm00001d025816
Zm00001d025864	Zm00001d043741
Zm00001d053006	Zm00001d048215
Zm00001d031009	Zm00001d033556
Zm00001d044259	Zm00001d051065
Zm00001d046354	Zm00001d044391
Zm00001d031625	Zm00001d017707
Zm00001d045212	Zm00001d013176
Zm00001d017986	Zm00001d019326
Zm00001d024701	Zm00001d015277
Zm00001d018416	Zm00001d021626
Zm00001d005843	Zm00001d000241
Zm00001d017563	Zm00001d003895
Zm00001d027987	Zm00001d037086
Zm00001d018097	Zm00001d041656
Zm00001d033870	Zm00001d044907
Zm00001d022295	Zm00001d029504
Zm00001d039260	Zm00001d044274
Zm00001d008817	Zm00001d042961
Zm00001d035907	Zm00001d011256
Zm00001d030518	Zm00001d050393
Zm00001d014507	Zm00001d035443
Zm00001d037607	Zm00001d013176
Zm00001d029402	Zm00001d033596
Zm00001d017986	Zm00001d007233
Zm00001d053819	Zm00001d051912
Zm00001d003331	Zm00001d042291
Zm00001d017788	Zm00001d031988
Zm00001d040148	Zm00001d013105
Zm00001d025664	Zm00001d015012
Zm00001d002143	Zm00001d007677
Zm00001d036692	Zm00001d006110
Zm00001d033834	Zm00001d042640
Zm00001d021207	Zm00001d017085
Zm00001d026351	Zm00001d031851
Zm00001d043378	Zm00001d010868
Zm00001d023788	Zm00001d013219
Zm00001d017702	Zm00001d028143
Zm00001d024905	Zm00001d011782
Zm00001d025669	Zm00001d004383
Zm00001d036356	Zm00001d042713
Zm00001d050669	Zm00001d000030
Zm00001d002449	Zm00001d024573
Zm00001d017207	Zm00001d028687
Zm00001d010131	Zm00001d012612
Zm00001d043611	Zm00001d039670
Zm00001d022295	Zm00001d005732
Zm00001d031655	Zm00001d021881
Zm00001d021998	Zm00001d023994
Zm00001d016755	Zm00001d046682
Zm00001d012296	Zm00001d046682
Zm00001d001933	Zm00001d047839
Zm00001d048004	Zm00001d050116
Zm00001d033898	Zm00001d013721
Zm00001d033325	Zm00001d041973
Zm00001d050039	Zm00001d025031
Zm00001d051573	Zm00001d011792
Zm00001d034872	Zm00001d004153
Zm00001d045661	Zm00001d032331
Zm00001d046354	Zm00001d009997
Zm00001d039750	Zm00001d012165
Zm00001d025896	Zm00001d010380
Zm00001d052725	Zm00001d007597
Zm00001d029607	Zm00001d037497
Zm00001d037749	Zm00001d040279
Zm00001d001945	Zm00001d032160
Zm00001d049094	Zm00001d035887
Zm00001d012379	Zm00001d011792
Zm00001d014698	Zm00001d001800
Zm00001d044194	Zm00001d047220
Zm00001d049991	Zm00001d041439
Zm00001d027939	Zm00001d020180
Zm00001d009435	Zm00001d024802
Zm00001d011771	Zm00001d037781
Zm00001d030069	Zm00001d023689
Zm00001d021968	Zm00001d047697
Zm00001d031655	Zm00001d030091
Zm00001d011139	Zm00001d003807
Zm00001d013265	Zm00001d044547
Zm00001d028216	Zm00001d010863
Zm00001d052380	Zm00001d012560
Zm00001d033005	Zm00001d036835
Zm00001d053020	Zm00001d008929
Zm00001d039185	Zm00001d020853
Zm00001d049991	Zm00001d027462
Zm00001d030727	Zm00001d049094
Zm00001d021089	Zm00001d007049
Zm00001d008853	Zm00001d007049
Zm00001d031008	Zm00001d029023
Zm00001d011355	Zm00001d027633
Zm00001d000247	Zm00001d022587
Zm00001d053841	Zm00001d019314
Zm00001d020941	Zm00001d053076
Zm00001d034503	Zm00001d031701
Zm00001d013724	Zm00001d005349
Zm00001d053006	Zm00001d024573
Zm00001d036148	Zm00001d043692
Zm00001d037274	Zm00001d010462
Zm00001d052133	Zm00001d048983
Zm00001d041926	Zm00001d010804
Zm00001d033848	Zm00001d044650
Zm00001d029607	Zm00001d050023
Zm00001d029270	Zm00001d031703
Zm00001d007842	Zm00001d008903
Zm00001d040423	Zm00001d021554
Zm00001d046096	Zm00001d024632
Zm00001d024725	Zm00001d028653
Zm00001d023336	Zm00001d036448
Zm00001d013385	Zm00001d014037
Zm00001d047330	Zm00001d045026
Zm00001d034091	Zm00001d023462
Zm00001d015515	Zm00001d028994
Zm00001d020972	Zm00001d020972
Zm00001d035439	Zm00001d028918
Zm00001d001936	Zm00001d028992
Zm00001d012703	Zm00001d045605
Zm00001d023465	Zm00001d006031
Zm00001d025770	Zm00001d010413
Zm00001d053682	Zm00001d047469
Zm00001d030911	Zm00001d008941
Zm00001d021268	Zm00001d039451
Zm00001d020242	Zm00001d038984
Zm00001d048604	Zm00001d012970
Zm00001d030727	Zm00001d045478
Zm00001d047359	Zm00001d021236
Zm00001d005969	Zm00001d053952
Zm00001d017726	Zm00001d023272
Zm00001d051527	Zm00001d033556
Zm00001d026684	Zm00001d049945
Zm00001d053151	Zm00001d016798
Zm00001d030907	Zm00001d027582
Zm00001d023659	Zm00001d050793
Zm00001d022002	Zm00001d007616
Zm00001d002143	Zm00001d031568
Zm00001d018208	Zm00001d009564
Zm00001d015226	Zm00001d043401
Zm00001d017784	Zm00001d000005
Zm00001d050861	Zm00001d044121
Zm00001d036807	Zm00001d030639
Zm00001d006110	Zm00001d012459
Zm00001d002829	Zm00001d044878
Zm00001d053841	Zm00001d001995
Zm00001d035084	Zm00001d022449
Zm00001d035224	Zm00001d043809
Zm00001d011355	Zm00001d034965
Zm00001d015468	Zm00001d018634
Zm00001d038397	Zm00001d013590
Zm00001d025964	Zm00001d009116
Zm00001d012688	Zm00001d040169
Zm00001d026231	Zm00001d040169
Zm00001d011748	Zm00001d040169
Zm00001d041489	Zm00001d038572
Zm00001d046740	Zm00001d003302
Zm00001d035907	Zm00001d047532
Zm00001d020037	Zm00001d010646
Zm00001d043969	Zm00001d052237
Zm00001d026351	Zm00001d042343
Zm00001d045600	Zm00001d026598
Zm00001d053124	Zm00001d027618
Zm00001d013443	Zm00001d038576
Zm00001d001952	Zm00001d040980
Zm00001d035224	Zm00001d050116
Zm00001d010758	Zm00001d027318
Zm00001d041497	Zm00001d020013
Zm00001d002545	Zm00001d042303
Zm00001d053151	Zm00001d038690
Zm00001d021423	Zm00001d052137
Zm00001d028974	Zm00001d032291
Zm00001d034033	Zm00001d053987
Zm00001d053178	Zm00001d049652
Zm00001d003414	Zm00001d011917
Zm00001d016000	Zm00001d032308
Zm00001d039581	Zm00001d018545
Zm00001d046354	Zm00001d004978
Zm00001d018416	Zm00001d026199
Zm00001d040611	Zm00001d001828
Zm00001d011597	Zm00001d021232
Zm00001d051269	Zm00001d013780
Zm00001d029607	Zm00001d013750
Zm00001d012553	Zm00001d038526
Zm00001d017385	Zm00001d008345
Zm00001d005843	Zm00001d007835
Zm00001d027425	Zm00001d026259
Zm00001d017908	Zm00001d012747
Zm00001d005993	Zm00001d017432
Zm00001d015468	Zm00001d047839
Zm00001d007465	Zm00001d037236
Zm00001d024321	Zm00001d042067
Zm00001d017986	Zm00001d042067
Zm00001d017677	Zm00001d039498
Zm00001d009668	Zm00001d014867
Zm00001d020941	Zm00001d029657
Zm00001d038585	Zm00001d006016
Zm00001d015468	Zm00001d018534
Zm00001d017986	Zm00001d014882
Zm00001d006791	Zm00001d009163
Zm00001d005841	Zm00001d042054
Zm00001d001933	Zm00001d017179
Zm00001d042917	Zm00001d045230
Zm00001d041474	Zm00001d022134
Zm00001d034204	Zm00001d036564
Zm00001d037605	Zm00001d014360
Zm00001d048590	Zm00001d042685
Zm00001d053397	Zm00001d002349
Zm00001d011139	Zm00001d038865
Zm00001d031665	Zm00001d048440
Zm00001d031182	Zm00001d027462
Zm00001d028472	Zm00001d033002
Zm00001d026106	Zm00001d038087
Zm00001d017986	Zm00001d005238
Zm00001d053855	Zm00001d011979
Zm00001d052288	Zm00001d018410
Zm00001d043663	Zm00001d006610
Zm00001d029736	Zm00001d017707
Zm00001d028432	Zm00001d021703
Zm00001d012688	Zm00001d034751
Zm00001d042287	Zm00001d034880
Zm00001d021208	Zm00001d006031
Zm00001d043968	Zm00001d037246
Zm00001d044825	Zm00001d050737
Zm00001d008817	Zm00001d022181
Zm00001d019712	Zm00001d032409
Zm00001d018930	Zm00001d018604
Zm00001d023659	Zm00001d045026
Zm00001d022295	Zm00001d022394
Zm00001d042196	Zm00001d023558
Zm00001d049581	Zm00001d047823
Zm00001d038717	Zm00001d014367
Zm00001d023316	Zm00001d017139
Zm00001d031009	Zm00001d042962
Zm00001d053369	Zm00001d013750
Zm00001d029402	Zm00001d046781
Zm00001d006619	Zm00001d050218
Zm00001d027709	Zm00001d037010
Zm00001d052357	Zm00001d025957
Zm00001d018731	Zm00001d015765
Zm00001d011223	Zm00001d033654
Zm00001d034515	Zm00001d020679
Zm00001d026120	Zm00001d051503
Zm00001d044081	Zm00001d032370
Zm00001d004889	Zm00001d052901
Zm00001d016298	Zm00001d002490
Zm00001d032024	Zm00001d001917
Zm00001d017642	Zm00001d045111
Zm00001d006702	Zm00001d033710
Zm00001d021790	Zm00001d002952
Zm00001d026240	Zm00001d002952
Zm00001d052405	Zm00001d002952
Zm00001d041445	Zm00001d015251
Zm00001d032295	Zm00001d048234
Zm00001d027709	Zm00001d051588
Zm00001d036796	Zm00001d002253
Zm00001d041474	Zm00001d051366
Zm00001d040426	Zm00001d006667
Zm00001d028777	Zm00001d002346
Zm00001d026245	Zm00001d026363
Zm00001d043969	Zm00001d029380
Zm00001d049165	Zm00001d036804
Zm00001d048527	Zm00001d036795
Zm00001d017563	Zm00001d010863
Zm00001d028930	Zm00001d006238
Zm00001d040090	Zm00001d025815
Zm00001d035295	Zm00001d014988
Zm00001d022259	Zm00001d026712
Zm00001d052112	Zm00001d010866
Zm00001d045581	Zm00001d007790
Zm00001d029064	Zm00001d023655
Zm00001d020826	Zm00001d037464
Zm00001d018097	Zm00001d037464
Zm00001d018731	Zm00001d018552
Zm00001d052112	Zm00001d036833
Zm00001d053298	Zm00001d036833
Zm00001d002449	Zm00001d028130
Zm00001d042472	Zm00001d029416
Zm00001d014814	Zm00001d037574
Zm00001d006619	Zm00001d043205
Zm00001d024783	Zm00001d018033
Zm00001d046568	Zm00001d020957
Zm00001d036050	Zm00001d027519
Zm00001d023659	Zm00001d035090
Zm00001d012427	Zm00001d012746
Zm00001d048059	Zm00001d051861
Zm00001d045477	Zm00001d020001
Zm00001d048059	Zm00001d021960
Zm00001d022550	Zm00001d021127
Zm00001d038397	Zm00001d039594
Zm00001d022227	Zm00001d028511
Zm00001d043205	Zm00001d028835
Zm00001d005843	Zm00001d017239
Zm00001d052357	Zm00001d006883
Zm00001d033945	Zm00001d020198
Zm00001d031064	Zm00001d048575
Zm00001d016732	Zm00001d028377
Zm00001d002794	Zm00001d020679
Zm00001d036796	Zm00001d001808
Zm00001d046305	Zm00001d038754
Zm00001d018731	Zm00001d047283
Zm00001d024784	Zm00001d039472
Zm00001d052905	Zm00001d041777
Zm00001d049094	Zm00001d028050
Zm00001d033379	Zm00001d036758
Zm00001d023882	Zm00001d024675
Zm00001d025930	Zm00001d031703
Zm00001d034601	Zm00001d008308
Zm00001d000358	Zm00001d007197
Zm00001d053178	Zm00001d030953
Zm00001d035604	Zm00001d002713
Zm00001d031061	Zm00001d047781
Zm00001d003331	Zm00001d005705
Zm00001d008399	Zm00001d005818
Zm00001d044162	Zm00001d017186
Zm00001d017350	Zm00001d038088
Zm00001d052133	Zm00001d034634
Zm00001d025450	Zm00001d036090
Zm00001d008695	Zm00001d028803
Zm00001d016119	Zm00001d026514
Zm00001d005740	Zm00001d045482
Zm00001d010948	Zm00001d028332
Zm00001d024160	Zm00001d047635
Zm00001d044117	Zm00001d013086
Zm00001d039437	Zm00001d020617
Zm00001d014286	Zm00001d010026
Zm00001d038357	Zm00001d054005
Zm00001d037274	Zm00001d024675
Zm00001d020037	Zm00001d050928
Zm00001d052288	Zm00001d018295
Zm00001d046740	Zm00001d042033
Zm00001d041958	Zm00001d044316
Zm00001d053208	Zm00001d035186
Zm00001d046246	Zm00001d047697
Zm00001d008817	Zm00001d003947
Zm00001d002843	Zm00001d024998
Zm00001d024905	Zm00001d010679
Zm00001d021362	Zm00001d010679
Zm00001d039694	Zm00001d012898
Zm00001d017986	Zm00001d008748
Zm00001d022109	Zm00001d023881
Zm00001d038023	Zm00001d012140
Zm00001d039496	Zm00001d021403
Zm00001d014863	Zm00001d037684
Zm00001d018930	Zm00001d012969
Zm00001d048083	Zm00001d012969
Zm00001d034515	Zm00001d010016
Zm00001d014938	Zm00001d027903
Zm00001d037165	Zm00001d002064
Zm00001d029896	Zm00001d048841
Zm00001d021968	Zm00001d010803
Zm00001d036692	Zm00001d015477
Zm00001d029607	Zm00001d004976
Zm00001d005740	Zm00001d019988
Zm00001d023788	Zm00001d020416
Zm00001d017391	Zm00001d044581
Zm00001d034045	Zm00001d028472
Zm00001d053369	Zm00001d003750
Zm00001d019712	Zm00001d005819
Zm00001d033876	Zm00001d030588
Zm00001d041474	Zm00001d042435
Zm00001d034204	Zm00001d010719
Zm00001d033898	Zm00001d007810
Zm00001d003162	Zm00001d036875
Zm00001d052750	Zm00001d014866
Zm00001d046740	Zm00001d039521
Zm00001d019865	Zm00001d035065
Zm00001d007842	Zm00001d017830
Zm00001d036632	Zm00001d007280
Zm00001d027939	Zm00001d029380
Zm00001d041536	Zm00001d039901
Zm00001d042560	Zm00001d030727
Zm00001d004541	Zm00001d022058
Zm00001d012280	Zm00001d043965
Zm00001d030518	Zm00001d042049
Zm00001d032384	Zm00001d044923
Zm00001d011745	Zm00001d007638
Zm00001d043569	Zm00001d051934
Zm00001d023659	Zm00001d023877
Zm00001d020874	Zm00001d036558
Zm00001d038717	Zm00001d036533
Zm00001d038832	Zm00001d047528
Zm00001d042287	Zm00001d002034
Zm00001d007436	Zm00001d010241
Zm00001d018776	Zm00001d021587
Zm00001d031135	Zm00001d015703
Zm00001d027752	Zm00001d049958
Zm00001d027987	Zm00001d009613
Zm00001d003180	Zm00001d004019
Zm00001d022550	Zm00001d044211
Zm00001d017712	Zm00001d013609
Zm00001d023659	Zm00001d036103
Zm00001d040611	Zm00001d017654
Zm00001d053855	Zm00001d045065
Zm00001d016838	Zm00001d042673
Zm00001d031723	Zm00001d044211
Zm00001d031759	Zm00001d013609
Zm00001d052807	Zm00001d019565
Zm00001d051527	Zm00001d002944
Zm00001d022088	Zm00001d041609
Zm00001d018056	Zm00001d043196
Zm00001d029607	Zm00001d034077
Zm00001d004541	Zm00001d028662
Zm00001d034515	Zm00001d020183
Zm00001d006721	Zm00001d007251
Zm00001d034515	Zm00001d038358
Zm00001d013346	Zm00001d006168
Zm00001d052750	Zm00001d027533
Zm00001d052725	Zm00001d027517
Zm00001d022259	Zm00001d013720
Zm00001d034515	Zm00001d026610
Zm00001d017391	Zm00001d019426
Zm00001d005757	Zm00001d036482
Zm00001d027510	Zm00001d039956
Zm00001d013346	Zm00001d022168
Zm00001d031625	Zm00001d024602
Zm00001d035295	Zm00001d029248
Zm00001d005740	Zm00001d028025
Zm00001d013555	Zm00001d005707
Zm00001d031655	Zm00001d033099
Zm00001d023465	Zm00001d053372
Zm00001d012092	Zm00001d050557
Zm00001d008205	Zm00001d025903
Zm00001d047081	Zm00001d016720
Zm00001d035076	Zm00001d022197
Zm00001d048083	Zm00001d003598
Zm00001d003414	Zm00001d018627
Zm00001d019166	Zm00001d002314
Zm00001d033379	Zm00001d027429
Zm00001d031625	Zm00001d031975
Zm00001d038355	Zm00001d034518
Zm00001d044825	Zm00001d001780
Zm00001d022259	Zm00001d005841
Zm00001d025770	Zm00001d029809
Zm00001d022442	Zm00001d013730
Zm00001d035266	Zm00001d051571
Zm00001d049295	Zm00001d001864
Zm00001d007840	Zm00001d007978
Zm00001d008648	Zm00001d013544
Zm00001d005028	Zm00001d014203
Zm00001d017391	Zm00001d005399
Zm00001d048412	Zm00001d043446
Zm00001d046405	Zm00001d029402
Zm00001d031717	Zm00001d043508
Zm00001d018930	Zm00001d001933
Zm00001d024532	Zm00001d006917
Zm00001d015226	Zm00001d039884
Zm00001d034282	Zm00001d037408
Zm00001d034298	Zm00001d021904
Zm00001d024883	Zm00001d020102
Zm00001d038355	Zm00001d031210
Zm00001d023465	Zm00001d017201
Zm00001d013265	Zm00001d036044
Zm00001d028936	Zm00001d014771
Zm00001d031572	Zm00001d043439
Zm00001d027939	Zm00001d007192
Zm00001d050443	Zm00001d040392
Zm00001d012255	Zm00001d026341
Zm00001d023788	Zm00001d035947
Zm00001d031064	Zm00001d050928
Zm00001d044081	Zm00001d024787
Zm00001d017563	Zm00001d039047
Zm00001d041489	Zm00001d044488
Zm00001d041497	Zm00001d014946
Zm00001d008229	Zm00001d012787
Zm00001d025953	Zm00001d048563
Zm00001d050551	Zm00001d041697
Zm00001d011139	Zm00001d052948
Zm00001d004744	Zm00001d006463
Zm00001d017138	Zm00001d016438
Zm00001d028936	Zm00001d041998
Zm00001d036118	Zm00001d036118
Zm00001d049094	Zm00001d045215
Zm00001d039506	Zm00001d046449
Zm00001d036807	Zm00001d001828
Zm00001d027878	Zm00001d003493
Zm00001d038812	Zm00001d050753
Zm00001d017602	Zm00001d034617
Zm00001d020242	Zm00001d041575
Zm00001d031167	Zm00001d051166
Zm00001d040775	Zm00001d010862
Zm00001d014405	Zm00001d049140
Zm00001d045661	Zm00001d007754
Zm00001d022295	Zm00001d052230
Zm00001d034163	Zm00001d011786
Zm00001d020019	Zm00001d010625
Zm00001d021927	Zm00001d028221
Zm00001d024905	Zm00001d002483
Zm00001d029064	Zm00001d006008
Zm00001d034298	Zm00001d023376
Zm00001d006682	Zm00001d034064
Zm00001d002143	Zm00001d044573
Zm00001d023636	Zm00001d013599
Zm00001d051527	Zm00001d007313
Zm00001d018930	Zm00001d053687
Zm00001d008612	Zm00001d008549
Zm00001d021973	Zm00001d010462
Zm00001d004102	Zm00001d035390
Zm00001d010740	Zm00001d000432
Zm00001d046925	Zm00001d000432
Zm00001d016154	Zm00001d003310
Zm00001d017513	Zm00001d031817
Zm00001d032681	Zm00001d000224
Zm00001d043060	Zm00001d038405
Zm00001d043611	Zm00001d019600
Zm00001d025720	Zm00001d050245
Zm00001d017513	Zm00001d032231
Zm00001d012688	Zm00001d008727
Zm00001d011139	Zm00001d037236
Zm00001d037836	Zm00001d036161
Zm00001d002799	Zm00001d002439
Zm00001d036648	Zm00001d033634
Zm00001d049000	Zm00001d042954
Zm00001d052288	Zm00001d015886
Zm00001d017391	Zm00001d013590
Zm00001d053298	Zm00001d053987
Zm00001d008251	Zm00001d013273
Zm00001d037117	Zm00001d051069
Zm00001d049860	Zm00001d009938
Zm00001d050960	Zm00001d042468
Zm00001d032316	Zm00001d000299
Zm00001d013357	Zm00001d031835
Zm00001d001945	Zm00001d020858
Zm00001d053397	Zm00001d029011
Zm00001d002025	Zm00001d003127
Zm00001d051387	Zm00001d031527
Zm00001d006028	Zm00001d047601
Zm00001d019865	Zm00001d033591
Zm00001d032683	Zm00001d049351
Zm00001d005244	Zm00001d035212
Zm00001d005919	Zm00001d006294
Zm00001d035605	Zm00001d002135
Zm00001d023336	Zm00001d017092
Zm00001d036356	Zm00001d007810
Zm00001d027939	Zm00001d041760
Zm00001d001945	Zm00001d003813
Zm00001d053151	Zm00001d052237
Zm00001d051387	Zm00001d045112
Zm00001d013895	Zm00001d002125
Zm00001d011745	Zm00001d038733
Zm00001d053841	Zm00001d015662
Zm00001d039383	Zm00001d048843
Zm00001d049800	Zm00001d011834
Zm00001d013443	Zm00001d002001
Zm00001d050948	Zm00001d002829
Zm00001d021424	Zm00001d034942
Zm00001d034033	Zm00001d033206
Zm00001d048229	Zm00001d043726
Zm00001d029607	Zm00001d041969
Zm00001d003180	Zm00001d035934
Zm00001d023636	Zm00001d041982
Zm00001d016457	Zm00001d048023
Zm00001d053178	Zm00001d028894
Zm00001d027335	Zm00001d022258
Zm00001d011748	Zm00001d024770
Zm00001d024321	Zm00001d016410
Zm00001d013265	Zm00001d004383
Zm00001d046568	Zm00001d048628
Zm00001d033407	Zm00001d036568
Zm00001d031064	Zm00001d011138
Zm00001d053178	Zm00001d008225
Zm00001d033945	Zm00001d046930
Zm00001d011745	Zm00001d022031
Zm00001d043025	Zm00001d046679
Zm00001d041056	Zm00001d011997
Zm00001d048004	Zm00001d032981
Zm00001d046783	Zm00001d033586
Zm00001d020941	Zm00001d001800
Zm00001d024905	Zm00001d042027
Zm00001d018776	Zm00001d012205
Zm00001d044785	Zm00001d053545
Zm00001d030191	Zm00001d044193
Zm00001d024701	Zm00001d023237
Zm00001d033313	Zm00001d036437
Zm00001d052750	Zm00001d029249
Zm00001d017702	Zm00001d020776
Zm00001d033815	Zm00001d044255
Zm00001d013307	Zm00001d013168
Zm00001d049094	Zm00001d017846
Zm00001d018930	Zm00001d043392
Zm00001d032217	Zm00001d042315
Zm00001d048623	Zm00001d049046
Zm00001d043452	Zm00001d041445
Zm00001d043452	Zm00001d010190
Zm00001d046925	Zm00001d029968
Zm00001d023882	Zm00001d002086
Zm00001d042463	Zm00001d017756
Zm00001d029402	Zm00001d000001
Zm00001d015759	Zm00001d047562
Zm00001d035921	Zm00001d049680
Zm00001d034965	Zm00001d038217
Zm00001d038907	Zm00001d045657
Zm00001d037317	Zm00001d017961
Zm00001d013827	Zm00001d033297
Zm00001d049294	Zm00001d026392
Zm00001d005244	Zm00001d043870
Zm00001d030858	Zm00001d050121
Zm00001d037118	Zm00001d007366
Zm00001d047334	Zm00001d006336
Zm00001d016119	Zm00001d000021
Zm00001d014377	Zm00001d038087
Zm00001d037836	Zm00001d027231
Zm00001d029896	Zm00001d027967
Zm00001d021208	Zm00001d026362
Zm00001d009435	Zm00001d048702
Zm00001d011058	Zm00001d033181
Zm00001d019865	Zm00001d033955
Zm00001d049581	Zm00001d014261
Zm00001d038994	Zm00001d015181
Zm00001d022550	Zm00001d044513
Zm00001d037836	Zm00001d044815
Zm00001d009435	Zm00001d007441
Zm00001d037165	Zm00001d044475
Zm00001d048603	Zm00001d006578
Zm00001d033834	Zm00001d053245
Zm00001d005737	Zm00001d025352
Zm00001d027939	Zm00001d004810
Zm00001d030969	Zm00001d027425
Zm00001d014405	Zm00001d037122
Zm00001d042212	Zm00001d034030
Zm00001d033412	Zm00001d021389
Zm00001d032694	Zm00001d039301
Zm00001d004889	Zm00001d005590
Zm00001d023659	Zm00001d048420
Zm00001d036426	Zm00001d025857
Zm00001d006451	Zm00001d043984
Zm00001d022550	Zm00001d041063
Zm00001d033378	Zm00001d010880
Zm00001d011355	Zm00001d017654
Zm00001d008817	Zm00001d034250
Zm00001d023659	Zm00001d020838
Zm00001d006195	Zm00001d008210
Zm00001d045026	Zm00001d036835
Zm00001d023332	Zm00001d023332
Zm00001d023659	Zm00001d036709
Zm00001d005244	Zm00001d041711
Zm00001d049443	Zm00001d006711
Zm00001d041536	Zm00001d029059
Zm00001d011712	Zm00001d043390
Zm00001d008695	Zm00001d009487
Zm00001d046246	Zm00001d007801
Zm00001d051269	Zm00001d022184
Zm00001d005871	Zm00001d036756
Zm00001d038207	Zm00001d004079
Zm00001d039750	Zm00001d047191
Zm00001d025770	Zm00001d001814
Zm00001d028472	Zm00001d015229
Zm00001d003836	Zm00001d032632
Zm00001d038355	Zm00001d018070
Zm00001d049860	Zm00001d026669
Zm00001d007842	Zm00001d009230
Zm00001d031182	Zm00001d034617
Zm00001d007191	Zm00001d025333
Zm00001d034091	Zm00001d021522
Zm00001d044081	Zm00001d006562
Zm00001d003180	Zm00001d025062
Zm00001d032144	Zm00001d010007
Zm00001d005244	Zm00001d011379
Zm00001d031985	Zm00001d014152
Zm00001d022088	Zm00001d039589
Zm00001d024905	Zm00001d051052
Zm00001d012092	Zm00001d038885
Zm00001d050960	Zm00001d010927
Zm00001d020043	Zm00001d020043
Zm00001d034872	Zm00001d003823
Zm00001d037994	Zm00001d003823
Zm00001d014814	Zm00001d024364
Zm00001d011692	Zm00001d013540
Zm00001d011470	Zm00001d052268
Zm00001d016298	Zm00001d044513
Zm00001d000358	Zm00001d038747
Zm00001d049800	Zm00001d034659
Zm00001d038001	Zm00001d031094
Zm00001d002025	Zm00001d031094
Zm00001d043687	Zm00001d031094
Zm00001d007675	Zm00001d002537
Zm00001d030191	Zm00001d019356
Zm00001d049692	Zm00001d035024
Zm00001d053841	Zm00001d006269
Zm00001d018930	Zm00001d006269
Zm00001d041497	Zm00001d011721
Zm00001d007465	Zm00001d011258
Zm00001d036638	Zm00001d016528
Zm00001d007842	Zm00001d052696
Zm00001d029607	Zm00001d033247
Zm00001d033957	Zm00001d048199
Zm00001d035457	Zm00001d036293
Zm00001d027924	Zm00001d003447
Zm00001d022295	Zm00001d038931
Zm00001d041489	Zm00001d049945
Zm00001d036356	Zm00001d034900
Zm00001d026231	Zm00001d020772
Zm00001d019230	Zm00001d044945
Zm00001d002799	Zm00001d013281
Zm00001d043569	Zm00001d026366
Zm00001d002025	Zm00001d049351
Zm00001d048734	Zm00001d003812
Zm00001d025669	Zm00001d030366
Zm00001d046967	Zm00001d005140
Zm00001d031463	Zm00001d036801
Zm00001d053841	Zm00001d032181
Zm00001d033396	Zm00001d014809
Zm00001d017986	Zm00001d005015
Zm00001d053841	Zm00001d004737
Zm00001d053151	Zm00001d038864
Zm00001d007382	Zm00001d011992
Zm00001d009103	Zm00001d004478
Zm00001d021973	Zm00001d013544
Zm00001d029711	Zm00001d018229
Zm00001d022295	Zm00001d047617
Zm00001d022525	Zm00001d007422
Zm00001d024321	Zm00001d029303
Zm00001d011058	Zm00001d043291
Zm00001d025060	Zm00001d008396
Zm00001d047216	Zm00001d044185
Zm00001d013202	Zm00001d013202
Zm00001d011692	Zm00001d031764
Zm00001d048208	Zm00001d042589
Zm00001d015468	Zm00001d054015
Zm00001d017788	Zm00001d029064
Zm00001d005323	Zm00001d025509
Zm00001d033396	Zm00001d022141
Zm00001d050664	Zm00001d044203
Zm00001d011771	Zm00001d001932
Zm00001d033325	Zm00001d013346
Zm00001d032194	Zm00001d048556
Zm00001d047563	Zm00001d024325
Zm00001d047216	Zm00001d033726
Zm00001d006028	Zm00001d033726
Zm00001d048229	Zm00001d033091
Zm00001d021968	Zm00001d046442
Zm00001d029896	Zm00001d008870
Zm00001d042287	Zm00001d035113
Zm00001d010933	Zm00001d043789
Zm00001d051527	Zm00001d016506
Zm00001d014698	Zm00001d050216
Zm00001d041923	Zm00001d050216
Zm00001d021932	Zm00001d026535
Zm00001d017911	Zm00001d012238
Zm00001d050960	Zm00001d049232
Zm00001d043902	Zm00001d022449
Zm00001d053841	Zm00001d014080
Zm00001d053151	Zm00001d005238
Zm00001d006170	Zm00001d028528
Zm00001d020037	Zm00001d021641
Zm00001d011745	Zm00001d025545
Zm00001d013709	Zm00001d047781
Zm00001d049294	Zm00001d044193
Zm00001d043131	Zm00001d013012
Zm00001d013385	Zm00001d026607
Zm00001d044463	Zm00001d011617
Zm00001d031064	Zm00001d048609
Zm00001d048602	Zm00001d013276
Zm00001d037836	Zm00001d028924
Zm00001d016000	Zm00001d016836
Zm00001d049800	Zm00001d030739
Zm00001d007768	Zm00001d046948
Zm00001d035076	Zm00001d016926
Zm00001d028999	Zm00001d038143
Zm00001d053841	Zm00001d032418
Zm00001d021968	Zm00001d023671
Zm00001d031061	Zm00001d016545
Zm00001d028504	Zm00001d039716
Zm00001d050664	Zm00001d035186
Zm00001d018260	Zm00001d009181
Zm00001d044857	Zm00001d017291
Zm00001d049800	Zm00001d012732
Zm00001d051480	Zm00001d012732
Zm00001d036356	Zm00001d053813
Zm00001d007675	Zm00001d052396
Zm00001d033898	Zm00001d052689
Zm00001d025141	Zm00001d010271
Zm00001d050350	Zm00001d015559
Zm00001d052847	Zm00001d042770
Zm00001d005566	Zm00001d050823
Zm00001d013547	Zm00001d018826
Zm00001d039272	Zm00001d015156
Zm00001d032694	Zm00001d014366
Zm00001d043076	Zm00001d038318
Zm00001d031745	Zm00001d025721
Zm00001d012731	Zm00001d029976
Zm00001d043687	Zm00001d013956
Zm00001d023636	Zm00001d041415
Zm00001d031655	Zm00001d045696
Zm00001d026175	Zm00001d021162
Zm00001d020941	Zm00001d025130
Zm00001d013409	Zm00001d053090
Zm00001d004744	Zm00001d047969
Zm00001d043969	Zm00001d004924
Zm00001d002025	Zm00001d049011
Zm00001d003162	Zm00001d021351
Zm00001d016873	Zm00001d050831
Zm00001d018119	Zm00001d034788
Zm00001d032384	Zm00001d023462
Zm00001d011597	Zm00001d050026
Zm00001d051371	Zm00001d021843
Zm00001d026175	Zm00001d004934
Zm00001d022002	Zm00001d023265
Zm00001d041489	Zm00001d027854
Zm00001d052288	Zm00001d041957
Zm00001d031064	Zm00001d018295
Zm00001d006813	Zm00001d000358
Zm00001d049094	Zm00001d044203
Zm00001d007382	Zm00001d041476
Zm00001d023788	Zm00001d046506
Zm00001d049000	Zm00001d045298
Zm00001d007768	Zm00001d049043
Zm00001d015201	Zm00001d049043
Zm00001d016952	Zm00001d051241
Zm00001d034091	Zm00001d006213
Zm00001d031572	Zm00001d022143
Zm00001d051456	Zm00001d040147
Zm00001d032178	Zm00001d024617
Zm00001d008399	Zm00001d037858
Zm00001d008205	Zm00001d032199
Zm00001d037165	Zm00001d052269
Zm00001d052838	Zm00001d035872
Zm00001d002200	Zm00001d002953
Zm00001d031451	Zm00001d013405
Zm00001d048229	Zm00001d025100
Zm00001d049800	Zm00001d047608
Zm00001d018731	Zm00001d052715
Zm00001d051865	Zm00001d051865
Zm00001d027939	Zm00001d017897
Zm00001d033870	Zm00001d007810
Zm00001d038397	Zm00001d009014
Zm00001d017677	Zm00001d002650
Zm00001d033553	Zm00001d011913
Zm00001d031625	Zm00001d005587
Zm00001d051239	Zm00001d031555
Zm00001d052288	Zm00001d047282
Zm00001d017986	Zm00001d046388
Zm00001d008812	Zm00001d027554
Zm00001d052725	Zm00001d031799
Zm00001d008225	Zm00001d010754
Zm00001d045477	Zm00001d010754
Zm00001d012296	Zm00001d046369
Zm00001d022109	Zm00001d037574
Zm00001d041056	Zm00001d046948
Zm00001d012092	Zm00001d045069
Zm00001d043025	Zm00001d048412
Zm00001d019207	Zm00001d043323
Zm00001d012128	Zm00001d043323
Zm00001d041472	Zm00001d038403
Zm00001d029736	Zm00001d035722
Zm00001d016732	Zm00001d048611
Zm00001d029270	Zm00001d043552
Zm00001d033396	Zm00001d049991
Zm00001d031665	Zm00001d017540
Zm00001d028304	Zm00001d020612
Zm00001d034204	Zm00001d005779
Zm00001d040464	Zm00001d020437
Zm00001d053020	Zm00001d002624
Zm00001d005919	Zm00001d009591
Zm00001d033898	Zm00001d038340
Zm00001d042287	Zm00001d005403
Zm00001d017513	Zm00001d036495
Zm00001d039002	Zm00001d039002
Zm00001d010740	Zm00001d016144
Zm00001d005016	Zm00001d027832
Zm00001d048682	Zm00001d027832
Zm00001d027987	Zm00001d028894
Zm00001d012916	Zm00001d008893
Zm00001d045533	Zm00001d044203
Zm00001d012427	Zm00001d039764
Zm00001d039383	Zm00001d020560
Zm00001d020705	Zm00001d021340
Zm00001d020460	Zm00001d032651
Zm00001d042212	Zm00001d033494
Zm00001d041536	Zm00001d042699
Zm00001d020020	Zm00001d051898
Zm00001d048046	Zm00001d048913
Zm00001d042580	Zm00001d009927
Zm00001d017268	Zm00001d046378
Zm00001d027510	Zm00001d017953
Zm00001d020242	Zm00001d019483
Zm00001d020242	Zm00001d034543
Zm00001d051527	Zm00001d006928
Zm00001d045212	Zm00001d021396
Zm00001d003958	Zm00001d052379
Zm00001d019230	Zm00001d039539
Zm00001d051891	Zm00001d033788
Zm00001d038297	Zm00001d014789
Zm00001d051458	Zm00001d021667
Zm00001d033005	Zm00001d028838
Zm00001d038930	Zm00001d004635
Zm00001d049991	Zm00001d018416
Zm00001d028995	Zm00001d012893
Zm00001d008601	Zm00001d007728
Zm00001d039267	Zm00001d033788
Zm00001d002429	Zm00001d034413
Zm00001d006110	Zm00001d047612
Zm00001d014013	Zm00001d014205
Zm00001d005016	Zm00001d014205
Zm00001d039185	Zm00001d018151
Zm00001d046568	Zm00001d028837
Zm00001d002449	Zm00001d008614
Zm00001d002476	Zm00001d044122
Zm00001d042756	Zm00001d020533
Zm00001d041056	Zm00001d002685
Zm00001d051573	Zm00001d015379
Zm00001d037117	Zm00001d015379
Zm00001d033379	Zm00001d002758
Zm00001d048083	Zm00001d027337
Zm00001d046405	Zm00001d021629
Zm00001d038930	Zm00001d015905
Zm00001d041472	Zm00001d053119
Zm00001d039306	Zm00001d034479
Zm00001d011597	Zm00001d039274
Zm00001d037356	Zm00001d042706
Zm00001d020932	Zm00001d020521
Zm00001d012015	Zm00001d013873
Zm00001d014938	Zm00001d052889
Zm00001d048623	Zm00001d052229
Zm00001d053841	Zm00001d032900
Zm00001d047017	Zm00001d015589
Zm00001d017513	Zm00001d049371
Zm00001d035084	Zm00001d019100
Zm00001d027335	Zm00001d044037
Zm00001d018208	Zm00001d011121
Zm00001d009646	Zm00001d041935
Zm00001d021191	Zm00001d041935
Zm00001d019166	Zm00001d010062
Zm00001d025944	Zm00001d019520
Zm00001d018119	Zm00001d049305
Zm00001d038843	Zm00001d035954
Zm00001d018319	Zm00001d017825
Zm00001d004358	Zm00001d037412
Zm00001d036400	Zm00001d052816
Zm00001d034515	Zm00001d038970
Zm00001d016616	Zm00001d039963
Zm00001d041981	Zm00001d050196
Zm00001d042609	Zm00001d023278
Zm00001d038698	Zm00001d024788
Zm00001d012963	Zm00001d018881
Zm00001d034751	Zm00001d013976
Zm00001d019865	Zm00001d040341
Zm00001d052112	Zm00001d016837
Zm00001d011515	Zm00001d003767
Zm00001d021424	Zm00001d053830
Zm00001d038451	Zm00001d021344
Zm00001d021790	Zm00001d008411
Zm00001d027431	Zm00001d017152
Zm00001d027987	Zm00001d009800
Zm00001d041445	Zm00001d042212
Zm00001d048412	Zm00001d024109
Zm00001d039002	Zm00001d020108
Zm00001d011745	Zm00001d013126
Zm00001d052254	Zm00001d019149
Zm00001d041056	Zm00001d029435
Zm00001d021968	Zm00001d008531
Zm00001d013357	Zm00001d038329
Zm00001d028625	Zm00001d049186
Zm00001d037165	Zm00001d009693
Zm00001d050664	Zm00001d037036
Zm00001d027431	Zm00001d014530
Zm00001d041445	Zm00001d036305
Zm00001d025944	Zm00001d018477
Zm00001d051355	Zm00001d029970
Zm00001d015468	Zm00001d017141
Zm00001d030907	Zm00001d043230
Zm00001d034503	Zm00001d019356
Zm00001d033834	Zm00001d050488
Zm00001d023336	Zm00001d011147
Zm00001d026191	Zm00001d014203
Zm00001d033876	Zm00001d048552
Zm00001d010758	Zm00001d053813
Zm00001d035234	Zm00001d011068
Zm00001d025957	Zm00001d047942
Zm00001d044463	Zm00001d002140
Zm00001d036356	Zm00001d007387
Zm00001d041497	Zm00001d014925
Zm00001d018416	Zm00001d028284
Zm00001d048603	Zm00001d002024
Zm00001d043969	Zm00001d040629
Zm00001d048647	Zm00001d038764
Zm00001d025669	Zm00001d002068
Zm00001d008648	Zm00001d041439
Zm00001d031572	Zm00001d033378
Zm00001d019865	Zm00001d037967
Zm00001d044272	Zm00001d035310
Zm00001d042686	Zm00001d034562
Zm00001d034601	Zm00001d030915
Zm00001d034073	Zm00001d028975
Zm00001d039272	Zm00001d005313
Zm00001d011297	Zm00001d051697
Zm00001d033945	Zm00001d051697
Zm00001d011597	Zm00001d028098
Zm00001d034601	Zm00001d031189
Zm00001d035470	Zm00001d031847
Zm00001d043969	Zm00001d005248
Zm00001d015421	Zm00001d028777
Zm00001d028603	Zm00001d028777
Zm00001d005016	Zm00001d005663
Zm00001d002429	Zm00001d005663
Zm00001d011953	Zm00001d014487
Zm00001d014814	Zm00001d009997
Zm00001d053397	Zm00001d013159
Zm00001d034515	Zm00001d030739
Zm00001d045044	Zm00001d011426
Zm00001d034091	Zm00001d043857
Zm00001d029607	Zm00001d053158
Zm00001d034045	Zm00001d004171
Zm00001d033553	Zm00001d044745
Zm00001d040527	Zm00001d051161
Zm00001d035295	Zm00001d045825
Zm00001d024883	Zm00001d038840
Zm00001d022530	Zm00001d042578
Zm00001d012296	Zm00001d051457
Zm00001d002285	Zm00001d047522
Zm00001d046937	Zm00001d040130
Zm00001d006027	Zm00001d003282
Zm00001d038584	Zm00001d050347
Zm00001d011953	Zm00001d031894
Zm00001d053841	Zm00001d051913
Zm00001d053841	Zm00001d047272
Zm00001d018416	Zm00001d012439
Zm00001d041791	Zm00001d032632
Zm00001d046925	Zm00001d041824
Zm00001d049165	Zm00001d045873
Zm00001d014656	Zm00001d044812
Zm00001d050664	Zm00001d012546
Zm00001d040611	Zm00001d006057
Zm00001d028962	Zm00001d048165
Zm00001d024468	Zm00001d043309
Zm00001d006682	Zm00001d038918
Zm00001d039185	Zm00001d018112
Zm00001d035295	Zm00001d045080
Zm00001d006619	Zm00001d034823
Zm00001d031655	Zm00001d041474
Zm00001d019865	Zm00001d003658
Zm00001d020826	Zm00001d017169
Zm00001d043922	Zm00001d039963
Zm00001d034145	Zm00001d039472
Zm00001d022526	Zm00001d014423
Zm00001d029736	Zm00001d025228
Zm00001d045477	Zm00001d006194
Zm00001d038355	Zm00001d050182
Zm00001d035701	Zm00001d011560
Zm00001d038930	Zm00001d015090
Zm00001d013443	Zm00001d008706
Zm00001d027987	Zm00001d041698
Zm00001d052750	Zm00001d046810
Zm00001d021968	Zm00001d026535
Zm00001d044081	Zm00001d005513
Zm00001d002143	Zm00001d040157
Zm00001d047559	Zm00001d010193
Zm00001d053369	Zm00001d024205
Zm00001d041489	Zm00001d033954
Zm00001d033876	Zm00001d034894
Zm00001d007465	Zm00001d023279
Zm00001d028999	Zm00001d011720
Zm00001d050023	Zm00001d046506
Zm00001d005843	Zm00001d015865
Zm00001d034163	Zm00001d039987
Zm00001d017350	Zm00001d038122
Zm00001d004744	Zm00001d034167
Zm00001d052229	Zm00001d006080
Zm00001d033945	Zm00001d006080
Zm00001d006209	Zm00001d006080
Zm00001d051697	Zm00001d006080
Zm00001d021296	Zm00001d044686
Zm00001d042560	Zm00001d013566
Zm00001d023659	Zm00001d041833
Zm00001d010175	Zm00001d047116
Zm00001d046096	Zm00001d039414
Zm00001d049860	Zm00001d017199
Zm00001d008794	Zm00001d002436
Zm00001d022295	Zm00001d039867
Zm00001d035234	Zm00001d027675
Zm00001d047563	Zm00001d029810
Zm00001d029736	Zm00001d038803
Zm00001d021019	Zm00001d043295
Zm00001d025964	Zm00001d046530
Zm00001d011597	Zm00001d051499
Zm00001d030907	Zm00001d023706
Zm00001d046305	Zm00001d019993
Zm00001d006110	Zm00001d019993
Zm00001d003180	Zm00001d019993
Zm00001d043402	Zm00001d000428
Zm00001d020763	Zm00001d039214
Zm00001d033834	Zm00001d017914
Zm00001d041277	Zm00001d045107
Zm00001d006565	Zm00001d054017
Zm00001d030907	Zm00001d017886
Zm00001d010758	Zm00001d011424
Zm00001d046967	Zm00001d038122
Zm00001d043922	Zm00001d048908
Zm00001d033870	Zm00001d046948
Zm00001d046759	Zm00001d003993
Zm00001d038357	Zm00001d037946
Zm00001d026147	Zm00001d011067
Zm00001d015521	Zm00001d005944
Zm00001d011745	Zm00001d014097
Zm00001d041923	Zm00001d027317
Zm00001d033553	Zm00001d030953
Zm00001d051239	Zm00001d010797
Zm00001d048208	Zm00001d010797
Zm00001d034163	Zm00001d051672
Zm00001d027677	Zm00001d021020
Zm00001d053220	Zm00001d026490
Zm00001d031665	Zm00001d021932
Zm00001d014705	Zm00001d010465
Zm00001d045533	Zm00001d029576
Zm00001d053397	Zm00001d003302
Zm00001d010948	Zm00001d009504
Zm00001d012067	Zm00001d010066
Zm00001d036692	Zm00001d025433
Zm00001d018305	Zm00001d006625
Zm00001d020408	Zm00001d051675
Zm00001d028432	Zm00001d034808
Zm00001d001945	Zm00001d027835
Zm00001d044260	Zm00001d014988
Zm00001d053841	Zm00001d025845
Zm00001d017782	Zm00001d001857
Zm00001d042267	Zm00001d027835
Zm00001d003958	Zm00001d027461
Zm00001d005843	Zm00001d005102
Zm00001d036356	Zm00001d007824
Zm00001d015233	Zm00001d019948
Zm00001d017243	Zm00001d021344
Zm00001d043950	Zm00001d011625
Zm00001d016095	Zm00001d008174
Zm00001d014013	Zm00001d029768
Zm00001d016732	Zm00001d024624
Zm00001d049800	Zm00001d004140
Zm00001d052798	Zm00001d010908
Zm00001d015265	Zm00001d030656
Zm00001d034353	Zm00001d033214
Zm00001d049800	Zm00001d029303
Zm00001d037836	Zm00001d010915
Zm00001d049000	Zm00001d014866
Zm00001d026218	Zm00001d037289
Zm00001d025864	Zm00001d047461
Zm00001d040455	Zm00001d011334
Zm00001d028216	Zm00001d032587
Zm00001d001945	Zm00001d034515
Zm00001d019734	Zm00001d042721
Zm00001d037327	Zm00001d048451
Zm00001d005843	Zm00001d003427
Zm00001d034503	Zm00001d020603
Zm00001d016674	Zm00001d009341
Zm00001d018776	Zm00001d054065
Zm00001d005740	Zm00001d015120
Zm00001d007840	Zm00001d011613
Zm00001d046405	Zm00001d020636
Zm00001d024321	Zm00001d040204
Zm00001d030907	Zm00001d034610
Zm00001d011355	Zm00001d051052
Zm00001d041277	Zm00001d011903
Zm00001d028372	Zm00001d013486
Zm00001d036648	Zm00001d039499
Zm00001d041831	Zm00001d047207
Zm00001d046783	Zm00001d015180
Zm00001d012482	Zm00001d036181
Zm00001d037221	Zm00001d003913
Zm00001d013208	Zm00001d015917
Zm00001d021573	Zm00001d012732
Zm00001d053006	Zm00001d052334
Zm00001d037165	Zm00001d021638
Zm00001d021932	Zm00001d026600
Zm00001d043922	Zm00001d012855
Zm00001d018930	Zm00001d031703
Zm00001d010233	Zm00001d037413
Zm00001d018776	Zm00001d024678
Zm00001d031109	Zm00001d046915
Zm00001d025233	Zm00001d051607
Zm00001d025864	Zm00001d042507
Zm00001d014938	Zm00001d041325
Zm00001d053369	Zm00001d037734
Zm00001d053397	Zm00001d014779
Zm00001d017782	Zm00001d016802
Zm00001d002449	Zm00001d005281
Zm00001d042609	Zm00001d027677
Zm00001d017986	Zm00001d024416
Zm00001d052725	Zm00001d006597
Zm00001d043968	Zm00001d027451
Zm00001d006170	Zm00001d013202
Zm00001d016000	Zm00001d031799
Zm00001d026540	Zm00001d025866
Zm00001d020457	Zm00001d037630
Zm00001d007188	Zm00001d020551
Zm00001d037274	Zm00001d052948
Zm00001d052112	Zm00001d012878
Zm00001d045600	Zm00001d012677
Zm00001d043969	Zm00001d000213
Zm00001d024630	Zm00001d013612
Zm00001d047878	Zm00001d011349
Zm00001d051527	Zm00001d003050
Zm00001d050018	Zm00001d043946
Zm00001d032502	Zm00001d039528
Zm00001d021573	Zm00001d006440
Zm00001d047170	Zm00001d011377
Zm00001d049165	Zm00001d046690
Zm00001d032502	Zm00001d007197
Zm00001d031572	Zm00001d042510
Zm00001d046354	Zm00001d011913
Zm00001d021362	Zm00001d038072
Zm00001d017409	Zm00001d021932
Zm00001d036648	Zm00001d005323
Zm00001d009468	Zm00001d008238
Zm00001d005760	Zm00001d048215
Zm00001d038397	Zm00001d002537
Zm00001d039694	Zm00001d037352
Zm00001d054080	Zm00001d045080
Zm00001d018776	Zm00001d019148
Zm00001d044162	Zm00001d033389
Zm00001d049173	Zm00001d027751
Zm00001d033965	Zm00001d026190
Zm00001d037158	Zm00001d023887
Zm00001d023882	Zm00001d051687
Zm00001d035535	Zm00001d010062
Zm00001d023788	Zm00001d024423
Zm00001d033396	Zm00001d039395
Zm00001d022550	Zm00001d007141
Zm00001d014698	Zm00001d010564
Zm00001d022424	Zm00001d034797
Zm00001d052725	Zm00001d038202
Zm00001d017207	Zm00001d026357
Zm00001d025669	Zm00001d052632
Zm00001d022295	Zm00001d031326
Zm00001d053855	Zm00001d013859
Zm00001d044162	Zm00001d021948
Zm00001d048004	Zm00001d031712
Zm00001d018416	Zm00001d013993
Zm00001d012749	Zm00001d028034
Zm00001d040426	Zm00001d047477
Zm00001d013202	Zm00001d000001
Zm00001d052750	Zm00001d008310
Zm00001d014989	Zm00001d024982
Zm00001d040186	Zm00001d041698
Zm00001d050897	Zm00001d008250
Zm00001d029896	Zm00001d011619
Zm00001d020823	Zm00001d020823
Zm00001d034033	Zm00001d043309
Zm00001d049543	Zm00001d047761
Zm00001d001933	Zm00001d034768
Zm00001d020982	Zm00001d021506
Zm00001d025861	Zm00001d025861
Zm00001d008251	Zm00001d039179
Zm00001d002234	Zm00001d016274
Zm00001d038504	Zm00001d015449
Zm00001d011745	Zm00001d010016
Zm00001d041489	Zm00001d037867
Zm00001d018731	Zm00001d005754
Zm00001d031061	Zm00001d024525
Zm00001d043452	Zm00001d024525
Zm00001d047519	Zm00001d025171
Zm00001d027459	Zm00001d013839
Zm00001d019865	Zm00001d002475
Zm00001d049860	Zm00001d008725
Zm00001d018260	Zm00001d014770
Zm00001d003180	Zm00001d045894
Zm00001d033379	Zm00001d050368
Zm00001d042736	Zm00001d022211
Zm00001d042917	Zm00001d029579
Zm00001d041740	Zm00001d013787
Zm00001d024905	Zm00001d003076
Zm00001d040004	Zm00001d007323
Zm00001d008794	Zm00001d007323
Zm00001d005757	Zm00001d014879
Zm00001d003601	Zm00001d029504
Zm00001d039306	Zm00001d032575
Zm00001d016000	Zm00001d001974
Zm00001d015664	Zm00001d027401
Zm00001d048601	Zm00001d013915
Zm00001d023788	Zm00001d032101
Zm00001d041981	Zm00001d021840
Zm00001d053967	Zm00001d050219
Zm00001d018119	Zm00001d022236
Zm00001d012553	Zm00001d048133
Zm00001d014814	Zm00001d015234
Zm00001d014938	Zm00001d005295
Zm00001d051865	Zm00001d042874
Zm00001d012553	Zm00001d042050
Zm00001d005798	Zm00001d045519
Zm00001d017702	Zm00001d045825
Zm00001d033310	Zm00001d011005
Zm00001d042618	Zm00001d002056
Zm00001d043968	Zm00001d042178
Zm00001d022613	Zm00001d039041
Zm00001d015468	Zm00001d044193
Zm00001d005160	Zm00001d013471
Zm00001d047216	Zm00001d017296
Zm00001d030737	Zm00001d042625
Zm00001d001933	Zm00001d002339
Zm00001d043696	Zm00001d025997
Zm00001d006319	Zm00001d018969
Zm00001d033719	Zm00001d048998
Zm00001d013331	Zm00001d018595
Zm00001d019865	Zm00001d049499
Zm00001d002449	Zm00001d008737
Zm00001d018119	Zm00001d007436
Zm00001d041549	Zm00001d005732
Zm00001d041536	Zm00001d014656
Zm00001d045112	Zm00001d042526
Zm00001d016873	Zm00001d040173
Zm00001d026050	Zm00001d002621
Zm00001d013694	Zm00001d030040
Zm00001d006028	Zm00001d049357
Zm00001d034047	Zm00001d037902
Zm00001d018776	Zm00001d033334
Zm00001d039272	Zm00001d046739
Zm00001d035604	Zm00001d005229
Zm00001d006619	Zm00001d008665
Zm00001d031655	Zm00001d048944
Zm00001d006198	Zm00001d046651
Zm00001d006701	Zm00001d052927
Zm00001d017513	Zm00001d029072
Zm00001d053841	Zm00001d040873
Zm00001d018776	Zm00001d036966
Zm00001d037941	Zm00001d051928
Zm00001d053819	Zm00001d037873
Zm00001d016732	Zm00001d009508
Zm00001d041981	Zm00001d018491
Zm00001d021545	Zm00001d038381
Zm00001d046246	Zm00001d008266
Zm00001d031092	Zm00001d017274
Zm00001d008817	Zm00001d008452
Zm00001d025033	Zm00001d050026
Zm00001d003064	Zm00001d008795
Zm00001d020540	Zm00001d017274
Zm00001d008817	Zm00001d017274
Zm00001d035076	Zm00001d017274
Zm00001d008808	Zm00001d017274
Zm00001d024630	Zm00001d017274
Zm00001d051216	Zm00001d014304
Zm00001d012516	Zm00001d009541
Zm00001d043950	Zm00001d044339
Zm00001d006195	Zm00001d040173
Zm00001d029963	Zm00001d040173
Zm00001d032032	Zm00001d040173
Zm00001d024630	Zm00001d040173
Zm00001d049295	Zm00001d052043
Zm00001d023659	Zm00001d033860
Zm00001d050893	Zm00001d019422
Zm00001d043687	Zm00001d051901
Zm00001d003601	Zm00001d020283
Zm00001d023882	Zm00001d037003
Zm00001d011355	Zm00001d048609
Zm00001d008612	Zm00001d034192
Zm00001d034891	Zm00001d027957
Zm00001d053397	Zm00001d005754
Zm00001d006578	Zm00001d021248
Zm00001d005871	Zm00001d042084
Zm00001d042917	Zm00001d051235
Zm00001d017986	Zm00001d047077
Zm00001d011355	Zm00001d021372
Zm00001d019734	Zm00001d036122
Zm00001d052750	Zm00001d031641
Zm00001d012553	Zm00001d046236
Zm00001d041923	Zm00001d017373
Zm00001d025060	Zm00001d025545
Zm00001d041549	Zm00001d018794
Zm00001d039185	Zm00001d042480
Zm00001d039750	Zm00001d050567
Zm00001d046402	Zm00001d033787
Zm00001d011597	Zm00001d038838
Zm00001d017702	Zm00001d003123
Zm00001d018225	Zm00001d052873
Zm00001d051527	Zm00001d045599
Zm00001d005323	Zm00001d053375
Zm00001d018930	Zm00001d049581
Zm00001d031092	Zm00001d011080
Zm00001d020242	Zm00001d016595
Zm00001d011771	Zm00001d022113
Zm00001d053855	Zm00001d048834
Zm00001d022613	Zm00001d028263
Zm00001d017782	Zm00001d047726
Zm00001d049000	Zm00001d021448
Zm00001d011470	Zm00001d043579
Zm00001d030518	Zm00001d023536
Zm00001d041926	Zm00001d014026
Zm00001d046564	Zm00001d051901
Zm00001d012553	Zm00001d051901
Zm00001d027939	Zm00001d051901
Zm00001d043491	Zm00001d052493
Zm00001d042593	Zm00001d033957
Zm00001d002828	Zm00001d021487
Zm00001d010948	Zm00001d047241
Zm00001d044463	Zm00001d030126
Zm00001d043116	Zm00001d034032
Zm00001d053397	Zm00001d039874
Zm00001d054038	Zm00001d040220
Zm00001d009668	Zm00001d026291
Zm00001d037994	Zm00001d032223
Zm00001d044194	Zm00001d030126
Zm00001d053178	Zm00001d027618
Zm00001d008251	Zm00001d038803
Zm00001d031061	Zm00001d002391
Zm00001d046305	Zm00001d030421
Zm00001d032384	Zm00001d024831
Zm00001d051456	Zm00001d013914
Zm00001d013895	Zm00001d007096
Zm00001d030139	Zm00001d038442
Zm00001d038878	Zm00001d019712
Zm00001d033898	Zm00001d042045
Zm00001d036692	Zm00001d012791
Zm00001d017478	Zm00001d035662
Zm00001d007842	Zm00001d050943
Zm00001d008808	Zm00001d028262
Zm00001d011139	Zm00001d026140
Zm00001d027431	Zm00001d039461
Zm00001d002562	Zm00001d039461
Zm00001d027802	Zm00001d039461
Zm00001d037994	Zm00001d039461
Zm00001d005757	Zm00001d043492
Zm00001d011771	Zm00001d021445
Zm00001d011771	Zm00001d000349
Zm00001d020037	Zm00001d052889
Zm00001d045507	Zm00001d008975
Zm00001d022295	Zm00001d039483
Zm00001d033378	Zm00001d014924
Zm00001d050960	Zm00001d011569
Zm00001d027431	Zm00001d040297
Zm00001d024160	Zm00001d028417
Zm00001d015226	Zm00001d047039
Zm00001d011527	Zm00001d021729
Zm00001d039185	Zm00001d025080
Zm00001d018930	Zm00001d012474
Zm00001d018208	Zm00001d043277
Zm00001d049158	Zm00001d026460
Zm00001d031840	Zm00001d049986
Zm00001d048412	Zm00001d017077
Zm00001d034047	Zm00001d021181
Zm00001d034033	Zm00001d051742
Zm00001d015201	Zm00001d026654
Zm00001d048391	Zm00001d027359
Zm00001d035535	Zm00001d013471
Zm00001d048391	Zm00001d016599
Zm00001d029020	Zm00001d052122
Zm00001d041445	Zm00001d009690
Zm00001d016732	Zm00001d010262
Zm00001d008612	Zm00001d050969
Zm00001d039383	Zm00001d008200
Zm00001d008578	Zm00001d025920
Zm00001d050018	Zm00001d045478
Zm00001d027874	Zm00001d048385
Zm00001d007768	Zm00001d043093
Zm00001d041489	Zm00001d013796
Zm00001d013399	Zm00001d027711
Zm00001d031061	Zm00001d012173
Zm00001d032328	Zm00001d020283
Zm00001d039750	Zm00001d012391
Zm00001d017391	Zm00001d038928
Zm00001d041489	Zm00001d013219
Zm00001d028984	Zm00001d006555
Zm00001d013547	Zm00001d048553
Zm00001d051456	Zm00001d045757
Zm00001d005969	Zm00001d020592
Zm00001d042920	Zm00001d020592
Zm00001d005919	Zm00001d017492
Zm00001d036356	Zm00001d029009
Zm00001d033379	Zm00001d020201
Zm00001d006791	Zm00001d033097
Zm00001d005962	Zm00001d034869
Zm00001d013849	Zm00001d011965
Zm00001d049824	Zm00001d047558
Zm00001d046568	Zm00001d004546
Zm00001d016000	Zm00001d017090
Zm00001d008648	Zm00001d011448
Zm00001d039002	Zm00001d003767
Zm00001d018930	Zm00001d050728
Zm00001d026240	Zm00001d053663
Zm00001d051387	Zm00001d022106
Zm00001d002364	Zm00001d039923
Zm00001d035084	Zm00001d022181
Zm00001d039260	Zm00001d036403
Zm00001d017409	Zm00001d026176
Zm00001d030678	Zm00001d026671
Zm00001d033378	Zm00001d050921
Zm00001d038504	Zm00001d049764
Zm00001d006028	Zm00001d028566
Zm00001d003176	Zm00001d036762
Zm00001d031182	Zm00001d050324
Zm00001d036494	Zm00001d021387
Zm00001d010987	Zm00001d021981
Zm00001d024905	Zm00001d031939
Zm00001d002843	Zm00001d016374
Zm00001d004102	Zm00001d044653
Zm00001d049511	Zm00001d048142
Zm00001d009017	Zm00001d041965
Zm00001d002929	Zm00001d046156
Zm00001d001838	Zm00001d007657
Zm00001d031272	Zm00001d043113
Zm00001d017385	Zm00001d050728
Zm00001d008735	Zm00001d031517
Zm00001d027991	Zm00001d031517
Zm00001d053841	Zm00001d004807
Zm00001d041489	Zm00001d047915
Zm00001d048227	Zm00001d027572
Zm00001d051458	Zm00001d003058
Zm00001d049294	Zm00001d042654
Zm00001d033965	Zm00001d034480
Zm00001d002429	Zm00001d042722
Zm00001d017788	Zm00001d017270
Zm00001d042267	Zm00001d016804
Zm00001d027679	Zm00001d049187
Zm00001d046405	Zm00001d027318
Zm00001d007436	Zm00001d014867
Zm00001d048004	Zm00001d045782
Zm00001d031655	Zm00001d045812
Zm00001d026684	Zm00001d043429
Zm00001d008308	Zm00001d013471
Zm00001d021516	Zm00001d022268
Zm00001d049173	Zm00001d023946
Zm00001d046981	Zm00001d033300
Zm00001d017986	Zm00001d033827
Zm00001d012731	Zm00001d053173
Zm00001d033407	Zm00001d010736
Zm00001d036796	Zm00001d047463
Zm00001d013443	Zm00001d040320
Zm00001d029607	Zm00001d008904
Zm00001d011355	Zm00001d030739
Zm00001d044825	Zm00001d018494
Zm00001d011597	Zm00001d014512
Zm00001d028524	Zm00001d014899
Zm00001d008800	Zm00001d018770
Zm00001d004541	Zm00001d018034
Zm00001d027435	Zm00001d017617
Zm00001d044259	Zm00001d034862
Zm00001d005757	Zm00001d027589
Zm00001d011712	Zm00001d048306
Zm00001d001945	Zm00001d022587
Zm00001d048229	Zm00001d025747
Zm00001d015614	Zm00001d020965
Zm00001d042287	Zm00001d013058
Zm00001d050269	Zm00001d032078
Zm00001d050443	Zm00001d018416
Zm00001d038397	Zm00001d009792
Zm00001d021537	Zm00001d034256
Zm00001d049173	Zm00001d037025
Zm00001d013385	Zm00001d039403
Zm00001d052838	Zm00001d033421
Zm00001d007768	Zm00001d049674
Zm00001d009066	Zm00001d027557
Zm00001d036796	Zm00001d003539
Zm00001d042287	Zm00001d050914
Zm00001d022442	Zm00001d021201
Zm00001d022256	Zm00001d025818
Zm00001d044065	Zm00001d053663
Zm00001d002744	Zm00001d039973
Zm00001d027939	Zm00001d047468
Zm00001d046740	Zm00001d020158
Zm00001d023316	Zm00001d053179
Zm00001d011969	Zm00001d035178
Zm00001d034515	Zm00001d005303
Zm00001d052396	Zm00001d005303
Zm00001d045507	Zm00001d013006
Zm00001d024041	Zm00001d020593
Zm00001d044825	Zm00001d035666
Zm00001d020408	Zm00001d039524
Zm00001d002867	Zm00001d005464
Zm00001d010751	Zm00001d005464
Zm00001d047170	Zm00001d005464
Zm00001d031985	Zm00001d028072
Zm00001d036638	Zm00001d034750
Zm00001d045212	Zm00001d050269
Zm00001d009468	Zm00001d041343
Zm00001d025339	Zm00001d011072
Zm00001d052725	Zm00001d038808
Zm00001d032194	Zm00001d022134
Zm00001d036494	Zm00001d002817
Zm00001d011355	Zm00001d006549
Zm00001d034965	Zm00001d025542
Zm00001d001945	Zm00001d013074
Zm00001d040611	Zm00001d022049
Zm00001d002429	Zm00001d021306
Zm00001d000112	Zm00001d010443
Zm00001d022530	Zm00001d005008
Zm00001d025450	Zm00001d050489
Zm00001d020939	Zm00001d002810
Zm00001d042588	Zm00001d021838
Zm00001d048059	Zm00001d046600
Zm00001d002661	Zm00001d011072
Zm00001d031009	Zm00001d033414
Zm00001d053841	Zm00001d046740
Zm00001d032384	Zm00001d040047
Zm00001d037941	Zm00001d039038
Zm00001d039185	Zm00001d052225
Zm00001d051879	Zm00001d010399
Zm00001d029711	Zm00001d038334
Zm00001d037140	Zm00001d052799
Zm00001d038023	Zm00001d038843
Zm00001d032040	Zm00001d040741
Zm00001d049493	Zm00001d029303
Zm00001d034204	Zm00001d019325
Zm00001d002025	Zm00001d040741
Zm00001d002288	Zm00001d040741
Zm00001d043922	Zm00001d040741
Zm00001d046126	Zm00001d040741
Zm00001d042396	Zm00001d040741
Zm00001d035604	Zm00001d002099
Zm00001d053178	Zm00001d018488
Zm00001d015265	Zm00001d033504
Zm00001d026684	Zm00001d014926
Zm00001d030069	Zm00001d038928
Zm00001d003180	Zm00001d049666
Zm00001d050669	Zm00001d006717
Zm00001d011669	Zm00001d020531
Zm00001d037941	Zm00001d031412
Zm00001d025757	Zm00001d042066
Zm00001d013307	Zm00001d020366
Zm00001d030069	Zm00001d011570
Zm00001d014201	Zm00001d019597
Zm00001d007311	Zm00001d002901
Zm00001d009435	Zm00001d005250
Zm00001d011355	Zm00001d001819
Zm00001d053855	Zm00001d029064
Zm00001d013827	Zm00001d029206
Zm00001d028432	Zm00001d002454
Zm00001d002476	Zm00001d002461
Zm00001d018930	Zm00001d022242
Zm00001d009160	Zm00001d043086
Zm00001d007840	Zm00001d007975
Zm00001d013208	Zm00001d005403
Zm00001d051527	Zm00001d020188
Zm00001d010616	Zm00001d037410
Zm00001d053890	Zm00001d029801
Zm00001d022550	Zm00001d044831
Zm00001d051269	Zm00001d026351
Zm00001d041780	Zm00001d031068
Zm00001d053855	Zm00001d009417
Zm00001d036356	Zm00001d026391
Zm00001d008817	Zm00001d040766
Zm00001d038451	Zm00001d018229
Zm00001d034073	Zm00001d023843
Zm00001d045507	Zm00001d025353
Zm00001d053178	Zm00001d028560
Zm00001d020834	Zm00001d015671
Zm00001d043922	Zm00001d040259
Zm00001d028986	Zm00001d019504
Zm00001d006565	Zm00001d053377
Zm00001d018776	Zm00001d053377
Zm00001d007436	Zm00001d053377
Zm00001d005919	Zm00001d030900
Zm00001d025720	Zm00001d035014
Zm00001d023316	Zm00001d000349
Zm00001d038832	Zm00001d027846
Zm00001d052288	Zm00001d051431
Zm00001d001945	Zm00001d051431
Zm00001d022442	Zm00001d036756
Zm00001d017391	Zm00001d044600
Zm00001d045046	Zm00001d012732
Zm00001d053163	Zm00001d036357
Zm00001d032194	Zm00001d034755
Zm00001d053220	Zm00001d007661
Zm00001d045375	Zm00001d028363
Zm00001d039637	Zm00001d041607
Zm00001d046981	Zm00001d020201
Zm00001d002744	Zm00001d053981
Zm00001d045507	Zm00001d041471
Zm00001d005843	Zm00001d013329
Zm00001d031572	Zm00001d005329
Zm00001d007840	Zm00001d001800
Zm00001d034163	Zm00001d053080
Zm00001d051981	Zm00001d048616
Zm00001d046664	Zm00001d039312
Zm00001d005622	Zm00001d039112
Zm00001d006619	Zm00001d044744
Zm00001d026540	Zm00001d015965
Zm00001d040186	Zm00001d043292
Zm00001d040775	Zm00001d051016
Zm00001d040611	Zm00001d002941
Zm00001d048309	Zm00001d048309
Zm00001d018930	Zm00001d041877
Zm00001d052798	Zm00001d052254
Zm00001d041791	Zm00001d046599
Zm00001d012427	Zm00001d023843
Zm00001d046759	Zm00001d040724
Zm00001d029736	Zm00001d022174
Zm00001d047359	Zm00001d029464
Zm00001d021842	Zm00001d020411
Zm00001d017575	Zm00001d003499
Zm00001d020037	Zm00001d028902
Zm00001d004102	Zm00001d042526
Zm00001d042609	Zm00001d038857
Zm00001d053298	Zm00001d036483
Zm00001d029402	Zm00001d030588
Zm00001d016836	Zm00001d020225
Zm00001d007840	Zm00001d012822
Zm00001d014938	Zm00001d030900
Zm00001d023659	Zm00001d050216
Zm00001d044785	Zm00001d042451
Zm00001d009435	Zm00001d007216
Zm00001d046947	Zm00001d052532
Zm00001d013555	Zm00001d042302
Zm00001d037315	Zm00001d003935
Zm00001d043968	Zm00001d014488
Zm00001d017243	Zm00001d006602
Zm00001d053298	Zm00001d018411
Zm00001d026046	Zm00001d024873
Zm00001d039306	Zm00001d029375
Zm00001d037140	Zm00001d043261
Zm00001d005760	Zm00001d022553
Zm00001d040594	Zm00001d002668
Zm00001d015521	Zm00001d049247
Zm00001d003180	Zm00001d019314
Zm00001d046223	Zm00001d004414
Zm00001d020495	Zm00001d001857
Zm00001d020492	Zm00001d049980
Zm00001d026542	Zm00001d008389
Zm00001d016737	Zm00001d015976
Zm00001d048602	Zm00001d031589
Zm00001d018930	Zm00001d013329
Zm00001d038397	Zm00001d046221
Zm00001d038451	Zm00001d025751
Zm00001d026362	Zm00001d045494
Zm00001d039467	Zm00001d002880
Zm00001d046402	Zm00001d045889
Zm00001d024321	Zm00001d033168
Zm00001d006319	Zm00001d048247
Zm00001d024905	Zm00001d012556
Zm00001d002005	Zm00001d041055
Zm00001d002761	Zm00001d003364
Zm00001d000247	Zm00001d043492
Zm00001d033834	Zm00001d038512
Zm00001d031625	Zm00001d034650
Zm00001d023659	Zm00001d051416
Zm00001d001933	Zm00001d042091
Zm00001d005969	Zm00001d018229
Zm00001d049543	Zm00001d021385
Zm00001d039004	Zm00001d008925
Zm00001d020972	Zm00001d036300
Zm00001d028974	Zm00001d017380
Zm00001d053397	Zm00001d011139
Zm00001d012015	Zm00001d038909
Zm00001d044259	Zm00001d014036
Zm00001d030891	Zm00001d036403
Zm00001d041445	Zm00001d018776
Zm00001d039185	Zm00001d012810
Zm00001d016732	Zm00001d012931
Zm00001d044825	Zm00001d046372
Zm00001d033379	Zm00001d026344
Zm00001d031840	Zm00001d013703
Zm00001d051981	Zm00001d033262
Zm00001d039324	Zm00001d029674
Zm00001d017478	Zm00001d028359
Zm00001d010948	Zm00001d020783
Zm00001d008190	Zm00001d008190
Zm00001d036494	Zm00001d000135
Zm00001d003180	Zm00001d007490
Zm00001d025514	Zm00001d038494
Zm00001d050669	Zm00001d000053
Zm00001d031487	Zm00001d015233
Zm00001d028995	Zm00001d052123
Zm00001d051172	Zm00001d052123
Zm00001d028995	Zm00001d038857
Zm00001d023636	Zm00001d047988
Zm00001d034965	Zm00001d036090
Zm00001d052288	Zm00001d042450
Zm00001d051527	Zm00001d031894
Zm00001d047554	Zm00001d005313
Zm00001d040464	Zm00001d031073
Zm00001d041926	Zm00001d025522
Zm00001d048004	Zm00001d003427
Zm00001d006619	Zm00001d006900
Zm00001d036426	Zm00001d018377
Zm00001d015468	Zm00001d017988
Zm00001d044260	Zm00001d047271
Zm00001d049822	Zm00001d048563
Zm00001d051355	Zm00001d047738
Zm00001d026120	Zm00001d013493
Zm00001d037158	Zm00001d024770
Zm00001d043969	Zm00001d038380
Zm00001d046751	Zm00001d048804
Zm00001d017559	Zm00001d026436
Zm00001d011771	Zm00001d039372
Zm00001d026050	Zm00001d020947
Zm00001d010676	Zm00001d050347
Zm00001d033834	Zm00001d037772
Zm00001d050960	Zm00001d045978
Zm00001d052288	Zm00001d048291
Zm00001d027939	Zm00001d032163
Zm00001d043569	Zm00001d011459
Zm00001d050960	Zm00001d044220
Zm00001d027987	Zm00001d052034
Zm00001d012427	Zm00001d034990
Zm00001d022002	Zm00001d018786
Zm00001d015265	Zm00001d009716
Zm00001d040090	Zm00001d016818
Zm00001d031655	Zm00001d025174
Zm00001d018941	Zm00001d033396
Zm00001d013331	Zm00001d026360
Zm00001d016000	Zm00001d002685
Zm00001d031009	Zm00001d013730
Zm00001d017784	Zm00001d027683
Zm00001d018731	Zm00001d006681
Zm00001d015515	Zm00001d031813
Zm00001d050669	Zm00001d048620
Zm00001d013443	Zm00001d012083
Zm00001d020242	Zm00001d025857
Zm00001d004541	Zm00001d016828
Zm00001d034091	Zm00001d046513
Zm00001d017702	Zm00001d029611
Zm00001d017513	Zm00001d012825
Zm00001d004541	Zm00001d004025
Zm00001d049173	Zm00001d006100
Zm00001d041445	Zm00001d003712
Zm00001d033324	Zm00001d050963
Zm00001d030069	Zm00001d043261
Zm00001d021278	Zm00001d053266
Zm00001d047334	Zm00001d007059
Zm00001d049294	Zm00001d003590
Zm00001d017391	Zm00001d030366
Zm00001d047309	Zm00001d009292
Zm00001d003616	Zm00001d009292
Zm00001d020881	Zm00001d009292
Zm00001d050960	Zm00001d015627
Zm00001d006791	Zm00001d043367
Zm00001d010616	Zm00001d043465
Zm00001d051316	Zm00001d048851
Zm00001d018971	Zm00001d048851
Zm00001d031572	Zm00001d049674
Zm00001d019166	Zm00001d043287
Zm00001d051239	Zm00001d047470
Zm00001d045112	Zm00001d043305
Zm00001d026050	Zm00001d051899
Zm00001d049443	Zm00001d038171
Zm00001d053220	Zm00001d046226
Zm00001d026305	Zm00001d029999
Zm00001d029736	Zm00001d053649
Zm00001d051018	Zm00001d050616
Zm00001d039306	Zm00001d042451
Zm00001d031009	Zm00001d042569
Zm00001d036356	Zm00001d033214
Zm00001d006682	Zm00001d025132
Zm00001d020763	Zm00001d005708
Zm00001d017726	Zm00001d026391
Zm00001d037605	Zm00001d034714
Zm00001d046651	Zm00001d049558
Zm00001d031840	Zm00001d016723
Zm00001d052112	Zm00001d036565
Zm00001d015743	Zm00001d011204
Zm00001d041474	Zm00001d033933
Zm00001d026628	Zm00001d009648
Zm00001d027546	Zm00001d050389
Zm00001d011969	Zm00001d041715
Zm00001d037098	Zm00001d022110
Zm00001d024268	Zm00001d040883
Zm00001d014656	Zm00001d005199
Zm00001d015201	Zm00001d015201
Zm00001d049511	Zm00001d000158
Zm00001d023927	Zm00001d045945
Zm00001d034033	Zm00001d004139
Zm00001d041549	Zm00001d021960
Zm00001d037315	Zm00001d043682
Zm00001d033379	Zm00001d026392
Zm00001d025720	Zm00001d019483
Zm00001d052380	Zm00001d045475
Zm00001d041740	Zm00001d001947
Zm00001d048391	Zm00001d005257
Zm00001d016793	Zm00001d050225
Zm00001d035323	Zm00001d012685
Zm00001d047878	Zm00001d017719
Zm00001d024200	Zm00001d047583
Zm00001d020037	Zm00001d012467
Zm00001d020982	Zm00001d045298
Zm00001d049173	Zm00001d028894
Zm00001d027939	Zm00001d034894
Zm00001d022437	Zm00001d044327
Zm00001d020804	Zm00001d045875
Zm00001d034204	Zm00001d031062
Zm00001d014814	Zm00001d041620
Zm00001d035701	Zm00001d002742
Zm00001d018178	Zm00001d030537
Zm00001d038338	Zm00001d007255
Zm00001d020763	Zm00001d053998
Zm00001d023336	Zm00001d028221
Zm00001d024784	Zm00001d038739
Zm00001d031655	Zm00001d037105
Zm00001d021019	Zm00001d026137
Zm00001d046402	Zm00001d038651
Zm00001d024532	Zm00001d036305
Zm00001d021927	Zm00001d024540
Zm00001d027510	Zm00001d050457
Zm00001d039581	Zm00001d002475
Zm00001d007436	Zm00001d053011
Zm00001d018930	Zm00001d036692
Zm00001d003162	Zm00001d008215
Zm00001d034160	Zm00001d005188
Zm00001d023316	Zm00001d013887
Zm00001d029963	Zm00001d010521
Zm00001d040554	Zm00001d010521
Zm00001d037769	Zm00001d010521
Zm00001d023289	Zm00001d010521
Zm00001d051700	Zm00001d010521
Zm00001d014698	Zm00001d046950
Zm00001d037315	Zm00001d041536
Zm00001d041497	Zm00001d041536
Zm00001d018930	Zm00001d038002
Zm00001d039383	Zm00001d038529
Zm00001d020826	Zm00001d043795
Zm00001d020938	Zm00001d012518
Zm00001d043491	Zm00001d036532
Zm00001d008578	Zm00001d035046
Zm00001d047209	Zm00001d017838
Zm00001d050404	Zm00001d017838
Zm00001d049525	Zm00001d017838
Zm00001d041489	Zm00001d038198
Zm00001d043243	Zm00001d029011
Zm00001d026540	Zm00001d041847
Zm00001d016457	Zm00001d039930
Zm00001d012553	Zm00001d028986
Zm00001d039006	Zm00001d028986
Zm00001d011712	Zm00001d028986
Zm00001d017207	Zm00001d026619
Zm00001d020408	Zm00001d012446
Zm00001d038207	Zm00001d051511
Zm00001d017383	Zm00001d032327
Zm00001d014405	Zm00001d046533
Zm00001d025770	Zm00001d000350
Zm00001d016260	Zm00001d048957
Zm00001d027679	Zm00001d035684
Zm00001d002806	Zm00001d035684
Zm00001d046354	Zm00001d052308
Zm00001d012823	Zm00001d048776
Zm00001d017712	Zm00001d032073
Zm00001d026398	Zm00001d035812
Zm00001d017677	Zm00001d039425
Zm00001d002025	Zm00001d030126
Zm00001d027459	Zm00001d010075
Zm00001d046925	Zm00001d049737
Zm00001d016950	Zm00001d044802
Zm00001d052405	Zm00001d048060
Zm00001d049443	Zm00001d037828
Zm00001d028472	Zm00001d048258
Zm00001d040426	Zm00001d002323
Zm00001d001879	Zm00001d031674
Zm00001d023289	Zm00001d031152
Zm00001d005884	Zm00001d038852
Zm00001d017908	Zm00001d002287
Zm00001d021946	Zm00001d045669
Zm00001d026540	Zm00001d019808
Zm00001d005939	Zm00001d053932
Zm00001d039185	Zm00001d021710
Zm00001d014405	Zm00001d018295
Zm00001d008225	Zm00001d009760
Zm00001d005323	Zm00001d034409
Zm00001d049295	Zm00001d025713
Zm00001d027752	Zm00001d053968
Zm00001d008800	Zm00001d010009
Zm00001d010758	Zm00001d040371
Zm00001d017243	Zm00001d044744
Zm00001d034965	Zm00001d035773
Zm00001d053682	Zm00001d003715
Zm00001d046354	Zm00001d033527
Zm00001d051527	Zm00001d041495
Zm00001d025669	Zm00001d009231
Zm00001d030727	Zm00001d036804
Zm00001d025033	Zm00001d002685
Zm00001d031655	Zm00001d038904
Zm00001d047334	Zm00001d009488
Zm00001d017478	Zm00001d009488
Zm00001d010740	Zm00001d031981
Zm00001d009599	Zm00001d003430
Zm00001d005737	Zm00001d017374
Zm00001d035076	Zm00001d053983
Zm00001d016000	Zm00001d022103
Zm00001d040189	Zm00001d022443
Zm00001d044117	Zm00001d040357
Zm00001d034515	Zm00001d008293
Zm00001d013409	Zm00001d050134
Zm00001d017164	Zm00001d035757
Zm00001d018056	Zm00001d011927
Zm00001d014656	Zm00001d042640
Zm00001d013208	Zm00001d011571
Zm00001d032694	Zm00001d042063
Zm00001d041489	Zm00001d010850
Zm00001d008528	Zm00001d010290
Zm00001d025033	Zm00001d040606
Zm00001d033379	Zm00001d035029
Zm00001d005939	Zm00001d006421
Zm00001d043968	Zm00001d006610
Zm00001d028432	Zm00001d027723
Zm00001d010842	Zm00001d020708
Zm00001d037029	Zm00001d036672
Zm00001d045107	Zm00001d041611
Zm00001d038761	Zm00001d041611
Zm00001d016175	Zm00001d041611
Zm00001d021998	Zm00001d041611
Zm00001d036050	Zm00001d041611
Zm00001d050185	Zm00001d041611
Zm00001d046174	Zm00001d041611
Zm00001d010730	Zm00001d010126
Zm00001d005892	Zm00001d013317
Zm00001d033262	Zm00001d048813
Zm00001d051387	Zm00001d017459
Zm00001d040621	Zm00001d020965
Zm00001d020982	Zm00001d045043
Zm00001d017602	Zm00001d037967
Zm00001d010574	Zm00001d038397
Zm00001d053397	Zm00001d050134
Zm00001d031840	Zm00001d017607
Zm00001d014814	Zm00001d018532
Zm00001d037117	Zm00001d040416
Zm00001d007840	Zm00001d041625
Zm00001d038357	Zm00001d035954
Zm00001d018119	Zm00001d006808
Zm00001d037941	Zm00001d040221
Zm00001d005919	Zm00001d022335
Zm00001d023465	Zm00001d038541
Zm00001d049165	Zm00001d024704
Zm00001d042968	Zm00001d045451
Zm00001d018742	Zm00001d013415
Zm00001d045533	Zm00001d004861
Zm00001d042267	Zm00001d047289
Zm00001d005323	Zm00001d018703
Zm00001d053195	Zm00001d003604
Zm00001d018208	Zm00001d042481
Zm00001d022525	Zm00001d011334
Zm00001d008399	Zm00001d017689
Zm00001d041445	Zm00001d041445
Zm00001d036768	Zm00001d024425
Zm00001d046981	Zm00001d050920
Zm00001d042721	Zm00001d054014
Zm00001d016838	Zm00001d050501
Zm00001d034163	Zm00001d013047
Zm00001d038357	Zm00001d010827
Zm00001d013307	Zm00001d042346
Zm00001d044940	Zm00001d034682
Zm00001d018930	Zm00001d044331
Zm00001d025957	Zm00001d034893
Zm00001d013555	Zm00001d033919
Zm00001d027492	Zm00001d044705
Zm00001d047017	Zm00001d031589
Zm00001d040186	Zm00001d034167
Zm00001d015468	Zm00001d013159
Zm00001d012916	Zm00001d039127
Zm00001d008444	Zm00001d041645
Zm00001d011413	Zm00001d033925
Zm00001d024725	Zm00001d012757
Zm00001d047216	Zm00001d049359
Zm00001d028537	Zm00001d011335
Zm00001d031182	Zm00001d006596
Zm00001d011745	Zm00001d032465
Zm00001d006348	Zm00001d009926
Zm00001d003180	Zm00001d029865
Zm00001d017712	Zm00001d006614
Zm00001d035439	Zm00001d036593
Zm00001d028361	Zm00001d033860
Zm00001d013555	Zm00001d011360
Zm00001d053707	Zm00001d011131
Zm00001d018971	Zm00001d041522
Zm00001d003583	Zm00001d008869
Zm00001d040611	Zm00001d005303
Zm00001d029020	Zm00001d038404
Zm00001d037317	Zm00001d017350
Zm00001d039245	Zm00001d045812
Zm00001d017726	Zm00001d045729
Zm00001d020043	Zm00001d009140
Zm00001d037994	Zm00001d012022
Zm00001d035053	Zm00001d034662
Zm00001d005740	Zm00001d005356
Zm00001d015468	Zm00001d014642
Zm00001d049800	Zm00001d011792
Zm00001d050551	Zm00001d038001
Zm00001d012092	Zm00001d041186
Zm00001d039032	Zm00001d012524
Zm00001d042609	Zm00001d017216
Zm00001d034751	Zm00001d037920
Zm00001d037941	Zm00001d026343
Zm00001d012379	Zm00001d011003
Zm00001d052396	Zm00001d010337
Zm00001d039584	Zm00001d033397
Zm00001d018178	Zm00001d043652
Zm00001d044162	Zm00001d036543
Zm00001d049581	Zm00001d043261
Zm00001d037098	Zm00001d005107
Zm00001d016520	Zm00001d030314
Zm00001d013827	Zm00001d029375
Zm00001d017513	Zm00001d022554
Zm00001d003583	Zm00001d047263
Zm00001d015407	Zm00001d013765
Zm00001d025910	Zm00001d015901
Zm00001d035604	Zm00001d049127
Zm00001d048004	Zm00001d003302
Zm00001d031463	Zm00001d020283
Zm00001d038832	Zm00001d028424
Zm00001d012516	Zm00001d009125
Zm00001d029896	Zm00001d021021
Zm00001d042267	Zm00001d031753
Zm00001d042287	Zm00001d023302
Zm00001d044162	Zm00001d005834
Zm00001d029607	Zm00001d038388
Zm00001d008399	Zm00001d048632
Zm00001d022461	Zm00001d014763
Zm00001d053749	Zm00001d016615
Zm00001d036356	Zm00001d037979
Zm00001d007191	Zm00001d020707
Zm00001d005578	Zm00001d008189
Zm00001d049800	Zm00001d036797
Zm00001d033379	Zm00001d014584
Zm00001d016000	Zm00001d034965
Zm00001d017138	Zm00001d020823
Zm00001d026485	Zm00001d040084
Zm00001d053298	Zm00001d048614
Zm00001d011058	Zm00001d030579
Zm00001d013357	Zm00001d026621
Zm00001d027757	Zm00001d030091
Zm00001d035907	Zm00001d010631
Zm00001d006682	Zm00001d021714
Zm00001d020790	Zm00001d003050
Zm00001d027431	Zm00001d049551
Zm00001d005760	Zm00001d049551
Zm00001d020457	Zm00001d049551
Zm00001d043474	Zm00001d049551
Zm00001d036638	Zm00001d026582
Zm00001d035535	Zm00001d014926
Zm00001d051149	Zm00001d016972
Zm00001d018208	Zm00001d012398
Zm00001d053397	Zm00001d012699
Zm00001d018142	Zm00001d026269
Zm00001d046981	Zm00001d009000
Zm00001d048059	Zm00001d043305
Zm00001d020019	Zm00001d010862
Zm00001d043431	Zm00001d017165
Zm00001d027939	Zm00001d030533
Zm00001d033876	Zm00001d028813
Zm00001d052254	Zm00001d020748
Zm00001d043950	Zm00001d018178
Zm00001d011771	Zm00001d050827
Zm00001d035701	Zm00001d036689
Zm00001d018416	Zm00001d045358
Zm00001d032175	Zm00001d004730
Zm00001d008528	Zm00001d028909
Zm00001d017702	Zm00001d053371
Zm00001d002649	Zm00001d017676
Zm00001d042686	Zm00001d048480
Zm00001d030069	Zm00001d050793
Zm00001d051018	Zm00001d044042
Zm00001d026540	Zm00001d038752
Zm00001d040611	Zm00001d048628
Zm00001d028007	Zm00001d023634
Zm00001d051527	Zm00001d014966
Zm00001d031182	Zm00001d040731
Zm00001d016838	Zm00001d024857
Zm00001d049543	Zm00001d013254
Zm00001d021968	Zm00001d032383
Zm00001d038683	Zm00001d044754
Zm00001d045044	Zm00001d043699
Zm00001d008602	Zm00001d012499
Zm00001d048602	Zm00001d029910
Zm00001d053967	Zm00001d042686
Zm00001d028995	Zm00001d036482
Zm00001d040455	Zm00001d028152
Zm00001d049800	Zm00001d052380
Zm00001d004889	Zm00001d026068
Zm00001d013443	Zm00001d013470
Zm00001d033379	Zm00001d042191
Zm00001d009715	Zm00001d008905
Zm00001d008205	Zm00001d024222
Zm00001d042463	Zm00001d047057
Zm00001d043696	Zm00001d012536
Zm00001d024532	Zm00001d044393
Zm00001d053855	Zm00001d031712
Zm00001d046223	Zm00001d015527
Zm00001d053397	Zm00001d042432
Zm00001d005244	Zm00001d010530
Zm00001d022628	Zm00001d028826
Zm00001d032179	Zm00001d015307
Zm00001d007188	Zm00001d015307
Zm00001d033848	Zm00001d013066
Zm00001d033215	Zm00001d012539
Zm00001d026398	Zm00001d005257
Zm00001d019865	Zm00001d014065
Zm00001d040651	Zm00001d040651
Zm00001d005919	Zm00001d033511
Zm00001d031009	Zm00001d038839
Zm00001d033553	Zm00001d009983
Zm00001d006001	Zm00001d014876
Zm00001d049991	Zm00001d022534
Zm00001d016732	Zm00001d032263
Zm00001d017602	Zm00001d006371
Zm00001d003677	Zm00001d015746
Zm00001d011058	Zm00001d014435
Zm00001d027587	Zm00001d015746
Zm00001d037274	Zm00001d020810
Zm00001d029064	Zm00001d029965
Zm00001d005843	Zm00001d007585
Zm00001d046740	Zm00001d018287
Zm00001d038698	Zm00001d048190
Zm00001d046246	Zm00001d015229
Zm00001d036118	Zm00001d033925
Zm00001d028304	Zm00001d028995
Zm00001d007768	Zm00001d026361
Zm00001d028999	Zm00001d013547
Zm00001d046925	Zm00001d042026
Zm00001d033378	Zm00001d015662
Zm00001d039002	Zm00001d045320
Zm00001d034163	Zm00001d032370
Zm00001d024220	Zm00001d016915
Zm00001d046402	Zm00001d011257
Zm00001d048590	Zm00001d030846
Zm00001d049824	Zm00001d018375
Zm00001d046246	Zm00001d021360
Zm00001d016737	Zm00001d006680
Zm00001d015226	Zm00001d011673
Zm00001d003195	Zm00001d027359
Zm00001d020459	Zm00001d023249
Zm00001d021089	Zm00001d021180
Zm00001d029512	Zm00001d044231
Zm00001d036632	Zm00001d009673
Zm00001d036638	Zm00001d049929
Zm00001d012092	Zm00001d026285
Zm00001d002649	Zm00001d018512
Zm00001d049137	Zm00001d007299
Zm00001d039324	Zm00001d033594
Zm00001d023465	Zm00001d008357
Zm00001d039306	Zm00001d046838
Zm00001d033267	Zm00001d004019
Zm00001d008612	Zm00001d034248
Zm00001d033325	Zm00001d024430
Zm00001d011470	Zm00001d017615
Zm00001d046981	Zm00001d027361
Zm00001d046405	Zm00001d053282
Zm00001d017782	Zm00001d050889
Zm00001d034277	Zm00001d017494
Zm00001d036638	Zm00001d048717
Zm00001d011515	Zm00001d003534
Zm00001d017782	Zm00001d006002
Zm00001d006791	Zm00001d031024
Zm00001d003064	Zm00001d023217
Zm00001d039475	Zm00001d043538
Zm00001d048083	Zm00001d029978
Zm00001d008225	Zm00001d045381
Zm00001d022227	Zm00001d002309
Zm00001d012092	Zm00001d034255
Zm00001d038832	Zm00001d032163
Zm00001d021932	Zm00001d048100
Zm00001d037941	Zm00001d008721
Zm00001d052133	Zm00001d025132
Zm00001d017986	Zm00001d014222
Zm00001d006319	Zm00001d024959
Zm00001d008817	Zm00001d008817
Zm00001d011745	Zm00001d038072
Zm00001d019865	Zm00001d009850
Zm00001d035084	Zm00001d043729
Zm00001d048527	Zm00001d033218
Zm00001d039306	Zm00001d019325
Zm00001d006619	Zm00001d003757
Zm00001d010616	Zm00001d001820
Zm00001d043231	Zm00001d044231
Zm00001d034888	Zm00001d053348
Zm00001d031723	Zm00001d036756
Zm00001d049295	Zm00001d048047
Zm00001d008251	Zm00001d041488
Zm00001d031655	Zm00001d034689
Zm00001d050698	Zm00001d051056
Zm00001d035053	Zm00001d025075
Zm00001d033553	Zm00001d008559
Zm00001d004541	Zm00001d037992
Zm00001d018930	Zm00001d002253
Zm00001d013307	Zm00001d042091
Zm00001d021826	Zm00001d036632
Zm00001d039266	Zm00001d053724
Zm00001d029963	Zm00001d024946
Zm00001d039004	Zm00001d024946
Zm00001d045661	Zm00001d006159
Zm00001d052026	Zm00001d010950
Zm00001d044825	Zm00001d003034
Zm00001d033246	Zm00001d032515
Zm00001d020460	Zm00001d043742
Zm00001d037786	Zm00001d008360
Zm00001d027757	Zm00001d006539
Zm00001d040611	Zm00001d009597
Zm00001d018731	Zm00001d024919
Zm00001d016732	Zm00001d036708
Zm00001d026398	Zm00001d005276
Zm00001d037315	Zm00001d016566
Zm00001d017939	Zm00001d020030
Zm00001d028974	Zm00001d003262
Zm00001d053124	Zm00001d019130
Zm00001d011297	Zm00001d009212
Zm00001d043922	Zm00001d009212
Zm00001d032694	Zm00001d050716
Zm00001d048059	Zm00001d012514
Zm00001d039694	Zm00001d035186
Zm00001d034503	Zm00001d007810
Zm00001d046405	Zm00001d048703
Zm00001d046223	Zm00001d013908
Zm00001d006027	Zm00001d011193
Zm00001d024784	Zm00001d047092
Zm00001d043378	Zm00001d005573
Zm00001d046354	Zm00001d035208
Zm00001d026175	Zm00001d019194
Zm00001d002747	Zm00001d002540
Zm00001d005939	Zm00001d009591
Zm00001d041497	Zm00001d030303
Zm00001d009619	Zm00001d044584
Zm00001d037356	Zm00001d022414
Zm00001d037274	Zm00001d004078
Zm00001d034515	Zm00001d049190
Zm00001d005964	Zm00001d030126
Zm00001d046354	Zm00001d021445
Zm00001d048682	Zm00001d031457
Zm00001d017782	Zm00001d052184
Zm00001d024905	Zm00001d013543
Zm00001d013208	Zm00001d018786
Zm00001d052288	Zm00001d039165
Zm00001d044825	Zm00001d024270
Zm00001d049493	Zm00001d032109
Zm00001d039475	Zm00001d028896
Zm00001d023788	Zm00001d045919
Zm00001d046402	Zm00001d008816
Zm00001d046913	Zm00001d053560
Zm00001d008612	Zm00001d053545
Zm00001d017702	Zm00001d030639
Zm00001d028930	Zm00001d015852
Zm00001d016000	Zm00001d037434
Zm00001d049800	Zm00001d031643
Zm00001d047563	Zm00001d019757
Zm00001d040527	Zm00001d040527
Zm00001d011355	Zm00001d011969
Zm00001d053855	Zm00001d026547
Zm00001d036426	Zm00001d017830
Zm00001d050664	Zm00001d029078
Zm00001d053855	Zm00001d046740
Zm00001d022542	Zm00001d031338
Zm00001d006091	Zm00001d010380
Zm00001d019230	Zm00001d007638
Zm00001d011355	Zm00001d006269
Zm00001d012789	Zm00001d051704
Zm00001d048647	Zm00001d011673
Zm00001d036648	Zm00001d017783
Zm00001d004102	Zm00001d033046
Zm00001d051018	Zm00001d040038
Zm00001d040423	Zm00001d011392
Zm00001d020137	Zm00001d020707
Zm00001d041445	Zm00001d017261
Zm00001d036356	Zm00001d014718
Zm00001d013497	Zm00001d014718
Zm00001d028297	Zm00001d028282
Zm00001d030911	Zm00001d052256
Zm00001d002649	Zm00001d025407
Zm00001d008205	Zm00001d015242
Zm00001d041277	Zm00001d028162
Zm00001d025483	Zm00001d025167
Zm00001d014698	Zm00001d034443
Zm00001d040090	Zm00001d023425
Zm00001d007382	Zm00001d022498
Zm00001d012688	Zm00001d008850
Zm00001d034664	Zm00001d049476
Zm00001d046305	Zm00001d035595
Zm00001d007840	Zm00001d048669
Zm00001d023289	Zm00001d015969
Zm00001d017513	Zm00001d014764
Zm00001d048474	Zm00001d013094
Zm00001d011406	Zm00001d005333
Zm00001d049991	Zm00001d028915
Zm00001d021516	Zm00001d022267
Zm00001d023788	Zm00001d053684
Zm00001d039267	Zm00001d028514
Zm00001d050269	Zm00001d025845
Zm00001d021968	Zm00001d024525
Zm00001d020457	Zm00001d047424
Zm00001d053151	Zm00001d047424
Zm00001d007188	Zm00001d047424
Zm00001d015410	Zm00001d047424
Zm00001d023289	Zm00001d047424
Zm00001d016873	Zm00001d047424
Zm00001d045044	Zm00001d047424
Zm00001d050893	Zm00001d047424
Zm00001d019712	Zm00001d047424
Zm00001d053210	Zm00001d047424
Zm00001d047330	Zm00001d026425
Zm00001d049625	Zm00001d049223
Zm00001d038355	Zm00001d052854
Zm00001d017385	Zm00001d006323
Zm00001d011771	Zm00001d050000
Zm00001d017702	Zm00001d030079
Zm00001d030907	Zm00001d035773
Zm00001d049800	Zm00001d046531
Zm00001d002025	Zm00001d007067
Zm00001d002005	Zm00001d008850
Zm00001d049158	Zm00001d008850
Zm00001d021296	Zm00001d008850
Zm00001d019712	Zm00001d008850
Zm00001d037158	Zm00001d050000
Zm00001d025720	Zm00001d038688
Zm00001d026317	Zm00001d049834
Zm00001d006065	Zm00001d032686
Zm00001d039272	Zm00001d021300
Zm00001d027939	Zm00001d025185
Zm00001d004512	Zm00001d023270
Zm00001d032190	Zm00001d032190
Zm00001d018119	Zm00001d004982
Zm00001d046981	Zm00001d026609
Zm00001d029963	Zm00001d052810
Zm00001d029736	Zm00001d003212
Zm00001d051465	Zm00001d006918
Zm00001d051267	Zm00001d034783
Zm00001d028007	Zm00001d017072
Zm00001d046805	Zm00001d013109
Zm00001d039475	Zm00001d044490
Zm00001d022613	Zm00001d038808
Zm00001d039694	Zm00001d029534
Zm00001d045533	Zm00001d036567
Zm00001d025233	Zm00001d028715
Zm00001d005323	Zm00001d028424
Zm00001d010634	Zm00001d051662
Zm00001d036796	Zm00001d025131
Zm00001d012688	Zm00001d002190
Zm00001d002929	Zm00001d020837
Zm00001d029402	Zm00001d002836
Zm00001d037605	Zm00001d044388
Zm00001d050669	Zm00001d044699
Zm00001d039006	Zm00001d010856
Zm00001d047559	Zm00001d010856
Zm00001d023659	Zm00001d033849
Zm00001d051267	Zm00001d050011
Zm00001d012379	Zm00001d053200
Zm00001d032194	Zm00001d014533
Zm00001d050443	Zm00001d037497
Zm00001d018731	Zm00001d020129
Zm00001d017712	Zm00001d022155
Zm00001d039250	Zm00001d025044
Zm00001d033876	Zm00001d051912
Zm00001d025896	Zm00001d035595
Zm00001d038397	Zm00001d041439
Zm00001d009103	Zm00001d007754
Zm00001d005055	Zm00001d028873
Zm00001d041445	Zm00001d015004
Zm00001d028995	Zm00001d028660
Zm00001d023669	Zm00001d036532
Zm00001d039893	Zm00001d046909
Zm00001d034353	Zm00001d039548
Zm00001d049137	Zm00001d001837
Zm00001d025720	Zm00001d027607
Zm00001d023636	Zm00001d011124
Zm00001d023294	Zm00001d033044
Zm00001d016911	Zm00001d013192
Zm00001d031064	Zm00001d031938
Zm00001d011771	Zm00001d036356
Zm00001d026542	Zm00001d027683
Zm00001d053298	Zm00001d006124
Zm00001d031009	Zm00001d011706
Zm00001d031064	Zm00001d011483
Zm00001d049173	Zm00001d016326
Zm00001d011745	Zm00001d041691
Zm00001d036551	Zm00001d049008
Zm00001d006001	Zm00001d037429
Zm00001d035084	Zm00001d009795
Zm00001d052838	Zm00001d017165
Zm00001d053855	Zm00001d023655
Zm00001d043696	Zm00001d026676
Zm00001d027874	Zm00001d002360
Zm00001d036148	Zm00001d002360
Zm00001d010948	Zm00001d037434
Zm00001d031861	Zm00001d049008
Zm00001d046805	Zm00001d018469
Zm00001d020405	Zm00001d027996
Zm00001d026175	Zm00001d031019
Zm00001d008800	Zm00001d048569
Zm00001d028216	Zm00001d028142
Zm00001d012516	Zm00001d039370
Zm00001d013208	Zm00001d013251
Zm00001d005028	Zm00001d014099
Zm00001d021236	Zm00001d035288
Zm00001d039004	Zm00001d017615
Zm00001d005760	Zm00001d017615
Zm00001d051520	Zm00001d017615
Zm00001d002649	Zm00001d038027
Zm00001d039584	Zm00001d049120
Zm00001d040775	Zm00001d036351
Zm00001d026046	Zm00001d027709
Zm00001d027957	Zm00001d026670
Zm00001d021968	Zm00001d021020
Zm00001d039006	Zm00001d053919
Zm00001d035295	Zm00001d039272
Zm00001d017409	Zm00001d028112
Zm00001d033876	Zm00001d022573
Zm00001d021968	Zm00001d044211
Zm00001d004541	Zm00001d015754
Zm00001d020763	Zm00001d041914
Zm00001d012273	Zm00001d004894
Zm00001d036148	Zm00001d052519
Zm00001d052288	Zm00001d004477
Zm00001d046751	Zm00001d032686
Zm00001d038297	Zm00001d038971
Zm00001d035053	Zm00001d015925
Zm00001d031673	Zm00001d010445
Zm00001d043076	Zm00001d034055
Zm00001d026305	Zm00001d021372
Zm00001d033005	Zm00001d033711
Zm00001d044162	Zm00001d016911
Zm00001d044081	Zm00001d020242
Zm00001d050269	Zm00001d018130
Zm00001d020923	Zm00001d020923
Zm00001d038357	Zm00001d017171
Zm00001d038397	Zm00001d049230
Zm00001d003958	Zm00001d029041
Zm00001d017385	Zm00001d007632
Zm00001d048229	Zm00001d036521
Zm00001d052112	Zm00001d026290
Zm00001d050664	Zm00001d005675
Zm00001d041958	Zm00001d027504
Zm00001d022295	Zm00001d013335
Zm00001d021423	Zm00001d053156
Zm00001d043060	Zm00001d053156
Zm00001d017176	Zm00001d003668
Zm00001d009435	Zm00001d012953
Zm00001d017986	Zm00001d006192
Zm00001d046402	Zm00001d034805
Zm00001d051018	Zm00001d022463
Zm00001d042267	Zm00001d039596
Zm00001d005016	Zm00001d054017
Zm00001d031164	Zm00001d012707
Zm00001d020019	Zm00001d048385
Zm00001d011730	Zm00001d032681
Zm00001d036692	Zm00001d014663
Zm00001d036050	Zm00001d043096
Zm00001d038504	Zm00001d034607
Zm00001d010758	Zm00001d038431
Zm00001d046981	Zm00001d039416
Zm00001d031759	Zm00001d050550
Zm00001d043076	Zm00001d038374
Zm00001d016737	Zm00001d004121
Zm00001d053151	Zm00001d037967
Zm00001d009435	Zm00001d005627
Zm00001d020019	Zm00001d037203
Zm00001d046568	Zm00001d012708
Zm00001d050269	Zm00001d006587
Zm00001d047519	Zm00001d003040
Zm00001d017908	Zm00001d020958
Zm00001d033413	Zm00001d020958
Zm00001d001838	Zm00001d007471
Zm00001d051520	Zm00001d029234
Zm00001d003601	Zm00001d038346
Zm00001d053298	Zm00001d007769
Zm00001d035076	Zm00001d028727
Zm00001d002143	Zm00001d023749
Zm00001d033719	Zm00001d013530
Zm00001d027752	Zm00001d013951
Zm00001d015226	Zm00001d038337
Zm00001d034651	Zm00001d026289
Zm00001d002234	Zm00001d005940
Zm00001d024532	Zm00001d035093
Zm00001d020826	Zm00001d014731
Zm00001d046441	Zm00001d044653
Zm00001d020384	Zm00001d015381
Zm00001d044825	Zm00001d033753
Zm00001d029402	Zm00001d018045
Zm00001d013801	Zm00001d010431
Zm00001d027425	Zm00001d015183
Zm00001d028304	Zm00001d046281
Zm00001d031759	Zm00001d017387
Zm00001d045107	Zm00001d044594
Zm00001d045533	Zm00001d032464
Zm00001d044463	Zm00001d032945
Zm00001d022259	Zm00001d052395
Zm00001d017702	Zm00001d051308
Zm00001d038296	Zm00001d042724
Zm00001d002452	Zm00001d000107
Zm00001d043420	Zm00001d019217
Zm00001d031061	Zm00001d013405
Zm00001d006348	Zm00001d050604
Zm00001d038451	Zm00001d002292
Zm00001d018416	Zm00001d013598
Zm00001d018119	Zm00001d024625
Zm00001d047519	Zm00001d018694
Zm00001d021057	Zm00001d045668
Zm00001d037118	Zm00001d045590
Zm00001d043969	Zm00001d046759
Zm00001d049800	Zm00001d006296
Zm00001d008399	Zm00001d014811
Zm00001d027957	Zm00001d039848
Zm00001d027802	Zm00001d050294
Zm00001d016836	Zm00001d007261
Zm00001d021927	Zm00001d041553
Zm00001d001933	Zm00001d023514
Zm00001d037315	Zm00001d054105
Zm00001d033848	Zm00001d033262
Zm00001d046402	Zm00001d042503
Zm00001d053855	Zm00001d046190
Zm00001d033262	Zm00001d039534
Zm00001d036298	Zm00001d018244
Zm00001d050664	Zm00001d053697
Zm00001d032095	Zm00001d011012
Zm00001d031861	Zm00001d011012
Zm00001d006157	Zm00001d011012
Zm00001d049493	Zm00001d010946
Zm00001d013497	Zm00001d046968
Zm00001d023882	Zm00001d013967
Zm00001d035907	Zm00001d017512
Zm00001d024268	Zm00001d017769
Zm00001d020670	Zm00001d000256
Zm00001d021516	Zm00001d013267
Zm00001d037461	Zm00001d010583
Zm00001d011969	Zm00001d005539
Zm00001d052847	Zm00001d044042
Zm00001d017391	Zm00001d052893
Zm00001d021932	Zm00001d043592
Zm00001d039383	Zm00001d012339
Zm00001d042396	Zm00001d020268
Zm00001d043937	Zm00001d053594
Zm00001d002429	Zm00001d053594
Zm00001d011745	Zm00001d004982
Zm00001d022550	Zm00001d031308
Zm00001d027431	Zm00001d043965
Zm00001d051520	Zm00001d043965
Zm00001d002476	Zm00001d043965
Zm00001d032032	Zm00001d043965
Zm00001d046783	Zm00001d013505
Zm00001d012757	Zm00001d005912
Zm00001d017782	Zm00001d007320
Zm00001d012789	Zm00001d028815
Zm00001d041445	Zm00001d032465
Zm00001d033313	Zm00001d039579
Zm00001d003180	Zm00001d036131
Zm00001d016457	Zm00001d041343
Zm00001d005757	Zm00001d029435
Zm00001d023446	Zm00001d038267
Zm00001d031009	Zm00001d040268
Zm00001d017350	Zm00001d047526
Zm00001d009646	Zm00001d014888
Zm00001d052725	Zm00001d011435
Zm00001d034872	Zm00001d003040
Zm00001d031009	Zm00001d008731
Zm00001d045661	Zm00001d043971
Zm00001d038357	Zm00001d029255
Zm00001d022442	Zm00001d006192
Zm00001d045533	Zm00001d031529
Zm00001d046354	Zm00001d049292
Zm00001d012516	Zm00001d028687
Zm00001d032681	Zm00001d025827
Zm00001d030500	Zm00001d021719
Zm00001d048412	Zm00001d020412
Zm00001d013357	Zm00001d045675
Zm00001d027846	Zm00001d041824
Zm00001d048046	Zm00001d008250
Zm00001d031182	Zm00001d046587
Zm00001d026113	Zm00001d018713
Zm00001d043153	Zm00001d018713
Zm00001d030737	Zm00001d053585
Zm00001d024701	Zm00001d000034
Zm00001d036648	Zm00001d020224
Zm00001d019166	Zm00001d035898
Zm00001d033870	Zm00001d001879
Zm00001d042363	Zm00001d023984
Zm00001d008322	Zm00001d023984
Zm00001d050269	Zm00001d038984
Zm00001d006348	Zm00001d038855
Zm00001d006721	Zm00001d013426
Zm00001d046740	Zm00001d042792
Zm00001d051269	Zm00001d036790
Zm00001d046305	Zm00001d051740
Zm00001d006721	Zm00001d017336
Zm00001d015468	Zm00001d044488
Zm00001d009646	Zm00001d036608
Zm00001d005951	Zm00001d036608
Zm00001d047579	Zm00001d009908
Zm00001d013895	Zm00001d001800
Zm00001d005969	Zm00001d039404
Zm00001d005584	Zm00001d042872
Zm00001d044074	Zm00001d016342
Zm00001d030907	Zm00001d004118
Zm00001d024321	Zm00001d003470
Zm00001d048527	Zm00001d010703
Zm00001d020837	Zm00001d016823
Zm00001d005584	Zm00001d049083
Zm00001d006169	Zm00001d045374
Zm00001d002799	Zm00001d042549
Zm00001d049294	Zm00001d002088
Zm00001d046740	Zm00001d034577
Zm00001d016755	Zm00001d034935
Zm00001d041056	Zm00001d015184
Zm00001d027677	Zm00001d008224
Zm00001d041740	Zm00001d014416
Zm00001d009468	Zm00001d015780
Zm00001d002649	Zm00001d050747
Zm00001d003331	Zm00001d010141
Zm00001d041536	Zm00001d013645
Zm00001d034601	Zm00001d010200
Zm00001d002661	Zm00001d022104
Zm00001d051316	Zm00001d022104
Zm00001d011597	Zm00001d043309
Zm00001d040019	Zm00001d011984
Zm00001d021019	Zm00001d002850
Zm00001d049822	Zm00001d026262
Zm00001d021927	Zm00001d052865
Zm00001d030907	Zm00001d019108
Zm00001d014938	Zm00001d014766
Zm00001d049173	Zm00001d047554
Zm00001d038832	Zm00001d025542
Zm00001d012749	Zm00001d038139
Zm00001d050669	Zm00001d017493
Zm00001d022461	Zm00001d017493
Zm00001d052396	Zm00001d043327
Zm00001d030907	Zm00001d005065
Zm00001d004541	Zm00001d027373
Zm00001d005566	Zm00001d021641
Zm00001d008735	Zm00001d053784
Zm00001d029402	Zm00001d053608
Zm00001d027677	Zm00001d040731
Zm00001d002079	Zm00001d035558
Zm00001d026351	Zm00001d021930
Zm00001d002573	Zm00001d048649
Zm00001d039324	Zm00001d053067
Zm00001d039467	Zm00001d039467
Zm00001d031109	Zm00001d043047
Zm00001d015410	Zm00001d043047
Zm00001d039306	Zm00001d018798
Zm00001d043968	Zm00001d028221
Zm00001d037356	Zm00001d002154
Zm00001d050269	Zm00001d046442
Zm00001d012092	Zm00001d043632
Zm00001d041926	Zm00001d036917
Zm00001d044004	Zm00001d029254
Zm00001d031655	Zm00001d018270
Zm00001d038801	Zm00001d022324
Zm00001d034965	Zm00001d013635
Zm00001d013385	Zm00001d017752
Zm00001d009066	Zm00001d031485
Zm00001d038189	Zm00001d043953
Zm00001d007768	Zm00001d027646
Zm00001d003293	Zm00001d007892
Zm00001d049824	Zm00001d029473
Zm00001d002429	Zm00001d049809
Zm00001d039637	Zm00001d045728
Zm00001d042396	Zm00001d005674
Zm00001d051788	Zm00001d038476
Zm00001d039077	Zm00001d002000
Zm00001d041981	Zm00001d005470
Zm00001d008229	Zm00001d011889
Zm00001d013777	Zm00001d032955
Zm00001d022424	Zm00001d024798
Zm00001d038504	Zm00001d013502
Zm00001d023659	Zm00001d032515
Zm00001d035604	Zm00001d008621
Zm00001d034872	Zm00001d005140
Zm00001d014814	Zm00001d011006
Zm00001d046564	Zm00001d000227
Zm00001d029736	Zm00001d027757
Zm00001d040611	Zm00001d029343
Zm00001d053819	Zm00001d007121
Zm00001d023336	Zm00001d032331
Zm00001d026120	Zm00001d010222
Zm00001d011639	Zm00001d037693
Zm00001d024905	Zm00001d021508
Zm00001d052380	Zm00001d018929
Zm00001d053220	Zm00001d020367
Zm00001d021842	Zm00001d000008
Zm00001d007840	Zm00001d033448
Zm00001d019865	Zm00001d032160
Zm00001d034145	Zm00001d038302
Zm00001d031487	Zm00001d021932
Zm00001d008793	Zm00001d017682
Zm00001d013357	Zm00001d006921
Zm00001d050269	Zm00001d011709
Zm00001d023316	Zm00001d010189
Zm00001d018930	Zm00001d015988
Zm00001d008403	Zm00001d019265
Zm00001d032295	Zm00001d021839
Zm00001d007188	Zm00001d002939
Zm00001d011413	Zm00001d042196
Zm00001d002654	Zm00001d037204
Zm00001d043248	Zm00001d006417
Zm00001d053178	Zm00001d030019
Zm00001d020923	Zm00001d047750
Zm00001d040455	Zm00001d027326
Zm00001d023541	Zm00001d016895
Zm00001d016520	Zm00001d016895
Zm00001d051700	Zm00001d016895
Zm00001d033379	Zm00001d042962
Zm00001d011771	Zm00001d015389
Zm00001d005016	Zm00001d001901
Zm00001d029963	Zm00001d049107
Zm00001d036796	Zm00001d016134
Zm00001d023927	Zm00001d033328
Zm00001d025864	Zm00001d019836
Zm00001d025944	Zm00001d002481
Zm00001d049135	Zm00001d019956
Zm00001d031064	Zm00001d034858
Zm00001d024321	Zm00001d005006
Zm00001d050960	Zm00001d050483
Zm00001d006701	Zm00001d029955
Zm00001d045477	Zm00001d002504
Zm00001d028504	Zm00001d030786
Zm00001d045026	Zm00001d031346
Zm00001d011745	Zm00001d029968
Zm00001d044065	Zm00001d012964
Zm00001d034091	Zm00001d023962
Zm00001d027431	Zm00001d044074
Zm00001d027757	Zm00001d052306
Zm00001d005757	Zm00001d017409
Zm00001d024905	Zm00001d052941
Zm00001d006157	Zm00001d008800
Zm00001d021516	Zm00001d011283
Zm00001d010967	Zm00001d030572
Zm00001d050897	Zm00001d018161
Zm00001d051550	Zm00001d008392
Zm00001d039260	Zm00001d011260
Zm00001d005016	Zm00001d012878
Zm00001d050400	Zm00001d031132
Zm00001d042618	Zm00001d003009
Zm00001d021189	Zm00001d034444
Zm00001d053208	Zm00001d009446
Zm00001d021191	Zm00001d048818
Zm00001d043902	Zm00001d047092
Zm00001d048059	Zm00001d038134
Zm00001d052112	Zm00001d030999
Zm00001d039306	Zm00001d052143
Zm00001d011730	Zm00001d034366
Zm00001d023788	Zm00001d006269
Zm00001d027431	Zm00001d041741
Zm00001d007840	Zm00001d011005
Zm00001d029587	Zm00001d045846
Zm00001d018319	Zm00001d045846
Zm00001d022259	Zm00001d053939
Zm00001d022295	Zm00001d047449
Zm00001d008612	Zm00001d031127
Zm00001d012128	Zm00001d010421
Zm00001d027939	Zm00001d051885
Zm00001d033680	Zm00001d049162
Zm00001d033859	Zm00001d029402
Zm00001d047563	Zm00001d053009
Zm00001d038357	Zm00001d053009
Zm00001d015421	Zm00001d053009
Zm00001d049581	Zm00001d039007
Zm00001d001894	Zm00001d031279
Zm00001d006027	Zm00001d048896
Zm00001d003677	Zm00001d048896
Zm00001d027852	Zm00001d002658
Zm00001d049860	Zm00001d022111
Zm00001d039185	Zm00001d053301
Zm00001d050023	Zm00001d014879
Zm00001d028216	Zm00001d021635
Zm00001d048059	Zm00001d006244
Zm00001d016154	Zm00001d015174
Zm00001d042212	Zm00001d012027
Zm00001d007675	Zm00001d022114
Zm00001d006768	Zm00001d048812
Zm00001d027431	Zm00001d031092
Zm00001d026491	Zm00001d031092
Zm00001d008403	Zm00001d048850
Zm00001d015468	Zm00001d044255
Zm00001d049822	Zm00001d041397
Zm00001d026088	Zm00001d014180
Zm00001d025953	Zm00001d038522
Zm00001d049860	Zm00001d002631
Zm00001d028537	Zm00001d005917
Zm00001d011745	Zm00001d005791
Zm00001d036148	Zm00001d047559
Zm00001d002429	Zm00001d047559
Zm00001d031009	Zm00001d052075
Zm00001d027459	Zm00001d007057
Zm00001d053020	Zm00001d035551
Zm00001d021019	Zm00001d051869
Zm00001d005888	Zm00001d002939
Zm00001d040554	Zm00001d002939
Zm00001d005970	Zm00001d002939
Zm00001d033965	Zm00001d007318
Zm00001d002005	Zm00001d052772
Zm00001d018421	Zm00001d052772
Zm00001d043922	Zm00001d004521
Zm00001d038527	Zm00001d016841
Zm00001d038357	Zm00001d026614
Zm00001d052543	Zm00001d052974
Zm00001d051879	Zm00001d043025
Zm00001d027623	Zm00001d003751
Zm00001d036807	Zm00001d017174
Zm00001d026231	Zm00001d042479
Zm00001d005087	Zm00001d047750
Zm00001d044899	Zm00001d047750
Zm00001d033898	Zm00001d031929
Zm00001d004541	Zm00001d011486
Zm00001d051573	Zm00001d005869
Zm00001d015265	Zm00001d015265
Zm00001d045112	Zm00001d002591
Zm00001d034204	Zm00001d042807
Zm00001d053819	Zm00001d009940
Zm00001d031061	Zm00001d030231
Zm00001d040426	Zm00001d006886
Zm00001d007311	Zm00001d002064
Zm00001d025060	Zm00001d035318
Zm00001d013265	Zm00001d052157
Zm00001d049860	Zm00001d022619
Zm00001d042920	Zm00001d013386
Zm00001d005757	Zm00001d047053
Zm00001d030744	Zm00001d051812
Zm00001d042396	Zm00001d052958
Zm00001d026628	Zm00001d052958
Zm00001d031109	Zm00001d036306
Zm00001d038878	Zm00001d036306
Zm00001d051520	Zm00001d036306
Zm00001d019712	Zm00001d036306
Zm00001d027878	Zm00001d013654
Zm00001d030518	Zm00001d029505
Zm00001d002143	Zm00001d026111
Zm00001d050664	Zm00001d024936
Zm00001d049800	Zm00001d014046
Zm00001d031840	Zm00001d013447
Zm00001d043378	Zm00001d005350
Zm00001d014201	Zm00001d020620
Zm00001d032502	Zm00001d029833
Zm00001d048588	Zm00001d007195
Zm00001d025450	Zm00001d018787
Zm00001d048004	Zm00001d012755
Zm00001d031009	Zm00001d024828
Zm00001d015451	Zm00001d038365
Zm00001d017602	Zm00001d036343
Zm00001d043915	Zm00001d012822
Zm00001d034965	Zm00001d029576
Zm00001d027587	Zm00001d016351
Zm00001d030995	Zm00001d030995
Zm00001d030995	Zm00001d029797
Zm00001d007465	Zm00001d025689
Zm00001d014843	Zm00001d013220
Zm00001d036148	Zm00001d041772
Zm00001d040651	Zm00001d039990
Zm00001d008872	Zm00001d038523
Zm00001d015226	Zm00001d013223
Zm00001d009435	Zm00001d019079
Zm00001d014795	Zm00001d041267
Zm00001d045204	Zm00001d005506
Zm00001d031655	Zm00001d019936
Zm00001d012688	Zm00001d018864
Zm00001d027925	Zm00001d002035
Zm00001d033898	Zm00001d003879
Zm00001d011745	Zm00001d037732
Zm00001d004541	Zm00001d018070
Zm00001d026540	Zm00001d042028
Zm00001d014938	Zm00001d021554
Zm00001d034629	Zm00001d025235
Zm00001d031655	Zm00001d040846
Zm00001d037769	Zm00001d021189
Zm00001d032024	Zm00001d004136
Zm00001d043968	Zm00001d027363
Zm00001d017986	Zm00001d028352
Zm00001d016737	Zm00001d050150
Zm00001d048474	Zm00001d005764
Zm00001d011969	Zm00001d021459
Zm00001d023636	Zm00001d052453
Zm00001d028361	Zm00001d014306
Zm00001d037605	Zm00001d017708
Zm00001d012688	Zm00001d037994
Zm00001d042288	Zm00001d024343
Zm00001d045533	Zm00001d028075
Zm00001d003064	Zm00001d047216
Zm00001d031061	Zm00001d030409
Zm00001d026317	Zm00001d026514
Zm00001d038013	Zm00001d026514
Zm00001d046126	Zm00001d026514
Zm00001d046913	Zm00001d026514
Zm00001d019734	Zm00001d017326
Zm00001d009013	Zm00001d009619
Zm00001d031796	Zm00001d015515
Zm00001d018142	Zm00001d029141
Zm00001d011692	Zm00001d052689
Zm00001d002649	Zm00001d048229
Zm00001d020790	Zm00001d018941
Zm00001d003195	Zm00001d023264
Zm00001d017788	Zm00001d049407
Zm00001d027939	Zm00001d041962
Zm00001d041277	Zm00001d053189
Zm00001d021424	Zm00001d002284
Zm00001d037605	Zm00001d013526
Zm00001d022424	Zm00001d010927
Zm00001d018178	Zm00001d052376
Zm00001d016520	Zm00001d002960
Zm00001d012553	Zm00001d005671
Zm00001d020490	Zm00001d041352
Zm00001d037607	Zm00001d034000
Zm00001d001945	Zm00001d008439
Zm00001d007465	Zm00001d019483
Zm00001d013331	Zm00001d041691
Zm00001d003176	Zm00001d042862
Zm00001d021932	Zm00001d049785
Zm00001d002843	Zm00001d035027
Zm00001d043116	Zm00001d035027
Zm00001d038013	Zm00001d035027
Zm00001d005875	Zm00001d035027
Zm00001d024160	Zm00001d017353
Zm00001d043368	Zm00001d032775
Zm00001d037315	Zm00001d018557
Zm00001d021403	Zm00001d007844
Zm00001d040594	Zm00001d015665
Zm00001d015421	Zm00001d028104
Zm00001d047813	Zm00001d050095
Zm00001d032032	Zm00001d040075
Zm00001d011555	Zm00001d040075
Zm00001d008817	Zm00001d040075
Zm00001d011669	Zm00001d040075
Zm00001d006945	Zm00001d040075
Zm00001d023289	Zm00001d040075
Zm00001d026240	Zm00001d028972
Zm00001d001945	Zm00001d012314
Zm00001d007329	Zm00001d028230
Zm00001d032179	Zm00001d027593
Zm00001d011745	Zm00001d020450
Zm00001d034277	Zm00001d027593
Zm00001d011406	Zm00001d027593
Zm00001d014507	Zm00001d027593
Zm00001d016520	Zm00001d027593
Zm00001d027530	Zm00001d027593
Zm00001d043474	Zm00001d027593
Zm00001d053210	Zm00001d027593
Zm00001d023931	Zm00001d026491
Zm00001d034503	Zm00001d005751
Zm00001d013409	Zm00001d021545
Zm00001d051527	Zm00001d012991
Zm00001d036392	Zm00001d015459
Zm00001d016674	Zm00001d022478
Zm00001d034891	Zm00001d027541
Zm00001d008205	Zm00001d014673
Zm00001d039185	Zm00001d008669
Zm00001d035605	Zm00001d037694
Zm00001d048474	Zm00001d024518
Zm00001d053298	Zm00001d040293
Zm00001d038397	Zm00001d008177
Zm00001d015743	Zm00001d044335
Zm00001d021968	Zm00001d033496
Zm00001d005578	Zm00001d033483
Zm00001d042910	Zm00001d021487
Zm00001d018729	Zm00001d014083
Zm00001d025910	Zm00001d014083
Zm00001d042287	Zm00001d010884
Zm00001d038527	Zm00001d015407
Zm00001d026542	Zm00001d046801
Zm00001d043969	Zm00001d023560
Zm00001d011139	Zm00001d018390
Zm00001d052112	Zm00001d043534
Zm00001d032502	Zm00001d017131
Zm00001d046402	Zm00001d036371
Zm00001d039306	Zm00001d011411
Zm00001d053151	Zm00001d050921
Zm00001d034033	Zm00001d043840
Zm00001d010616	Zm00001d029201
Zm00001d034298	Zm00001d023994
Zm00001d034947	Zm00001d008799
Zm00001d018208	Zm00001d011705
Zm00001d014938	Zm00001d038021
Zm00001d010948	Zm00001d017449
Zm00001d017207	Zm00001d038218
Zm00001d048059	Zm00001d010967
Zm00001d027846	Zm00001d014744
Zm00001d042777	Zm00001d048852
Zm00001d043368	Zm00001d044986
Zm00001d013357	Zm00001d051586
Zm00001d021516	Zm00001d045217
Zm00001d018260	Zm00001d038623
Zm00001d037836	Zm00001d048194
Zm00001d011134	Zm00001d014499
Zm00001d008308	Zm00001d034788
Zm00001d017513	Zm00001d048695
Zm00001d024268	Zm00001d042050
Zm00001d021189	Zm00001d022069
Zm00001d038087	Zm00001d049076
Zm00001d038357	Zm00001d010463
Zm00001d019865	Zm00001d032153
Zm00001d033324	Zm00001d026555
Zm00001d011555	Zm00001d026015
Zm00001d020881	Zm00001d032311
Zm00001d034751	Zm00001d006875
Zm00001d025720	Zm00001d015566
Zm00001d012280	Zm00001d025957
Zm00001d007842	Zm00001d045076
Zm00001d043937	Zm00001d030132
Zm00001d011406	Zm00001d040089
Zm00001d011555	Zm00001d040089
Zm00001d009646	Zm00001d002260
Zm00001d006791	Zm00001d002260
Zm00001d040189	Zm00001d002260
Zm00001d044074	Zm00001d047447
Zm00001d038221	Zm00001d021440
Zm00001d003195	Zm00001d027841
Zm00001d009468	Zm00001d007901
Zm00001d010987	Zm00001d018195
Zm00001d038660	Zm00001d025827
Zm00001d053178	Zm00001d037240
Zm00001d052621	Zm00001d015450
Zm00001d009715	Zm00001d041792
Zm00001d024784	Zm00001d044175
Zm00001d034751	Zm00001d049685
Zm00001d028537	Zm00001d017071
Zm00001d034515	Zm00001d010654
Zm00001d021573	Zm00001d006089
Zm00001d008817	Zm00001d044288
Zm00001d048229	Zm00001d002673
Zm00001d043902	Zm00001d042684
Zm00001d017268	Zm00001d007800
Zm00001d022259	Zm00001d045302
Zm00001d027492	Zm00001d044578
Zm00001d052133	Zm00001d039324
Zm00001d040426	Zm00001d003566
Zm00001d010785	Zm00001d000400
Zm00001d039185	Zm00001d011111
Zm00001d011555	Zm00001d023570
Zm00001d038878	Zm00001d023570
Zm00001d051328	Zm00001d007094
Zm00001d043420	Zm00001d048841
Zm00001d006165	Zm00001d029201
Zm00001d005798	Zm00001d029201
Zm00001d005055	Zm00001d030132
Zm00001d011134	Zm00001d030132
Zm00001d035439	Zm00001d010047
Zm00001d031092	Zm00001d044686
Zm00001d044538	Zm00001d044686
Zm00001d020923	Zm00001d044686
Zm00001d049678	Zm00001d044686
Zm00001d032179	Zm00001d044686
Zm00001d027587	Zm00001d006157
Zm00001d005843	Zm00001d014626
Zm00001d017908	Zm00001d028005
Zm00001d053975	Zm00001d053585
Zm00001d050443	Zm00001d034605
Zm00001d021268	Zm00001d002066
Zm00001d028625	Zm00001d009613
Zm00001d051573	Zm00001d049984
Zm00001d011515	Zm00001d049950
Zm00001d020874	Zm00001d009859
Zm00001d033859	Zm00001d048705
Zm00001d033267	Zm00001d008800
Zm00001d040527	Zm00001d042736
Zm00001d041497	Zm00001d025291
Zm00001d038761	Zm00001d035236
Zm00001d033005	Zm00001d037008
Zm00001d050698	Zm00001d048158
Zm00001d003958	Zm00001d017373
Zm00001d006619	Zm00001d006621
Zm00001d008601	Zm00001d021656
Zm00001d009698	Zm00001d006133
Zm00001d045204	Zm00001d044142
Zm00001d041580	Zm00001d046909
Zm00001d030907	Zm00001d032649
Zm00001d039185	Zm00001d007769
Zm00001d052192	Zm00001d047558
Zm00001d002200	Zm00001d007495
Zm00001d020569	Zm00001d021729
Zm00001d010758	Zm00001d051229
Zm00001d048412	Zm00001d041760
Zm00001d017366	Zm00001d040190
Zm00001d019865	Zm00001d017927
Zm00001d040186	Zm00001d011168
Zm00001d033310	Zm00001d005323
Zm00001d008528	Zm00001d043651
Zm00001d042758	Zm00001d016948
Zm00001d029711	Zm00001d047579
Zm00001d018971	Zm00001d046891
Zm00001d027461	Zm00001d046891
Zm00001d027802	Zm00001d013522
Zm00001d023659	Zm00001d049346
Zm00001d049687	Zm00001d031856
Zm00001d037117	Zm00001d018392
Zm00001d028936	Zm00001d002663
Zm00001d006451	Zm00001d053524
Zm00001d053855	Zm00001d025712
Zm00001d012757	Zm00001d052247
Zm00001d016737	Zm00001d007394
Zm00001d004541	Zm00001d043452
Zm00001d046664	Zm00001d048892
Zm00001d033553	Zm00001d029504
Zm00001d051172	Zm00001d051544
Zm00001d043131	Zm00001d047489
Zm00001d050698	Zm00001d047489
Zm00001d006319	Zm00001d047489
Zm00001d050669	Zm00001d047489
Zm00001d047960	Zm00001d006157
Zm00001d018198	Zm00001d006157
Zm00001d021191	Zm00001d006157
Zm00001d004541	Zm00001d040331
Zm00001d021927	Zm00001d008379
Zm00001d049173	Zm00001d045487
Zm00001d005919	Zm00001d046672
Zm00001d038357	Zm00001d048421
Zm00001d034515	Zm00001d044197
Zm00001d052192	Zm00001d032434
Zm00001d040464	Zm00001d054015
Zm00001d007382	Zm00001d002058
Zm00001d053151	Zm00001d020147
Zm00001d006744	Zm00001d015721
Zm00001d021516	Zm00001d038914
Zm00001d041472	Zm00001d005306
Zm00001d038584	Zm00001d039589
Zm00001d031064	Zm00001d023867
Zm00001d006053	Zm00001d030997
Zm00001d024534	Zm00001d019865
Zm00001d020941	Zm00001d049807
Zm00001d006091	Zm00001d029833
Zm00001d047216	Zm00001d038913
Zm00001d052355	Zm00001d027947
Zm00001d034515	Zm00001d003672
Zm00001d009435	Zm00001d010578
Zm00001d054080	Zm00001d022190
Zm00001d041780	Zm00001d032536
Zm00001d039475	Zm00001d018126
Zm00001d015468	Zm00001d018770
Zm00001d018319	Zm00001d026586
Zm00001d005798	Zm00001d024886
Zm00001d017939	Zm00001d003265
Zm00001d050023	Zm00001d006124
Zm00001d007465	Zm00001d027462
Zm00001d002843	Zm00001d027625
Zm00001d026317	Zm00001d027625
Zm00001d037941	Zm00001d027625
Zm00001d015118	Zm00001d051807
Zm00001d006702	Zm00001d002420
Zm00001d020941	Zm00001d016615
Zm00001d006551	Zm00001d040318
Zm00001d039260	Zm00001d019217
Zm00001d037317	Zm00001d045819
Zm00001d053855	Zm00001d017067
Zm00001d034872	Zm00001d038016
Zm00001d041740	Zm00001d014844
Zm00001d038504	Zm00001d001869
Zm00001d008190	Zm00001d025572
Zm00001d017782	Zm00001d037529
Zm00001d017207	Zm00001d018479
Zm00001d001945	Zm00001d029096
Zm00001d024725	Zm00001d054085
Zm00001d048590	Zm00001d038016
Zm00001d049543	Zm00001d014030
Zm00001d027924	Zm00001d035560
Zm00001d047559	Zm00001d035560
Zm00001d050948	Zm00001d035560
Zm00001d021208	Zm00001d037499
Zm00001d016616	Zm00001d009687
Zm00001d018305	Zm00001d009687
Zm00001d028984	Zm00001d009687
Zm00001d051577	Zm00001d036641
Zm00001d037117	Zm00001d018911
Zm00001d031451	Zm00001d006461
Zm00001d007675	Zm00001d040846
Zm00001d046405	Zm00001d014149
Zm00001d048604	Zm00001d022044
Zm00001d033412	Zm00001d052324
Zm00001d051577	Zm00001d024759
Zm00001d020941	Zm00001d005871
Zm00001d029736	Zm00001d030299
Zm00001d003412	Zm00001d017131
Zm00001d054080	Zm00001d053348
Zm00001d034145	Zm00001d025572
Zm00001d043699	Zm00001d025572
Zm00001d041277	Zm00001d046909
Zm00001d028984	Zm00001d046909
Zm00001d049443	Zm00001d037656
Zm00001d017702	Zm00001d004993
Zm00001d021236	Zm00001d025572
Zm00001d034872	Zm00001d025572
Zm00001d014507	Zm00001d025572
Zm00001d051700	Zm00001d025572
Zm00001d017243	Zm00001d009309
Zm00001d027530	Zm00001d023608
Zm00001d028304	Zm00001d012642
Zm00001d016616	Zm00001d046909
Zm00001d003645	Zm00001d034498
Zm00001d047878	Zm00001d016528
Zm00001d013119	Zm00001d018719
Zm00001d018930	Zm00001d049674
Zm00001d052380	Zm00001d053919
Zm00001d002843	Zm00001d033612
Zm00001d027335	Zm00001d027335
Zm00001d042736	Zm00001d045454
Zm00001d022259	Zm00001d045454
Zm00001d030518	Zm00001d053953
Zm00001d014698	Zm00001d031061
Zm00001d036796	Zm00001d053953
Zm00001d013827	Zm00001d053953
Zm00001d042560	Zm00001d041884
Zm00001d005884	Zm00001d005884
Zm00001d036812	Zm00001d013287
Zm00001d047170	Zm00001d010240
Zm00001d053975	Zm00001d002385
Zm00001d021362	Zm00001d038796
Zm00001d045507	Zm00001d011483
Zm00001d049173	Zm00001d031703
Zm00001d026628	Zm00001d053453
Zm00001d053178	Zm00001d011569
Zm00001d037117	Zm00001d018599
Zm00001d006451	Zm00001d011058
Zm00001d021927	Zm00001d011058
Zm00001d021089	Zm00001d037733
Zm00001d043243	Zm00001d047479
Zm00001d008817	Zm00001d019450
Zm00001d036536	Zm00001d011853
Zm00001d025669	Zm00001d017513
Zm00001d001945	Zm00001d051479
Zm00001d002573	Zm00001d024898
Zm00001d040426	Zm00001d027317
Zm00001d025864	Zm00001d038884
Zm00001d028986	Zm00001d004042
Zm00001d018081	Zm00001d052229
Zm00001d014201	Zm00001d007560
Zm00001d027925	Zm00001d049028
Zm00001d019865	Zm00001d039270
Zm00001d033945	Zm00001d004042
Zm00001d003822	Zm00001d035700
Zm00001d050669	Zm00001d035700
Zm00001d021362	Zm00001d053969
Zm00001d000112	Zm00001d043434
Zm00001d033267	Zm00001d033795
Zm00001d005055	Zm00001d004042
Zm00001d036148	Zm00001d004042
Zm00001d020790	Zm00001d004042
Zm00001d005939	Zm00001d004042
Zm00001d050948	Zm00001d004042
Zm00001d042396	Zm00001d004042
Zm00001d002025	Zm00001d004042
Zm00001d051697	Zm00001d004042
Zm00001d034277	Zm00001d052733
Zm00001d040554	Zm00001d052733
Zm00001d039496	Zm00001d052733
Zm00001d051520	Zm00001d052733
Zm00001d026491	Zm00001d052733
Zm00001d044899	Zm00001d052733
Zm00001d053208	Zm00001d020242
Zm00001d026540	Zm00001d026516
Zm00001d034298	Zm00001d007504
Zm00001d048412	Zm00001d017320
Zm00001d003583	Zm00001d026509
Zm00001d011597	Zm00001d017566
Zm00001d031572	Zm00001d015600
Zm00001d020043	Zm00001d003186
Zm00001d021932	Zm00001d030129
Zm00001d002649	Zm00001d029064
Zm00001d004541	Zm00001d015965
Zm00001d037315	Zm00001d031618
Zm00001d038087	Zm00001d011617
Zm00001d048227	Zm00001d031706
Zm00001d024324	Zm00001d021985
Zm00001d052621	Zm00001d051807
Zm00001d010616	Zm00001d051807
Zm00001d031717	Zm00001d051807
Zm00001d028504	Zm00001d028704
Zm00001d014377	Zm00001d043158
Zm00001d027431	Zm00001d043921
Zm00001d007188	Zm00001d043921
Zm00001d009698	Zm00001d001982
Zm00001d034163	Zm00001d011780
Zm00001d017478	Zm00001d033649
Zm00001d030139	Zm00001d046690
Zm00001d040464	Zm00001d001908
Zm00001d000339	Zm00001d033467
Zm00001d003677	Zm00001d007310
Zm00001d012419	Zm00001d007310
Zm00001d031009	Zm00001d002377
Zm00001d004358	Zm00001d037636
Zm00001d006565	Zm00001d048073
Zm00001d050664	Zm00001d034055
Zm00001d047216	Zm00001d042965
Zm00001d039496	Zm00001d032339
Zm00001d012427	Zm00001d046234
Zm00001d016154	Zm00001d051223
Zm00001d021278	Zm00001d034868
Zm00001d031064	Zm00001d047446
Zm00001d008399	Zm00001d014458
Zm00001d010233	Zm00001d020578
Zm00001d002867	Zm00001d038748
Zm00001d048059	Zm00001d048397
Zm00001d033347	Zm00001d018024
Zm00001d020242	Zm00001d007301
Zm00001d042287	Zm00001d029833
Zm00001d014814	Zm00001d053196
Zm00001d022550	Zm00001d023732
Zm00001d047554	Zm00001d043963
Zm00001d011597	Zm00001d014355
Zm00001d011470	Zm00001d052898
Zm00001d010785	Zm00001d036426
Zm00001d035701	Zm00001d025278
Zm00001d028432	Zm00001d038984
Zm00001d021236	Zm00001d037354
Zm00001d036648	Zm00001d021646
Zm00001d034751	Zm00001d046369
Zm00001d038585	Zm00001d042216
Zm00001d006348	Zm00001d011984
Zm00001d039006	Zm00001d043558
Zm00001d051458	Zm00001d012674
Zm00001d044065	Zm00001d022111
Zm00001d023788	Zm00001d043157
Zm00001d036648	Zm00001d046468
Zm00001d029402	Zm00001d043443
Zm00001d045204	Zm00001d039338
Zm00001d025339	Zm00001d012653
Zm00001d012585	Zm00001d043205
Zm00001d012296	Zm00001d011816
Zm00001d009468	Zm00001d046945
Zm00001d021236	Zm00001d021126
Zm00001d029896	Zm00001d026022
Zm00001d008528	Zm00001d039312
Zm00001d045044	Zm00001d039312
Zm00001d015468	Zm00001d015231
Zm00001d019865	Zm00001d015196
Zm00001d020460	Zm00001d014525
Zm00001d021545	Zm00001d024935
Zm00001d016873	Zm00001d027599
Zm00001d038704	Zm00001d002140
Zm00001d026684	Zm00001d043392
Zm00001d021968	Zm00001d047608
Zm00001d046967	Zm00001d002084
Zm00001d031164	Zm00001d047000
Zm00001d049173	Zm00001d017557
Zm00001d044463	Zm00001d017557
Zm00001d002781	Zm00001d003179
Zm00001d048229	Zm00001d041627
Zm00001d021236	Zm00001d002668
Zm00001d011515	Zm00001d013364
Zm00001d026536	Zm00001d015217
Zm00001d013801	Zm00001d025753
Zm00001d012688	Zm00001d018330
Zm00001d048647	Zm00001d013966
Zm00001d043491	Zm00001d015816
Zm00001d027623	Zm00001d027471
Zm00001d035076	Zm00001d027471
Zm00001d027530	Zm00001d027471
Zm00001d002476	Zm00001d027471
Zm00001d020457	Zm00001d027471
Zm00001d049678	Zm00001d027471
Zm00001d017383	Zm00001d038732
Zm00001d021968	Zm00001d022307
Zm00001d039437	Zm00001d045220
Zm00001d035266	Zm00001d040169
Zm00001d010574	Zm00001d011792
Zm00001d001945	Zm00001d053591
Zm00001d042830	Zm00001d012656
Zm00001d013676	Zm00001d042050
Zm00001d040423	Zm00001d006596
Zm00001d028984	Zm00001d003058
Zm00001d013265	Zm00001d039750
Zm00001d030500	Zm00001d038039
Zm00001d021205	Zm00001d042099
Zm00001d051891	Zm00001d019983
Zm00001d007949	Zm00001d027824
Zm00001d028984	Zm00001d009652
Zm00001d047359	Zm00001d034629
Zm00001d017164	Zm00001d012761
Zm00001d003677	Zm00001d025753
Zm00001d020941	Zm00001d017179
Zm00001d008602	Zm00001d039533
Zm00001d011712	Zm00001d039533
Zm00001d021790	Zm00001d012656
Zm00001d039750	Zm00001d012656
Zm00001d027317	Zm00001d038122
Zm00001d030191	Zm00001d008405
Zm00001d050893	Zm00001d013610
Zm00001d047559	Zm00001d047701
Zm00001d045212	Zm00001d026109
Zm00001d013827	Zm00001d041947
Zm00001d037749	Zm00001d021761
Zm00001d018191	Zm00001d022599
Zm00001d012296	Zm00001d006371
Zm00001d052069	Zm00001d025148
Zm00001d018198	Zm00001d030557
Zm00001d043131	Zm00001d023501
Zm00001d008403	Zm00001d023501
Zm00001d049137	Zm00001d023501
Zm00001d045212	Zm00001d023501
Zm00001d019207	Zm00001d038990
Zm00001d012128	Zm00001d038990
Zm00001d018729	Zm00001d031283
Zm00001d009674	Zm00001d026317
Zm00001d018255	Zm00001d026317
Zm00001d036148	Zm00001d026317
Zm00001d049511	Zm00001d019667
Zm00001d025669	Zm00001d023230
Zm00001d018930	Zm00001d032060
Zm00001d017677	Zm00001d017677
Zm00001d047559	Zm00001d007196
Zm00001d006768	Zm00001d023896
Zm00001d051216	Zm00001d013060
Zm00001d024543	Zm00001d042950
Zm00001d011712	Zm00001d034003
Zm00001d031451	Zm00001d017513
Zm00001d017782	Zm00001d053290
Zm00001d019865	Zm00001d039470
Zm00001d031182	Zm00001d034059
Zm00001d042287	Zm00001d030533
Zm00001d020683	Zm00001d017719
Zm00001d005757	Zm00001d018444
Zm00001d010201	Zm00001d039513
Zm00001d049485	Zm00001d018634
Zm00001d006619	Zm00001d038562
Zm00001d006451	Zm00001d011122
Zm00001d039185	Zm00001d010710
Zm00001d018380	Zm00001d006420
Zm00001d027757	Zm00001d013375
Zm00001d049495	Zm00001d041726
Zm00001d050023	Zm00001d045445
Zm00001d003293	Zm00001d043207
Zm00001d020495	Zm00001d015366
Zm00001d047860	Zm00001d015366
Zm00001d031572	Zm00001d039750
Zm00001d024547	Zm00001d052525
Zm00001d033404	Zm00001d003252
Zm00001d018731	Zm00001d029263
Zm00001d013003	Zm00001d045862
Zm00001d007188	Zm00001d028386
Zm00001d024522	Zm00001d029163
Zm00001d046981	Zm00001d006287
Zm00001d025720	Zm00001d000005
Zm00001d018776	Zm00001d027706
Zm00001d049860	Zm00001d049552
Zm00001d021934	Zm00001d016237
Zm00001d044065	Zm00001d029142
Zm00001d028413	Zm00001d025886
Zm00001d047209	Zm00001d000418
Zm00001d003601	Zm00001d000418
Zm00001d021019	Zm00001d000418
Zm00001d004857	Zm00001d002523
Zm00001d006791	Zm00001d024783
Zm00001d025060	Zm00001d034124
Zm00001d046632	Zm00001d052843
Zm00001d023636	Zm00001d053155
Zm00001d021799	Zm00001d011149
Zm00001d050669	Zm00001d024158
Zm00001d037140	Zm00001d044581
Zm00001d007191	Zm00001d053055
Zm00001d046402	Zm00001d018401
Zm00001d033834	Zm00001d006717
Zm00001d002754	Zm00001d052185
Zm00001d048647	Zm00001d024903
Zm00001d043921	Zm00001d022259
Zm00001d017391	Zm00001d014813
Zm00001d033314	Zm00001d032132
Zm00001d013385	Zm00001d033210
Zm00001d020834	Zm00001d007043
Zm00001d017642	Zm00001d044017
Zm00001d025770	Zm00001d013892
Zm00001d035234	Zm00001d036386
Zm00001d036297	Zm00001d008759
Zm00001d028667	Zm00001d044181
Zm00001d042287	Zm00001d031640
Zm00001d026540	Zm00001d007758
Zm00001d039750	Zm00001d041627
Zm00001d048404	Zm00001d037234
Zm00001d023294	Zm00001d023294
Zm00001d007339	Zm00001d018180
Zm00001d011355	Zm00001d048453
Zm00001d027587	Zm00001d015963
Zm00001d011134	Zm00001d011134
Zm00001d018742	Zm00001d038290
Zm00001d037140	Zm00001d043324
Zm00001d016361	Zm00001d006417
Zm00001d025864	Zm00001d025751
Zm00001d008612	Zm00001d048102
Zm00001d052112	Zm00001d033648
Zm00001d036726	Zm00001d028142
Zm00001d031463	Zm00001d007807
Zm00001d024268	Zm00001d000350
Zm00001d021296	Zm00001d022259
Zm00001d027546	Zm00001d002452
Zm00001d023289	Zm00001d045101
Zm00001d037315	Zm00001d007942
Zm00001d021236	Zm00001d021236
Zm00001d041491	Zm00001d028454
Zm00001d008308	Zm00001d043089
Zm00001d041472	Zm00001d047772
Zm00001d005055	Zm00001d025201
Zm00001d014013	Zm00001d025201
Zm00001d027874	Zm00001d025201
Zm00001d043116	Zm00001d025201
Zm00001d043922	Zm00001d025201
Zm00001d034571	Zm00001d025201
Zm00001d050948	Zm00001d025201
Zm00001d051697	Zm00001d025201
Zm00001d043687	Zm00001d025201
Zm00001d034596	Zm00001d010594
Zm00001d010842	Zm00001d038620
Zm00001d041489	Zm00001d047869
Zm00001d027939	Zm00001d026004
Zm00001d047519	Zm00001d011789
Zm00001d027987	Zm00001d007189
Zm00001d006001	Zm00001d009005
Zm00001d021362	Zm00001d021452
Zm00001d020460	Zm00001d022489
Zm00001d031109	Zm00001d017968
Zm00001d047170	Zm00001d006610
Zm00001d045804	Zm00001d007190
Zm00001d028995	Zm00001d014727
Zm00001d043116	Zm00001d037915
Zm00001d010785	Zm00001d037915
Zm00001d040426	Zm00001d038113
Zm00001d036297	Zm00001d037198
Zm00001d036214	Zm00001d037198
Zm00001d046751	Zm00001d037198
Zm00001d046354	Zm00001d011188
Zm00001d028524	Zm00001d047759
Zm00001d033553	Zm00001d029973
Zm00001d027939	Zm00001d037781
Zm00001d008403	Zm00001d032178
Zm00001d024883	Zm00001d024883
Zm00001d002562	Zm00001d020725
Zm00001d020242	Zm00001d013449
Zm00001d048227	Zm00001d052224
Zm00001d024324	Zm00001d002292
Zm00001d009435	Zm00001d019667
Zm00001d008793	Zm00001d043365
Zm00001d021988	Zm00001d035133
Zm00001d041935	Zm00001d013523
Zm00001d013555	Zm00001d014764
Zm00001d038013	Zm00001d038775
Zm00001d020430	Zm00001d019423
Zm00001d044065	Zm00001d010530
Zm00001d034571	Zm00001d044078
Zm00001d012527	Zm00001d012428
Zm00001d004541	Zm00001d003203
Zm00001d038311	Zm00001d027810
Zm00001d018208	Zm00001d033211
Zm00001d032206	Zm00001d006360
Zm00001d017147	Zm00001d017215
Zm00001d020941	Zm00001d032526
Zm00001d027492	Zm00001d051143
Zm00001d018208	Zm00001d005179
Zm00001d020137	Zm00001d018201
Zm00001d037334	Zm00001d044078
Zm00001d039750	Zm00001d044078
Zm00001d038357	Zm00001d011953
Zm00001d015421	Zm00001d008597
Zm00001d021927	Zm00001d052031
Zm00001d033848	Zm00001d039267
Zm00001d036796	Zm00001d039061
Zm00001d019166	Zm00001d039597
Zm00001d038221	Zm00001d011831
Zm00001d034888	Zm00001d036494
Zm00001d028995	Zm00001d005306
Zm00001d008229	Zm00001d028018
Zm00001d020569	Zm00001d002498
Zm00001d004541	Zm00001d017418
Zm00001d052883	Zm00001d027816
Zm00001d043950	Zm00001d006454
Zm00001d009668	Zm00001d014665
Zm00001d029711	Zm00001d039383
Zm00001d027317	Zm00001d038321
Zm00001d021761	Zm00001d023694
Zm00001d039006	Zm00001d009772
Zm00001d029402	Zm00001d012666
Zm00001d043921	Zm00001d045302
Zm00001d021019	Zm00001d011297
Zm00001d053855	Zm00001d006221
Zm00001d030911	Zm00001d002718
Zm00001d015265	Zm00001d003251
Zm00001d010933	Zm00001d028653
Zm00001d015515	Zm00001d028620
Zm00001d021932	Zm00001d041179
Zm00001d038338	Zm00001d005250
Zm00001d009066	Zm00001d002821
Zm00001d012294	Zm00001d002821
Zm00001d036536	Zm00001d022509
Zm00001d020492	Zm00001d005002
Zm00001d018081	Zm00001d005002
Zm00001d019207	Zm00001d005002
Zm00001d038001	Zm00001d005002
Zm00001d046564	Zm00001d005002
Zm00001d026191	Zm00001d005002
Zm00001d017986	Zm00001d006762
Zm00001d031625	Zm00001d027886
Zm00001d046564	Zm00001d039782
Zm00001d005875	Zm00001d039782
Zm00001d026113	Zm00001d050032
Zm00001d034571	Zm00001d033878
Zm00001d040464	Zm00001d026426
Zm00001d022628	Zm00001d034546
Zm00001d027587	Zm00001d033490
Zm00001d051371	Zm00001d033490
Zm00001d047976	Zm00001d033231
Zm00001d005760	Zm00001d010649
Zm00001d023669	Zm00001d043166
Zm00001d008190	Zm00001d029654
Zm00001d043153	Zm00001d047054
Zm00001d021790	Zm00001d033878
Zm00001d043937	Zm00001d033878
Zm00001d039750	Zm00001d033878
Zm00001d009715	Zm00001d016062
Zm00001d037994	Zm00001d016062
Zm00001d031463	Zm00001d032663
Zm00001d002754	Zm00001d008334
Zm00001d038281	Zm00001d051001
Zm00001d042907	Zm00001d007153
Zm00001d041981	Zm00001d052390
Zm00001d039019	Zm00001d052390
Zm00001d038451	Zm00001d048583
Zm00001d002829	Zm00001d033129
Zm00001d027317	Zm00001d005624
Zm00001d011406	Zm00001d012432
Zm00001d032384	Zm00001d037446
Zm00001d049137	Zm00001d007187
Zm00001d001879	Zm00001d026590
Zm00001d031109	Zm00001d048883
Zm00001d026351	Zm00001d048883
Zm00001d045581	Zm00001d048883
Zm00001d025205	Zm00001d048883
Zm00001d023659	Zm00001d048883
Zm00001d017712	Zm00001d048883
Zm00001d040004	Zm00001d048883
Zm00001d052390	Zm00001d048883
Zm00001d034639	Zm00001d048883
Zm00001d002760	Zm00001d048883
Zm00001d046246	Zm00001d050032
Zm00001d047182	Zm00001d008283
Zm00001d040464	Zm00001d031640
Zm00001d026485	Zm00001d020445
Zm00001d033815	Zm00001d017939
Zm00001d022461	Zm00001d050032
Zm00001d027461	Zm00001d050032
Zm00001d024488	Zm00001d050032
Zm00001d046651	Zm00001d050032
Zm00001d031861	Zm00001d050032
Zm00001d051371	Zm00001d050032
Zm00001d009160	Zm00001d050032
Zm00001d042920	Zm00001d050032
Zm00001d025684	Zm00001d050032
Zm00001d002661	Zm00001d050032
Zm00001d021191	Zm00001d050032
Zm00001d033314	Zm00001d048741
Zm00001d002143	Zm00001d027756
Zm00001d046967	Zm00001d046717
Zm00001d045600	Zm00001d000288
Zm00001d033412	Zm00001d034675
Zm00001d041397	Zm00001d001843
Zm00001d020938	Zm00001d012818
Zm00001d027874	Zm00001d012818
Zm00001d021748	Zm00001d020651
Zm00001d006091	Zm00001d027425
Zm00001d012296	Zm00001d047054
Zm00001d049692	Zm00001d052767
Zm00001d033987	Zm00001d048759
Zm00001d045477	Zm00001d031280
Zm00001d051269	Zm00001d034878
Zm00001d008812	Zm00001d006682
Zm00001d014405	Zm00001d010053
Zm00001d035701	Zm00001d044281
Zm00001d053151	Zm00001d034723
Zm00001d023336	Zm00001d031484
Zm00001d027419	Zm00001d020697
Zm00001d051480	Zm00001d051387
Zm00001d043248	Zm00001d029628
Zm00001d051788	Zm00001d010832
Zm00001d011669	Zm00001d010832
Zm00001d017207	Zm00001d017207
Zm00001d037117	Zm00001d013409
Zm00001d035053	Zm00001d042211
Zm00001d042263	Zm00001d024891
Zm00001d029586	Zm00001d040649
Zm00001d050669	Zm00001d040166
Zm00001d050551	Zm00001d027837
Zm00001d038698	Zm00001d006596
Zm00001d037165	Zm00001d052978
Zm00001d024041	Zm00001d028372
Zm00001d019734	Zm00001d014789
Zm00001d008322	Zm00001d014659
Zm00001d024532	Zm00001d040686
Zm00001d002867	Zm00001d036918
Zm00001d027939	Zm00001d052074
Zm00001d031008	Zm00001d003258
Zm00001d031064	Zm00001d045491
Zm00001d040464	Zm00001d032789
Zm00001d002747	Zm00001d015012
Zm00001d042560	Zm00001d044038
Zm00001d025720	Zm00001d004728
Zm00001d005798	Zm00001d005798
Zm00001d021296	Zm00001d029499
Zm00001d045112	Zm00001d034255
Zm00001d011969	Zm00001d032922
Zm00001d023927	Zm00001d040393
Zm00001d036551	Zm00001d020659
Zm00001d027546	Zm00001d033925
Zm00001d044272	Zm00001d017126
Zm00001d028625	Zm00001d011992
Zm00001d020972	Zm00001d050978
Zm00001d024324	Zm00001d036761
Zm00001d035457	Zm00001d015292
Zm00001d049094	Zm00001d023462
Zm00001d034073	Zm00001d045657
Zm00001d033412	Zm00001d021579
Zm00001d019207	Zm00001d043486
Zm00001d014656	Zm00001d051016
Zm00001d037098	Zm00001d048047
Zm00001d032194	Zm00001d050550
Zm00001d052725	Zm00001d020984
Zm00001d001838	Zm00001d020984
Zm00001d002654	Zm00001d020984
Zm00001d040189	Zm00001d020984
Zm00001d041935	Zm00001d020984
Zm00001d040464	Zm00001d022527
Zm00001d048601	Zm00001d002369
Zm00001d034872	Zm00001d009761
Zm00001d011771	Zm00001d021667
Zm00001d010907	Zm00001d047273
Zm00001d049173	Zm00001d016581
Zm00001d045112	Zm00001d036092
Zm00001d024644	Zm00001d025375
Zm00001d009939	Zm00001d034601
Zm00001d004358	Zm00001d040702
Zm00001d011730	Zm00001d050216
Zm00001d038832	Zm00001d050187
Zm00001d044242	Zm00001d021282
Zm00001d003064	Zm00001d030343
Zm00001d024160	Zm00001d050965
Zm00001d021927	Zm00001d038489
Zm00001d048046	Zm00001d015992
Zm00001d022526	Zm00001d010814
Zm00001d040527	Zm00001d038692
Zm00001d029875	Zm00001d014608
Zm00001d010131	Zm00001d011393
Zm00001d034965	Zm00001d010705
Zm00001d014814	Zm00001d011483
Zm00001d034872	Zm00001d025278
Zm00001d033267	Zm00001d021291
Zm00001d038013	Zm00001d042492
Zm00001d002545	Zm00001d005343
Zm00001d006027	Zm00001d019277
Zm00001d036356	Zm00001d024037
Zm00001d008399	Zm00001d013314
Zm00001d025275	Zm00001d016765
Zm00001d046740	Zm00001d018937
Zm00001d002285	Zm00001d034017
Zm00001d017592	Zm00001d021208
Zm00001d035512	Zm00001d033706
Zm00001d018255	Zm00001d024477
Zm00001d020837	Zm00001d043722
Zm00001d047216	Zm00001d044132
Zm00001d013385	Zm00001d034761
Zm00001d049800	Zm00001d051809
Zm00001d010987	Zm00001d025953
Zm00001d015468	Zm00001d032060
Zm00001d007840	Zm00001d046948
Zm00001d026540	Zm00001d002504
Zm00001d035605	Zm00001d028691
Zm00001d020804	Zm00001d042613
Zm00001d033246	Zm00001d045218
Zm00001d051149	Zm00001d035100
Zm00001d002449	Zm00001d047271
Zm00001d042618	Zm00001d034872
Zm00001d002761	Zm00001d011419
Zm00001d045887	Zm00001d005169
Zm00001d009435	Zm00001d042961
Zm00001d008403	Zm00001d044386
Zm00001d028413	Zm00001d044386
Zm00001d050893	Zm00001d006328
Zm00001d018255	Zm00001d033225
Zm00001d002405	Zm00001d033225
Zm00001d046718	Zm00001d033225
Zm00001d005871	Zm00001d045113
Zm00001d025770	Zm00001d016465
Zm00001d029064	Zm00001d033167
Zm00001d011515	Zm00001d017449
Zm00001d048493	Zm00001d052318
Zm00001d005244	Zm00001d004259
Zm00001d034145	Zm00001d021931
Zm00001d043696	Zm00001d021841
Zm00001d040186	Zm00001d036447
Zm00001d018081	Zm00001d017460
Zm00001d012379	Zm00001d003895
Zm00001d038221	Zm00001d013115
Zm00001d010785	Zm00001d020590
Zm00001d039496	Zm00001d000092
Zm00001d021296	Zm00001d000092
Zm00001d011555	Zm00001d000092
Zm00001d036356	Zm00001d002971
Zm00001d003657	Zm00001d021753
Zm00001d051018	Zm00001d016738
Zm00001d050669	Zm00001d016738
Zm00001d035470	Zm00001d049166
Zm00001d031861	Zm00001d004363
Zm00001d043231	Zm00001d004363
Zm00001d050669	Zm00001d004363
Zm00001d022461	Zm00001d004363
Zm00001d052750	Zm00001d046322
Zm00001d021207	Zm00001d046813
Zm00001d037607	Zm00001d050315
Zm00001d046805	Zm00001d048472
Zm00001d037158	Zm00001d033465
Zm00001d030532	Zm00001d025846
Zm00001d028445	Zm00001d052233
Zm00001d026046	Zm00001d052800
Zm00001d035965	Zm00001d017336
Zm00001d021423	Zm00001d003310
Zm00001d031673	Zm00001d014007
Zm00001d025930	Zm00001d051946
Zm00001d053369	Zm00001d045385
Zm00001d006091	Zm00001d011941
Zm00001d033870	Zm00001d008874
Zm00001d027679	Zm00001d047998
Zm00001d040464	Zm00001d042050
Zm00001d037098	Zm00001d025997
Zm00001d001838	Zm00001d006533
Zm00001d025684	Zm00001d006533
Zm00001d046223	Zm00001d019700
Zm00001d035605	Zm00001d007835
Zm00001d036364	Zm00001d024421
Zm00001d018208	Zm00001d017783
Zm00001d020490	Zm00001d021788
Zm00001d027852	Zm00001d009075
Zm00001d049000	Zm00001d051406
Zm00001d048046	Zm00001d018445
Zm00001d017602	Zm00001d018936
Zm00001d053195	Zm00001d047340
Zm00001d004007	Zm00001d045009
Zm00001d023931	Zm00001d025338
Zm00001d035457	Zm00001d025338
Zm00001d006945	Zm00001d025338
Zm00001d005760	Zm00001d025338
Zm00001d011555	Zm00001d025338
Zm00001d050350	Zm00001d025338
Zm00001d050893	Zm00001d025338
Zm00001d041445	Zm00001d025659
Zm00001d022227	Zm00001d016303
Zm00001d043243	Zm00001d026614
Zm00001d024905	Zm00001d023262
Zm00001d031109	Zm00001d020583
Zm00001d027431	Zm00001d020583
Zm00001d034872	Zm00001d020583
Zm00001d002620	Zm00001d020583
Zm00001d026684	Zm00001d028173
Zm00001d030577	Zm00001d018826
Zm00001d016520	Zm00001d045220
Zm00001d010048	Zm00001d038085
Zm00001d049294	Zm00001d029978
Zm00001d017702	Zm00001d050793
Zm00001d021932	Zm00001d036648
Zm00001d049158	Zm00001d007045
Zm00001d007311	Zm00001d051896
Zm00001d002234	Zm00001d028572
Zm00001d040621	Zm00001d042580
Zm00001d024783	Zm00001d049641
Zm00001d049678	Zm00001d023804
Zm00001d015226	Zm00001d039098
Zm00001d029963	Zm00001d007045
Zm00001d043921	Zm00001d007045
Zm00001d046664	Zm00001d018758
Zm00001d006169	Zm00001d045359
Zm00001d004541	Zm00001d049232
Zm00001d046126	Zm00001d008592
Zm00001d025684	Zm00001d019155
Zm00001d041923	Zm00001d004737
Zm00001d049678	Zm00001d017852
Zm00001d026175	Zm00001d026273
Zm00001d029875	Zm00001d047857
Zm00001d050861	Zm00001d032748
Zm00001d051269	Zm00001d019950
Zm00001d031182	Zm00001d024572
Zm00001d021069	Zm00001d033292
Zm00001d023507	Zm00001d022546
Zm00001d041444	Zm00001d002346
Zm00001d050551	Zm00001d003085
Zm00001d011745	Zm00001d020434
Zm00001d002799	Zm00001d013066
Zm00001d035512	Zm00001d007962
Zm00001d048474	Zm00001d046438
Zm00001d011597	Zm00001d028771
Zm00001d014938	Zm00001d016770
Zm00001d020947	Zm00001d054032
Zm00001d050242	Zm00001d011966
Zm00001d022099	Zm00001d025040
Zm00001d044081	Zm00001d013047
Zm00001d018178	Zm00001d003291
Zm00001d026628	Zm00001d021687
Zm00001d037315	Zm00001d013597
Zm00001d046783	Zm00001d034894
Zm00001d051527	Zm00001d028875
Zm00001d008602	Zm00001d005986
Zm00001d037356	Zm00001d036148
Zm00001d045212	Zm00001d025827
Zm00001d013724	Zm00001d019426
Zm00001d048412	Zm00001d053713
Zm00001d026017	Zm00001d046118
Zm00001d020460	Zm00001d005251
Zm00001d004007	Zm00001d005251
Zm00001d024160	Zm00001d010796
Zm00001d037140	Zm00001d010719
Zm00001d009103	Zm00001d050616
Zm00001d048004	Zm00001d038208
Zm00001d013119	Zm00001d008559
Zm00001d011745	Zm00001d011945
Zm00001d018305	Zm00001d022598
Zm00001d037769	Zm00001d045220
Zm00001d053855	Zm00001d029980
Zm00001d042736	Zm00001d045220
Zm00001d039004	Zm00001d045220
Zm00001d049678	Zm00001d045220
Zm00001d040426	Zm00001d051415
Zm00001d023465	Zm00001d051590
Zm00001d016119	Zm00001d025754
Zm00001d041277	Zm00001d025754
Zm00001d002452	Zm00001d025754
Zm00001d036050	Zm00001d025754
Zm00001d003064	Zm00001d013886
Zm00001d046568	Zm00001d050022
Zm00001d028216	Zm00001d033240
Zm00001d052405	Zm00001d041697
Zm00001d002843	Zm00001d041697
Zm00001d043116	Zm00001d041697
Zm00001d010785	Zm00001d041697
Zm00001d028986	Zm00001d041697
Zm00001d042396	Zm00001d041697
Zm00001d032683	Zm00001d041697
Zm00001d036148	Zm00001d047330
Zm00001d037786	Zm00001d013595
Zm00001d023636	Zm00001d025124
Zm00001d012285	Zm00001d038408
Zm00001d042463	Zm00001d002380
Zm00001d008735	Zm00001d023290
Zm00001d050185	Zm00001d029703
Zm00001d045477	Zm00001d018599
Zm00001d021790	Zm00001d045436
Zm00001d031561	Zm00001d045436
Zm00001d042920	Zm00001d048520
Zm00001d003180	Zm00001d043843
Zm00001d028919	Zm00001d033795
Zm00001d002482	Zm00001d004754
Zm00001d029020	Zm00001d049174
Zm00001d034891	Zm00001d049174
Zm00001d026231	Zm00001d016034
Zm00001d013801	Zm00001d024659
Zm00001d046651	Zm00001d024659
Zm00001d032384	Zm00001d053682
Zm00001d050893	Zm00001d012819
Zm00001d047182	Zm00001d012819
Zm00001d005888	Zm00001d012819
Zm00001d009622	Zm00001d012819
Zm00001d043474	Zm00001d012819
Zm00001d039531	Zm00001d015599
Zm00001d048588	Zm00001d038007
Zm00001d046947	Zm00001d049080
Zm00001d027709	Zm00001d034558
Zm00001d037836	Zm00001d045482
Zm00001d041866	Zm00001d029573
Zm00001d014507	Zm00001d009567
Zm00001d049158	Zm00001d009567
Zm00001d049678	Zm00001d009567
Zm00001d031272	Zm00001d011393
Zm00001d038013	Zm00001d008491
Zm00001d034163	Zm00001d008847
Zm00001d020982	Zm00001d026490
Zm00001d005888	Zm00001d042276
Zm00001d049158	Zm00001d042276
Zm00001d050350	Zm00001d042276
Zm00001d024630	Zm00001d042276
Zm00001d004007	Zm00001d025541
Zm00001d037098	Zm00001d032322
Zm00001d037769	Zm00001d041596
Zm00001d046783	Zm00001d038088
Zm00001d020025	Zm00001d051543
Zm00001d036494	Zm00001d048190
Zm00001d034163	Zm00001d007479
Zm00001d049860	Zm00001d042333
Zm00001d000247	Zm00001d036827
Zm00001d045477	Zm00001d012752
Zm00001d049158	Zm00001d024933
Zm00001d003180	Zm00001d018718
Zm00001d041489	Zm00001d044615
Zm00001d029020	Zm00001d007729
Zm00001d027510	Zm00001d007729
Zm00001d053855	Zm00001d039255
Zm00001d049581	Zm00001d030947
Zm00001d044463	Zm00001d034317
Zm00001d031655	Zm00001d027318
Zm00001d048527	Zm00001d048527
Zm00001d014843	Zm00001d033464
Zm00001d035439	Zm00001d017617
Zm00001d011139	Zm00001d046170
Zm00001d043569	Zm00001d021752
Zm00001d043491	Zm00001d005789
Zm00001d018305	Zm00001d029582
Zm00001d018776	Zm00001d032798
Zm00001d047559	Zm00001d018340
Zm00001d046402	Zm00001d033366
Zm00001d011712	Zm00001d032610
Zm00001d042396	Zm00001d032610
Zm00001d051451	Zm00001d017874
Zm00001d031796	Zm00001d011589
Zm00001d022256	Zm00001d035139
Zm00001d036648	Zm00001d003509
Zm00001d038693	Zm00001d016549
Zm00001d052288	Zm00001d011741
Zm00001d054038	Zm00001d020344
Zm00001d043205	Zm00001d016720
Zm00001d013399	Zm00001d007858
Zm00001d053220	Zm00001d052581
Zm00001d006744	Zm00001d052581
Zm00001d010574	Zm00001d044188
Zm00001d014201	Zm00001d008569
Zm00001d002747	Zm00001d011095
Zm00001d043243	Zm00001d025675
Zm00001d010617	Zm00001d018855
Zm00001d002285	Zm00001d018855
Zm00001d043922	Zm00001d000434
Zm00001d021932	Zm00001d033374
Zm00001d018208	Zm00001d053446
Zm00001d046664	Zm00001d011384
Zm00001d018255	Zm00001d007967
Zm00001d051216	Zm00001d053173
Zm00001d053682	Zm00001d006731
Zm00001d014656	Zm00001d013030
Zm00001d020932	Zm00001d048610
Zm00001d007436	Zm00001d026612
Zm00001d031416	Zm00001d014032
Zm00001d048448	Zm00001d014032
Zm00001d033075	Zm00001d020364
Zm00001d053210	Zm00001d033296
Zm00001d013357	Zm00001d008932
Zm00001d020834	Zm00001d033787
Zm00001d033870	Zm00001d033328
Zm00001d034163	Zm00001d043843
Zm00001d044194	Zm00001d034855
Zm00001d012746	Zm00001d038004
Zm00001d046981	Zm00001d018903
Zm00001d020923	Zm00001d052363
Zm00001d039437	Zm00001d052363
Zm00001d013676	Zm00001d051474
Zm00001d032175	Zm00001d047504
Zm00001d010658	Zm00001d029293
Zm00001d031109	Zm00001d034277
Zm00001d031092	Zm00001d034277
Zm00001d041981	Zm00001d007610
Zm00001d053020	Zm00001d011476
Zm00001d050443	Zm00001d011680
Zm00001d003195	Zm00001d002475
Zm00001d029963	Zm00001d044826
Zm00001d005028	Zm00001d028941
Zm00001d002754	Zm00001d051628
Zm00001d017782	Zm00001d009431
Zm00001d004095	Zm00001d009431
Zm00001d007188	Zm00001d009431
Zm00001d005029	Zm00001d009431
Zm00001d040775	Zm00001d009431
Zm00001d015407	Zm00001d009431
Zm00001d017462	Zm00001d009431
Zm00001d017409	Zm00001d009431
Zm00001d040301	Zm00001d009431
Zm00001d007382	Zm00001d012161
Zm00001d025757	Zm00001d049099
Zm00001d040186	Zm00001d017049
Zm00001d050669	Zm00001d037009
Zm00001d011847	Zm00001d010994
Zm00001d017243	Zm00001d034049
Zm00001d037769	Zm00001d018629
Zm00001d036536	Zm00001d018629
Zm00001d043474	Zm00001d018629
Zm00001d053442	Zm00001d047186
Zm00001d029586	Zm00001d026605
Zm00001d045375	Zm00001d026605
Zm00001d017559	Zm00001d020969
Zm00001d049443	Zm00001d026572
Zm00001d002929	Zm00001d040112
Zm00001d028304	Zm00001d045027
Zm00001d002649	Zm00001d050903
Zm00001d027425	Zm00001d027768
Zm00001d048590	Zm00001d014952
Zm00001d016957	Zm00001d016022
Zm00001d042736	Zm00001d010649
Zm00001d033347	Zm00001d015744
Zm00001d042396	Zm00001d033019
Zm00001d032999	Zm00001d042503
Zm00001d020136	Zm00001d014518
Zm00001d021537	Zm00001d042504
Zm00001d010948	Zm00001d046629
Zm00001d033815	Zm00001d039770
Zm00001d011748	Zm00001d044506
Zm00001d041445	Zm00001d029968
Zm00001d002562	Zm00001d039770
Zm00001d022259	Zm00001d039770
Zm00001d039437	Zm00001d039770
Zm00001d032179	Zm00001d039770
Zm00001d023927	Zm00001d039770
Zm00001d034212	Zm00001d020828
Zm00001d049581	Zm00001d027748
Zm00001d022461	Zm00001d027587
Zm00001d040775	Zm00001d027587
Zm00001d018971	Zm00001d027587
Zm00001d011413	Zm00001d003009
Zm00001d012719	Zm00001d039619
Zm00001d041935	Zm00001d022444
Zm00001d013827	Zm00001d011638
Zm00001d049294	Zm00001d003009
Zm00001d051140	Zm00001d003009
Zm00001d042920	Zm00001d005984
Zm00001d010175	Zm00001d019259
Zm00001d040004	Zm00001d019259
Zm00001d031182	Zm00001d017920
Zm00001d026203	Zm00001d003485
Zm00001d047976	Zm00001d036035
Zm00001d024200	Zm00001d005765
Zm00001d005208	Zm00001d022081
Zm00001d042492	Zm00001d002899
Zm00001d006701	Zm00001d001996
Zm00001d038013	Zm00001d021046
Zm00001d048682	Zm00001d021046
Zm00001d020790	Zm00001d021046
Zm00001d027939	Zm00001d021046
Zm00001d008817	Zm00001d043610
Zm00001d034145	Zm00001d043610
Zm00001d008528	Zm00001d005977
Zm00001d000236	Zm00001d039542
Zm00001d043687	Zm00001d012259
Zm00001d037605	Zm00001d040290
Zm00001d038504	Zm00001d024292
Zm00001d050893	Zm00001d015092
Zm00001d048623	Zm00001d041476
Zm00001d006701	Zm00001d026415
Zm00001d048604	Zm00001d044389
Zm00001d009468	Zm00001d033090
Zm00001d027987	Zm00001d041781
Zm00001d024488	Zm00001d016394
Zm00001d045212	Zm00001d016394
Zm00001d046246	Zm00001d039038
Zm00001d012419	Zm00001d020364
Zm00001d021516	Zm00001d051787
Zm00001d008612	Zm00001d018969
Zm00001d043687	Zm00001d042605
Zm00001d045112	Zm00001d026337
Zm00001d050023	Zm00001d049550
Zm00001d009435	Zm00001d008805
Zm00001d026351	Zm00001d052233
Zm00001d031625	Zm00001d031929
Zm00001d017391	Zm00001d015234
Zm00001d043153	Zm00001d002184
Zm00001d003064	Zm00001d049299
Zm00001d033987	Zm00001d049299
Zm00001d010658	Zm00001d019477
Zm00001d048004	Zm00001d007585
Zm00001d045044	Zm00001d021018
Zm00001d033407	Zm00001d002904
Zm00001d020492	Zm00001d002025
Zm00001d005964	Zm00001d051741
Zm00001d000236	Zm00001d001813
Zm00001d010785	Zm00001d040290
Zm00001d016604	Zm00001d040290
Zm00001d039383	Zm00001d018343
Zm00001d028217	Zm00001d019250
Zm00001d053220	Zm00001d002099
Zm00001d026351	Zm00001d045405
Zm00001d031655	Zm00001d007302
Zm00001d024543	Zm00001d046718
Zm00001d008612	Zm00001d036175
Zm00001d005244	Zm00001d003675
Zm00001d038355	Zm00001d036196
Zm00001d033413	Zm00001d034528
Zm00001d038451	Zm00001d029393
Zm00001d018255	Zm00001d029768
Zm00001d009646	Zm00001d029879
Zm00001d008869	Zm00001d029879
Zm00001d046323	Zm00001d042025
Zm00001d003822	Zm00001d044129
Zm00001d033075	Zm00001d044129
Zm00001d029963	Zm00001d044129
Zm00001d005969	Zm00001d048507
Zm00001d009103	Zm00001d040536
Zm00001d037140	Zm00001d052489
Zm00001d021932	Zm00001d054069
Zm00001d033876	Zm00001d041994
Zm00001d008528	Zm00001d051902
Zm00001d010634	Zm00001d044422
Zm00001d049094	Zm00001d015474
Zm00001d047330	Zm00001d028653
Zm00001d046323	Zm00001d022081
Zm00001d033262	Zm00001d022081
Zm00001d015549	Zm00001d022081
Zm00001d028380	Zm00001d022081
Zm00001d036632	Zm00001d022081
Zm00001d031487	Zm00001d022081
Zm00001d043902	Zm00001d022081
Zm00001d018571	Zm00001d022081
Zm00001d048400	Zm00001d022081
Zm00001d051700	Zm00001d022081
Zm00001d006293	Zm00001d048816
Zm00001d023669	Zm00001d048816
Zm00001d040301	Zm00001d048816
Zm00001d002843	Zm00001d033823
Zm00001d041791	Zm00001d007951
Zm00001d014405	Zm00001d026402
Zm00001d035084	Zm00001d023575
Zm00001d035076	Zm00001d023575
Zm00001d047182	Zm00001d045396
Zm00001d016873	Zm00001d045396
Zm00001d043921	Zm00001d045396
Zm00001d049173	Zm00001d013252
Zm00001d006319	Zm00001d031017
Zm00001d042288	Zm00001d031017
Zm00001d030897	Zm00001d038996
Zm00001d031009	Zm00001d022554
Zm00001d010812	Zm00001d007631
Zm00001d049137	Zm00001d021537
Zm00001d031625	Zm00001d025165
Zm00001d049870	Zm00001d015225
Zm00001d010713	Zm00001d014849
Zm00001d037274	Zm00001d038980
Zm00001d020823	Zm00001d035394
Zm00001d034163	Zm00001d038768
Zm00001d003195	Zm00001d008651
Zm00001d011355	Zm00001d016770
Zm00001d031061	Zm00001d024676
Zm00001d047182	Zm00001d046915
Zm00001d049870	Zm00001d046915
Zm00001d006065	Zm00001d048625
Zm00001d006157	Zm00001d025862
Zm00001d010956	Zm00001d016274
Zm00001d013259	Zm00001d049902
Zm00001d033314	Zm00001d042725
Zm00001d029512	Zm00001d005793
Zm00001d023669	Zm00001d008651
Zm00001d012260	Zm00001d008651
Zm00001d041920	Zm00001d008651
Zm00001d014698	Zm00001d008651
Zm00001d021236	Zm00001d008651
Zm00001d003162	Zm00001d008651
Zm00001d012337	Zm00001d008651
Zm00001d041740	Zm00001d008651
Zm00001d050669	Zm00001d008651
Zm00001d017147	Zm00001d008651
Zm00001d012049	Zm00001d008651
Zm00001d021069	Zm00001d008651
Zm00001d053151	Zm00001d046915
Zm00001d044546	Zm00001d046915
Zm00001d027623	Zm00001d046915
Zm00001d024630	Zm00001d046915
Zm00001d005841	Zm00001d046915
Zm00001d033413	Zm00001d017857
Zm00001d033379	Zm00001d012504
Zm00001d030577	Zm00001d035323
Zm00001d008800	Zm00001d011766
Zm00001d023558	Zm00001d048201
Zm00001d008612	Zm00001d007302
Zm00001d004358	Zm00001d051995
Zm00001d035224	Zm00001d006860
Zm00001d052112	Zm00001d007679
Zm00001d030858	Zm00001d037747
Zm00001d025864	Zm00001d034781
Zm00001d006682	Zm00001d008297
Zm00001d029512	Zm00001d046649
Zm00001d036536	Zm00001d039488
Zm00001d016873	Zm00001d039488
Zm00001d047334	Zm00001d035394
Zm00001d052543	Zm00001d035394
Zm00001d048603	Zm00001d035394
Zm00001d038216	Zm00001d035394
Zm00001d010812	Zm00001d035394
Zm00001d017591	Zm00001d035394
Zm00001d039764	Zm00001d035394
Zm00001d043950	Zm00001d020332
Zm00001d006451	Zm00001d012379
Zm00001d044194	Zm00001d028894
Zm00001d043131	Zm00001d018971
Zm00001d008735	Zm00001d018971
Zm00001d024488	Zm00001d018971
Zm00001d006319	Zm00001d018971
Zm00001d021537	Zm00001d018971
Zm00001d031092	Zm00001d017968
Zm00001d038994	Zm00001d042026
Zm00001d023788	Zm00001d024938
Zm00001d012719	Zm00001d018710
Zm00001d051891	Zm00001d018710
Zm00001d025953	Zm00001d018710
Zm00001d052804	Zm00001d009858
Zm00001d021236	Zm00001d042906
Zm00001d039496	Zm00001d042906
Zm00001d009715	Zm00001d042906
Zm00001d043474	Zm00001d042906
Zm00001d023927	Zm00001d042906
Zm00001d025864	Zm00001d053087
Zm00001d034298	Zm00001d043125
Zm00001d029963	Zm00001d038466
Zm00001d024905	Zm00001d004478
Zm00001d042062	Zm00001d047676
Zm00001d016052	Zm00001d033023
Zm00001d045661	Zm00001d013076
Zm00001d002618	Zm00001d046454
Zm00001d007311	Zm00001d010825
Zm00001d015243	Zm00001d021877
Zm00001d053855	Zm00001d003031
Zm00001d038357	Zm00001d008789
Zm00001d022530	Zm00001d026535
Zm00001d041472	Zm00001d018011
Zm00001d002143	Zm00001d018011
Zm00001d034651	Zm00001d018011
Zm00001d039750	Zm00001d050948
Zm00001d035053	Zm00001d029130
Zm00001d034163	Zm00001d049387
Zm00001d044940	Zm00001d037420
Zm00001d043431	Zm00001d027355
Zm00001d006065	Zm00001d040997
Zm00001d024200	Zm00001d038071
Zm00001d013331	Zm00001d039483
Zm00001d034984	Zm00001d020740
Zm00001d052543	Zm00001d001841
Zm00001d012823	Zm00001d032535
Zm00001d008578	Zm00001d012662
Zm00001d034163	Zm00001d048153
Zm00001d039002	Zm00001d007089
Zm00001d015421	Zm00001d041191
Zm00001d033246	Zm00001d021426
Zm00001d002285	Zm00001d032798
Zm00001d046405	Zm00001d009407
Zm00001d044162	Zm00001d031222
Zm00001d031064	Zm00001d027392
Zm00001d049295	Zm00001d021642
Zm00001d023788	Zm00001d005584
Zm00001d030995	Zm00001d018325
Zm00001d012419	Zm00001d021611
Zm00001d034145	Zm00001d042116
Zm00001d003162	Zm00001d041474
Zm00001d045044	Zm00001d027517
Zm00001d043904	Zm00001d028838
Zm00001d041445	Zm00001d028782
Zm00001d019734	Zm00001d044937
Zm00001d022424	Zm00001d027656
Zm00001d022526	Zm00001d027656
Zm00001d036356	Zm00001d047382
Zm00001d007465	Zm00001d004465
Zm00001d011355	Zm00001d012510
Zm00001d022295	Zm00001d023797
Zm00001d045661	Zm00001d054089
Zm00001d043116	Zm00001d051474
Zm00001d034515	Zm00001d018428
Zm00001d018260	Zm00001d028924
Zm00001d003180	Zm00001d012546
Zm00001d027677	Zm00001d031328
Zm00001d052380	Zm00001d021898
Zm00001d029402	Zm00001d052864
Zm00001d022530	Zm00001d021690
Zm00001d049165	Zm00001d026668
Zm00001d048412	Zm00001d027790
Zm00001d027924	Zm00001d005674
Zm00001d048046	Zm00001d046554
Zm00001d009646	Zm00001d052066
Zm00001d015243	Zm00001d051053
Zm00001d046740	Zm00001d024225
Zm00001d043060	Zm00001d019320
Zm00001d005888	Zm00001d032776
Zm00001d020683	Zm00001d043026
Zm00001d020540	Zm00001d032776
Zm00001d035076	Zm00001d032776
Zm00001d002005	Zm00001d032776
Zm00001d051520	Zm00001d032776
Zm00001d032032	Zm00001d032776
Zm00001d051267	Zm00001d047804
Zm00001d012255	Zm00001d036650
Zm00001d039694	Zm00001d013399
Zm00001d028984	Zm00001d000112
Zm00001d002829	Zm00001d009352
Zm00001d044463	Zm00001d013375
Zm00001d034751	Zm00001d034196
Zm00001d043696	Zm00001d014689
Zm00001d017778	Zm00001d002625
Zm00001d009193	Zm00001d024981
Zm00001d041853	Zm00001d039841
Zm00001d009030	Zm00001d032821
Zm00001d026113	Zm00001d031979
Zm00001d033673	Zm00001d009054
Zm00001d022259	Zm00001d038599
Zm00001d038801	Zm00001d013461
Zm00001d047559	Zm00001d018961
Zm00001d014405	Zm00001d020014
Zm00001d017591	Zm00001d047639
Zm00001d037221	Zm00001d020344
Zm00001d033957	Zm00001d019358
Zm00001d050023	Zm00001d003172
Zm00001d039306	Zm00001d034429
Zm00001d046937	Zm00001d047888
Zm00001d008695	Zm00001d007255
Zm00001d033848	Zm00001d034237
Zm00001d001838	Zm00001d048849
Zm00001d009646	Zm00001d048849
Zm00001d005757	Zm00001d025687
Zm00001d038812	Zm00001d034446
Zm00001d036356	Zm00001d006057
Zm00001d029896	Zm00001d021960
Zm00001d026120	Zm00001d043600
Zm00001d039250	Zm00001d003895
Zm00001d009468	Zm00001d000028
Zm00001d021988	Zm00001d030790
Zm00001d017908	Zm00001d048857
Zm00001d046405	Zm00001d037229
Zm00001d011237	Zm00001d035888
Zm00001d021089	Zm00001d004728
Zm00001d000358	Zm00001d002950
Zm00001d021932	Zm00001d013111
Zm00001d027530	Zm00001d040111
Zm00001d045887	Zm00001d021882
Zm00001d015759	Zm00001d008805
Zm00001d045044	Zm00001d040660
Zm00001d048623	Zm00001d022254
Zm00001d035076	Zm00001d038476
Zm00001d049158	Zm00001d038476
Zm00001d004889	Zm00001d052651
Zm00001d028216	Zm00001d042713
Zm00001d017908	Zm00001d043226
Zm00001d045581	Zm00001d043226
Zm00001d034945	Zm00001d043226
Zm00001d040651	Zm00001d020783
Zm00001d020408	Zm00001d000305
Zm00001d024488	Zm00001d007169
Zm00001d034571	Zm00001d032019
Zm00001d024488	Zm00001d038473
Zm00001d022259	Zm00001d042082
Zm00001d044785	Zm00001d039900
Zm00001d026088	Zm00001d029674
Zm00001d013661	Zm00001d002075
Zm00001d031717	Zm00001d018791
Zm00001d031061	Zm00001d028980
Zm00001d023424	Zm00001d029558
Zm00001d037941	Zm00001d034915
Zm00001d003412	Zm00001d010232
Zm00001d034145	Zm00001d015292
Zm00001d020569	Zm00001d017801
Zm00001d044785	Zm00001d007267
Zm00001d047587	Zm00001d028105
Zm00001d013074	Zm00001d051681
Zm00001d035907	Zm00001d050222
Zm00001d000236	Zm00001d024418
Zm00001d025770	Zm00001d025745
Zm00001d011413	Zm00001d037097
Zm00001d038338	Zm00001d006238
Zm00001d011515	Zm00001d018791
Zm00001d020495	Zm00001d018791
Zm00001d048046	Zm00001d038981
Zm00001d002649	Zm00001d033847
Zm00001d033898	Zm00001d053251
Zm00001d010634	Zm00001d013745
Zm00001d035965	Zm00001d003836
Zm00001d020790	Zm00001d050383
Zm00001d002288	Zm00001d028004
Zm00001d022628	Zm00001d025799
Zm00001d006619	Zm00001d028536
Zm00001d043248	Zm00001d051681
Zm00001d001936	Zm00001d043338
Zm00001d036648	Zm00001d037367
Zm00001d014378	Zm00001d008297
Zm00001d017422	Zm00001d042922
Zm00001d047170	Zm00001d047170
Zm00001d027924	Zm00001d050948
Zm00001d011712	Zm00001d050948
Zm00001d048227	Zm00001d019149
Zm00001d053163	Zm00001d020528
Zm00001d044538	Zm00001d002590
Zm00001d052621	Zm00001d036735
Zm00001d021946	Zm00001d043652
Zm00001d040464	Zm00001d011311
Zm00001d021285	Zm00001d037668
Zm00001d013827	Zm00001d047612
Zm00001d040611	Zm00001d044729
Zm00001d039185	Zm00001d009270
Zm00001d040611	Zm00001d026361
Zm00001d052405	Zm00001d013658
Zm00001d040362	Zm00001d017751
Zm00001d021998	Zm00001d023210
Zm00001d011058	Zm00001d013247
Zm00001d031135	Zm00001d043851
Zm00001d039260	Zm00001d036830
Zm00001d016732	Zm00001d033297
Zm00001d028984	Zm00001d032370
Zm00001d003176	Zm00001d043708
Zm00001d043153	Zm00001d036718
Zm00001d016154	Zm00001d049226
Zm00001d048603	Zm00001d020727
Zm00001d026197	Zm00001d000006
Zm00001d026204	Zm00001d000006
Zm00001d039267	Zm00001d000006
Zm00001d050897	Zm00001d031179
Zm00001d018421	Zm00001d013468
Zm00001d026543	Zm00001d013468
Zm00001d017513	Zm00001d013468
Zm00001d012280	Zm00001d011669
Zm00001d008882	Zm00001d013092
Zm00001d044272	Zm00001d027596
Zm00001d000112	Zm00001d025793
Zm00001d032694	Zm00001d012474
Zm00001d046981	Zm00001d034855
Zm00001d048603	Zm00001d036895
Zm00001d048682	Zm00001d016406
Zm00001d027431	Zm00001d036902
Zm00001d002799	Zm00001d007956
Zm00001d017366	Zm00001d013390
Zm00001d020136	Zm00001d013390
Zm00001d010232	Zm00001d010232
Zm00001d002828	Zm00001d005424
Zm00001d024230	Zm00001d033925
Zm00001d037994	Zm00001d016873
Zm00001d011237	Zm00001d022309
Zm00001d053163	Zm00001d022309
Zm00001d049094	Zm00001d047898
Zm00001d017480	Zm00001d046681
Zm00001d021191	Zm00001d010325
Zm00001d017366	Zm00001d034365
Zm00001d051267	Zm00001d018601
Zm00001d010987	Zm00001d018601
Zm00001d011237	Zm00001d018601
Zm00001d015226	Zm00001d017689
Zm00001d018097	Zm00001d025483
Zm00001d039019	Zm00001d025483
Zm00001d044162	Zm00001d004895
Zm00001d025479	Zm00001d022504
Zm00001d036118	Zm00001d048155
Zm00001d017986	Zm00001d036010
Zm00001d031009	Zm00001d018180
Zm00001d046246	Zm00001d008898
Zm00001d034947	Zm00001d014491
Zm00001d011730	Zm00001d019700
Zm00001d006702	Zm00001d005765
Zm00001d013385	Zm00001d008581
Zm00001d013895	Zm00001d017514
Zm00001d038355	Zm00001d020941
Zm00001d034282	Zm00001d033903
Zm00001d052357	Zm00001d048560
Zm00001d008853	Zm00001d048560
Zm00001d033987	Zm00001d048560
Zm00001d010812	Zm00001d031813
Zm00001d010730	Zm00001d020973
Zm00001d021019	Zm00001d020405
Zm00001d037769	Zm00001d039648
Zm00001d036148	Zm00001d030944
Zm00001d039006	Zm00001d017728
Zm00001d011712	Zm00001d017728
Zm00001d051697	Zm00001d017728
Zm00001d005055	Zm00001d049975
Zm00001d009674	Zm00001d049975
Zm00001d039750	Zm00001d049975
Zm00001d028777	Zm00001d049975
Zm00001d012296	Zm00001d049975
Zm00001d002025	Zm00001d049975
Zm00001d051697	Zm00001d049975
Zm00001d021236	Zm00001d040212
Zm00001d026684	Zm00001d029429
Zm00001d031109	Zm00001d040212
Zm00001d035076	Zm00001d040212
Zm00001d053210	Zm00001d040212
Zm00001d042736	Zm00001d031213
Zm00001d015407	Zm00001d012572
Zm00001d053151	Zm00001d053841
Zm00001d027431	Zm00001d031213
Zm00001d034277	Zm00001d031213
Zm00001d038878	Zm00001d031213
Zm00001d024547	Zm00001d024268
Zm00001d038843	Zm00001d018507
Zm00001d051697	Zm00001d028004
Zm00001d028995	Zm00001d028439
Zm00001d037029	Zm00001d034027
Zm00001d037334	Zm00001d034027
Zm00001d011712	Zm00001d034027
Zm00001d024410	Zm00001d034027
Zm00001d017908	Zm00001d028826
Zm00001d035323	Zm00001d025362
Zm00001d044259	Zm00001d028130
Zm00001d028986	Zm00001d028004
Zm00001d001879	Zm00001d011049
Zm00001d017480	Zm00001d038442
Zm00001d028625	Zm00001d042530
Zm00001d045375	Zm00001d048631
Zm00001d036364	Zm00001d011938
Zm00001d053967	Zm00001d051681
Zm00001d005016	Zm00001d009779
Zm00001d025281	Zm00001d028303
Zm00001d042396	Zm00001d003938
Zm00001d006835	Zm00001d003938
Zm00001d002288	Zm00001d003938
Zm00001d006065	Zm00001d052292
Zm00001d033945	Zm00001d039454
Zm00001d043915	Zm00001d006789
Zm00001d047752	Zm00001d028357
Zm00001d010175	Zm00001d048776
Zm00001d018605	Zm00001d048776
Zm00001d011692	Zm00001d016731
Zm00001d017391	Zm00001d036797
Zm00001d034163	Zm00001d010341
Zm00001d009193	Zm00001d027643
Zm00001d052254	Zm00001d043195
Zm00001d017420	Zm00001d028726
Zm00001d038013	Zm00001d047701
Zm00001d026017	Zm00001d052079
Zm00001d044259	Zm00001d008345
Zm00001d039475	Zm00001d002854
Zm00001d032502	Zm00001d007947
Zm00001d052883	Zm00001d001814
Zm00001d034298	Zm00001d028375
Zm00001d050893	Zm00001d046404
Zm00001d005057	Zm00001d043762
Zm00001d043968	Zm00001d008230
Zm00001d020595	Zm00001d047779
Zm00001d028537	Zm00001d011457
Zm00001d007191	Zm00001d045295
Zm00001d022550	Zm00001d043366
Zm00001d035470	Zm00001d052378
Zm00001d049678	Zm00001d028187
Zm00001d020982	Zm00001d029141
Zm00001d002452	Zm00001d022155
Zm00001d005951	Zm00001d029415
Zm00001d053749	Zm00001d024816
Zm00001d043116	Zm00001d009772
Zm00001d038001	Zm00001d009772
Zm00001d042396	Zm00001d009772
Zm00001d008612	Zm00001d003984
Zm00001d007840	Zm00001d038318
Zm00001d021423	Zm00001d048354
Zm00001d040536	Zm00001d048354
Zm00001d039383	Zm00001d048354
Zm00001d028962	Zm00001d021805
Zm00001d007382	Zm00001d012880
Zm00001d008190	Zm00001d041236
Zm00001d012688	Zm00001d049107
Zm00001d035076	Zm00001d049107
Zm00001d027530	Zm00001d049107
Zm00001d047216	Zm00001d044119
Zm00001d026175	Zm00001d049326
Zm00001d027492	Zm00001d006028
Zm00001d008205	Zm00001d000016
Zm00001d017409	Zm00001d024958
Zm00001d034651	Zm00001d038784
Zm00001d017702	Zm00001d010341
Zm00001d016732	Zm00001d049157
Zm00001d011669	Zm00001d039929
Zm00001d038527	Zm00001d002489
Zm00001d005871	Zm00001d033388
Zm00001d047216	Zm00001d049805
Zm00001d042920	Zm00001d006306
Zm00001d027678	Zm00001d039089
Zm00001d038397	Zm00001d041537
Zm00001d010785	Zm00001d038775
Zm00001d048603	Zm00001d048361
Zm00001d002718	Zm00001d022461
Zm00001d006198	Zm00001d022461
Zm00001d015639	Zm00001d044244
Zm00001d041474	Zm00001d029329
Zm00001d046305	Zm00001d012812
Zm00001d014698	Zm00001d049753
Zm00001d017885	Zm00001d049753
Zm00001d052725	Zm00001d049753
Zm00001d046974	Zm00001d049753
Zm00001d014795	Zm00001d050163
Zm00001d006027	Zm00001d006306
Zm00001d033412	Zm00001d039695
Zm00001d018605	Zm00001d039695
Zm00001d007311	Zm00001d039695
Zm00001d033876	Zm00001d019650
Zm00001d045507	Zm00001d043076
Zm00001d002799	Zm00001d017216
Zm00001d013724	Zm00001d048891
Zm00001d041277	Zm00001d052079
Zm00001d022526	Zm00001d052079
Zm00001d011058	Zm00001d042025
Zm00001d028432	Zm00001d047463
Zm00001d008869	Zm00001d042025
Zm00001d015549	Zm00001d042025
Zm00001d036632	Zm00001d042025
Zm00001d031487	Zm00001d042025
Zm00001d030995	Zm00001d042025
Zm00001d003616	Zm00001d042025
Zm00001d017742	Zm00001d017049
Zm00001d038357	Zm00001d013639
Zm00001d006768	Zm00001d006306
Zm00001d021537	Zm00001d006306
Zm00001d015421	Zm00001d049661
Zm00001d026191	Zm00001d013639
Zm00001d052890	Zm00001d045798
Zm00001d035195	Zm00001d019507
Zm00001d042580	Zm00001d020195
Zm00001d032178	Zm00001d017952
Zm00001d042593	Zm00001d016760
Zm00001d006551	Zm00001d016760
Zm00001d020939	Zm00001d042796
Zm00001d026113	Zm00001d048247
Zm00001d030617	Zm00001d048247
Zm00001d012734	Zm00001d048247
Zm00001d013074	Zm00001d048247
Zm00001d033324	Zm00001d048247
Zm00001d030995	Zm00001d048247
Zm00001d039437	Zm00001d048247
Zm00001d021069	Zm00001d048247
Zm00001d027492	Zm00001d006494
Zm00001d002288	Zm00001d022089
Zm00001d052405	Zm00001d022089
Zm00001d031861	Zm00001d037234
Zm00001d033848	Zm00001d040281
Zm00001d009030	Zm00001d007910
Zm00001d034515	Zm00001d014948
Zm00001d024784	Zm00001d028725
Zm00001d048493	Zm00001d010416
Zm00001d039267	Zm00001d033233
Zm00001d049495	Zm00001d010406
Zm00001d043696	Zm00001d031253
Zm00001d006768	Zm00001d027719
Zm00001d001933	Zm00001d038092
Zm00001d018667	Zm00001d048615
Zm00001d042363	Zm00001d049111
Zm00001d014132	Zm00001d049111
Zm00001d051520	Zm00001d039891
Zm00001d003414	Zm00001d037747
Zm00001d016175	Zm00001d002496
Zm00001d020037	Zm00001d009312
Zm00001d053682	Zm00001d042335
Zm00001d034298	Zm00001d046935
Zm00001d047209	Zm00001d050259
Zm00001d052355	Zm00001d050259
Zm00001d032578	Zm00001d050259
Zm00001d012642	Zm00001d050259
Zm00001d015515	Zm00001d050259
Zm00001d002760	Zm00001d050259
Zm00001d002794	Zm00001d044520
Zm00001d044940	Zm00001d031098
Zm00001d036298	Zm00001d040730
Zm00001d036510	Zm00001d033621
Zm00001d027924	Zm00001d041827
Zm00001d042062	Zm00001d011847
Zm00001d035076	Zm00001d021255
Zm00001d016755	Zm00001d009779
Zm00001d018255	Zm00001d009779
Zm00001d034571	Zm00001d009779
Zm00001d032683	Zm00001d009779
Zm00001d033834	Zm00001d032760
Zm00001d011771	Zm00001d025948
Zm00001d008872	Zm00001d042054
Zm00001d053162	Zm00001d042054
Zm00001d006319	Zm00001d042231
Zm00001d030907	Zm00001d020450
Zm00001d006702	Zm00001d038681
Zm00001d017986	Zm00001d017175
Zm00001d027802	Zm00001d040730
Zm00001d014656	Zm00001d007784
Zm00001d021790	Zm00001d038013
Zm00001d051700	Zm00001d040730
Zm00001d049158	Zm00001d040730
Zm00001d005841	Zm00001d040730
Zm00001d038693	Zm00001d018041
Zm00001d033719	Zm00001d016100
Zm00001d028432	Zm00001d032181
Zm00001d025944	Zm00001d052921
Zm00001d026113	Zm00001d005230
Zm00001d006768	Zm00001d005230
Zm00001d011139	Zm00001d043374
Zm00001d043025	Zm00001d023796
Zm00001d046981	Zm00001d034714
Zm00001d005888	Zm00001d025788
Zm00001d041397	Zm00001d014471
Zm00001d023788	Zm00001d052344
Zm00001d041445	Zm00001d043095
Zm00001d034947	Zm00001d034945
Zm00001d027425	Zm00001d028143
Zm00001d021516	Zm00001d019948
Zm00001d013370	Zm00001d035129
Zm00001d016175	Zm00001d035129
Zm00001d036392	Zm00001d035129
Zm00001d004512	Zm00001d048512
Zm00001d014132	Zm00001d018444
Zm00001d011555	Zm00001d046455
Zm00001d022442	Zm00001d018036
Zm00001d039913	Zm00001d005312
Zm00001d040426	Zm00001d052188
Zm00001d035604	Zm00001d046318
Zm00001d001945	Zm00001d006221
Zm00001d020683	Zm00001d013908
Zm00001d050669	Zm00001d032735
Zm00001d049165	Zm00001d003895
Zm00001d036214	Zm00001d047209
Zm00001d053819	Zm00001d049830
Zm00001d048412	Zm00001d018126
Zm00001d033412	Zm00001d021893
Zm00001d023336	Zm00001d030282
Zm00001d018319	Zm00001d052292
Zm00001d048734	Zm00001d036004
Zm00001d038216	Zm00001d053816
Zm00001d022525	Zm00001d011819
Zm00001d007329	Zm00001d026377
Zm00001d021189	Zm00001d044301
Zm00001d012553	Zm00001d050383
Zm00001d020837	Zm00001d036922
Zm00001d022613	Zm00001d052021
Zm00001d000179	Zm00001d024645
Zm00001d051140	Zm00001d023443
Zm00001d039250	Zm00001d050970
Zm00001d017466	Zm00001d038351
Zm00001d026191	Zm00001d035132
Zm00001d005760	Zm00001d019712
Zm00001d033412	Zm00001d043837
Zm00001d024644	Zm00001d029688
Zm00001d049860	Zm00001d052018
Zm00001d012585	Zm00001d014790
Zm00001d025896	Zm00001d027766
Zm00001d024522	Zm00001d042862
Zm00001d036807	Zm00001d033651
Zm00001d029402	Zm00001d042862
Zm00001d021423	Zm00001d042862
Zm00001d052192	Zm00001d019337
Zm00001d038451	Zm00001d004126
Zm00001d016957	Zm00001d004126
Zm00001d033313	Zm00001d043423
Zm00001d009103	Zm00001d047941
Zm00001d031109	Zm00001d008283
Zm00001d011669	Zm00001d008283
Zm00001d036298	Zm00001d008283
Zm00001d002005	Zm00001d008283
Zm00001d008808	Zm00001d008283
Zm00001d021296	Zm00001d008283
Zm00001d023927	Zm00001d008283
Zm00001d040775	Zm00001d042968
Zm00001d006551	Zm00001d027461
Zm00001d027419	Zm00001d029627
Zm00001d044538	Zm00001d019712
Zm00001d020540	Zm00001d019712
Zm00001d029963	Zm00001d019712
Zm00001d014507	Zm00001d019712
Zm00001d039496	Zm00001d019712
Zm00001d033815	Zm00001d019712
Zm00001d051700	Zm00001d019712
Zm00001d020923	Zm00001d019712
Zm00001d010948	Zm00001d048081
Zm00001d018255	Zm00001d050383
Zm00001d016457	Zm00001d011461
Zm00001d043937	Zm00001d050383
Zm00001d010785	Zm00001d050383
Zm00001d028986	Zm00001d050383
Zm00001d012296	Zm00001d050383
Zm00001d002025	Zm00001d050383
Zm00001d012746	Zm00001d014074
Zm00001d038930	Zm00001d024726
Zm00001d002929	Zm00001d029604
Zm00001d032999	Zm00001d008259
Zm00001d025864	Zm00001d011076
Zm00001d042373	Zm00001d024043
Zm00001d042263	Zm00001d027643
Zm00001d048601	Zm00001d004401
Zm00001d012703	Zm00001d039258
Zm00001d028304	Zm00001d012033
Zm00001d042864	Zm00001d048137
Zm00001d051891	Zm00001d049616
Zm00001d052357	Zm00001d049616
Zm00001d026113	Zm00001d049137
Zm00001d028413	Zm00001d049137
Zm00001d021537	Zm00001d049137
Zm00001d039267	Zm00001d011156
Zm00001d043921	Zm00001d054066
Zm00001d027925	Zm00001d041959
Zm00001d042396	Zm00001d002103
Zm00001d048046	Zm00001d007709
Zm00001d051140	Zm00001d053004
Zm00001d039324	Zm00001d048540
Zm00001d009160	Zm00001d038597
Zm00001d006319	Zm00001d038597
Zm00001d041923	Zm00001d009055
Zm00001d025964	Zm00001d030937
Zm00001d053890	Zm00001d010728
Zm00001d047563	Zm00001d038186
Zm00001d047182	Zm00001d049071
Zm00001d041397	Zm00001d034828
Zm00001d011527	Zm00001d042285
Zm00001d020705	Zm00001d021410
Zm00001d025339	Zm00001d039990
Zm00001d002781	Zm00001d003817
Zm00001d015421	Zm00001d037574
Zm00001d049678	Zm00001d025477
Zm00001d014507	Zm00001d014965
Zm00001d028930	Zm00001d007616
Zm00001d029749	Zm00001d047933
Zm00001d043402	Zm00001d047933
Zm00001d049692	Zm00001d034085
Zm00001d050948	Zm00001d007143
Zm00001d020037	Zm00001d020037
Zm00001d021191	Zm00001d011832
Zm00001d023636	Zm00001d010927
Zm00001d027852	Zm00001d043325
Zm00001d027587	Zm00001d039990
Zm00001d051316	Zm00001d039990
Zm00001d037836	Zm00001d003249
Zm00001d044168	Zm00001d009309
Zm00001d020405	Zm00001d049683
Zm00001d043968	Zm00001d044267
Zm00001d049800	Zm00001d044267
Zm00001d049223	Zm00001d044267
Zm00001d021790	Zm00001d006555
Zm00001d043491	Zm00001d050920
Zm00001d033262	Zm00001d039304
Zm00001d002025	Zm00001d007366
Zm00001d014814	Zm00001d009761
Zm00001d010131	Zm00001d034160
Zm00001d034515	Zm00001d008567
Zm00001d018056	Zm00001d042985
Zm00001d030518	Zm00001d018779
Zm00001d039006	Zm00001d051080
Zm00001d020790	Zm00001d031808
Zm00001d037029	Zm00001d031808
Zm00001d037334	Zm00001d031808
Zm00001d002288	Zm00001d031808
Zm00001d010785	Zm00001d031808
Zm00001d048682	Zm00001d031808
Zm00001d036692	Zm00001d002012
Zm00001d043687	Zm00001d051080
Zm00001d026317	Zm00001d051080
Zm00001d047559	Zm00001d051080
Zm00001d032265	Zm00001d046679
Zm00001d003180	Zm00001d009940
Zm00001d035076	Zm00001d053782
Zm00001d046405	Zm00001d030895
Zm00001d023931	Zm00001d014965
Zm00001d002005	Zm00001d014965
Zm00001d011555	Zm00001d014965
Zm00001d037994	Zm00001d014965
Zm00001d051520	Zm00001d014965
Zm00001d002929	Zm00001d014965
Zm00001d020941	Zm00001d004410
Zm00001d013202	Zm00001d020308
Zm00001d010617	Zm00001d049418
Zm00001d008444	Zm00001d046603
Zm00001d011555	Zm00001d023950
Zm00001d044538	Zm00001d046916
Zm00001d045044	Zm00001d046916
Zm00001d037605	Zm00001d012690
Zm00001d011597	Zm00001d014946
Zm00001d006578	Zm00001d047635
Zm00001d046246	Zm00001d020957
Zm00001d052229	Zm00001d002103
Zm00001d005055	Zm00001d002103
Zm00001d012731	Zm00001d002103
Zm00001d043922	Zm00001d002103
Zm00001d010785	Zm00001d002103
Zm00001d028603	Zm00001d002103
Zm00001d020790	Zm00001d002103
Zm00001d031061	Zm00001d029072
Zm00001d051865	Zm00001d053076
Zm00001d000358	Zm00001d044500
Zm00001d045112	Zm00001d033922
Zm00001d022259	Zm00001d007231
Zm00001d030911	Zm00001d014617
Zm00001d021968	Zm00001d023590
Zm00001d046246	Zm00001d044999
Zm00001d041831	Zm00001d044999
Zm00001d009599	Zm00001d028901
Zm00001d015614	Zm00001d031379
Zm00001d009066	Zm00001d034387
Zm00001d036594	Zm00001d031317
Zm00001d039002	Zm00001d026582
Zm00001d016732	Zm00001d005089
Zm00001d006198	Zm00001d031168
Zm00001d035084	Zm00001d018631
Zm00001d014814	Zm00001d026289
Zm00001d017702	Zm00001d024327
Zm00001d022550	Zm00001d003589
Zm00001d018178	Zm00001d027901
Zm00001d034571	Zm00001d006364
Zm00001d046174	Zm00001d035018
Zm00001d020242	Zm00001d007886
Zm00001d050893	Zm00001d047696
Zm00001d043131	Zm00001d048448
Zm00001d022613	Zm00001d048448
Zm00001d025281	Zm00001d023384
Zm00001d016873	Zm00001d025699
Zm00001d003195	Zm00001d032828
Zm00001d026485	Zm00001d029809
Zm00001d026175	Zm00001d053989
Zm00001d017677	Zm00001d011370
Zm00001d034886	Zm00001d037546
Zm00001d042460	Zm00001d050642
Zm00001d048588	Zm00001d048588
Zm00001d038693	Zm00001d029784
Zm00001d032681	Zm00001d046460
Zm00001d048493	Zm00001d050992
Zm00001d043921	Zm00001d020297
Zm00001d038357	Zm00001d037815
Zm00001d041497	Zm00001d023874
Zm00001d008808	Zm00001d023950
Zm00001d002476	Zm00001d023950
Zm00001d019712	Zm00001d023950
Zm00001d039893	Zm00001d008465
Zm00001d027991	Zm00001d018429
Zm00001d044162	Zm00001d038911
Zm00001d008205	Zm00001d016396
Zm00001d052725	Zm00001d048806
Zm00001d023541	Zm00001d048806
Zm00001d051371	Zm00001d048806
Zm00001d042263	Zm00001d048806
Zm00001d012092	Zm00001d013219
Zm00001d021236	Zm00001d001826
Zm00001d014201	Zm00001d051157
Zm00001d031655	Zm00001d038576
Zm00001d019734	Zm00001d032850
Zm00001d034813	Zm00001d032761
Zm00001d017409	Zm00001d032398
Zm00001d036807	Zm00001d008565
Zm00001d009017	Zm00001d018580
Zm00001d034298	Zm00001d043023
Zm00001d038023	Zm00001d021160
Zm00001d017409	Zm00001d048397
Zm00001d034033	Zm00001d053882
Zm00001d038761	Zm00001d053884
Zm00001d009193	Zm00001d053884
Zm00001d027679	Zm00001d053884
Zm00001d007382	Zm00001d040568
Zm00001d021191	Zm00001d040568
Zm00001d011058	Zm00001d040568
Zm00001d006028	Zm00001d018525
Zm00001d021968	Zm00001d013309
Zm00001d047017	Zm00001d038699
Zm00001d018971	Zm00001d009638
Zm00001d026305	Zm00001d045599
Zm00001d038397	Zm00001d054076
Zm00001d013346	Zm00001d006951
Zm00001d039272	Zm00001d028130
Zm00001d034515	Zm00001d018535
Zm00001d042313	Zm00001d012321
Zm00001d048734	Zm00001d012854
Zm00001d047209	Zm00001d047209
Zm00001d021389	Zm00001d045353
Zm00001d007675	Zm00001d017110
Zm00001d020540	Zm00001d017646
Zm00001d050897	Zm00001d042493
Zm00001d041444	Zm00001d048656
Zm00001d046718	Zm00001d041036
Zm00001d047334	Zm00001d025490
Zm00001d024543	Zm00001d052318
Zm00001d020972	Zm00001d027900
Zm00001d023788	Zm00001d010470
Zm00001d053975	Zm00001d044692
Zm00001d002364	Zm00001d015314
Zm00001d011953	Zm00001d017175
Zm00001d027679	Zm00001d009488
Zm00001d040186	Zm00001d033726
Zm00001d008444	Zm00001d047064
Zm00001d048229	Zm00001d001846
Zm00001d038683	Zm00001d038683
Zm00001d015521	Zm00001d018319
Zm00001d034920	Zm00001d047064
Zm00001d034073	Zm00001d043992
Zm00001d034629	Zm00001d036035
Zm00001d013801	Zm00001d025684
Zm00001d034282	Zm00001d048181
Zm00001d036736	Zm00001d038186
Zm00001d005888	Zm00001d050907
Zm00001d020804	Zm00001d016934
Zm00001d042202	Zm00001d038186
Zm00001d051697	Zm00001d038186
Zm00001d017726	Zm00001d016934
Zm00001d039260	Zm00001d037532
Zm00001d033553	Zm00001d007300
Zm00001d032922	Zm00001d025667
Zm00001d049173	Zm00001d025667
Zm00001d046664	Zm00001d025667
Zm00001d028999	Zm00001d047211
Zm00001d012128	Zm00001d053228
Zm00001d020043	Zm00001d046091
Zm00001d045507	Zm00001d040617
Zm00001d037015	Zm00001d017485
Zm00001d002075	Zm00001d013820
Zm00001d049173	Zm00001d009125
Zm00001d036400	Zm00001d012529
Zm00001d048471	Zm00001d017386
Zm00001d021236	Zm00001d012520
Zm00001d023931	Zm00001d012520
Zm00001d017788	Zm00001d052741
Zm00001d047559	Zm00001d037988
Zm00001d032040	Zm00001d037988
Zm00001d027435	Zm00001d042023
Zm00001d021019	Zm00001d017386
Zm00001d028445	Zm00001d017386
Zm00001d052167	Zm00001d017386
Zm00001d038216	Zm00001d017386
Zm00001d009066	Zm00001d017386
Zm00001d033848	Zm00001d017386
Zm00001d032923	Zm00001d017386
Zm00001d046783	Zm00001d025105
Zm00001d037786	Zm00001d017216
Zm00001d016520	Zm00001d043276
Zm00001d020826	Zm00001d023994
Zm00001d033957	Zm00001d017768
Zm00001d048991	Zm00001d047797
Zm00001d034160	Zm00001d035007
Zm00001d036050	Zm00001d042950
Zm00001d016793	Zm00001d032331
Zm00001d017986	Zm00001d042772
Zm00001d017138	Zm00001d047116
Zm00001d021089	Zm00001d047116
Zm00001d048991	Zm00001d047116
Zm00001d002828	Zm00001d047116
Zm00001d013370	Zm00001d047116
Zm00001d020982	Zm00001d047116
Zm00001d023424	Zm00001d047116
Zm00001d016957	Zm00001d047116
Zm00001d053220	Zm00001d047116
Zm00001d004007	Zm00001d047116
Zm00001d040594	Zm00001d047116
Zm00001d005888	Zm00001d038064
Zm00001d036364	Zm00001d010693
Zm00001d042736	Zm00001d038064
Zm00001d050893	Zm00001d038064
Zm00001d048059	Zm00001d029607
Zm00001d012789	Zm00001d043019
Zm00001d037605	Zm00001d042080
Zm00001d033719	Zm00001d010715
Zm00001d006053	Zm00001d021048
Zm00001d011712	Zm00001d024998
Zm00001d033719	Zm00001d004667
Zm00001d026317	Zm00001d017140
Zm00001d034163	Zm00001d023706
Zm00001d021790	Zm00001d024998
Zm00001d041056	Zm00001d024998
Zm00001d043937	Zm00001d024998
Zm00001d050551	Zm00001d024998
Zm00001d006106	Zm00001d048709
Zm00001d038087	Zm00001d048709
Zm00001d028667	Zm00001d051338
Zm00001d036298	Zm00001d007188
Zm00001d020923	Zm00001d007188
Zm00001d005939	Zm00001d028787
Zm00001d042396	Zm00001d028787
Zm00001d043153	Zm00001d028787
Zm00001d015549	Zm00001d035254
Zm00001d000247	Zm00001d052380
Zm00001d018081	Zm00001d045883
Zm00001d005016	Zm00001d045883
Zm00001d053178	Zm00001d015313
Zm00001d020790	Zm00001d036241
Zm00001d033310	Zm00001d016000
Zm00001d026540	Zm00001d048552
Zm00001d028936	Zm00001d025035
Zm00001d016457	Zm00001d038165
Zm00001d025864	Zm00001d002369
Zm00001d023558	Zm00001d045618
Zm00001d041277	Zm00001d024170
Zm00001d050242	Zm00001d012353
Zm00001d041489	Zm00001d026348
Zm00001d044785	Zm00001d012036
Zm00001d017420	Zm00001d043328
Zm00001d034664	Zm00001d031813
Zm00001d002143	Zm00001d028456
Zm00001d006319	Zm00001d048848
Zm00001d028413	Zm00001d048848
Zm00001d052069	Zm00001d021390
Zm00001d039185	Zm00001d048346
Zm00001d023927	Zm00001d002491
Zm00001d004512	Zm00001d014358
Zm00001d014507	Zm00001d048161
Zm00001d012516	Zm00001d045793
Zm00001d009066	Zm00001d044031
Zm00001d037221	Zm00001d024409
Zm00001d002799	Zm00001d045470
Zm00001d049173	Zm00001d024203
Zm00001d045044	Zm00001d029674
Zm00001d048603	Zm00001d016198
Zm00001d043063	Zm00001d040953
Zm00001d051267	Zm00001d037483
Zm00001d021019	Zm00001d008642
Zm00001d015410	Zm00001d009506
Zm00001d031008	Zm00001d016473
Zm00001d038297	Zm00001d021313
Zm00001d033246	Zm00001d024301
Zm00001d023336	Zm00001d029105
Zm00001d043491	Zm00001d004310
Zm00001d027846	Zm00001d045340
Zm00001d011614	Zm00001d030014
Zm00001d034033	Zm00001d052404
Zm00001d008322	Zm00001d034699
Zm00001d006165	Zm00001d034699
Zm00001d053855	Zm00001d034699
Zm00001d040527	Zm00001d019149
Zm00001d034601	Zm00001d033957
Zm00001d041472	Zm00001d048334
Zm00001d048474	Zm00001d042312
Zm00001d015407	Zm00001d041232
Zm00001d022424	Zm00001d025566
Zm00001d041866	Zm00001d018575
Zm00001d003064	Zm00001d021840
Zm00001d038001	Zm00001d002768
Zm00001d050893	Zm00001d049140
Zm00001d017243	Zm00001d031589
Zm00001d041740	Zm00001d010395
Zm00001d002476	Zm00001d035343
Zm00001d003677	Zm00001d037498
Zm00001d021537	Zm00001d037498
Zm00001d025060	Zm00001d039852
Zm00001d045581	Zm00001d023994
Zm00001d045026	Zm00001d023994
Zm00001d025205	Zm00001d023994
Zm00001d047330	Zm00001d023994
Zm00001d035918	Zm00001d023994
Zm00001d017268	Zm00001d023994
Zm00001d012963	Zm00001d031809
Zm00001d005841	Zm00001d037550
Zm00001d051527	Zm00001d048083
Zm00001d002005	Zm00001d006195
Zm00001d042965	Zm00001d052316
Zm00001d032384	Zm00001d045124
Zm00001d034353	Zm00001d030750
Zm00001d023636	Zm00001d032804
Zm00001d034783	Zm00001d014883
Zm00001d020136	Zm00001d009753
Zm00001d003180	Zm00001d000381
Zm00001d034163	Zm00001d044130
Zm00001d007311	Zm00001d012884
Zm00001d017939	Zm00001d037768
Zm00001d002754	Zm00001d000072
Zm00001d036356	Zm00001d021668
Zm00001d011771	Zm00001d030609
Zm00001d048493	Zm00001d028282
Zm00001d021069	Zm00001d027500
Zm00001d022461	Zm00001d009638
Zm00001d034091	Zm00001d002296
Zm00001d030069	Zm00001d041525
Zm00001d037836	Zm00001d023431
Zm00001d048347	Zm00001d033925
Zm00001d031655	Zm00001d039106
Zm00001d003180	Zm00001d006651
Zm00001d051387	Zm00001d015457
Zm00001d046568	Zm00001d039598
Zm00001d008403	Zm00001d030830
Zm00001d035605	Zm00001d006860
Zm00001d021927	Zm00001d014944
Zm00001d002452	Zm00001d017943
Zm00001d021296	Zm00001d039529
Zm00001d041489	Zm00001d036565
Zm00001d001838	Zm00001d037674
Zm00001d033404	Zm00001d037387
Zm00001d039002	Zm00001d010490
Zm00001d006348	Zm00001d002033
Zm00001d048401	Zm00001d019457
Zm00001d046405	Zm00001d046218
Zm00001d002285	Zm00001d005594
Zm00001d034751	Zm00001d029105
Zm00001d008882	Zm00001d037737
Zm00001d006791	Zm00001d037674
Zm00001d022442	Zm00001d019374
Zm00001d051891	Zm00001d031813
Zm00001d039185	Zm00001d018360
Zm00001d014405	Zm00001d031813
Zm00001d021089	Zm00001d031813
Zm00001d031272	Zm00001d031813
Zm00001d030858	Zm00001d031813
Zm00001d042910	Zm00001d031813
Zm00001d011571	Zm00001d031813
Zm00001d050897	Zm00001d052008
Zm00001d043378	Zm00001d018309
Zm00001d002799	Zm00001d038691
Zm00001d049678	Zm00001d019376
Zm00001d012260	Zm00001d031925
Zm00001d012751	Zm00001d010858
Zm00001d012688	Zm00001d046824
Zm00001d002661	Zm00001d009638
Zm00001d028524	Zm00001d019035
Zm00001d006791	Zm00001d019035
Zm00001d024488	Zm00001d019035
Zm00001d050247	Zm00001d019035
Zm00001d018971	Zm00001d019035
Zm00001d041935	Zm00001d019035
Zm00001d008403	Zm00001d009638
Zm00001d006293	Zm00001d009638
Zm00001d006835	Zm00001d013195
Zm00001d036807	Zm00001d043339
Zm00001d026317	Zm00001d003085
Zm00001d051697	Zm00001d003085
Zm00001d043153	Zm00001d003085
Zm00001d045212	Zm00001d031514
Zm00001d046913	Zm00001d008491
Zm00001d015243	Zm00001d022425
Zm00001d002661	Zm00001d035664
Zm00001d034503	Zm00001d023578
Zm00001d009103	Zm00001d012407
Zm00001d019734	Zm00001d011119
Zm00001d049137	Zm00001d019277
Zm00001d022461	Zm00001d019277
Zm00001d003626	Zm00001d043728
Zm00001d050893	Zm00001d043728
Zm00001d031109	Zm00001d019376
Zm00001d011669	Zm00001d019376
Zm00001d045044	Zm00001d019376
Zm00001d041142	Zm00001d017303
Zm00001d046441	Zm00001d015705
Zm00001d027802	Zm00001d015798
Zm00001d012285	Zm00001d010007
Zm00001d008872	Zm00001d010007
Zm00001d020136	Zm00001d010007
Zm00001d008399	Zm00001d003334
Zm00001d044216	Zm00001d003334
Zm00001d040090	Zm00001d030819
Zm00001d013073	Zm00001d014499
Zm00001d052798	Zm00001d038784
Zm00001d046967	Zm00001d035462
Zm00001d036425	Zm00001d035462
Zm00001d008872	Zm00001d040787
Zm00001d002661	Zm00001d050868
Zm00001d035266	Zm00001d010804
Zm00001d029402	Zm00001d012556
Zm00001d017939	Zm00001d044685
Zm00001d044538	Zm00001d044685
Zm00001d048647	Zm00001d007827
Zm00001d006565	Zm00001d042961
Zm00001d010201	Zm00001d003494
Zm00001d020037	Zm00001d045724
Zm00001d001945	Zm00001d030021
Zm00001d036536	Zm00001d018630
Zm00001d011355	Zm00001d005396
Zm00001d018930	Zm00001d041612
Zm00001d038683	Zm00001d044854
Zm00001d010658	Zm00001d044854
Zm00001d033412	Zm00001d028825
Zm00001d016873	Zm00001d037550
Zm00001d027431	Zm00001d037550
Zm00001d011406	Zm00001d037550
Zm00001d006945	Zm00001d037550
Zm00001d044538	Zm00001d037550
Zm00001d053210	Zm00001d037550
Zm00001d014656	Zm00001d032029
Zm00001d003176	Zm00001d031737
Zm00001d053151	Zm00001d017099
Zm00001d005055	Zm00001d008491
Zm00001d024410	Zm00001d008491
Zm00001d038320	Zm00001d043737
Zm00001d016000	Zm00001d024051
Zm00001d033553	Zm00001d043906
Zm00001d020881	Zm00001d037234
Zm00001d037165	Zm00001d016591
Zm00001d013801	Zm00001d016459
Zm00001d045581	Zm00001d016459
Zm00001d007382	Zm00001d016459
Zm00001d027587	Zm00001d016459
Zm00001d040775	Zm00001d016459
Zm00001d006157	Zm00001d037234
Zm00001d009160	Zm00001d037234
Zm00001d032095	Zm00001d037234
Zm00001d049137	Zm00001d037234
Zm00001d026113	Zm00001d037234
Zm00001d023541	Zm00001d037234
Zm00001d024814	Zm00001d037234
Zm00001d006319	Zm00001d037234
Zm00001d025339	Zm00001d037234
Zm00001d051316	Zm00001d037234
Zm00001d039482	Zm00001d049628
Zm00001d011134	Zm00001d042078
Zm00001d030518	Zm00001d006613
Zm00001d053975	Zm00001d041691
Zm00001d000112	Zm00001d029177
Zm00001d011555	Zm00001d042140
Zm00001d023282	Zm00001d042634
Zm00001d002573	Zm00001d042634
Zm00001d018191	Zm00001d042634
Zm00001d021019	Zm00001d006631
Zm00001d043231	Zm00001d021446
Zm00001d034751	Zm00001d049628
Zm00001d053890	Zm00001d046778
Zm00001d046096	Zm00001d046778
Zm00001d018081	Zm00001d035631
Zm00001d017268	Zm00001d049244
Zm00001d042263	Zm00001d045468
Zm00001d037836	Zm00001d047612
Zm00001d032384	Zm00001d026689
Zm00001d028017	Zm00001d048648
Zm00001d006791	Zm00001d048307
Zm00001d050664	Zm00001d034892
Zm00001d043902	Zm00001d032363
Zm00001d023636	Zm00001d032502
Zm00001d011527	Zm00001d003261
Zm00001d005888	Zm00001d042140
Zm00001d011470	Zm00001d046526
Zm00001d007868	Zm00001d007133
Zm00001d012963	Zm00001d048307
Zm00001d030744	Zm00001d048307
Zm00001d011413	Zm00001d027365
Zm00001d025339	Zm00001d045468
Zm00001d006319	Zm00001d045468
Zm00001d012419	Zm00001d045468
Zm00001d025483	Zm00001d032823
Zm00001d008229	Zm00001d035445
Zm00001d014013	Zm00001d042078
Zm00001d038001	Zm00001d042078
Zm00001d043116	Zm00001d042078
Zm00001d039750	Zm00001d042078
Zm00001d016755	Zm00001d042078
Zm00001d028986	Zm00001d042078
Zm00001d047559	Zm00001d042078
Zm00001d037941	Zm00001d042078
Zm00001d002429	Zm00001d042078
Zm00001d011712	Zm00001d042078
Zm00001d049687	Zm00001d016831
Zm00001d016957	Zm00001d043386
Zm00001d008695	Zm00001d052767
Zm00001d011745	Zm00001d048442
Zm00001d041474	Zm00001d041900
Zm00001d009066	Zm00001d003861
Zm00001d043902	Zm00001d053563
Zm00001d049158	Zm00001d047090
Zm00001d035084	Zm00001d050365
Zm00001d010399	Zm00001d042643
Zm00001d000238	Zm00001d053184
Zm00001d011470	Zm00001d012562
Zm00001d046651	Zm00001d003822
Zm00001d006091	Zm00001d014617
Zm00001d047017	Zm00001d047025
Zm00001d034160	Zm00001d016942
Zm00001d038930	Zm00001d016942
Zm00001d050834	Zm00001d016942
Zm00001d040318	Zm00001d016942
Zm00001d042062	Zm00001d016942
Zm00001d011470	Zm00001d018630
Zm00001d028445	Zm00001d030682
Zm00001d041604	Zm00001d030682
Zm00001d005028	Zm00001d020340
Zm00001d037165	Zm00001d034128
Zm00001d020939	Zm00001d034128
Zm00001d041791	Zm00001d003684
Zm00001d009619	Zm00001d039988
Zm00001d031655	Zm00001d021762
Zm00001d019166	Zm00001d026300
Zm00001d002200	Zm00001d050606
Zm00001d030577	Zm00001d026680
Zm00001d052355	Zm00001d053736
Zm00001d051172	Zm00001d027542
Zm00001d012280	Zm00001d014341
Zm00001d008190	Zm00001d017852
Zm00001d032295	Zm00001d017852
Zm00001d020705	Zm00001d017852
Zm00001d049294	Zm00001d048898
Zm00001d028984	Zm00001d048898
Zm00001d002573	Zm00001d011661
Zm00001d039531	Zm00001d011661
Zm00001d008190	Zm00001d011661
Zm00001d014405	Zm00001d043425
Zm00001d027928	Zm00001d014953
Zm00001d009646	Zm00001d048809
Zm00001d050664	Zm00001d052797
Zm00001d033325	Zm00001d032042
Zm00001d043063	Zm00001d028051
Zm00001d008869	Zm00001d028051
Zm00001d038087	Zm00001d043093
Zm00001d008190	Zm00001d014341
Zm00001d036889	Zm00001d014341
Zm00001d032032	Zm00001d014341
Zm00001d032384	Zm00001d020129
Zm00001d033870	Zm00001d038803
Zm00001d050247	Zm00001d018727
Zm00001d038270	Zm00001d018727
Zm00001d048059	Zm00001d028619
Zm00001d024630	Zm00001d024630
Zm00001d021423	Zm00001d052636
Zm00001d031064	Zm00001d038795
Zm00001d036632	Zm00001d010752
Zm00001d012516	Zm00001d044511
Zm00001d002573	Zm00001d008910
Zm00001d022526	Zm00001d026606
Zm00001d003195	Zm00001d012834
Zm00001d043420	Zm00001d038196
Zm00001d013676	Zm00001d015120
Zm00001d021591	Zm00001d051062
Zm00001d027425	Zm00001d044293
Zm00001d051371	Zm00001d030855
Zm00001d002661	Zm00001d030855
Zm00001d043922	Zm00001d053611
Zm00001d020923	Zm00001d009506
Zm00001d003412	Zm00001d052435
Zm00001d002828	Zm00001d038282
Zm00001d029512	Zm00001d022071
Zm00001d020982	Zm00001d021698
Zm00001d034515	Zm00001d001960
Zm00001d008190	Zm00001d042735
Zm00001d005841	Zm00001d013307
Zm00001d019230	Zm00001d023732
Zm00001d048601	Zm00001d024995
Zm00001d026628	Zm00001d023892
Zm00001d038023	Zm00001d039472
Zm00001d049158	Zm00001d036766
Zm00001d029963	Zm00001d002491
Zm00001d018081	Zm00001d014499
Zm00001d011297	Zm00001d014499
Zm00001d008602	Zm00001d014499
Zm00001d043937	Zm00001d014499
Zm00001d026317	Zm00001d014499
Zm00001d005875	Zm00001d014499
Zm00001d049800	Zm00001d031997
Zm00001d051788	Zm00001d042735
Zm00001d020790	Zm00001d023892
Zm00001d039006	Zm00001d023892
Zm00001d017563	Zm00001d013702
Zm00001d005760	Zm00001d041725
Zm00001d033719	Zm00001d039883
Zm00001d006169	Zm00001d015347
Zm00001d031796	Zm00001d019358
Zm00001d011406	Zm00001d002491
Zm00001d007188	Zm00001d002491
Zm00001d017939	Zm00001d002491
Zm00001d043921	Zm00001d002491
Zm00001d019712	Zm00001d002491
Zm00001d051569	Zm00001d002093
Zm00001d008872	Zm00001d012591
Zm00001d006813	Zm00001d012591
Zm00001d040464	Zm00001d032667
Zm00001d036003	Zm00001d002364
Zm00001d026218	Zm00001d022245
Zm00001d047878	Zm00001d018752
Zm00001d014938	Zm00001d038850
Zm00001d048041	Zm00001d039711
Zm00001d018260	Zm00001d023865
Zm00001d008190	Zm00001d038866
Zm00001d015421	Zm00001d007422
Zm00001d034965	Zm00001d047931
Zm00001d013443	Zm00001d009850
Zm00001d036298	Zm00001d009506
Zm00001d008817	Zm00001d009506
Zm00001d013732	Zm00001d009506
Zm00001d005888	Zm00001d009506
Zm00001d016520	Zm00001d009506
Zm00001d002476	Zm00001d009506
Zm00001d050893	Zm00001d009506
Zm00001d005055	Zm00001d018377
Zm00001d027924	Zm00001d018377
Zm00001d010785	Zm00001d018377
Zm00001d037941	Zm00001d018377
Zm00001d005939	Zm00001d018377
Zm00001d020938	Zm00001d018377
Zm00001d002025	Zm00001d018377
Zm00001d049581	Zm00001d020129
Zm00001d003958	Zm00001d041098
Zm00001d042721	Zm00001d035445
Zm00001d014795	Zm00001d034784
Zm00001d009066	Zm00001d023346
Zm00001d022424	Zm00001d035445
Zm00001d017885	Zm00001d035445
Zm00001d048588	Zm00001d035445
Zm00001d050310	Zm00001d035445
Zm00001d003414	Zm00001d035445
Zm00001d017778	Zm00001d035445
Zm00001d010175	Zm00001d010919
Zm00001d045026	Zm00001d041082
Zm00001d019865	Zm00001d025808
Zm00001d012516	Zm00001d038909
Zm00001d051267	Zm00001d034639
Zm00001d054038	Zm00001d054038
Zm00001d017366	Zm00001d038514
Zm00001d043968	Zm00001d001857
Zm00001d007868	Zm00001d022372
Zm00001d047334	Zm00001d002536
Zm00001d020037	Zm00001d014175
Zm00001d026271	Zm00001d052189
Zm00001d020705	Zm00001d052189
Zm00001d043231	Zm00001d014043
Zm00001d006348	Zm00001d007636
Zm00001d002452	Zm00001d048016
Zm00001d050669	Zm00001d010321
Zm00001d005622	Zm00001d042875
Zm00001d039266	Zm00001d042875
Zm00001d016000	Zm00001d003382
Zm00001d042609	Zm00001d044277
Zm00001d021947	Zm00001d012800
Zm00001d039019	Zm00001d052387
Zm00001d047554	Zm00001d006034
Zm00001d027846	Zm00001d053569
Zm00001d035195	Zm00001d042636
Zm00001d031723	Zm00001d014145
Zm00001d017480	Zm00001d020560
Zm00001d010933	Zm00001d020560
Zm00001d038216	Zm00001d038216
Zm00001d031620	Zm00001d006094
Zm00001d042618	Zm00001d006094
Zm00001d041740	Zm00001d043059
Zm00001d008403	Zm00001d018925
Zm00001d006319	Zm00001d018925
Zm00001d006791	Zm00001d053211
Zm00001d005888	Zm00001d009694
Zm00001d046405	Zm00001d040898
Zm00001d015747	Zm00001d003373
Zm00001d026231	Zm00001d037408
Zm00001d045581	Zm00001d017427
Zm00001d028930	Zm00001d037248
Zm00001d049294	Zm00001d007479
Zm00001d012337	Zm00001d048847
Zm00001d022461	Zm00001d048847
Zm00001d027928	Zm00001d028374
Zm00001d041958	Zm00001d003310
Zm00001d012789	Zm00001d012789
Zm00001d037836	Zm00001d041154
Zm00001d023636	Zm00001d017469
Zm00001d020982	Zm00001d031345
Zm00001d035076	Zm00001d002743
Zm00001d016838	Zm00001d003530
Zm00001d025339	Zm00001d045938
Zm00001d006110	Zm00001d016577
Zm00001d035701	Zm00001d014858
Zm00001d042593	Zm00001d028374
Zm00001d031310	Zm00001d028374
Zm00001d035053	Zm00001d028374
Zm00001d033719	Zm00001d021177
Zm00001d043663	Zm00001d021177
Zm00001d037029	Zm00001d022468
Zm00001d002799	Zm00001d007097
Zm00001d012916	Zm00001d037972
Zm00001d026540	Zm00001d021505
Zm00001d048590	Zm00001d031662
Zm00001d007339	Zm00001d038301
Zm00001d027679	Zm00001d013041
Zm00001d011745	Zm00001d037967
Zm00001d017462	Zm00001d016198
Zm00001d027461	Zm00001d016198
Zm00001d037786	Zm00001d013544
Zm00001d022530	Zm00001d031878
Zm00001d017782	Zm00001d028252
Zm00001d033267	Zm00001d022316
Zm00001d036648	Zm00001d010255
Zm00001d013357	Zm00001d020834
Zm00001d012823	Zm00001d026163
Zm00001d024644	Zm00001d026163
Zm00001d051788	Zm00001d037868
Zm00001d047334	Zm00001d036066
Zm00001d002005	Zm00001d017606
Zm00001d018319	Zm00001d032691
Zm00001d003064	Zm00001d032691
Zm00001d030532	Zm00001d052041
Zm00001d012789	Zm00001d052041
Zm00001d023541	Zm00001d049576
Zm00001d037941	Zm00001d035552
Zm00001d016873	Zm00001d018028
Zm00001d009435	Zm00001d006184
Zm00001d047559	Zm00001d052835
Zm00001d048493	Zm00001d015759
Zm00001d030644	Zm00001d011969
Zm00001d027874	Zm00001d017399
Zm00001d043687	Zm00001d017399
Zm00001d037334	Zm00001d017399
Zm00001d047559	Zm00001d017399
Zm00001d012296	Zm00001d017399
Zm00001d033215	Zm00001d017399
Zm00001d006053	Zm00001d044660
Zm00001d049913	Zm00001d027619
Zm00001d009066	Zm00001d037248
Zm00001d052405	Zm00001d045385
Zm00001d017366	Zm00001d020332
Zm00001d012255	Zm00001d020332
Zm00001d027709	Zm00001d053059
Zm00001d053397	Zm00001d033993
Zm00001d015407	Zm00001d042011
Zm00001d017592	Zm00001d018059
Zm00001d021268	Zm00001d026458
Zm00001d021423	Zm00001d006184
Zm00001d042492	Zm00001d027678
Zm00001d021389	Zm00001d011850
Zm00001d043378	Zm00001d042104
Zm00001d028432	Zm00001d000349
Zm00001d010233	Zm00001d038409
Zm00001d053151	Zm00001d016199
Zm00001d005888	Zm00001d016199
Zm00001d016520	Zm00001d016199
Zm00001d002929	Zm00001d016199
Zm00001d052069	Zm00001d033320
Zm00001d030911	Zm00001d040014
Zm00001d045046	Zm00001d017514
Zm00001d004541	Zm00001d048181
Zm00001d021617	Zm00001d048181
Zm00001d020941	Zm00001d051507
Zm00001d038013	Zm00001d044088
Zm00001d033834	Zm00001d008327
Zm00001d049495	Zm00001d007200
Zm00001d049678	Zm00001d048785
Zm00001d041142	Zm00001d004361
Zm00001d026540	Zm00001d015526
Zm00001d049493	Zm00001d027619
Zm00001d018941	Zm00001d027619
Zm00001d031109	Zm00001d048785
Zm00001d008817	Zm00001d048785
Zm00001d023931	Zm00001d048785
Zm00001d008190	Zm00001d048785
Zm00001d035457	Zm00001d048785
Zm00001d019712	Zm00001d048785
Zm00001d052038	Zm00001d013431
Zm00001d027409	Zm00001d026218
Zm00001d011403	Zm00001d028445
Zm00001d024522	Zm00001d043600
Zm00001d002234	Zm00001d018229
Zm00001d053151	Zm00001d029573
Zm00001d040536	Zm00001d013178
Zm00001d017478	Zm00001d013178
Zm00001d048493	Zm00001d013178
Zm00001d041277	Zm00001d025025
Zm00001d033834	Zm00001d026038
Zm00001d009698	Zm00001d024187
Zm00001d039531	Zm00001d028348
Zm00001d040527	Zm00001d002851
Zm00001d023336	Zm00001d007573
Zm00001d048046	Zm00001d027622
Zm00001d038451	Zm00001d027622
Zm00001d017243	Zm00001d027622
Zm00001d022002	Zm00001d027622
Zm00001d051149	Zm00001d027622
Zm00001d017908	Zm00001d028803
Zm00001d013385	Zm00001d020490
Zm00001d046740	Zm00001d045954
Zm00001d013555	Zm00001d034630
Zm00001d053020	Zm00001d007145
Zm00001d012719	Zm00001d018649
Zm00001d048588	Zm00001d028105
Zm00001d036796	Zm00001d033634
Zm00001d020242	Zm00001d034701
Zm00001d030891	Zm00001d049099
Zm00001d014690	Zm00001d035133
Zm00001d017480	Zm00001d043600
Zm00001d043060	Zm00001d043600
Zm00001d049511	Zm00001d043600
Zm00001d005757	Zm00001d045477
Zm00001d044538	Zm00001d028348
Zm00001d021268	Zm00001d025788
Zm00001d031745	Zm00001d052230
Zm00001d022259	Zm00001d017998
Zm00001d043231	Zm00001d012234
Zm00001d018971	Zm00001d012234
Zm00001d045212	Zm00001d049282
Zm00001d047182	Zm00001d017998
Zm00001d005087	Zm00001d017998
Zm00001d005760	Zm00001d017998
Zm00001d003626	Zm00001d017998
Zm00001d002620	Zm00001d017998
Zm00001d026540	Zm00001d024953
Zm00001d034571	Zm00001d013492
Zm00001d046783	Zm00001d002012
Zm00001d053819	Zm00001d037461
Zm00001d018081	Zm00001d005898
Zm00001d048046	Zm00001d020163
Zm00001d016154	Zm00001d047694
Zm00001d042363	Zm00001d029061
Zm00001d018829	Zm00001d031720
Zm00001d022525	Zm00001d007113
Zm00001d011969	Zm00001d007113
Zm00001d041740	Zm00001d007113
Zm00001d039893	Zm00001d007113
Zm00001d013849	Zm00001d007113
Zm00001d044216	Zm00001d007113
Zm00001d027530	Zm00001d028348
Zm00001d048590	Zm00001d028348
Zm00001d045212	Zm00001d051001
Zm00001d025235	Zm00001d021444
Zm00001d015243	Zm00001d047717
Zm00001d039260	Zm00001d038929
Zm00001d027623	Zm00001d010649
Zm00001d022542	Zm00001d019426
Zm00001d031572	Zm00001d017523
Zm00001d016154	Zm00001d022009
Zm00001d000247	Zm00001d022009
Zm00001d034639	Zm00001d022009
Zm00001d008528	Zm00001d030561
Zm00001d012092	Zm00001d005248
Zm00001d033898	Zm00001d012177
Zm00001d044004	Zm00001d008376
Zm00001d032095	Zm00001d029437
Zm00001d007382	Zm00001d029437
Zm00001d030191	Zm00001d022168
Zm00001d008225	Zm00001d010044
Zm00001d014989	Zm00001d042047
Zm00001d052357	Zm00001d042047
Zm00001d023659	Zm00001d042047
Zm00001d009066	Zm00001d042047
Zm00001d051018	Zm00001d049138
Zm00001d048604	Zm00001d031018
Zm00001d046974	Zm00001d031018
Zm00001d045046	Zm00001d015433
Zm00001d005875	Zm00001d044748
Zm00001d007191	Zm00001d004270
Zm00001d018255	Zm00001d044748
Zm00001d002843	Zm00001d044748
Zm00001d036148	Zm00001d044748
Zm00001d038013	Zm00001d044748
Zm00001d012049	Zm00001d048284
Zm00001d038013	Zm00001d005860
Zm00001d005962	Zm00001d005962
Zm00001d049822	Zm00001d042864
Zm00001d048309	Zm00001d031178
Zm00001d037605	Zm00001d033552
Zm00001d051891	Zm00001d027978
Zm00001d032578	Zm00001d028349
Zm00001d013732	Zm00001d018813
Zm00001d043950	Zm00001d018813
Zm00001d002476	Zm00001d018813
Zm00001d012049	Zm00001d034932
Zm00001d005962	Zm00001d018059
Zm00001d008190	Zm00001d039112
Zm00001d032295	Zm00001d039112
Zm00001d016674	Zm00001d039112
Zm00001d027530	Zm00001d039112
Zm00001d020705	Zm00001d039112
Zm00001d015639	Zm00001d039112
Zm00001d035918	Zm00001d041985
Zm00001d017788	Zm00001d004410
Zm00001d008578	Zm00001d021058
Zm00001d015201	Zm00001d022192
Zm00001d002562	Zm00001d028599
Zm00001d026491	Zm00001d028599
Zm00001d017176	Zm00001d021900
Zm00001d019734	Zm00001d022192
Zm00001d020460	Zm00001d022192
Zm00001d006065	Zm00001d022192
Zm00001d045026	Zm00001d022192
Zm00001d024784	Zm00001d023932
Zm00001d034033	Zm00001d015086
Zm00001d033075	Zm00001d025251
Zm00001d042721	Zm00001d048588
Zm00001d008528	Zm00001d048588
Zm00001d028936	Zm00001d048588
Zm00001d050698	Zm00001d025470
Zm00001d046751	Zm00001d020064
Zm00001d021424	Zm00001d028974
Zm00001d016674	Zm00001d048462
Zm00001d043025	Zm00001d010671
Zm00001d002285	Zm00001d010671
Zm00001d048041	Zm00001d010671
Zm00001d039019	Zm00001d010671
Zm00001d042892	Zm00001d010671
Zm00001d050897	Zm00001d008173
Zm00001d005939	Zm00001d026493
Zm00001d022526	Zm00001d003941
Zm00001d028216	Zm00001d019789
Zm00001d017908	Zm00001d009488
Zm00001d008735	Zm00001d002057
Zm00001d042472	Zm00001d002057
Zm00001d017642	Zm00001d017966
Zm00001d032024	Zm00001d047351
Zm00001d012734	Zm00001d017966
Zm00001d022424	Zm00001d017966
Zm00001d044216	Zm00001d017966
Zm00001d036726	Zm00001d036255
Zm00001d028380	Zm00001d028452
Zm00001d025669	Zm00001d000312
Zm00001d047017	Zm00001d052478
Zm00001d031561	Zm00001d030944
Zm00001d014013	Zm00001d030944
Zm00001d011712	Zm00001d030944
Zm00001d050948	Zm00001d030944
Zm00001d047519	Zm00001d011854
Zm00001d017908	Zm00001d042096
Zm00001d028667	Zm00001d042096
Zm00001d028445	Zm00001d042096
Zm00001d015521	Zm00001d042096
Zm00001d000179	Zm00001d002378
Zm00001d008528	Zm00001d008432
Zm00001d053749	Zm00001d033708
Zm00001d017559	Zm00001d038063
Zm00001d018097	Zm00001d029172
Zm00001d006682	Zm00001d036301
Zm00001d027530	Zm00001d007341
Zm00001d053162	Zm00001d007341
Zm00001d033262	Zm00001d028713
Zm00001d007465	Zm00001d002938
Zm00001d039032	Zm00001d046281
Zm00001d053298	Zm00001d043483
Zm00001d011712	Zm00001d032929
Zm00001d022002	Zm00001d048625
Zm00001d023541	Zm00001d029618
Zm00001d021191	Zm00001d029618
Zm00001d002799	Zm00001d033675
Zm00001d038451	Zm00001d026597
Zm00001d024630	Zm00001d048771
Zm00001d031109	Zm00001d005148
Zm00001d012128	Zm00001d018759
Zm00001d028304	Zm00001d028304
Zm00001d026017	Zm00001d051684
Zm00001d003162	Zm00001d043382
Zm00001d020137	Zm00001d043382
Zm00001d040651	Zm00001d043382
Zm00001d051865	Zm00001d043382
Zm00001d051371	Zm00001d043382
Zm00001d002405	Zm00001d043382
Zm00001d020670	Zm00001d043382
Zm00001d040189	Zm00001d043382
Zm00001d024220	Zm00001d043382
Zm00001d032178	Zm00001d043382
Zm00001d053975	Zm00001d049019
Zm00001d008602	Zm00001d020862
Zm00001d021761	Zm00001d011162
Zm00001d026158	Zm00001d035267
Zm00001d017939	Zm00001d027871
Zm00001d028524	Zm00001d028524
Zm00001d048991	Zm00001d052331
Zm00001d048004	Zm00001d035651
Zm00001d008444	Zm00001d036037
Zm00001d036050	Zm00001d012615
Zm00001d038013	Zm00001d018284
Zm00001d050893	Zm00001d011369
Zm00001d033945	Zm00001d007194
Zm00001d048004	Zm00001d038106
Zm00001d050443	Zm00001d029827
Zm00001d007840	Zm00001d039718
Zm00001d046947	Zm00001d019172
Zm00001d012255	Zm00001d039531
Zm00001d016119	Zm00001d032187
Zm00001d038357	Zm00001d006590
Zm00001d008793	Zm00001d039531
Zm00001d022109	Zm00001d011800
Zm00001d043915	Zm00001d046581
Zm00001d017366	Zm00001d039531
Zm00001d021423	Zm00001d010115
Zm00001d023282	Zm00001d018028
Zm00001d014507	Zm00001d018028
Zm00001d026491	Zm00001d018028
Zm00001d032179	Zm00001d037619
Zm00001d002288	Zm00001d006590
Zm00001d039006	Zm00001d006590
Zm00001d037140	Zm00001d028284
Zm00001d039002	Zm00001d013887
Zm00001d015410	Zm00001d037619
Zm00001d012280	Zm00001d037619
Zm00001d043921	Zm00001d020323
Zm00001d005969	Zm00001d017268
Zm00001d022628	Zm00001d017268
Zm00001d040186	Zm00001d051840
Zm00001d017422	Zm00001d018725
Zm00001d029587	Zm00001d045149
Zm00001d017268	Zm00001d018312
Zm00001d044081	Zm00001d022193
Zm00001d052750	Zm00001d013607
Zm00001d015201	Zm00001d024412
Zm00001d012719	Zm00001d011592
Zm00001d020025	Zm00001d032725
Zm00001d042721	Zm00001d027621
Zm00001d007465	Zm00001d024466
Zm00001d005888	Zm00001d041518
Zm00001d051956	Zm00001d041518
Zm00001d023289	Zm00001d041518
Zm00001d020923	Zm00001d007706
Zm00001d041489	Zm00001d009997
Zm00001d017422	Zm00001d043461
Zm00001d013265	Zm00001d031938
Zm00001d025770	Zm00001d031484
Zm00001d042593	Zm00001d034197
Zm00001d006157	Zm00001d010321
Zm00001d042920	Zm00001d010321
Zm00001d018380	Zm00001d010321
Zm00001d013801	Zm00001d010321
Zm00001d050698	Zm00001d010321
Zm00001d006319	Zm00001d010321
Zm00001d027587	Zm00001d010321
Zm00001d021537	Zm00001d010321
Zm00001d018971	Zm00001d010321
Zm00001d043611	Zm00001d005767
Zm00001d007382	Zm00001d014110
Zm00001d043231	Zm00001d014110
Zm00001d013827	Zm00001d013277
Zm00001d012553	Zm00001d015195
Zm00001d008251	Zm00001d028371
Zm00001d017614	Zm00001d029827
Zm00001d025669	Zm00001d048385
Zm00001d002285	Zm00001d040066
Zm00001d021748	Zm00001d041635
Zm00001d009017	Zm00001d041635
Zm00001d026448	Zm00001d019306
Zm00001d031697	Zm00001d034435
Zm00001d016520	Zm00001d047425
Zm00001d023927	Zm00001d047425
Zm00001d052717	Zm00001d023700
Zm00001d029736	Zm00001d029106
Zm00001d025684	Zm00001d012383
Zm00001d041580	Zm00001d045610
Zm00001d034601	Zm00001d037601
Zm00001d009646	Zm00001d025081
Zm00001d032178	Zm00001d025081
Zm00001d036148	Zm00001d032501
Zm00001d031625	Zm00001d024762
Zm00001d020982	Zm00001d019457
Zm00001d039496	Zm00001d007745
Zm00001d006348	Zm00001d043006
Zm00001d006027	Zm00001d012383
Zm00001d045581	Zm00001d012383
Zm00001d046246	Zm00001d012383
Zm00001d043231	Zm00001d012383
Zm00001d029512	Zm00001d012383
Zm00001d032178	Zm00001d012383
Zm00001d008817	Zm00001d054066
Zm00001d010617	Zm00001d054081
Zm00001d021089	Zm00001d054081
Zm00001d002828	Zm00001d001976
Zm00001d018255	Zm00001d017378
Zm00001d040152	Zm00001d011056
Zm00001d013559	Zm00001d042636
Zm00001d005939	Zm00001d015195
Zm00001d020495	Zm00001d042122
Zm00001d041926	Zm00001d053565
Zm00001d029402	Zm00001d029215
Zm00001d048400	Zm00001d029215
Zm00001d020492	Zm00001d041839
Zm00001d038296	Zm00001d032815
Zm00001d014863	Zm00001d006384
Zm00001d037158	Zm00001d024109
Zm00001d039049	Zm00001d041839
Zm00001d046913	Zm00001d034675
Zm00001d036796	Zm00001d029325
Zm00001d049135	Zm00001d029325
Zm00001d018776	Zm00001d029325
Zm00001d006835	Zm00001d041839
Zm00001d031061	Zm00001d015148
Zm00001d043915	Zm00001d013885
Zm00001d051700	Zm00001d040372
Zm00001d019865	Zm00001d004193
Zm00001d051267	Zm00001d011420
Zm00001d002005	Zm00001d042809
Zm00001d002929	Zm00001d042809
Zm00001d002429	Zm00001d015195
Zm00001d042202	Zm00001d015195
Zm00001d046223	Zm00001d010564
Zm00001d008793	Zm00001d045459
Zm00001d043116	Zm00001d015195
Zm00001d026240	Zm00001d015195
Zm00001d039750	Zm00001d015195
Zm00001d033945	Zm00001d015195
Zm00001d049721	Zm00001d015195
Zm00001d020790	Zm00001d015195
Zm00001d033215	Zm00001d015195
Zm00001d043153	Zm00001d015195
Zm00001d026628	Zm00001d015195
Zm00001d013724	Zm00001d043164
Zm00001d039531	Zm00001d032284
Zm00001d008808	Zm00001d035079
Zm00001d013547	Zm00001d008600
Zm00001d049294	Zm00001d008600
Zm00001d002143	Zm00001d008600
Zm00001d053124	Zm00001d013052
Zm00001d045507	Zm00001d017986
Zm00001d047330	Zm00001d032794
Zm00001d033834	Zm00001d019262
Zm00001d042482	Zm00001d007827
Zm00001d021089	Zm00001d032794
Zm00001d043117	Zm00001d014594
Zm00001d037334	Zm00001d036982
Zm00001d017908	Zm00001d002370
Zm00001d008444	Zm00001d002370
Zm00001d051316	Zm00001d021309
Zm00001d004857	Zm00001d005177
Zm00001d023316	Zm00001d027573
Zm00001d050185	Zm00001d035925
Zm00001d038451	Zm00001d021324
Zm00001d003162	Zm00001d033079
Zm00001d048208	Zm00001d029785
Zm00001d009066	Zm00001d024277
Zm00001d016957	Zm00001d024277
Zm00001d010812	Zm00001d024277
Zm00001d008735	Zm00001d021191
Zm00001d008190	Zm00001d005317
Zm00001d043231	Zm00001d021191
Zm00001d024488	Zm00001d021191
Zm00001d012419	Zm00001d021191
Zm00001d022295	Zm00001d027479
Zm00001d046913	Zm00001d042395
Zm00001d038221	Zm00001d038991
Zm00001d046354	Zm00001d049018
Zm00001d024543	Zm00001d006329
Zm00001d052405	Zm00001d003017
Zm00001d051697	Zm00001d003017
Zm00001d043687	Zm00001d003017
Zm00001d032683	Zm00001d003017
Zm00001d042373	Zm00001d026158
Zm00001d028936	Zm00001d027676
Zm00001d033325	Zm00001d045215
Zm00001d024488	Zm00001d027674
Zm00001d043569	Zm00001d035133
Zm00001d006065	Zm00001d011747
Zm00001d031061	Zm00001d006205
Zm00001d002731	Zm00001d032663
Zm00001d021205	Zm00001d021324
Zm00001d002234	Zm00001d006167
Zm00001d013827	Zm00001d053807
Zm00001d006344	Zm00001d040152
Zm00001d039532	Zm00001d045086
Zm00001d015521	Zm00001d024958
Zm00001d051371	Zm00001d024958
Zm00001d023294	Zm00001d031971
Zm00001d008403	Zm00001d027674
Zm00001d002661	Zm00001d027674
Zm00001d017885	Zm00001d011563
Zm00001d041491	Zm00001d014291
Zm00001d002649	Zm00001d022313
Zm00001d016260	Zm00001d038316
Zm00001d053967	Zm00001d017545
Zm00001d044662	Zm00001d044535
Zm00001d041604	Zm00001d040594
Zm00001d053151	Zm00001d020133
Zm00001d015410	Zm00001d020133
Zm00001d050893	Zm00001d020133
Zm00001d049889	Zm00001d017545
Zm00001d030617	Zm00001d045462
Zm00001d018208	Zm00001d020437
Zm00001d011712	Zm00001d033447
Zm00001d043699	Zm00001d012983
Zm00001d004102	Zm00001d014445
Zm00001d012280	Zm00001d012956
Zm00001d007339	Zm00001d003289
Zm00001d018742	Zm00001d025051
Zm00001d040527	Zm00001d023225
Zm00001d033945	Zm00001d033447
Zm00001d039049	Zm00001d033447
Zm00001d028777	Zm00001d033447
Zm00001d020790	Zm00001d033447
Zm00001d029963	Zm00001d032533
Zm00001d015410	Zm00001d032533
Zm00001d040527	Zm00001d032533
Zm00001d033834	Zm00001d025997
Zm00001d017138	Zm00001d036534
Zm00001d031272	Zm00001d005962
Zm00001d051239	Zm00001d039944
Zm00001d043205	Zm00001d039944
Zm00001d025964	Zm00001d039944
Zm00001d022099	Zm00001d039944
Zm00001d030139	Zm00001d038476
Zm00001d003293	Zm00001d051525
Zm00001d029402	Zm00001d043425
Zm00001d012749	Zm00001d047972
Zm00001d011597	Zm00001d040343
Zm00001d025669	Zm00001d039348
Zm00001d002799	Zm00001d005748
Zm00001d025964	Zm00001d005748
Zm00001d018097	Zm00001d007705
Zm00001d039267	Zm00001d007705
Zm00001d031655	Zm00001d024499
Zm00001d022525	Zm00001d040920
Zm00001d028537	Zm00001d047274
Zm00001d010713	Zm00001d031696
Zm00001d052890	Zm00001d045864
Zm00001d012379	Zm00001d017959
Zm00001d038907	Zm00001d014258
Zm00001d010060	Zm00001d014258
Zm00001d015521	Zm00001d014258
Zm00001d027929	Zm00001d014258
Zm00001d051700	Zm00001d014258
Zm00001d020460	Zm00001d053862
Zm00001d023424	Zm00001d043959
Zm00001d011470	Zm00001d001763
Zm00001d009715	Zm00001d001763
Zm00001d047081	Zm00001d038196
Zm00001d031781	Zm00001d030267
Zm00001d028930	Zm00001d015032
Zm00001d028984	Zm00001d005396
Zm00001d045887	Zm00001d005396
Zm00001d026628	Zm00001d012498
Zm00001d045112	Zm00001d044525
Zm00001d024644	Zm00001d054055
Zm00001d034945	Zm00001d007955
Zm00001d013259	Zm00001d039482
Zm00001d017939	Zm00001d005902
Zm00001d011555	Zm00001d043723
Zm00001d018380	Zm00001d026017
Zm00001d012128	Zm00001d043233
Zm00001d039475	Zm00001d031696
Zm00001d027492	Zm00001d008512
Zm00001d016154	Zm00001d049521
Zm00001d036356	Zm00001d052282
Zm00001d024701	Zm00001d039733
Zm00001d046096	Zm00001d024883
Zm00001d052152	Zm00001d049989
Zm00001d002762	Zm00001d006034
Zm00001d030907	Zm00001d005149
Zm00001d034945	Zm00001d011666
Zm00001d036148	Zm00001d010042
Zm00001d026305	Zm00001d047958
Zm00001d028667	Zm00001d035020
Zm00001d040318	Zm00001d035020
Zm00001d002439	Zm00001d029388
Zm00001d043131	Zm00001d029270
Zm00001d029270	Zm00001d029270
Zm00001d016260	Zm00001d006900
Zm00001d045804	Zm00001d036535
Zm00001d021423	Zm00001d050380
Zm00001d043663	Zm00001d049743
Zm00001d039119	Zm00001d022059
Zm00001d036632	Zm00001d003277
Zm00001d026271	Zm00001d003277
Zm00001d047421	Zm00001d017489
Zm00001d038746	Zm00001d006270
Zm00001d003414	Zm00001d003414
Zm00001d015410	Zm00001d004048
Zm00001d048059	Zm00001d044644
Zm00001d018380	Zm00001d017103
Zm00001d005875	Zm00001d010588
Zm00001d032681	Zm00001d053819
Zm00001d038357	Zm00001d033152
Zm00001d037117	Zm00001d028863
Zm00001d017782	Zm00001d017545
Zm00001d006195	Zm00001d021731
Zm00001d045375	Zm00001d021017
Zm00001d015421	Zm00001d017460
Zm00001d011881	Zm00001d017460
Zm00001d006157	Zm00001d017545
Zm00001d017420	Zm00001d017545
Zm00001d040189	Zm00001d017545
Zm00001d041935	Zm00001d017545
Zm00001d045112	Zm00001d013336
Zm00001d042618	Zm00001d026038
Zm00001d037836	Zm00001d013796
Zm00001d025964	Zm00001d034482
Zm00001d038001	Zm00001d046330
Zm00001d012255	Zm00001d046330
Zm00001d018930	Zm00001d029464
Zm00001d006702	Zm00001d048551
Zm00001d006028	Zm00001d013416
Zm00001d047170	Zm00001d045544
Zm00001d051239	Zm00001d033389
Zm00001d002573	Zm00001d044921
Zm00001d015639	Zm00001d044921
Zm00001d049135	Zm00001d051020
Zm00001d026240	Zm00001d032019
Zm00001d018260	Zm00001d021071
Zm00001d045600	Zm00001d032003
Zm00001d032175	Zm00001d025865
Zm00001d003293	Zm00001d012659
Zm00001d002449	Zm00001d052838
Zm00001d037029	Zm00001d036982
Zm00001d038001	Zm00001d036982
Zm00001d027874	Zm00001d036982
Zm00001d039049	Zm00001d036982
Zm00001d005939	Zm00001d036982
Zm00001d050948	Zm00001d036982
Zm00001d003064	Zm00001d034940
Zm00001d004541	Zm00001d006676
Zm00001d016674	Zm00001d036003
Zm00001d016457	Zm00001d036003
Zm00001d034601	Zm00001d036003
Zm00001d029402	Zm00001d009265
Zm00001d035701	Zm00001d016736
Zm00001d009674	Zm00001d032019
Zm00001d018255	Zm00001d032019
Zm00001d015226	Zm00001d040109
Zm00001d005055	Zm00001d032019
Zm00001d043937	Zm00001d032019
Zm00001d027874	Zm00001d032019
Zm00001d043116	Zm00001d032019
Zm00001d039750	Zm00001d032019
Zm00001d028603	Zm00001d032019
Zm00001d011712	Zm00001d032019
Zm00001d016361	Zm00001d035337
Zm00001d007339	Zm00001d028705
Zm00001d026120	Zm00001d040027
Zm00001d051458	Zm00001d039903
Zm00001d028930	Zm00001d013032
Zm00001d027530	Zm00001d038514
Zm00001d042482	Zm00001d038514
Zm00001d052838	Zm00001d048570
Zm00001d023507	Zm00001d033428
Zm00001d016520	Zm00001d011506
Zm00001d015407	Zm00001d037969
Zm00001d020569	Zm00001d007709
Zm00001d029736	Zm00001d034320
Zm00001d038698	Zm00001d005466
Zm00001d034783	Zm00001d020748
Zm00001d005029	Zm00001d049099
Zm00001d023446	Zm00001d047687
Zm00001d029402	Zm00001d038982
Zm00001d045661	Zm00001d021764
Zm00001d047587	Zm00001d049099
Zm00001d021947	Zm00001d032801
Zm00001d002200	Zm00001d049099
Zm00001d052038	Zm00001d049099
Zm00001d031182	Zm00001d049099
Zm00001d015549	Zm00001d049099
Zm00001d006463	Zm00001d049099
Zm00001d012516	Zm00001d049099
Zm00001d046974	Zm00001d049099
Zm00001d027991	Zm00001d049099
Zm00001d001952	Zm00001d049099
Zm00001d035918	Zm00001d042307
Zm00001d027928	Zm00001d042307
Zm00001d018119	Zm00001d004413
Zm00001d021207	Zm00001d015692
Zm00001d014201	Zm00001d007186
Zm00001d048046	Zm00001d020281
Zm00001d052807	Zm00001d020281
Zm00001d017908	Zm00001d027679
Zm00001d002005	Zm00001d017397
Zm00001d051520	Zm00001d017397
Zm00001d012823	Zm00001d026169
Zm00001d002573	Zm00001d045388
Zm00001d039019	Zm00001d021492
Zm00001d041472	Zm00001d027676
Zm00001d046664	Zm00001d009645
Zm00001d039383	Zm00001d006343
Zm00001d027623	Zm00001d012167
Zm00001d020460	Zm00001d025005
Zm00001d035076	Zm00001d034671
Zm00001d010634	Zm00001d012546
Zm00001d043231	Zm00001d020752
Zm00001d040189	Zm00001d020752
Zm00001d018971	Zm00001d020752
Zm00001d041935	Zm00001d020752
Zm00001d038843	Zm00001d026191
Zm00001d002482	Zm00001d049020
Zm00001d021423	Zm00001d006343
Zm00001d015614	Zm00001d006343
Zm00001d029402	Zm00001d006343
Zm00001d000179	Zm00001d006343
Zm00001d049511	Zm00001d006343
Zm00001d013258	Zm00001d024853
Zm00001d039077	Zm00001d022630
Zm00001d015412	Zm00001d027925
Zm00001d025953	Zm00001d027925
Zm00001d041056	Zm00001d052748
Zm00001d037836	Zm00001d035023
Zm00001d007311	Zm00001d044288
Zm00001d026542	Zm00001d004847
Zm00001d018255	Zm00001d011755
Zm00001d043937	Zm00001d011755
Zm00001d050551	Zm00001d011755
Zm00001d047554	Zm00001d012660
Zm00001d020460	Zm00001d031814
Zm00001d014690	Zm00001d031814
Zm00001d046632	Zm00001d020780
Zm00001d034891	Zm00001d020929
Zm00001d021423	Zm00001d020929
Zm00001d039119	Zm00001d020929
Zm00001d027874	Zm00001d051674
Zm00001d046947	Zm00001d031049
Zm00001d047579	Zm00001d050074
Zm00001d027802	Zm00001d027514
Zm00001d051149	Zm00001d032570
Zm00001d021089	Zm00001d047050
Zm00001d036392	Zm00001d047050
Zm00001d053220	Zm00001d047114
Zm00001d033412	Zm00001d032570
Zm00001d041445	Zm00001d029027
Zm00001d010812	Zm00001d001817
Zm00001d016119	Zm00001d013811
Zm00001d009030	Zm00001d013811
Zm00001d017908	Zm00001d032570
Zm00001d045107	Zm00001d032570
Zm00001d029587	Zm00001d032570
Zm00001d016154	Zm00001d032570
Zm00001d002452	Zm00001d032570
Zm00001d040152	Zm00001d041701
Zm00001d046740	Zm00001d025125
Zm00001d024321	Zm00001d043970
Zm00001d037607	Zm00001d034020
Zm00001d038693	Zm00001d052838
Zm00001d045398	Zm00001d043346
Zm00001d047081	Zm00001d043346
Zm00001d027510	Zm00001d005081
Zm00001d032694	Zm00001d011839
Zm00001d002482	Zm00001d052726
Zm00001d040464	Zm00001d046581
Zm00001d041981	Zm00001d032855
Zm00001d053707	Zm00001d011126
Zm00001d038451	Zm00001d004558
Zm00001d043131	Zm00001d021843
Zm00001d025684	Zm00001d021843
Zm00001d032681	Zm00001d010880
Zm00001d035907	Zm00001d015054
Zm00001d012482	Zm00001d034838
Zm00001d011133	Zm00001d005811
Zm00001d005969	Zm00001d041920
Zm00001d033262	Zm00001d032069
Zm00001d045026	Zm00001d032069
Zm00001d018319	Zm00001d032069
Zm00001d020826	Zm00001d047117
Zm00001d026218	Zm00001d049357
Zm00001d016737	Zm00001d042137
Zm00001d017932	Zm00001d051149
Zm00001d052167	Zm00001d051149
Zm00001d047587	Zm00001d019172
Zm00001d039185	Zm00001d026253
Zm00001d017908	Zm00001d030626
Zm00001d017939	Zm00001d008190
Zm00001d012427	Zm00001d029587
Zm00001d035470	Zm00001d042267
Zm00001d011847	Zm00001d014748
Zm00001d033610	Zm00001d010672
Zm00001d052905	Zm00001d010672
Zm00001d006619	Zm00001d017144
Zm00001d043076	Zm00001d031445
Zm00001d054080	Zm00001d005244
Zm00001d051149	Zm00001d002283
Zm00001d025964	Zm00001d018103
Zm00001d024630	Zm00001d051692
Zm00001d012296	Zm00001d053843
Zm00001d043589	Zm00001d005694
Zm00001d037769	Zm00001d005039
Zm00001d048647	Zm00001d015330
Zm00001d010751	Zm00001d015330
Zm00001d002799	Zm00001d025544
Zm00001d013801	Zm00001d051459
Zm00001d043699	Zm00001d032155
Zm00001d040554	Zm00001d032155
Zm00001d036298	Zm00001d032155
Zm00001d051956	Zm00001d032155
Zm00001d012280	Zm00001d032155
Zm00001d021296	Zm00001d032155
Zm00001d043474	Zm00001d032155
Zm00001d015639	Zm00001d032155
Zm00001d037274	Zm00001d032326
Zm00001d017908	Zm00001d046586
Zm00001d036214	Zm00001d032855
Zm00001d029875	Zm00001d029560
Zm00001d052738	Zm00001d008283
Zm00001d031008	Zm00001d016816
Zm00001d027855	Zm00001d016177
Zm00001d036050	Zm00001d016177
Zm00001d013777	Zm00001d016177
Zm00001d051891	Zm00001d037410
Zm00001d042593	Zm00001d002478
Zm00001d038355	Zm00001d024424
Zm00001d015759	Zm00001d029442
Zm00001d037221	Zm00001d044374
Zm00001d034433	Zm00001d028951
Zm00001d027623	Zm00001d037384
Zm00001d002799	Zm00001d005039
Zm00001d005244	Zm00001d029099
Zm00001d039371	Zm00001d024883
Zm00001d020137	Zm00001d028273
Zm00001d039324	Zm00001d039104
Zm00001d008190	Zm00001d005039
Zm00001d026271	Zm00001d022099
Zm00001d018178	Zm00001d022099
Zm00001d036510	Zm00001d022099
Zm00001d052807	Zm00001d025547
Zm00001d026542	Zm00001d029468
Zm00001d006945	Zm00001d020903
Zm00001d045044	Zm00001d020903
Zm00001d028017	Zm00001d050308
Zm00001d015639	Zm00001d050308
Zm00001d030969	Zm00001d007190
Zm00001d013497	Zm00001d029074
Zm00001d031723	Zm00001d013033
Zm00001d006065	Zm00001d027855
Zm00001d029711	Zm00001d022059
Zm00001d017911	Zm00001d022059
Zm00001d000358	Zm00001d023791
Zm00001d010617	Zm00001d023298
Zm00001d043992	Zm00001d007827
Zm00001d020932	Zm00001d043059
Zm00001d039017	Zm00001d041884
Zm00001d011470	Zm00001d039010
Zm00001d038878	Zm00001d039010
Zm00001d002476	Zm00001d039010
Zm00001d042313	Zm00001d043059
Zm00001d004857	Zm00001d043059
Zm00001d029855	Zm00001d043059
Zm00001d012255	Zm00001d051121
Zm00001d049913	Zm00001d009508
Zm00001d031008	Zm00001d041701
Zm00001d014286	Zm00001d041701
Zm00001d035224	Zm00001d043953
Zm00001d014378	Zm00001d030638
Zm00001d042492	Zm00001d012615
Zm00001d017207	Zm00001d012615
Zm00001d033413	Zm00001d028536
Zm00001d044117	Zm00001d028981
Zm00001d040464	Zm00001d044399
Zm00001d018097	Zm00001d000233
Zm00001d052069	Zm00001d000233
Zm00001d041497	Zm00001d013730
Zm00001d002288	Zm00001d029062
Zm00001d010634	Zm00001d003220
Zm00001d018255	Zm00001d006630
Zm00001d048682	Zm00001d006630
Zm00001d020790	Zm00001d006630
Zm00001d005939	Zm00001d006630
Zm00001d034965	Zm00001d041443
Zm00001d003583	Zm00001d002901
Zm00001d038717	Zm00001d024105
Zm00001d040423	Zm00001d050039
Zm00001d015226	Zm00001d019721
Zm00001d002452	Zm00001d036069
Zm00001d040464	Zm00001d002090
Zm00001d015233	Zm00001d001884
Zm00001d026158	Zm00001d052732
Zm00001d038023	Zm00001d047758
Zm00001d013202	Zm00001d029784
Zm00001d046568	Zm00001d040686
Zm00001d009160	Zm00001d023243
Zm00001d010987	Zm00001d018445
Zm00001d024268	Zm00001d027841
Zm00001d017478	Zm00001d004127
Zm00001d030858	Zm00001d016483
Zm00001d026536	Zm00001d024105
Zm00001d042196	Zm00001d029784
Zm00001d012128	Zm00001d042434
Zm00001d043706	Zm00001d052903
Zm00001d006209	Zm00001d029336
Zm00001d028667	Zm00001d004491
Zm00001d051891	Zm00001d004491
Zm00001d025953	Zm00001d004491
Zm00001d046323	Zm00001d027719
Zm00001d008225	Zm00001d002876
Zm00001d037607	Zm00001d009763
Zm00001d002200	Zm00001d028170
Zm00001d020460	Zm00001d029859
Zm00001d021089	Zm00001d035756
Zm00001d029607	Zm00001d039566
Zm00001d043063	Zm00001d009037
Zm00001d033075	Zm00001d003776
Zm00001d002234	Zm00001d044693
Zm00001d012789	Zm00001d038291
Zm00001d024543	Zm00001d021305
Zm00001d032144	Zm00001d020963
Zm00001d033246	Zm00001d025794
Zm00001d006053	Zm00001d015476
Zm00001d042373	Zm00001d010672
Zm00001d024725	Zm00001d049683
Zm00001d005888	Zm00001d011838
Zm00001d012688	Zm00001d011838
Zm00001d034353	Zm00001d023385
Zm00001d006198	Zm00001d045431
Zm00001d052804	Zm00001d039351
Zm00001d030644	Zm00001d018826
Zm00001d005970	Zm00001d011879
Zm00001d032194	Zm00001d023671
Zm00001d033379	Zm00001d022487
Zm00001d052717	Zm00001d026271
Zm00001d022099	Zm00001d026271
Zm00001d023659	Zm00001d014572
Zm00001d020459	Zm00001d007960
Zm00001d017712	Zm00001d017696
Zm00001d026271	Zm00001d042695
Zm00001d036510	Zm00001d042695
Zm00001d015639	Zm00001d042695
Zm00001d031655	Zm00001d051628
Zm00001d045533	Zm00001d013410
Zm00001d022099	Zm00001d007624
Zm00001d046651	Zm00001d032519
Zm00001d008602	Zm00001d052660
Zm00001d003409	Zm00001d042378
Zm00001d043094	Zm00001d032739
Zm00001d023294	Zm00001d047640
Zm00001d048229	Zm00001d010314
Zm00001d049800	Zm00001d014187
Zm00001d037029	Zm00001d008952
Zm00001d015614	Zm00001d040275
Zm00001d000339	Zm00001d038327
Zm00001d036812	Zm00001d052316
Zm00001d012527	Zm00001d033533
Zm00001d036364	Zm00001d031325
Zm00001d002429	Zm00001d015314
Zm00001d005087	Zm00001d032971
Zm00001d021927	Zm00001d042269
Zm00001d044216	Zm00001d035246
Zm00001d032265	Zm00001d047754
Zm00001d028445	Zm00001d024821
Zm00001d047017	Zm00001d033274
Zm00001d038297	Zm00001d003127
Zm00001d020137	Zm00001d042779
Zm00001d048471	Zm00001d024763
Zm00001d048734	Zm00001d011298
Zm00001d017885	Zm00001d002538
Zm00001d042717	Zm00001d039401
Zm00001d006195	Zm00001d024734
Zm00001d035609	Zm00001d047736
Zm00001d031109	Zm00001d043019
Zm00001d019734	Zm00001d043019
Zm00001d052591	Zm00001d047736
Zm00001d011560	Zm00001d015275
Zm00001d003626	Zm00001d049218
Zm00001d018305	Zm00001d045576
Zm00001d006835	Zm00001d045431
Zm00001d003162	Zm00001d045431
Zm00001d028625	Zm00001d045431
Zm00001d018971	Zm00001d045431
Zm00001d031109	Zm00001d014722
Zm00001d002545	Zm00001d044208
Zm00001d017480	Zm00001d013105
Zm00001d013443	Zm00001d046214
Zm00001d022550	Zm00001d032663
Zm00001d017788	Zm00001d025548
Zm00001d052152	Zm00001d048627
Zm00001d009435	Zm00001d040148
Zm00001d048471	Zm00001d004626
Zm00001d039496	Zm00001d004626
Zm00001d045477	Zm00001d033211
Zm00001d027679	Zm00001d017508
Zm00001d049137	Zm00001d027719
Zm00001d026113	Zm00001d027719
Zm00001d036551	Zm00001d027719
Zm00001d023541	Zm00001d027719
Zm00001d009646	Zm00001d027719
Zm00001d046246	Zm00001d027719
Zm00001d006157	Zm00001d027719
Zm00001d043231	Zm00001d027719
Zm00001d042920	Zm00001d027719
Zm00001d003677	Zm00001d027719
Zm00001d002661	Zm00001d027719
Zm00001d021537	Zm00001d027719
Zm00001d027317	Zm00001d018460
Zm00001d031572	Zm00001d007288
Zm00001d028936	Zm00001d028105
Zm00001d033815	Zm00001d047208
Zm00001d049173	Zm00001d034069
Zm00001d023336	Zm00001d036788
Zm00001d027335	Zm00001d037573
Zm00001d013370	Zm00001d051338
Zm00001d010956	Zm00001d051338
Zm00001d020569	Zm00001d051338
Zm00001d033602	Zm00001d034199
Zm00001d038297	Zm00001d029142
Zm00001d022517	Zm00001d046801
Zm00001d022424	Zm00001d015205
Zm00001d041580	Zm00001d015205
Zm00001d003293	Zm00001d015205
Zm00001d005757	Zm00001d004933
Zm00001d005888	Zm00001d012458
Zm00001d032295	Zm00001d020100
Zm00001d048082	Zm00001d036210
Zm00001d023659	Zm00001d051514
Zm00001d006319	Zm00001d016746
Zm00001d032175	Zm00001d005092
Zm00001d017422	Zm00001d018244
Zm00001d008190	Zm00001d018244
Zm00001d025910	Zm00001d018244
Zm00001d012255	Zm00001d018244
Zm00001d039077	Zm00001d018244
Zm00001d042482	Zm00001d018244
Zm00001d049543	Zm00001d043998
Zm00001d009939	Zm00001d039252
Zm00001d031064	Zm00001d032101
Zm00001d007842	Zm00001d013424
Zm00001d034783	Zm00001d029937
Zm00001d049158	Zm00001d005570
Zm00001d022437	Zm00001d022194
Zm00001d002747	Zm00001d013245
Zm00001d005055	Zm00001d000204
Zm00001d018255	Zm00001d000204
Zm00001d012505	Zm00001d044090
Zm00001d048588	Zm00001d000407
Zm00001d030858	Zm00001d012603
Zm00001d016911	Zm00001d032855
Zm00001d053841	Zm00001d008209
Zm00001d037015	Zm00001d048550
Zm00001d042492	Zm00001d052971
Zm00001d002143	Zm00001d019344
Zm00001d035701	Zm00001d028950
Zm00001d017207	Zm00001d038740
Zm00001d043569	Zm00001d032855
Zm00001d042758	Zm00001d032855
Zm00001d002285	Zm00001d032855
Zm00001d047330	Zm00001d032855
Zm00001d002747	Zm00001d032855
Zm00001d039764	Zm00001d032855
Zm00001d039185	Zm00001d050193
Zm00001d041831	Zm00001d033338
Zm00001d054038	Zm00001d033338
Zm00001d031717	Zm00001d033338
Zm00001d042363	Zm00001d033338
Zm00001d005798	Zm00001d033338
Zm00001d023927	Zm00001d036981
Zm00001d052883	Zm00001d026532
Zm00001d036356	Zm00001d033099
Zm00001d028625	Zm00001d032604
Zm00001d037605	Zm00001d047667
Zm00001d052807	Zm00001d000194
Zm00001d016873	Zm00001d047275
Zm00001d004857	Zm00001d014463
Zm00001d029607	Zm00001d012153
Zm00001d045204	Zm00001d014463
Zm00001d018941	Zm00001d014463
Zm00001d012731	Zm00001d011796
Zm00001d012128	Zm00001d025343
Zm00001d023282	Zm00001d047275
Zm00001d023931	Zm00001d047275
Zm00001d022259	Zm00001d047275
Zm00001d005888	Zm00001d047275
Zm00001d040554	Zm00001d047275
Zm00001d037769	Zm00001d047275
Zm00001d052717	Zm00001d047275
Zm00001d045044	Zm00001d047275
Zm00001d002476	Zm00001d047275
Zm00001d050893	Zm00001d047275
Zm00001d053210	Zm00001d047275
Zm00001d017782	Zm00001d004513
Zm00001d012128	Zm00001d014613
Zm00001d021761	Zm00001d025025
Zm00001d049173	Zm00001d014191
Zm00001d015226	Zm00001d045975
Zm00001d022099	Zm00001d040764
Zm00001d017908	Zm00001d043420
Zm00001d020495	Zm00001d016736
Zm00001d017782	Zm00001d016736
Zm00001d041445	Zm00001d034842
Zm00001d032295	Zm00001d050055
Zm00001d002452	Zm00001d045643
Zm00001d046246	Zm00001d037234
Zm00001d031451	Zm00001d049911
Zm00001d013777	Zm00001d037672
Zm00001d027679	Zm00001d037672
Zm00001d011771	Zm00001d026337
Zm00001d049000	Zm00001d018635
Zm00001d036297	Zm00001d013021
Zm00001d049991	Zm00001d009604
Zm00001d052807	Zm00001d001817
Zm00001d048647	Zm00001d039858
Zm00001d017366	Zm00001d048469
Zm00001d028432	Zm00001d018157
Zm00001d013385	Zm00001d022581
Zm00001d054038	Zm00001d027884
Zm00001d025910	Zm00001d013629
Zm00001d011669	Zm00001d016873
Zm00001d049223	Zm00001d049267
Zm00001d049800	Zm00001d049267
Zm00001d010758	Zm00001d022512
Zm00001d046174	Zm00001d028917
Zm00001d053151	Zm00001d021197
Zm00001d028372	Zm00001d015914
Zm00001d018097	Zm00001d033284
Zm00001d042463	Zm00001d031685
Zm00001d020136	Zm00001d016684
Zm00001d008601	Zm00001d010994
Zm00001d026684	Zm00001d030231
Zm00001d021761	Zm00001d017240
Zm00001d046805	Zm00001d038920
Zm00001d038355	Zm00001d029201
Zm00001d028962	Zm00001d033292
Zm00001d013724	Zm00001d044116
Zm00001d031992	Zm00001d046681
Zm00001d008869	Zm00001d034387
Zm00001d022424	Zm00001d016551
Zm00001d046981	Zm00001d016551
Zm00001d003414	Zm00001d016551
Zm00001d051684	Zm00001d016551
Zm00001d048991	Zm00001d027636
Zm00001d033379	Zm00001d006580
Zm00001d021268	Zm00001d022526
Zm00001d044546	Zm00001d048692
Zm00001d012553	Zm00001d014090
Zm00001d038704	Zm00001d019430
Zm00001d039004	Zm00001d052479
Zm00001d022442	Zm00001d033873
Zm00001d022442	Zm00001d045650
Zm00001d018178	Zm00001d025182
Zm00001d018416	Zm00001d045014
Zm00001d021236	Zm00001d030305
Zm00001d047587	Zm00001d051684
Zm00001d002760	Zm00001d022524
Zm00001d015639	Zm00001d023468
Zm00001d008695	Zm00001d037483
Zm00001d033815	Zm00001d023468
Zm00001d026191	Zm00001d027453
Zm00001d022526	Zm00001d038751
Zm00001d048046	Zm00001d049418
Zm00001d048471	Zm00001d049418
Zm00001d052390	Zm00001d049418
Zm00001d027623	Zm00001d023468
Zm00001d043699	Zm00001d023468
Zm00001d005760	Zm00001d023468
Zm00001d047563	Zm00001d016103
Zm00001d050247	Zm00001d014063
Zm00001d043569	Zm00001d010375
Zm00001d018421	Zm00001d010198
Zm00001d051149	Zm00001d010375
Zm00001d005784	Zm00001d005001
Zm00001d050834	Zm00001d052450
Zm00001d043611	Zm00001d052450
Zm00001d039496	Zm00001d052450
Zm00001d005784	Zm00001d052450
Zm00001d007311	Zm00001d052450
Zm00001d030891	Zm00001d018951
Zm00001d024814	Zm00001d018951
Zm00001d050960	Zm00001d005403
Zm00001d028667	Zm00001d002283
Zm00001d048590	Zm00001d052433
Zm00001d039496	Zm00001d052433
Zm00001d005055	Zm00001d033552
Zm00001d021790	Zm00001d033552
Zm00001d014013	Zm00001d033552
Zm00001d038001	Zm00001d033552
Zm00001d028777	Zm00001d033552
Zm00001d039006	Zm00001d033552
Zm00001d011712	Zm00001d033552
Zm00001d042202	Zm00001d033552
Zm00001d012296	Zm00001d033552
Zm00001d018255	Zm00001d033929
Zm00001d035514	Zm00001d033968
Zm00001d021019	Zm00001d019089
Zm00001d045026	Zm00001d019089
Zm00001d001879	Zm00001d013274
Zm00001d012128	Zm00001d048683
Zm00001d007465	Zm00001d043149
Zm00001d021968	Zm00001d042673
Zm00001d048527	Zm00001d036981
Zm00001d028667	Zm00001d009222
Zm00001d003064	Zm00001d009222
Zm00001d010933	Zm00001d048456
Zm00001d037317	Zm00001d010446
Zm00001d046805	Zm00001d046174
Zm00001d018142	Zm00001d006372
Zm00001d051458	Zm00001d039104
Zm00001d019207	Zm00001d045048
Zm00001d002843	Zm00001d045048
Zm00001d015421	Zm00001d025687
Zm00001d008794	Zm00001d012021
Zm00001d052750	Zm00001d014328
Zm00001d037749	Zm00001d037242
Zm00001d038357	Zm00001d037242
Zm00001d028936	Zm00001d037242
Zm00001d032694	Zm00001d047017
Zm00001d029963	Zm00001d015225
Zm00001d050310	Zm00001d020636
Zm00001d016737	Zm00001d036136
Zm00001d017939	Zm00001d002000
Zm00001d029896	Zm00001d049179
Zm00001d049135	Zm00001d043970
Zm00001d042864	Zm00001d016684
Zm00001d008323	Zm00001d016684
Zm00001d046323	Zm00001d016684
Zm00001d006768	Zm00001d016684
Zm00001d003195	Zm00001d016684
Zm00001d021442	Zm00001d016684
Zm00001d038270	Zm00001d016684
Zm00001d029855	Zm00001d016684
Zm00001d041277	Zm00001d020636
Zm00001d028936	Zm00001d020636
Zm00001d040186	Zm00001d046533
Zm00001d021089	Zm00001d044732
Zm00001d041740	Zm00001d053778
Zm00001d022424	Zm00001d037170
Zm00001d012482	Zm00001d045184
Zm00001d043902	Zm00001d003522
Zm00001d047334	Zm00001d020887
Zm00001d029711	Zm00001d029185
Zm00001d047209	Zm00001d004899
Zm00001d046621	Zm00001d011405
Zm00001d037786	Zm00001d006002
Zm00001d046174	Zm00001d040060
Zm00001d011555	Zm00001d010313
Zm00001d028999	Zm00001d008982
Zm00001d017908	Zm00001d004543
Zm00001d020982	Zm00001d047981
Zm00001d031109	Zm00001d038831
Zm00001d033412	Zm00001d038831
Zm00001d040004	Zm00001d038831
Zm00001d043969	Zm00001d026265
Zm00001d043060	Zm00001d011656
Zm00001d048590	Zm00001d039496
Zm00001d006195	Zm00001d039496
Zm00001d034751	Zm00001d023340
Zm00001d017939	Zm00001d037384
Zm00001d023282	Zm00001d037384
Zm00001d023565	Zm00001d008209
Zm00001d051838	Zm00001d008209
Zm00001d013497	Zm00001d008209
Zm00001d022550	Zm00001d008209
Zm00001d029749	Zm00001d038617
Zm00001d002573	Zm00001d037384
Zm00001d005087	Zm00001d037384
Zm00001d053151	Zm00001d037384
Zm00001d042736	Zm00001d037384
Zm00001d006195	Zm00001d037384
Zm00001d039496	Zm00001d037384
Zm00001d033815	Zm00001d037384
Zm00001d037994	Zm00001d037384
Zm00001d040527	Zm00001d037384
Zm00001d032179	Zm00001d037384
Zm00001d042363	Zm00001d004400
Zm00001d027431	Zm00001d029662
Zm00001d043968	Zm00001d006002
Zm00001d033719	Zm00001d006002
Zm00001d040302	Zm00001d006002
Zm00001d043663	Zm00001d006002
Zm00001d041831	Zm00001d023340
Zm00001d008322	Zm00001d023340
Zm00001d005798	Zm00001d023340
Zm00001d047081	Zm00001d009060
Zm00001d039006	Zm00001d048683
Zm00001d046947	Zm00001d012428
Zm00001d011297	Zm00001d049088
Zm00001d002005	Zm00001d024886
Zm00001d020826	Zm00001d047981
Zm00001d011745	Zm00001d038076
Zm00001d050897	Zm00001d047981
Zm00001d025953	Zm00001d022177
Zm00001d052229	Zm00001d002483
Zm00001d025684	Zm00001d050815
Zm00001d053124	Zm00001d043909
Zm00001d038451	Zm00001d033848
Zm00001d039532	Zm00001d033848
Zm00001d051981	Zm00001d033848
Zm00001d010131	Zm00001d033848
Zm00001d002747	Zm00001d033848
Zm00001d043922	Zm00001d002046
Zm00001d037015	Zm00001d047981
Zm00001d031790	Zm00001d041961
Zm00001d024200	Zm00001d006107
Zm00001d048046	Zm00001d047981
Zm00001d014765	Zm00001d047981
Zm00001d020405	Zm00001d047981
Zm00001d033987	Zm00001d013979
Zm00001d021019	Zm00001d013979
Zm00001d046925	Zm00001d047937
Zm00001d020826	Zm00001d041958
Zm00001d034947	Zm00001d042063
Zm00001d002234	Zm00001d034345
Zm00001d005888	Zm00001d021197
Zm00001d017412	Zm00001d021197
Zm00001d033815	Zm00001d021197
Zm00001d032175	Zm00001d044506
Zm00001d052543	Zm00001d052989
Zm00001d002234	Zm00001d048601
Zm00001d051149	Zm00001d043171
Zm00001d036768	Zm00001d045763
Zm00001d025964	Zm00001d039077
Zm00001d048412	Zm00001d039733
Zm00001d017885	Zm00001d010814
Zm00001d050310	Zm00001d010814
Zm00001d028984	Zm00001d010814
Zm00001d013849	Zm00001d010814
Zm00001d026017	Zm00001d010814
Zm00001d003414	Zm00001d010814
Zm00001d051684	Zm00001d010814
Zm00001d031840	Zm00001d041606
Zm00001d020972	Zm00001d006001
Zm00001d026240	Zm00001d031212
Zm00001d036148	Zm00001d031212
Zm00001d002429	Zm00001d031212
Zm00001d038001	Zm00001d031212
Zm00001d005016	Zm00001d031212
Zm00001d028777	Zm00001d031212
Zm00001d033215	Zm00001d031212
Zm00001d052725	Zm00001d050981
Zm00001d022442	Zm00001d018896
Zm00001d033957	Zm00001d012694
Zm00001d000236	Zm00001d029839
Zm00001d045477	Zm00001d020430
Zm00001d039017	Zm00001d020430
Zm00001d053151	Zm00001d040504
Zm00001d041920	Zm00001d044332
Zm00001d028930	Zm00001d012460
Zm00001d016957	Zm00001d024665
Zm00001d016175	Zm00001d024665
Zm00001d051355	Zm00001d036001
Zm00001d002843	Zm00001d038517
Zm00001d036736	Zm00001d004125
Zm00001d044004	Zm00001d007767
Zm00001d026536	Zm00001d007379
Zm00001d016957	Zm00001d004725
Zm00001d017268	Zm00001d004725
Zm00001d036536	Zm00001d008676
Zm00001d011969	Zm00001d040920
Zm00001d021761	Zm00001d040920
Zm00001d030644	Zm00001d040920
Zm00001d008734	Zm00001d040920
Zm00001d002285	Zm00001d011610
Zm00001d011237	Zm00001d050897
Zm00001d050834	Zm00001d050897
Zm00001d029587	Zm00001d050897
Zm00001d002781	Zm00001d034724
Zm00001d051577	Zm00001d036991
Zm00001d023446	Zm00001d017151
Zm00001d037221	Zm00001d004400
Zm00001d049800	Zm00001d004400
Zm00001d046246	Zm00001d011534
Zm00001d040186	Zm00001d019650
Zm00001d017642	Zm00001d004248
Zm00001d002760	Zm00001d021697
Zm00001d017513	Zm00001d012882
Zm00001d011223	Zm00001d029402
Zm00001d031655	Zm00001d046887
Zm00001d016950	Zm00001d003941
Zm00001d041472	Zm00001d003941
Zm00001d017885	Zm00001d003941
Zm00001d038357	Zm00001d003941
Zm00001d017778	Zm00001d003941
Zm00001d028936	Zm00001d003941
Zm00001d048401	Zm00001d003941
Zm00001d012746	Zm00001d005819
Zm00001d008872	Zm00001d032295
Zm00001d003822	Zm00001d023290
Zm00001d028413	Zm00001d023290
Zm00001d051387	Zm00001d040398
Zm00001d042609	Zm00001d038764
Zm00001d038612	Zm00001d032295
Zm00001d032295	Zm00001d032295
Zm00001d026271	Zm00001d032295
Zm00001d045204	Zm00001d032295
Zm00001d022628	Zm00001d019150
Zm00001d027925	Zm00001d023323
Zm00001d009599	Zm00001d005762
Zm00001d012789	Zm00001d030498
Zm00001d051267	Zm00001d030498
Zm00001d011597	Zm00001d031703
Zm00001d052390	Zm00001d017713
Zm00001d035512	Zm00001d019311
Zm00001d014989	Zm00001d053445
Zm00001d008869	Zm00001d053445
Zm00001d026203	Zm00001d034387
Zm00001d023659	Zm00001d034387
Zm00001d025483	Zm00001d034387
Zm00001d012294	Zm00001d034387
Zm00001d002760	Zm00001d034387
Zm00001d036148	Zm00001d025005
Zm00001d044259	Zm00001d003033
Zm00001d026088	Zm00001d011746
Zm00001d004857	Zm00001d035168
Zm00001d011515	Zm00001d018936
Zm00001d006565	Zm00001d010236
Zm00001d031992	Zm00001d019507
Zm00001d048647	Zm00001d024527
Zm00001d013331	Zm00001d012287
Zm00001d039119	Zm00001d009171
Zm00001d039002	Zm00001d009171
Zm00001d049511	Zm00001d009171
Zm00001d038504	Zm00001d006580
Zm00001d011745	Zm00001d032366
Zm00001d047359	Zm00001d050790
Zm00001d033314	Zm00001d024245
Zm00001d024522	Zm00001d039401
Zm00001d049581	Zm00001d013607
Zm00001d046805	Zm00001d015515
Zm00001d017591	Zm00001d008489
Zm00001d048588	Zm00001d039451
Zm00001d012294	Zm00001d046370
Zm00001d019865	Zm00001d049495
Zm00001d023282	Zm00001d027454
Zm00001d037769	Zm00001d027454
Zm00001d051956	Zm00001d027454
Zm00001d011470	Zm00001d027454
Zm00001d027530	Zm00001d027454
Zm00001d044899	Zm00001d027454
Zm00001d028999	Zm00001d035323
Zm00001d046305	Zm00001d023313
Zm00001d042062	Zm00001d038451
Zm00001d052357	Zm00001d011610
Zm00001d030678	Zm00001d007765
Zm00001d011639	Zm00001d006582
Zm00001d039764	Zm00001d050908
Zm00001d008399	Zm00001d039451
Zm00001d022424	Zm00001d039451
Zm00001d041491	Zm00001d039451
Zm00001d013547	Zm00001d039451
Zm00001d040527	Zm00001d031732
Zm00001d021537	Zm00001d005437
Zm00001d027677	Zm00001d019949
Zm00001d017138	Zm00001d016992
Zm00001d021423	Zm00001d017786
Zm00001d012049	Zm00001d023757
Zm00001d045581	Zm00001d054057
Zm00001d014765	Zm00001d027645
Zm00001d032144	Zm00001d003287
Zm00001d026203	Zm00001d040252
Zm00001d043500	Zm00001d023404
Zm00001d031064	Zm00001d041877
Zm00001d051140	Zm00001d019312
Zm00001d050247	Zm00001d053001
Zm00001d033412	Zm00001d007688
Zm00001d038451	Zm00001d049430
Zm00001d029270	Zm00001d051054
Zm00001d028930	Zm00001d038089
Zm00001d048647	Zm00001d031290
Zm00001d008444	Zm00001d025205
Zm00001d038761	Zm00001d025205
Zm00001d020982	Zm00001d025205
Zm00001d018056	Zm00001d010948
Zm00001d029587	Zm00001d027645
Zm00001d032144	Zm00001d027525
Zm00001d012688	Zm00001d027922
Zm00001d038289	Zm00001d004248
Zm00001d034886	Zm00001d004248
Zm00001d025684	Zm00001d046929
Zm00001d006813	Zm00001d029744
Zm00001d022424	Zm00001d004248
Zm00001d005244	Zm00001d040724
Zm00001d039750	Zm00001d038775
Zm00001d047587	Zm00001d052079
Zm00001d051865	Zm00001d034245
Zm00001d028472	Zm00001d038481
Zm00001d047563	Zm00001d013250
Zm00001d043968	Zm00001d034192
Zm00001d036425	Zm00001d024000
Zm00001d017422	Zm00001d046644
Zm00001d026542	Zm00001d006864
Zm00001d008648	Zm00001d052216
Zm00001d024268	Zm00001d011913
Zm00001d014378	Zm00001d007888
Zm00001d051316	Zm00001d053785
Zm00001d017788	Zm00001d042810
Zm00001d036297	Zm00001d042847
Zm00001d039383	Zm00001d042810
Zm00001d008190	Zm00001d020540
Zm00001d030518	Zm00001d052216
Zm00001d049800	Zm00001d052216
Zm00001d043696	Zm00001d024546
Zm00001d017243	Zm00001d017243
Zm00001d023336	Zm00001d015661
Zm00001d014201	Zm00001d005271
Zm00001d002476	Zm00001d014518
Zm00001d026204	Zm00001d008210
Zm00001d016260	Zm00001d008210
Zm00001d008734	Zm00001d015720
Zm00001d008578	Zm00001d008210
Zm00001d028930	Zm00001d008210
Zm00001d036768	Zm00001d043449
Zm00001d017782	Zm00001d009928
Zm00001d051573	Zm00001d020762
Zm00001d009622	Zm00001d011269
Zm00001d007436	Zm00001d033992
Zm00001d010812	Zm00001d024489
Zm00001d029402	Zm00001d009641
Zm00001d047359	Zm00001d038617
Zm00001d027510	Zm00001d041077
Zm00001d006791	Zm00001d051001
Zm00001d017885	Zm00001d048333
Zm00001d008229	Zm00001d048333
Zm00001d052798	Zm00001d048333
Zm00001d016950	Zm00001d048333
Zm00001d036551	Zm00001d041685
Zm00001d046305	Zm00001d043724
Zm00001d017422	Zm00001d033067
Zm00001d037165	Zm00001d004847
Zm00001d017268	Zm00001d004847
Zm00001d042736	Zm00001d028725
Zm00001d015468	Zm00001d052698
Zm00001d041472	Zm00001d033800
Zm00001d039482	Zm00001d008968
Zm00001d031135	Zm00001d014779
Zm00001d052355	Zm00001d003865
Zm00001d053220	Zm00001d003865
Zm00001d008853	Zm00001d018681
Zm00001d009193	Zm00001d035479
Zm00001d011745	Zm00001d010715
Zm00001d008808	Zm00001d007166
Zm00001d028936	Zm00001d033800
Zm00001d034891	Zm00001d028274
Zm00001d034160	Zm00001d011610
Zm00001d019712	Zm00001d020540
Zm00001d034447	Zm00001d011610
Zm00001d032578	Zm00001d011610
Zm00001d035053	Zm00001d011610
Zm00001d013385	Zm00001d011610
Zm00001d017712	Zm00001d011610
Zm00001d018319	Zm00001d011610
Zm00001d039532	Zm00001d011610
Zm00001d010131	Zm00001d011610
Zm00001d023424	Zm00001d011610
Zm00001d033987	Zm00001d011610
Zm00001d002806	Zm00001d025984
Zm00001d012757	Zm00001d052336
Zm00001d036148	Zm00001d052336
Zm00001d017412	Zm00001d011269
Zm00001d044216	Zm00001d043515
Zm00001d049158	Zm00001d028725
Zm00001d037461	Zm00001d044552
Zm00001d038221	Zm00001d031554
Zm00001d027510	Zm00001d011174
Zm00001d044785	Zm00001d045327
Zm00001d017778	Zm00001d034937
Zm00001d022424	Zm00001d021073
Zm00001d028995	Zm00001d021073
Zm00001d026203	Zm00001d053107
Zm00001d051838	Zm00001d045812
Zm00001d002545	Zm00001d027844
Zm00001d023294	Zm00001d043175
Zm00001d045581	Zm00001d029087
Zm00001d049889	Zm00001d033846
Zm00001d006027	Zm00001d033846
Zm00001d003162	Zm00001d033846
Zm00001d012642	Zm00001d033050
Zm00001d033412	Zm00001d053107
Zm00001d008444	Zm00001d053107
Zm00001d006053	Zm00001d053107
Zm00001d052804	Zm00001d053107
Zm00001d025205	Zm00001d053107
Zm00001d002482	Zm00001d053107
Zm00001d021988	Zm00001d040379
Zm00001d050960	Zm00001d044515
Zm00001d017366	Zm00001d024933
Zm00001d033413	Zm00001d021891
Zm00001d046174	Zm00001d046093
Zm00001d033945	Zm00001d027453
Zm00001d049511	Zm00001d042111
Zm00001d026197	Zm00001d002897
Zm00001d040527	Zm00001d040111
Zm00001d017778	Zm00001d027570
Zm00001d039267	Zm00001d024275
Zm00001d052621	Zm00001d027421
Zm00001d046967	Zm00001d027421
Zm00001d005969	Zm00001d025861
Zm00001d040148	Zm00001d022594
Zm00001d011555	Zm00001d016879
Zm00001d044538	Zm00001d016879
Zm00001d037769	Zm00001d028074
Zm00001d028413	Zm00001d051288
Zm00001d043063	Zm00001d043599
Zm00001d054038	Zm00001d043599
Zm00001d014690	Zm00001d043599
Zm00001d037165	Zm00001d043599
Zm00001d031270	Zm00001d043599
Zm00001d049443	Zm00001d043599
Zm00001d008648	Zm00001d042533
Zm00001d014286	Zm00001d042533
Zm00001d043569	Zm00001d043672
Zm00001d027925	Zm00001d043672
Zm00001d050861	Zm00001d021010
Zm00001d027846	Zm00001d051929
Zm00001d038281	Zm00001d038281
Zm00001d018729	Zm00001d027525
Zm00001d029679	Zm00001d027525
Zm00001d017939	Zm00001d027525
Zm00001d020705	Zm00001d027525
Zm00001d015639	Zm00001d027525
Zm00001d036297	Zm00001d028576
Zm00001d027459	Zm00001d011844
Zm00001d048401	Zm00001d033800
Zm00001d049294	Zm00001d031132
Zm00001d039017	Zm00001d018433
Zm00001d021069	Zm00001d018790
Zm00001d017702	Zm00001d037811
Zm00001d026218	Zm00001d047969
Zm00001d041472	Zm00001d045927
Zm00001d028962	Zm00001d004721
Zm00001d032295	Zm00001d013638
Zm00001d018729	Zm00001d013638
Zm00001d048601	Zm00001d002760
Zm00001d042593	Zm00001d036927
Zm00001d052543	Zm00001d051704
Zm00001d012128	Zm00001d003757
Zm00001d012427	Zm00001d005925
Zm00001d042482	Zm00001d031088
Zm00001d034891	Zm00001d003757
Zm00001d021423	Zm00001d003757
Zm00001d047519	Zm00001d003757
Zm00001d048493	Zm00001d003757
Zm00001d035084	Zm00001d040805
Zm00001d020826	Zm00001d029274
Zm00001d046967	Zm00001d021414
Zm00001d014405	Zm00001d033684
Zm00001d044272	Zm00001d045185
Zm00001d050834	Zm00001d045185
Zm00001d034073	Zm00001d034601
Zm00001d039002	Zm00001d016991
Zm00001d020408	Zm00001d007692
Zm00001d041277	Zm00001d018238
Zm00001d053819	Zm00001d031328
Zm00001d028445	Zm00001d002304
Zm00001d025953	Zm00001d020401
Zm00001d024784	Zm00001d016347
Zm00001d027425	Zm00001d041972
Zm00001d017366	Zm00001d009795
Zm00001d032922	Zm00001d010723
Zm00001d045600	Zm00001d021423
Zm00001d012642	Zm00001d006375
Zm00001d017462	Zm00001d006243
Zm00001d015201	Zm00001d003064
Zm00001d033719	Zm00001d048451
Zm00001d017268	Zm00001d035479
Zm00001d028995	Zm00001d052157
Zm00001d018255	Zm00001d014165
Zm00001d037221	Zm00001d033024
Zm00001d020495	Zm00001d033024
Zm00001d045887	Zm00001d031132
Zm00001d043402	Zm00001d048008
Zm00001d048603	Zm00001d017429
Zm00001d028625	Zm00001d006243
Zm00001d026231	Zm00001d013278
Zm00001d038717	Zm00001d042438
Zm00001d021296	Zm00001d031426
Zm00001d011555	Zm00001d031426
Zm00001d036536	Zm00001d038706
Zm00001d009715	Zm00001d038706
Zm00001d049889	Zm00001d006243
Zm00001d016361	Zm00001d051194
Zm00001d017559	Zm00001d015450
Zm00001d044785	Zm00001d048159
Zm00001d029512	Zm00001d006243
Zm00001d024814	Zm00001d006243
Zm00001d020932	Zm00001d006243
Zm00001d033602	Zm00001d006243
Zm00001d003414	Zm00001d019721
Zm00001d028962	Zm00001d044976
Zm00001d038355	Zm00001d022541
Zm00001d029586	Zm00001d010442
Zm00001d053369	Zm00001d021508
Zm00001d021423	Zm00001d016256
Zm00001d049511	Zm00001d016256
Zm00001d043063	Zm00001d036357
Zm00001d045477	Zm00001d045109
Zm00001d025205	Zm00001d046928
Zm00001d014201	Zm00001d011036
Zm00001d034033	Zm00001d028923
Zm00001d031745	Zm00001d044579
Zm00001d045026	Zm00001d017429
Zm00001d021988	Zm00001d017429
Zm00001d028930	Zm00001d017429
Zm00001d018930	Zm00001d020838
Zm00001d015759	Zm00001d048353
Zm00001d019865	Zm00001d013892
Zm00001d017788	Zm00001d007864
Zm00001d012128	Zm00001d026412
Zm00001d034984	Zm00001d052171
Zm00001d026197	Zm00001d018619
Zm00001d027928	Zm00001d018619
Zm00001d034033	Zm00001d048363
Zm00001d032217	Zm00001d036418
Zm00001d033848	Zm00001d044976
Zm00001d008794	Zm00001d044976
Zm00001d014989	Zm00001d022351
Zm00001d017409	Zm00001d000133
Zm00001d034503	Zm00001d032704
Zm00001d041831	Zm00001d024607
Zm00001d021998	Zm00001d020659
Zm00001d048602	Zm00001d052335
Zm00001d049347	Zm00001d026560
Zm00001d053151	Zm00001d026695
Zm00001d006157	Zm00001d033048
Zm00001d032178	Zm00001d033048
Zm00001d039764	Zm00001d036946
Zm00001d012482	Zm00001d036946
Zm00001d021205	Zm00001d011684
Zm00001d005841	Zm00001d048503
Zm00001d012285	Zm00001d039492
Zm00001d047081	Zm00001d014853
Zm00001d042736	Zm00001d051334
Zm00001d039496	Zm00001d051334
Zm00001d050893	Zm00001d051334
Zm00001d002482	Zm00001d031077
Zm00001d033267	Zm00001d045028
Zm00001d017422	Zm00001d018645
Zm00001d020569	Zm00001d051473
Zm00001d003583	Zm00001d034414
Zm00001d012280	Zm00001d052335
Zm00001d024630	Zm00001d052335
Zm00001d024630	Zm00001d017869
Zm00001d030518	Zm00001d015344
Zm00001d024630	Zm00001d052944
Zm00001d010634	Zm00001d044845
Zm00001d002843	Zm00001d013595
Zm00001d031445	Zm00001d024843
Zm00001d010175	Zm00001d014134
Zm00001d026120	Zm00001d022565
Zm00001d049581	Zm00001d019262
Zm00001d049443	Zm00001d024275
Zm00001d047587	Zm00001d007892
Zm00001d011237	Zm00001d006101
Zm00001d035076	Zm00001d013077
Zm00001d017575	Zm00001d014669
Zm00001d015201	Zm00001d029558
Zm00001d035195	Zm00001d042256
Zm00001d022628	Zm00001d043082
Zm00001d041497	Zm00001d019948
Zm00001d024522	Zm00001d026160
Zm00001d022227	Zm00001d009553
Zm00001d021968	Zm00001d050256
Zm00001d002843	Zm00001d037334
Zm00001d018255	Zm00001d008530
Zm00001d012092	Zm00001d022071
Zm00001d026398	Zm00001d047489
Zm00001d035470	Zm00001d014890
Zm00001d053178	Zm00001d036334
Zm00001d026271	Zm00001d054087
Zm00001d009939	Zm00001d010269
Zm00001d027859	Zm00001d027859
Zm00001d020460	Zm00001d051620
Zm00001d026351	Zm00001d051620
Zm00001d043025	Zm00001d033503
Zm00001d040536	Zm00001d034934
Zm00001d039383	Zm00001d034934
Zm00001d005307	Zm00001d034934
Zm00001d048590	Zm00001d013896
Zm00001d037528	Zm00001d031971
Zm00001d017138	Zm00001d033071
Zm00001d009468	Zm00001d040796
Zm00001d020242	Zm00001d017185
Zm00001d050897	Zm00001d024275
Zm00001d037015	Zm00001d024275
Zm00001d020460	Zm00001d024275
Zm00001d029587	Zm00001d024275
Zm00001d039019	Zm00001d024275
Zm00001d020569	Zm00001d024275
Zm00001d027928	Zm00001d024275
Zm00001d012294	Zm00001d024275
Zm00001d016674	Zm00001d028576
Zm00001d051788	Zm00001d028576
Zm00001d012285	Zm00001d028576
Zm00001d034073	Zm00001d028576
Zm00001d053195	Zm00001d028576
Zm00001d020932	Zm00001d028576
Zm00001d018729	Zm00001d028576
Zm00001d010634	Zm00001d053897
Zm00001d033965	Zm00001d016837
Zm00001d016737	Zm00001d048324
Zm00001d032295	Zm00001d018819
Zm00001d023316	Zm00001d023695
Zm00001d012527	Zm00001d051251
Zm00001d049870	Zm00001d041634
Zm00001d027878	Zm00001d047124
Zm00001d052357	Zm00001d008299
Zm00001d013370	Zm00001d008299
Zm00001d039019	Zm00001d008299
Zm00001d025483	Zm00001d008299
Zm00001d036118	Zm00001d043252
Zm00001d042721	Zm00001d009033
Zm00001d002562	Zm00001d011679
Zm00001d040554	Zm00001d011679
Zm00001d003626	Zm00001d011679
Zm00001d009715	Zm00001d011679
Zm00001d045044	Zm00001d011679
Zm00001d024630	Zm00001d011679
Zm00001d019712	Zm00001d011679
Zm00001d023541	Zm00001d019446
Zm00001d003677	Zm00001d019446
Zm00001d018971	Zm00001d019446
Zm00001d043076	Zm00001d005732
Zm00001d049511	Zm00001d006158
Zm00001d033680	Zm00001d036400
Zm00001d052102	Zm00001d026322
Zm00001d051149	Zm00001d036927
Zm00001d000179	Zm00001d036989
Zm00001d043992	Zm00001d043796
Zm00001d043036	Zm00001d011304
Zm00001d012553	Zm00001d047292
Zm00001d024160	Zm00001d017965
Zm00001d017986	Zm00001d048693
Zm00001d047216	Zm00001d041871
Zm00001d002562	Zm00001d020017
Zm00001d027623	Zm00001d020017
Zm00001d012273	Zm00001d002426
Zm00001d044216	Zm00001d044495
Zm00001d022424	Zm00001d044495
Zm00001d052357	Zm00001d039946
Zm00001d002482	Zm00001d007653
Zm00001d012757	Zm00001d047786
Zm00001d013208	Zm00001d036573
Zm00001d027623	Zm00001d049541
Zm00001d040527	Zm00001d049541
Zm00001d023927	Zm00001d049541
Zm00001d012789	Zm00001d007653
Zm00001d050897	Zm00001d007653
Zm00001d003064	Zm00001d007653
Zm00001d048004	Zm00001d034964
Zm00001d020019	Zm00001d049822
Zm00001d034091	Zm00001d053704
Zm00001d036812	Zm00001d030464
Zm00001d032295	Zm00001d040517
Zm00001d034872	Zm00001d040517
Zm00001d016000	Zm00001d036620
Zm00001d053841	Zm00001d048134
Zm00001d023636	Zm00001d025235
Zm00001d049800	Zm00001d047207
Zm00001d020540	Zm00001d036293
Zm00001d010907	Zm00001d038020
Zm00001d046223	Zm00001d047662
Zm00001d020941	Zm00001d047662
Zm00001d004541	Zm00001d007597
Zm00001d051316	Zm00001d029134
Zm00001d054080	Zm00001d010679
Zm00001d042968	Zm00001d012464
Zm00001d007311	Zm00001d019669
Zm00001d017478	Zm00001d046900
Zm00001d013370	Zm00001d043771
Zm00001d038930	Zm00001d043171
Zm00001d054038	Zm00001d039311
Zm00001d020569	Zm00001d003432
Zm00001d052543	Zm00001d052543
Zm00001d034920	Zm00001d052543
Zm00001d031167	Zm00001d013080
Zm00001d043922	Zm00001d013080
Zm00001d043474	Zm00001d019163
Zm00001d037165	Zm00001d048470
Zm00001d036148	Zm00001d053120
Zm00001d027335	Zm00001d037530
Zm00001d026628	Zm00001d049059
Zm00001d013559	Zm00001d017994
Zm00001d006027	Zm00001d046558
Zm00001d036796	Zm00001d049694
Zm00001d041445	Zm00001d049694
Zm00001d008648	Zm00001d049694
Zm00001d014286	Zm00001d049694
Zm00001d032217	Zm00001d047573
Zm00001d024522	Zm00001d052318
Zm00001d045600	Zm00001d043503
Zm00001d020923	Zm00001d044045
Zm00001d039019	Zm00001d015292
Zm00001d018319	Zm00001d015292
Zm00001d013331	Zm00001d006296
Zm00001d041981	Zm00001d051420
Zm00001d017480	Zm00001d042720
Zm00001d013409	Zm00001d050642
Zm00001d004744	Zm00001d030556
Zm00001d000358	Zm00001d005910
Zm00001d012285	Zm00001d010197
Zm00001d031167	Zm00001d013231
Zm00001d036889	Zm00001d042337
Zm00001d031717	Zm00001d016036
Zm00001d022424	Zm00001d029285
Zm00001d003822	Zm00001d041685
Zm00001d051520	Zm00001d031805
Zm00001d018435	Zm00001d031805
Zm00001d038221	Zm00001d038563
Zm00001d014765	Zm00001d043036
Zm00001d041580	Zm00001d021288
Zm00001d008403	Zm00001d031587
Zm00001d020457	Zm00001d031275
Zm00001d024630	Zm00001d031275
Zm00001d047216	Zm00001d051183
Zm00001d039185	Zm00001d045381
Zm00001d022526	Zm00001d029285
Zm00001d040775	Zm00001d043564
Zm00001d049581	Zm00001d039278
Zm00001d052543	Zm00001d030180
Zm00001d007329	Zm00001d017240
Zm00001d053210	Zm00001d045582
Zm00001d035076	Zm00001d019163
Zm00001d036298	Zm00001d019163
Zm00001d039437	Zm00001d019163
Zm00001d031092	Zm00001d019163
Zm00001d020043	Zm00001d031926
Zm00001d045044	Zm00001d036293
Zm00001d016520	Zm00001d017869
Zm00001d021236	Zm00001d027524
Zm00001d009715	Zm00001d027524
Zm00001d044538	Zm00001d027524
Zm00001d033848	Zm00001d008300
Zm00001d011745	Zm00001d010702
Zm00001d046664	Zm00001d008462
Zm00001d033396	Zm00001d052376
Zm00001d046759	Zm00001d017197
Zm00001d031167	Zm00001d025325
Zm00001d051451	Zm00001d007430
Zm00001d051891	Zm00001d007430
Zm00001d043611	Zm00001d007430
Zm00001d027679	Zm00001d007430
Zm00001d039764	Zm00001d002597
Zm00001d047587	Zm00001d013402
Zm00001d014814	Zm00001d049554
Zm00001d008735	Zm00001d029134
Zm00001d042472	Zm00001d029134
Zm00001d012419	Zm00001d029134
Zm00001d043063	Zm00001d019669
Zm00001d010175	Zm00001d019669
Zm00001d038930	Zm00001d019669
Zm00001d038451	Zm00001d019669
Zm00001d024160	Zm00001d019669
Zm00001d002760	Zm00001d019669
Zm00001d011223	Zm00001d036593
Zm00001d043063	Zm00001d039241
Zm00001d043036	Zm00001d030791
Zm00001d020683	Zm00001d033230
Zm00001d038994	Zm00001d042530
Zm00001d008190	Zm00001d024027
Zm00001d026197	Zm00001d044594
Zm00001d013409	Zm00001d017185
Zm00001d018319	Zm00001d037359
Zm00001d049822	Zm00001d021932
Zm00001d029679	Zm00001d025225
Zm00001d007840	Zm00001d006025
Zm00001d018178	Zm00001d018178
Zm00001d017268	Zm00001d052989
Zm00001d002828	Zm00001d024925
Zm00001d050350	Zm00001d036293
Zm00001d021424	Zm00001d017480
Zm00001d035918	Zm00001d024925
Zm00001d008444	Zm00001d024925
Zm00001d044857	Zm00001d024925
Zm00001d039019	Zm00001d024925
Zm00001d051149	Zm00001d024925
Zm00001d008869	Zm00001d033284
Zm00001d012015	Zm00001d019287
Zm00001d031109	Zm00001d033284
Zm00001d021089	Zm00001d033284
Zm00001d033412	Zm00001d033284
Zm00001d003583	Zm00001d033284
Zm00001d020982	Zm00001d033284
Zm00001d002482	Zm00001d033284
Zm00001d050185	Zm00001d033284
Zm00001d015201	Zm00001d033284
Zm00001d022461	Zm00001d023243
Zm00001d002934	Zm00001d006697
Zm00001d024522	Zm00001d019957
Zm00001d023289	Zm00001d003306
Zm00001d052405	Zm00001d014165
Zm00001d024784	Zm00001d037701
Zm00001d053162	Zm00001d013099
Zm00001d014989	Zm00001d010450
Zm00001d011237	Zm00001d045022
Zm00001d020460	Zm00001d045022
Zm00001d020982	Zm00001d021286
Zm00001d049800	Zm00001d036177
Zm00001d010785	Zm00001d014165
Zm00001d005875	Zm00001d014165
Zm00001d008612	Zm00001d034724
Zm00001d033719	Zm00001d034724
Zm00001d022550	Zm00001d034724
Zm00001d043663	Zm00001d034724
Zm00001d014628	Zm00001d013099
Zm00001d026271	Zm00001d013099
Zm00001d036148	Zm00001d047441
Zm00001d054038	Zm00001d047441
Zm00001d048601	Zm00001d047441
Zm00001d024701	Zm00001d047441
Zm00001d031985	Zm00001d002346
Zm00001d009668	Zm00001d013505
Zm00001d005871	Zm00001d009231
Zm00001d017412	Zm00001d017209
Zm00001d032922	Zm00001d024909
Zm00001d024488	Zm00001d021957
Zm00001d020540	Zm00001d050493
Zm00001d000236	Zm00001d011117
Zm00001d047559	Zm00001d019983
Zm00001d008399	Zm00001d014443
Zm00001d020136	Zm00001d041221
Zm00001d014843	Zm00001d013021
Zm00001d053890	Zm00001d048841
Zm00001d031064	Zm00001d019561
Zm00001d002762	Zm00001d026088
Zm00001d014132	Zm00001d015965
Zm00001d033075	Zm00001d052759
Zm00001d023541	Zm00001d052759
Zm00001d020826	Zm00001d018621
Zm00001d026197	Zm00001d018621
Zm00001d017383	Zm00001d012270
Zm00001d024160	Zm00001d008635
Zm00001d048588	Zm00001d048333
Zm00001d022424	Zm00001d017821
Zm00001d016838	Zm00001d047755
Zm00001d034945	Zm00001d022496
Zm00001d013694	Zm00001d043367
Zm00001d029875	Zm00001d017401
Zm00001d022227	Zm00001d041593
Zm00001d039004	Zm00001d029718
Zm00001d051520	Zm00001d029718
Zm00001d008205	Zm00001d051272
Zm00001d008872	Zm00001d053117
Zm00001d046223	Zm00001d028766
Zm00001d008322	Zm00001d032185
Zm00001d037941	Zm00001d011312
Zm00001d025483	Zm00001d037250
Zm00001d046246	Zm00001d051635
Zm00001d027957	Zm00001d052485
Zm00001d030737	Zm00001d042845
Zm00001d040455	Zm00001d038355
Zm00001d038296	Zm00001d037401
Zm00001d034073	Zm00001d045370
Zm00001d012585	Zm00001d045370
Zm00001d012128	Zm00001d023544
Zm00001d015421	Zm00001d023544
Zm00001d011515	Zm00001d037361
Zm00001d002654	Zm00001d051635
Zm00001d011712	Zm00001d028486
Zm00001d003677	Zm00001d016741
Zm00001d010617	Zm00001d049722
Zm00001d028986	Zm00001d053663
Zm00001d037029	Zm00001d002333
Zm00001d044538	Zm00001d005394
Zm00001d053162	Zm00001d009631
Zm00001d050664	Zm00001d013918
Zm00001d008399	Zm00001d019553
Zm00001d008528	Zm00001d026335
Zm00001d008399	Zm00001d026335
Zm00001d003414	Zm00001d002035
Zm00001d027928	Zm00001d002035
Zm00001d046967	Zm00001d013918
Zm00001d037994	Zm00001d005394
Zm00001d032681	Zm00001d014600
Zm00001d041740	Zm00001d026479
Zm00001d023336	Zm00001d015084
Zm00001d008648	Zm00001d013918
Zm00001d006344	Zm00001d013918
Zm00001d053855	Zm00001d013918
Zm00001d014132	Zm00001d013918
Zm00001d042618	Zm00001d013918
Zm00001d014405	Zm00001d002006
Zm00001d027492	Zm00001d038937
Zm00001d041831	Zm00001d026244
Zm00001d051520	Zm00001d044535
Zm00001d008872	Zm00001d038563
Zm00001d043474	Zm00001d031213
Zm00001d019734	Zm00001d036541
Zm00001d002005	Zm00001d034635
Zm00001d031416	Zm00001d034167
Zm00001d020569	Zm00001d044691
Zm00001d030744	Zm00001d042061
Zm00001d031167	Zm00001d009398
Zm00001d038296	Zm00001d038522
Zm00001d006169	Zm00001d038522
Zm00001d038451	Zm00001d038522
Zm00001d012482	Zm00001d038522
Zm00001d014690	Zm00001d038522
Zm00001d020939	Zm00001d038522
Zm00001d039267	Zm00001d044691
Zm00001d020540	Zm00001d005394
Zm00001d027431	Zm00001d005394
Zm00001d002573	Zm00001d005394
Zm00001d051956	Zm00001d005394
Zm00001d050350	Zm00001d005394
Zm00001d051520	Zm00001d005394
Zm00001d036889	Zm00001d005394
Zm00001d043474	Zm00001d005394
Zm00001d015639	Zm00001d005394
Zm00001d025051	Zm00001d044593
Zm00001d029711	Zm00001d043348
Zm00001d025953	Zm00001d017288
Zm00001d011355	Zm00001d038729
Zm00001d031167	Zm00001d048191
Zm00001d026218	Zm00001d048191
Zm00001d051239	Zm00001d013021
Zm00001d043992	Zm00001d013021
Zm00001d036796	Zm00001d025435
Zm00001d034282	Zm00001d025435
Zm00001d044260	Zm00001d025435
Zm00001d006127	Zm00001d025435
Zm00001d030139	Zm00001d039384
Zm00001d040148	Zm00001d019957
Zm00001d033553	Zm00001d017846
Zm00001d020941	Zm00001d050023
Zm00001d048004	Zm00001d011779
Zm00001d006791	Zm00001d051635
Zm00001d023541	Zm00001d051635
Zm00001d046651	Zm00001d051635
Zm00001d029020	Zm00001d051635
Zm00001d006157	Zm00001d051635
Zm00001d021537	Zm00001d051635
Zm00001d003822	Zm00001d008846
Zm00001d032178	Zm00001d008846
Zm00001d029896	Zm00001d032206
Zm00001d048991	Zm00001d044691
Zm00001d016175	Zm00001d044691
Zm00001d051149	Zm00001d044691
Zm00001d012482	Zm00001d041082
Zm00001d028017	Zm00001d042482
Zm00001d004744	Zm00001d017616
Zm00001d009646	Zm00001d023243
Zm00001d052543	Zm00001d001913
Zm00001d053006	Zm00001d049656
Zm00001d018941	Zm00001d022101
Zm00001d038023	Zm00001d027392
Zm00001d053967	Zm00001d047962
Zm00001d017176	Zm00001d041830
Zm00001d036392	Zm00001d041830
Zm00001d042756	Zm00001d042202
Zm00001d016520	Zm00001d036293
Zm00001d011669	Zm00001d036293
Zm00001d006945	Zm00001d036293
Zm00001d044074	Zm00001d036293
Zm00001d023289	Zm00001d036293
Zm00001d012280	Zm00001d036293
Zm00001d037994	Zm00001d036293
Zm00001d020457	Zm00001d036293
Zm00001d044538	Zm00001d036293
Zm00001d024630	Zm00001d036293
Zm00001d011571	Zm00001d008325
Zm00001d008817	Zm00001d036986
Zm00001d007465	Zm00001d026685
Zm00001d011134	Zm00001d028486
Zm00001d028777	Zm00001d028486
Zm00001d013385	Zm00001d038982
Zm00001d010907	Zm00001d000179
Zm00001d022002	Zm00001d029578
Zm00001d038504	Zm00001d013702
Zm00001d029564	Zm00001d050130
Zm00001d046974	Zm00001d028622
Zm00001d054038	Zm00001d052989
Zm00001d050861	Zm00001d021269
Zm00001d017575	Zm00001d023243
Zm00001d031092	Zm00001d044045
Zm00001d043452	Zm00001d043452
Zm00001d039531	Zm00001d044045
Zm00001d018435	Zm00001d044045
Zm00001d050350	Zm00001d044045
Zm00001d002476	Zm00001d044045
Zm00001d043921	Zm00001d044045
Zm00001d011355	Zm00001d029429
Zm00001d021947	Zm00001d045382
Zm00001d039306	Zm00001d004153
Zm00001d008403	Zm00001d023243
Zm00001d049137	Zm00001d023243
Zm00001d046651	Zm00001d023243
Zm00001d007382	Zm00001d023243
Zm00001d051371	Zm00001d023243
Zm00001d050669	Zm00001d023243
Zm00001d027461	Zm00001d023243
Zm00001d032178	Zm00001d023243
Zm00001d053220	Zm00001d008312
Zm00001d043877	Zm00001d004738
Zm00001d023659	Zm00001d052989
Zm00001d028667	Zm00001d052989
Zm00001d005057	Zm00001d052989
Zm00001d036148	Zm00001d052989
Zm00001d014690	Zm00001d052989
Zm00001d024160	Zm00001d052989
Zm00001d028930	Zm00001d052989
Zm00001d034639	Zm00001d052989
Zm00001d006744	Zm00001d052989
Zm00001d003064	Zm00001d015272
Zm00001d018305	Zm00001d048366
Zm00001d015412	Zm00001d034089
Zm00001d051520	Zm00001d013559
Zm00001d028380	Zm00001d039580
Zm00001d005760	Zm00001d046947
Zm00001d002364	Zm00001d031325
Zm00001d008872	Zm00001d031325
Zm00001d051239	Zm00001d031325
Zm00001d011133	Zm00001d031325
Zm00001d036297	Zm00001d031325
Zm00001d011614	Zm00001d031325
Zm00001d002867	Zm00001d031325
Zm00001d039245	Zm00001d031325
Zm00001d031167	Zm00001d008312
Zm00001d006209	Zm00001d049617
Zm00001d011692	Zm00001d028231
Zm00001d052543	Zm00001d008312
Zm00001d044216	Zm00001d029383
Zm00001d033412	Zm00001d008312
Zm00001d052807	Zm00001d008312
Zm00001d020043	Zm00001d008312
Zm00001d028930	Zm00001d008312
Zm00001d016957	Zm00001d008312
Zm00001d051149	Zm00001d008312
Zm00001d002760	Zm00001d008312
Zm00001d043569	Zm00001d038382
Zm00001d043063	Zm00001d042944
Zm00001d006768	Zm00001d003822
Zm00001d002618	Zm00001d029065
Zm00001d023788	Zm00001d044019
Zm00001d009030	Zm00001d023216
Zm00001d051458	Zm00001d023216
Zm00001d031061	Zm00001d022432
Zm00001d018178	Zm00001d037949
Zm00001d009030	Zm00001d053304
Zm00001d046925	Zm00001d011668
Zm00001d040189	Zm00001d029512
Zm00001d024630	Zm00001d014157
Zm00001d002929	Zm00001d005602
Zm00001d053890	Zm00001d048702
Zm00001d048604	Zm00001d047078
Zm00001d036356	Zm00001d028950
Zm00001d005244	Zm00001d028950
Zm00001d043036	Zm00001d018596
Zm00001d034073	Zm00001d016671
Zm00001d030858	Zm00001d009066
Zm00001d048603	Zm00001d009066
Zm00001d038221	Zm00001d018400
Zm00001d011614	Zm00001d018400
Zm00001d007311	Zm00001d007186
Zm00001d017480	Zm00001d002343
Zm00001d012280	Zm00001d039496
Zm00001d028962	Zm00001d039496
Zm00001d034145	Zm00001d038089
Zm00001d024488	Zm00001d033840
Zm00001d018729	Zm00001d012241
Zm00001d033262	Zm00001d045295
Zm00001d024726	Zm00001d045295
Zm00001d012294	Zm00001d045295
Zm00001d048647	Zm00001d027656
Zm00001d049511	Zm00001d038063
Zm00001d027530	Zm00001d012241
Zm00001d043922	Zm00001d035947
Zm00001d050664	Zm00001d017141
Zm00001d054080	Zm00001d044836
Zm00001d043922	Zm00001d030083
Zm00001d033848	Zm00001d023272
Zm00001d020569	Zm00001d033794
Zm00001d044168	Zm00001d011769
Zm00001d025339	Zm00001d043390
Zm00001d017712	Zm00001d049336
Zm00001d008869	Zm00001d049336
Zm00001d051149	Zm00001d049336
Zm00001d009066	Zm00001d012091
Zm00001d027425	Zm00001d048777
Zm00001d010956	Zm00001d004821
Zm00001d023927	Zm00001d023377
Zm00001d020941	Zm00001d011483
Zm00001d020492	Zm00001d031969
Zm00001d006319	Zm00001d006669
Zm00001d029512	Zm00001d006669
Zm00001d046246	Zm00001d029512
Zm00001d006348	Zm00001d045551
Zm00001d047330	Zm00001d028651
Zm00001d047330	Zm00001d014329
Zm00001d039764	Zm00001d045420
Zm00001d020705	Zm00001d009631
Zm00001d031092	Zm00001d010976
Zm00001d020834	Zm00001d033705
Zm00001d042892	Zm00001d045102
Zm00001d025896	Zm00001d029862
Zm00001d036148	Zm00001d048494
Zm00001d050551	Zm00001d048494
Zm00001d046402	Zm00001d025130
Zm00001d048059	Zm00001d053259
Zm00001d038832	Zm00001d016072
Zm00001d014765	Zm00001d045420
Zm00001d025483	Zm00001d045420
Zm00001d026203	Zm00001d045102
Zm00001d025864	Zm00001d045102
Zm00001d011237	Zm00001d045102
Zm00001d036148	Zm00001d020395
Zm00001d025757	Zm00001d028456
Zm00001d041580	Zm00001d028456
Zm00001d039893	Zm00001d028456
Zm00001d048401	Zm00001d028456
Zm00001d015265	Zm00001d002485
Zm00001d012516	Zm00001d002485
Zm00001d047334	Zm00001d036416
Zm00001d017243	Zm00001d036416
Zm00001d031272	Zm00001d036416
Zm00001d020569	Zm00001d036416
Zm00001d009066	Zm00001d036416
Zm00001d020939	Zm00001d036416
Zm00001d034639	Zm00001d036416
Zm00001d017268	Zm00001d036416
Zm00001d013849	Zm00001d032875
Zm00001d000112	Zm00001d013025
Zm00001d008872	Zm00001d005698
Zm00001d015226	Zm00001d011067
Zm00001d034163	Zm00001d017960
Zm00001d051865	Zm00001d007153
Zm00001d006027	Zm00001d007153
Zm00001d039637	Zm00001d007153
Zm00001d007311	Zm00001d035214
Zm00001d031109	Zm00001d035214
Zm00001d002806	Zm00001d035214
Zm00001d005244	Zm00001d039598
Zm00001d037029	Zm00001d024516
Zm00001d038704	Zm00001d035526
Zm00001d012516	Zm00001d047218
Zm00001d043076	Zm00001d017112
Zm00001d011237	Zm00001d006374
Zm00001d045533	Zm00001d030849
Zm00001d003162	Zm00001d021906
Zm00001d052543	Zm00001d037024
Zm00001d039019	Zm00001d037024
Zm00001d052390	Zm00001d037024
Zm00001d018729	Zm00001d040382
Zm00001d033834	Zm00001d034383
Zm00001d012789	Zm00001d052069
Zm00001d003064	Zm00001d052069
Zm00001d045887	Zm00001d045434
Zm00001d008403	Zm00001d045031
Zm00001d025235	Zm00001d045031
Zm00001d008190	Zm00001d047438
Zm00001d039383	Zm00001d009372
Zm00001d045204	Zm00001d012121
Zm00001d010933	Zm00001d008805
Zm00001d050834	Zm00001d028651
Zm00001d052798	Zm00001d049406
Zm00001d022461	Zm00001d036125
Zm00001d003822	Zm00001d036125
Zm00001d006157	Zm00001d036125
Zm00001d018319	Zm00001d051333
Zm00001d052390	Zm00001d037935
Zm00001d036214	Zm00001d037935
Zm00001d009103	Zm00001d004807
Zm00001d028432	Zm00001d005231
Zm00001d051267	Zm00001d039636
Zm00001d040090	Zm00001d038211
Zm00001d010616	Zm00001d034453
Zm00001d021089	Zm00001d007486
Zm00001d010634	Zm00001d009613
Zm00001d017207	Zm00001d018080
Zm00001d010751	Zm00001d052545
Zm00001d020490	Zm00001d033777
Zm00001d038227	Zm00001d049630
Zm00001d043968	Zm00001d031969
Zm00001d008695	Zm00001d014146
Zm00001d033412	Zm00001d025519
Zm00001d039267	Zm00001d025519
Zm00001d022259	Zm00001d002695
Zm00001d035084	Zm00001d002316
Zm00001d027461	Zm00001d017497
Zm00001d029020	Zm00001d047984
Zm00001d003176	Zm00001d047984
Zm00001d027679	Zm00001d011778
Zm00001d044162	Zm00001d041955
Zm00001d045375	Zm00001d039183
Zm00001d043205	Zm00001d037232
Zm00001d052357	Zm00001d015032
Zm00001d049860	Zm00001d043536
Zm00001d002867	Zm00001d043877
Zm00001d034601	Zm00001d043877
Zm00001d016674	Zm00001d048924
Zm00001d048682	Zm00001d019423
Zm00001d010617	Zm00001d015032
Zm00001d048471	Zm00001d015032
Zm00001d012823	Zm00001d015032
Zm00001d022628	Zm00001d015032
Zm00001d031272	Zm00001d015032
Zm00001d020823	Zm00001d015032
Zm00001d012642	Zm00001d015032
Zm00001d041472	Zm00001d031013
Zm00001d012285	Zm00001d052545
Zm00001d025964	Zm00001d052545
Zm00001d008399	Zm00001d038118
Zm00001d019712	Zm00001d048463
Zm00001d034145	Zm00001d037112
Zm00001d021164	Zm00001d027267
Zm00001d053442	Zm00001d052591
Zm00001d048004	Zm00001d009740
Zm00001d040554	Zm00001d007277
Zm00001d020874	Zm00001d052353
Zm00001d012731	Zm00001d008425
Zm00001d003822	Zm00001d042697
Zm00001d034503	Zm00001d023946
Zm00001d028537	Zm00001d035981
Zm00001d028986	Zm00001d046665
Zm00001d046126	Zm00001d046665
Zm00001d006744	Zm00001d046665
Zm00001d020826	Zm00001d017445
Zm00001d037334	Zm00001d013956
Zm00001d016755	Zm00001d013956
Zm00001d028986	Zm00001d013956
Zm00001d038013	Zm00001d013956
Zm00001d008872	Zm00001d039684
Zm00001d047813	Zm00001d026396
Zm00001d052380	Zm00001d052380
Zm00001d036148	Zm00001d024516
Zm00001d023882	Zm00001d034679
Zm00001d016457	Zm00001d021881
Zm00001d045107	Zm00001d013612
Zm00001d050669	Zm00001d039965
Zm00001d027678	Zm00001d023213
Zm00001d005740	Zm00001d027479
Zm00001d008612	Zm00001d029150
Zm00001d017712	Zm00001d045173
Zm00001d053163	Zm00001d045173
Zm00001d043969	Zm00001d032029
Zm00001d016616	Zm00001d036388
Zm00001d033848	Zm00001d033794
Zm00001d024324	Zm00001d021816
Zm00001d044899	Zm00001d008628
Zm00001d021998	Zm00001d022032
Zm00001d020705	Zm00001d005748
Zm00001d005737	Zm00001d024885
Zm00001d015118	Zm00001d031969
Zm00001d041831	Zm00001d031969
Zm00001d006165	Zm00001d031969
Zm00001d049223	Zm00001d031969
Zm00001d008817	Zm00001d016274
Zm00001d037334	Zm00001d038772
Zm00001d010617	Zm00001d022032
Zm00001d002828	Zm00001d022032
Zm00001d020972	Zm00001d014587
Zm00001d028986	Zm00001d032797
Zm00001d005798	Zm00001d021702
Zm00001d031790	Zm00001d021702
Zm00001d053841	Zm00001d021702
Zm00001d015201	Zm00001d032822
Zm00001d049692	Zm00001d009373
Zm00001d047334	Zm00001d017712
Zm00001d009066	Zm00001d017712
Zm00001d050185	Zm00001d053706
Zm00001d049493	Zm00001d023797
Zm00001d020569	Zm00001d021240
Zm00001d018571	Zm00001d027871
Zm00001d039019	Zm00001d013263
Zm00001d024160	Zm00001d047113
Zm00001d052390	Zm00001d047113
Zm00001d033945	Zm00001d042750
Zm00001d052405	Zm00001d042750
Zm00001d006127	Zm00001d034022
Zm00001d026351	Zm00001d050198
Zm00001d033379	Zm00001d021232
Zm00001d031109	Zm00001d004526
Zm00001d043877	Zm00001d045204
Zm00001d031781	Zm00001d018729
Zm00001d049800	Zm00001d022305
Zm00001d008578	Zm00001d020915
Zm00001d023669	Zm00001d044586
Zm00001d015451	Zm00001d026593
Zm00001d053442	Zm00001d038453
Zm00001d017939	Zm00001d018628
Zm00001d048647	Zm00001d005658
Zm00001d041445	Zm00001d034650
Zm00001d005970	Zm00001d024252
Zm00001d017366	Zm00001d011562
Zm00001d016957	Zm00001d039628
Zm00001d048603	Zm00001d007421
Zm00001d003195	Zm00001d036215
Zm00001d008190	Zm00001d047293
Zm00001d025720	Zm00001d038911
Zm00001d040651	Zm00001d013053
Zm00001d042864	Zm00001d042864
Zm00001d002754	Zm00001d017377
Zm00001d051267	Zm00001d004729
Zm00001d005784	Zm00001d004729
Zm00001d021516	Zm00001d033903
Zm00001d010812	Zm00001d014243
Zm00001d013801	Zm00001d032386
Zm00001d021946	Zm00001d037232
Zm00001d025964	Zm00001d037232
Zm00001d039077	Zm00001d037232
Zm00001d008205	Zm00001d037232
Zm00001d017939	Zm00001d048091
Zm00001d013208	Zm00001d028495
Zm00001d003414	Zm00001d008837
Zm00001d045375	Zm00001d050211
Zm00001d046174	Zm00001d050211
Zm00001d041445	Zm00001d047707
Zm00001d015639	Zm00001d043729
Zm00001d018930	Zm00001d043973
Zm00001d028999	Zm00001d008923
Zm00001d020405	Zm00001d025015
Zm00001d006195	Zm00001d043729
Zm00001d006451	Zm00001d003108
Zm00001d049173	Zm00001d031013
Zm00001d051018	Zm00001d002128
Zm00001d011669	Zm00001d043729
Zm00001d030891	Zm00001d002128
Zm00001d008612	Zm00001d002128
Zm00001d021424	Zm00001d015101
Zm00001d025720	Zm00001d004671
Zm00001d015521	Zm00001d004671
Zm00001d051788	Zm00001d033222
Zm00001d032295	Zm00001d033222
Zm00001d002405	Zm00001d033222
Zm00001d049294	Zm00001d028720
Zm00001d015226	Zm00001d028720
Zm00001d003293	Zm00001d028720
Zm00001d020242	Zm00001d017753
Zm00001d039272	Zm00001d034633
Zm00001d006451	Zm00001d026530
Zm00001d008695	Zm00001d015291
Zm00001d039119	Zm00001d021686
Zm00001d008578	Zm00001d007830
Zm00001d053703	Zm00001d000307
Zm00001d042609	Zm00001d050830
Zm00001d022099	Zm00001d048234
Zm00001d011527	Zm00001d053684
Zm00001d031416	Zm00001d053684
Zm00001d028930	Zm00001d053684
Zm00001d039467	Zm00001d053684
Zm00001d033267	Zm00001d014446
Zm00001d049860	Zm00001d030577
Zm00001d047081	Zm00001d038180
Zm00001d021932	Zm00001d034862
Zm00001d014405	Zm00001d028303
Zm00001d025953	Zm00001d037650
Zm00001d018941	Zm00001d023529
Zm00001d050242	Zm00001d033553
Zm00001d030744	Zm00001d051923
Zm00001d020137	Zm00001d018199
Zm00001d042482	Zm00001d011607
Zm00001d021424	Zm00001d036989
Zm00001d021998	Zm00001d048625
Zm00001d050960	Zm00001d043185
Zm00001d005969	Zm00001d008370
Zm00001d038001	Zm00001d042019
Zm00001d036889	Zm00001d005841
Zm00001d002476	Zm00001d005841
Zm00001d051865	Zm00001d041945
Zm00001d033848	Zm00001d002597
Zm00001d033267	Zm00001d013745
Zm00001d005969	Zm00001d033805
Zm00001d008528	Zm00001d046728
Zm00001d021268	Zm00001d041277
Zm00001d042287	Zm00001d039262
Zm00001d010060	Zm00001d051062
Zm00001d053775	Zm00001d037918
Zm00001d043569	Zm00001d007830
Zm00001d018319	Zm00001d007830
Zm00001d029587	Zm00001d035918
Zm00001d049443	Zm00001d035918
Zm00001d016361	Zm00001d021370
Zm00001d045204	Zm00001d024903
Zm00001d043969	Zm00001d040641
Zm00001d049443	Zm00001d027947
Zm00001d046405	Zm00001d007179
Zm00001d014628	Zm00001d024903
Zm00001d029679	Zm00001d024903
Zm00001d037317	Zm00001d027527
Zm00001d027878	Zm00001d032224
Zm00001d020492	Zm00001d032224
Zm00001d018829	Zm00001d030165
Zm00001d048004	Zm00001d031913
Zm00001d020460	Zm00001d021095
Zm00001d035295	Zm00001d034898
Zm00001d015265	Zm00001d029215
Zm00001d006701	Zm00001d026472
Zm00001d023294	Zm00001d046950
Zm00001d002476	Zm00001d024763
Zm00001d048604	Zm00001d021227
Zm00001d042127	Zm00001d027992
Zm00001d017422	Zm00001d027992
Zm00001d045887	Zm00001d027992
Zm00001d031840	Zm00001d033955
Zm00001d012296	Zm00001d027874
Zm00001d043231	Zm00001d031861
Zm00001d025964	Zm00001d010284
Zm00001d017176	Zm00001d010284
Zm00001d050269	Zm00001d027527
Zm00001d043569	Zm00001d020652
Zm00001d054038	Zm00001d048583
Zm00001d050861	Zm00001d042490
Zm00001d003293	Zm00001d018487
Zm00001d039306	Zm00001d048611
Zm00001d053749	Zm00001d016472
Zm00001d053220	Zm00001d050978
Zm00001d021424	Zm00001d044167
Zm00001d017480	Zm00001d044167
Zm00001d020569	Zm00001d007462
Zm00001d052847	Zm00001d002362
Zm00001d002285	Zm00001d031230
Zm00001d051451	Zm00001d014063
Zm00001d037274	Zm00001d048673
Zm00001d050389	Zm00001d044182
Zm00001d029293	Zm00001d044182
Zm00001d042618	Zm00001d044182
Zm00001d033313	Zm00001d044182
Zm00001d021947	Zm00001d048363
Zm00001d046664	Zm00001d049405
Zm00001d044216	Zm00001d049405
Zm00001d025669	Zm00001d018981
Zm00001d020043	Zm00001d042949
Zm00001d023424	Zm00001d024943
Zm00001d037315	Zm00001d020516
Zm00001d002799	Zm00001d031090
Zm00001d005029	Zm00001d021446
Zm00001d038216	Zm00001d021900
Zm00001d002799	Zm00001d039266
Zm00001d028017	Zm00001d020315
Zm00001d009030	Zm00001d026431
Zm00001d031009	Zm00001d026421
Zm00001d010616	Zm00001d044762
Zm00001d049889	Zm00001d027258
Zm00001d050310	Zm00001d027258
Zm00001d053124	Zm00001d021762
Zm00001d015743	Zm00001d009990
Zm00001d020705	Zm00001d038585
Zm00001d046947	Zm00001d047869
Zm00001d020242	Zm00001d021799
Zm00001d018571	Zm00001d011413
Zm00001d052543	Zm00001d033567
Zm00001d002234	Zm00001d038598
Zm00001d053841	Zm00001d003345
Zm00001d001945	Zm00001d024624
Zm00001d037221	Zm00001d002104
Zm00001d028625	Zm00001d047760
Zm00001d006344	Zm00001d017927
Zm00001d023927	Zm00001d029720
Zm00001d017243	Zm00001d033567
Zm00001d033848	Zm00001d033567
Zm00001d006451	Zm00001d044497
Zm00001d042721	Zm00001d010422
Zm00001d000339	Zm00001d018326
Zm00001d014814	Zm00001d039594
Zm00001d048682	Zm00001d037961
Zm00001d018178	Zm00001d048342
Zm00001d017366	Zm00001d048342
Zm00001d003583	Zm00001d014721
Zm00001d029512	Zm00001d050815
Zm00001d042472	Zm00001d050815
Zm00001d030644	Zm00001d032617
Zm00001d050897	Zm00001d021219
Zm00001d053890	Zm00001d050241
Zm00001d010758	Zm00001d037603
Zm00001d010131	Zm00001d026083
Zm00001d034920	Zm00001d038185
Zm00001d041489	Zm00001d018487
Zm00001d035076	Zm00001d034635
Zm00001d021761	Zm00001d044694
Zm00001d037165	Zm00001d013751
Zm00001d003583	Zm00001d021219
Zm00001d020790	Zm00001d037961
Zm00001d037029	Zm00001d037961
Zm00001d018255	Zm00001d037961
Zm00001d039750	Zm00001d037961
Zm00001d011712	Zm00001d037961
Zm00001d050948	Zm00001d037961
Zm00001d046126	Zm00001d037961
Zm00001d027939	Zm00001d037961
Zm00001d043687	Zm00001d037961
Zm00001d046174	Zm00001d029648
Zm00001d021968	Zm00001d050193
Zm00001d016755	Zm00001d043970
Zm00001d006319	Zm00001d018254
Zm00001d024726	Zm00001d053736
Zm00001d016957	Zm00001d053736
Zm00001d053220	Zm00001d053736
Zm00001d022227	Zm00001d021683
Zm00001d008612	Zm00001d026244
Zm00001d039506	Zm00001d037482
Zm00001d020982	Zm00001d017025
Zm00001d039764	Zm00001d017025
Zm00001d046174	Zm00001d017025
Zm00001d009066	Zm00001d028988
Zm00001d022526	Zm00001d053824
Zm00001d021973	Zm00001d009243
Zm00001d010617	Zm00001d041987
Zm00001d020826	Zm00001d041987
Zm00001d041277	Zm00001d025012
Zm00001d045026	Zm00001d025012
Zm00001d004007	Zm00001d025012
Zm00001d048471	Zm00001d002695
Zm00001d024321	Zm00001d006250
Zm00001d046568	Zm00001d007898
Zm00001d018319	Zm00001d007311
Zm00001d031463	Zm00001d016197
Zm00001d050960	Zm00001d002822
Zm00001d002661	Zm00001d045042
Zm00001d047330	Zm00001d051314
Zm00001d017409	Zm00001d045042
Zm00001d027987	Zm00001d043504
Zm00001d037315	Zm00001d048902
Zm00001d007768	Zm00001d005114
Zm00001d012280	Zm00001d012561
Zm00001d043922	Zm00001d002374
Zm00001d043687	Zm00001d002374
Zm00001d014377	Zm00001d018156
Zm00001d020405	Zm00001d024763
Zm00001d018319	Zm00001d024763
Zm00001d024726	Zm00001d024763
Zm00001d003064	Zm00001d024763
Zm00001d024630	Zm00001d024763
Zm00001d046402	Zm00001d032197
Zm00001d020923	Zm00001d034635
Zm00001d023931	Zm00001d042717
Zm00001d041277	Zm00001d045888
Zm00001d034872	Zm00001d047468
Zm00001d017366	Zm00001d043180
Zm00001d016674	Zm00001d043180
Zm00001d042736	Zm00001d034635
Zm00001d011406	Zm00001d034635
Zm00001d049870	Zm00001d034635
Zm00001d014507	Zm00001d034635
Zm00001d018435	Zm00001d034635
Zm00001d040527	Zm00001d034635
Zm00001d032032	Zm00001d034635
Zm00001d008800	Zm00001d018796
Zm00001d012092	Zm00001d010899
Zm00001d017383	Zm00001d006106
Zm00001d017422	Zm00001d020705
Zm00001d024630	Zm00001d027431
Zm00001d004541	Zm00001d017887
Zm00001d051267	Zm00001d006602
Zm00001d017782	Zm00001d052423
Zm00001d010399	Zm00001d045359
Zm00001d012482	Zm00001d020256
[truncated: 3,515,003 more chars]
