# Supplementary material for: A translatome-transcriptome multi-omics gene regulatory network reveals the complicated functional landscape of maize
Source: Genome Biol. 2023 Mar 29;24:60. doi: 10.1186/s13059-023-02890-4 (PMC10053466; doi:10.1186/s13059-023-02890-4)
Supplement: Supplementary file 15 — Additional file 15. Predicted sub-GRN likely occurred in endosperm. [file 13059_2023_2890_MOESM15_ESM.zip › 13059_2023_2890_MOESM15_ESM.xml]

Zm00001d001838	GRMZM5G836994
Zm00001d001838	GRMZM5G889036
Zm00001d001838	GRMZM5G890451
Zm00001d001838	Zm00001d000021
Zm00001d001838	Zm00001d000128
Zm00001d001838	Zm00001d000181
Zm00001d001838	Zm00001d000256
Zm00001d001838	Zm00001d000418
Zm00001d001838	Zm00001d001765
Zm00001d001838	Zm00001d001838
Zm00001d001838	Zm00001d001852
Zm00001d001838	Zm00001d001913
Zm00001d001838	Zm00001d002057
Zm00001d001838	Zm00001d002095
Zm00001d001838	Zm00001d002128
Zm00001d001838	Zm00001d002359
Zm00001d001838	Zm00001d002381
Zm00001d001838	Zm00001d002556
Zm00001d001838	Zm00001d002661
Zm00001d001838	Zm00001d002874
Zm00001d001838	Zm00001d002960
Zm00001d001838	Zm00001d003066
Zm00001d001838	Zm00001d003083
Zm00001d001838	Zm00001d003086
Zm00001d001838	Zm00001d003106
Zm00001d001838	Zm00001d003188
Zm00001d001838	Zm00001d003398
Zm00001d001838	Zm00001d003409
Zm00001d001838	Zm00001d003554
Zm00001d001838	Zm00001d003677
Zm00001d001838	Zm00001d003822
Zm00001d001838	Zm00001d003923
Zm00001d001838	Zm00001d003929
Zm00001d001838	Zm00001d004033
Zm00001d001838	Zm00001d004172
Zm00001d001838	Zm00001d004870
Zm00001d001838	Zm00001d005230
Zm00001d001838	Zm00001d005276
Zm00001d001838	Zm00001d005666
Zm00001d001838	Zm00001d006027
Zm00001d001838	Zm00001d006220
Zm00001d001838	Zm00001d006243
Zm00001d001838	Zm00001d006319
Zm00001d001838	Zm00001d006320
Zm00001d001838	Zm00001d006342
Zm00001d001838	Zm00001d006533
Zm00001d001838	Zm00001d006750
Zm00001d001838	Zm00001d006768
Zm00001d001838	Zm00001d007111
Zm00001d001838	Zm00001d007169
Zm00001d001838	Zm00001d007652
Zm00001d001838	Zm00001d007657
Zm00001d001838	Zm00001d007765
Zm00001d001838	Zm00001d008520
Zm00001d001838	Zm00001d008567
Zm00001d001838	Zm00001d008619
Zm00001d001838	Zm00001d008651
Zm00001d001838	Zm00001d008825
Zm00001d001838	Zm00001d008846
Zm00001d001838	Zm00001d008898
Zm00001d001838	Zm00001d009063
Zm00001d001838	Zm00001d009118
Zm00001d001838	Zm00001d009210
Zm00001d001838	Zm00001d009431
Zm00001d001838	Zm00001d009646
Zm00001d001838	Zm00001d009801
Zm00001d001838	Zm00001d010031
Zm00001d001838	Zm00001d010159
Zm00001d001838	Zm00001d010170
Zm00001d001838	Zm00001d010279
Zm00001d001838	Zm00001d010321
Zm00001d001838	Zm00001d010371
Zm00001d001838	Zm00001d010404
Zm00001d001838	Zm00001d010588
Zm00001d001838	Zm00001d011012
Zm00001d001838	Zm00001d011072
Zm00001d001838	Zm00001d011185
Zm00001d001838	Zm00001d011213
Zm00001d001838	Zm00001d011242
Zm00001d001838	Zm00001d011435
Zm00001d001838	Zm00001d011463
Zm00001d001838	Zm00001d011536
Zm00001d001838	Zm00001d011832
Zm00001d001838	Zm00001d011975
Zm00001d001838	Zm00001d011994
Zm00001d001838	Zm00001d012221
Zm00001d001838	Zm00001d012234
Zm00001d001838	Zm00001d012383
Zm00001d001838	Zm00001d012475
Zm00001d001838	Zm00001d012577
Zm00001d001838	Zm00001d012663
Zm00001d001838	Zm00001d012958
Zm00001d001838	Zm00001d013043
Zm00001d001838	Zm00001d013594
Zm00001d001838	Zm00001d013620
Zm00001d001838	Zm00001d013746
Zm00001d001838	Zm00001d013801
Zm00001d001838	Zm00001d014043
Zm00001d001838	Zm00001d014110
Zm00001d001838	Zm00001d014249
Zm00001d001838	Zm00001d014785
Zm00001d001838	Zm00001d014888
Zm00001d001838	Zm00001d015088
Zm00001d001838	Zm00001d015414
Zm00001d001838	Zm00001d015490
Zm00001d001838	Zm00001d015912
Zm00001d001838	Zm00001d015971
Zm00001d001838	Zm00001d016198
Zm00001d001838	Zm00001d016394
Zm00001d001838	Zm00001d016459
Zm00001d001838	Zm00001d016460
Zm00001d001838	Zm00001d016505
Zm00001d001838	Zm00001d016568
Zm00001d001838	Zm00001d016571
Zm00001d001838	Zm00001d016738
Zm00001d001838	Zm00001d016741
Zm00001d001838	Zm00001d016746
Zm00001d001838	Zm00001d016811
Zm00001d001838	Zm00001d016934
Zm00001d001838	Zm00001d017031
Zm00001d001838	Zm00001d017121
Zm00001d001838	Zm00001d017168
Zm00001d001838	Zm00001d017285
Zm00001d001838	Zm00001d017286
Zm00001d001838	Zm00001d017416
Zm00001d001838	Zm00001d017427
Zm00001d001838	Zm00001d017460
Zm00001d001838	Zm00001d017493
Zm00001d001838	Zm00001d017838
Zm00001d001838	Zm00001d017917
Zm00001d001838	Zm00001d018193
Zm00001d001838	Zm00001d018727
Zm00001d001838	Zm00001d018792
Zm00001d001838	Zm00001d018925
Zm00001d001838	Zm00001d019155
Zm00001d001838	Zm00001d019156
Zm00001d001838	Zm00001d019192
Zm00001d001838	Zm00001d019277
Zm00001d001838	Zm00001d019306
Zm00001d001838	Zm00001d019311
Zm00001d001838	Zm00001d019813
Zm00001d001838	Zm00001d020055
Zm00001d001838	Zm00001d020101
Zm00001d001838	Zm00001d020364
Zm00001d001838	Zm00001d020867
Zm00001d001838	Zm00001d020888
Zm00001d001838	Zm00001d020911
Zm00001d001838	Zm00001d020984
Zm00001d001838	Zm00001d021289
Zm00001d001838	Zm00001d021446
Zm00001d001838	Zm00001d021536
Zm00001d001838	Zm00001d021611
Zm00001d001838	Zm00001d021734
Zm00001d001838	Zm00001d021772
Zm00001d001838	Zm00001d022081
Zm00001d001838	Zm00001d022104
Zm00001d001838	Zm00001d022379
Zm00001d001838	Zm00001d022444
Zm00001d001838	Zm00001d022545
Zm00001d001838	Zm00001d022594
Zm00001d001838	Zm00001d022618
Zm00001d001838	Zm00001d023452
Zm00001d001838	Zm00001d023501
Zm00001d001838	Zm00001d023540
Zm00001d001838	Zm00001d023802
Zm00001d001838	Zm00001d023868
Zm00001d001838	Zm00001d023896
Zm00001d001838	Zm00001d024339
Zm00001d001838	Zm00001d024353
Zm00001d001838	Zm00001d024488
Zm00001d001838	Zm00001d024602
Zm00001d001838	Zm00001d024813
Zm00001d001838	Zm00001d024876
Zm00001d001838	Zm00001d024958
Zm00001d001838	Zm00001d024959
Zm00001d001838	Zm00001d025081
Zm00001d001838	Zm00001d025241
Zm00001d001838	Zm00001d025339
Zm00001d001838	Zm00001d025672
Zm00001d001838	Zm00001d025684
Zm00001d001838	Zm00001d025803
Zm00001d001838	Zm00001d025872
Zm00001d001838	Zm00001d025889
Zm00001d001838	Zm00001d025893
Zm00001d001838	Zm00001d026113
Zm00001d001838	Zm00001d026390
Zm00001d001838	Zm00001d026519
Zm00001d001838	Zm00001d026618
Zm00001d001838	Zm00001d027310
Zm00001d001838	Zm00001d027448
Zm00001d001838	Zm00001d027461
Zm00001d001838	Zm00001d027500
Zm00001d001838	Zm00001d027587
Zm00001d001838	Zm00001d027616
Zm00001d001838	Zm00001d027674
Zm00001d001838	Zm00001d027682
Zm00001d001838	Zm00001d027719
Zm00001d001838	Zm00001d028071
Zm00001d001838	Zm00001d028252
Zm00001d001838	Zm00001d028452
Zm00001d001838	Zm00001d028511
Zm00001d001838	Zm00001d028701
Zm00001d001838	Zm00001d029134
Zm00001d001838	Zm00001d029197
Zm00001d001838	Zm00001d029512
Zm00001d001838	Zm00001d029618
Zm00001d001838	Zm00001d030214
Zm00001d001838	Zm00001d030329
Zm00001d001838	Zm00001d030855
Zm00001d001838	Zm00001d030984
Zm00001d001838	Zm00001d031017
Zm00001d001838	Zm00001d031018
Zm00001d001838	Zm00001d031249
Zm00001d001838	Zm00001d031539
Zm00001d001838	Zm00001d031587
Zm00001d001838	Zm00001d032056
Zm00001d001838	Zm00001d032057
Zm00001d001838	Zm00001d032095
Zm00001d001838	Zm00001d032178
Zm00001d001838	Zm00001d032321
Zm00001d001838	Zm00001d032339
Zm00001d001838	Zm00001d032419
Zm00001d001838	Zm00001d032455
Zm00001d001838	Zm00001d032472
Zm00001d001838	Zm00001d032742
Zm00001d001838	Zm00001d032832
Zm00001d001838	Zm00001d033048
Zm00001d001838	Zm00001d033053
Zm00001d001838	Zm00001d033075
Zm00001d001838	Zm00001d033097
Zm00001d001838	Zm00001d033265
Zm00001d001838	Zm00001d033340
Zm00001d001838	Zm00001d033505
Zm00001d001838	Zm00001d033580
Zm00001d001838	Zm00001d033824
Zm00001d001838	Zm00001d033846
Zm00001d001838	Zm00001d033879
Zm00001d001838	Zm00001d033937
Zm00001d001838	Zm00001d034244
Zm00001d001838	Zm00001d035153
Zm00001d001838	Zm00001d035288
Zm00001d001838	Zm00001d035558
Zm00001d001838	Zm00001d035700
Zm00001d001838	Zm00001d035760
Zm00001d001838	Zm00001d035776
Zm00001d001838	Zm00001d035812
Zm00001d001838	Zm00001d036125
Zm00001d001838	Zm00001d036238
Zm00001d001838	Zm00001d036300
Zm00001d001838	Zm00001d036547
Zm00001d001838	Zm00001d036608
Zm00001d001838	Zm00001d037009
Zm00001d001838	Zm00001d037042
Zm00001d001838	Zm00001d037204
Zm00001d001838	Zm00001d037209
Zm00001d001838	Zm00001d037234
Zm00001d001838	Zm00001d037246
Zm00001d001838	Zm00001d037277
Zm00001d001838	Zm00001d037498
Zm00001d001838	Zm00001d037529
Zm00001d001838	Zm00001d037576
Zm00001d001838	Zm00001d037606
Zm00001d001838	Zm00001d037674
Zm00001d001838	Zm00001d038045
Zm00001d001838	Zm00001d038473
Zm00001d001838	Zm00001d038519
Zm00001d001838	Zm00001d038597
Zm00001d001838	Zm00001d039001
Zm00001d001838	Zm00001d039066
Zm00001d001838	Zm00001d039088
Zm00001d001838	Zm00001d039547
Zm00001d001838	Zm00001d039661
Zm00001d001838	Zm00001d039990
Zm00001d001838	Zm00001d040189
Zm00001d001838	Zm00001d040375
Zm00001d001838	Zm00001d040568
Zm00001d001838	Zm00001d040980
Zm00001d001838	Zm00001d041522
Zm00001d001838	Zm00001d041596
Zm00001d001838	Zm00001d041600
Zm00001d001838	Zm00001d041726
Zm00001d001838	Zm00001d041747
Zm00001d001838	Zm00001d041838
Zm00001d001838	Zm00001d042011
Zm00001d001838	Zm00001d042025
Zm00001d001838	Zm00001d042142
Zm00001d001838	Zm00001d042288
Zm00001d001838	Zm00001d042478
Zm00001d001838	Zm00001d042504
Zm00001d001838	Zm00001d042613
Zm00001d001838	Zm00001d042822
Zm00001d001838	Zm00001d042846
Zm00001d001838	Zm00001d042920
Zm00001d001838	Zm00001d042944
Zm00001d001838	Zm00001d042959
Zm00001d001838	Zm00001d043014
Zm00001d001838	Zm00001d043086
Zm00001d001838	Zm00001d043131
Zm00001d001838	Zm00001d043382
Zm00001d001838	Zm00001d043574
Zm00001d001838	Zm00001d043628
Zm00001d001838	Zm00001d043704
Zm00001d001838	Zm00001d043716
Zm00001d001838	Zm00001d043986
Zm00001d001838	Zm00001d044054
Zm00001d001838	Zm00001d044225
Zm00001d001838	Zm00001d044330
Zm00001d001838	Zm00001d044332
Zm00001d001838	Zm00001d044386
Zm00001d001838	Zm00001d044629
Zm00001d001838	Zm00001d044747
Zm00001d001838	Zm00001d044754
Zm00001d001838	Zm00001d044986
Zm00001d001838	Zm00001d045042
Zm00001d001838	Zm00001d045132
Zm00001d001838	Zm00001d045212
Zm00001d001838	Zm00001d045261
Zm00001d001838	Zm00001d045334
Zm00001d001838	Zm00001d045390
Zm00001d001838	Zm00001d045392
Zm00001d001838	Zm00001d045412
Zm00001d001838	Zm00001d045462
Zm00001d001838	Zm00001d045968
Zm00001d001838	Zm00001d046055
Zm00001d001838	Zm00001d046089
Zm00001d001838	Zm00001d046119
Zm00001d001838	Zm00001d046246
Zm00001d001838	Zm00001d046479
Zm00001d001838	Zm00001d046558
Zm00001d001838	Zm00001d046649
Zm00001d001838	Zm00001d046651
Zm00001d001838	Zm00001d046703
Zm00001d001838	Zm00001d046711
Zm00001d001838	Zm00001d046713
Zm00001d001838	Zm00001d046891
Zm00001d001838	Zm00001d047066
Zm00001d001838	Zm00001d047125
Zm00001d001838	Zm00001d047489
Zm00001d001838	Zm00001d047542
Zm00001d001838	Zm00001d047790
Zm00001d001838	Zm00001d047879
Zm00001d001838	Zm00001d048085
Zm00001d001838	Zm00001d048210
Zm00001d001838	Zm00001d048337
Zm00001d001838	Zm00001d048520
Zm00001d001838	Zm00001d048649
Zm00001d001838	Zm00001d048806
Zm00001d001838	Zm00001d048807
Zm00001d001838	Zm00001d048809
Zm00001d001838	Zm00001d048810
Zm00001d001838	Zm00001d048812
Zm00001d001838	Zm00001d048813
Zm00001d001838	Zm00001d048816
Zm00001d001838	Zm00001d048847
Zm00001d001838	Zm00001d048848
Zm00001d001838	Zm00001d048849
Zm00001d001838	Zm00001d048851
Zm00001d001838	Zm00001d048852
Zm00001d001838	Zm00001d048948
Zm00001d001838	Zm00001d048959
Zm00001d001838	Zm00001d049008
Zm00001d001838	Zm00001d049099
Zm00001d001838	Zm00001d049137
Zm00001d001838	Zm00001d049208
Zm00001d001838	Zm00001d049243
Zm00001d001838	Zm00001d049297
Zm00001d001838	Zm00001d049476
Zm00001d001838	Zm00001d049508
Zm00001d001838	Zm00001d049561
Zm00001d001838	Zm00001d049592
Zm00001d001838	Zm00001d049608
Zm00001d001838	Zm00001d049688
Zm00001d001838	Zm00001d049769
Zm00001d001838	Zm00001d049806
Zm00001d001838	Zm00001d050021
Zm00001d001838	Zm00001d050093
Zm00001d001838	Zm00001d050532
Zm00001d001838	Zm00001d050548
Zm00001d001838	Zm00001d050606
Zm00001d001838	Zm00001d050669
Zm00001d001838	Zm00001d050815
Zm00001d001838	Zm00001d051368
Zm00001d001838	Zm00001d051371
Zm00001d001838	Zm00001d051435
Zm00001d001838	Zm00001d052183
Zm00001d001838	Zm00001d052333
Zm00001d001838	Zm00001d052493
Zm00001d001838	Zm00001d052675
Zm00001d001838	Zm00001d052701
Zm00001d001838	Zm00001d052892
Zm00001d001838	Zm00001d052953
Zm00001d001838	Zm00001d052983
Zm00001d001838	Zm00001d053251
Zm00001d001838	Zm00001d053685
Zm00001d001838	Zm00001d053735
Zm00001d002654	GRMZM5G827309
Zm00001d002654	Zm00001d000086
Zm00001d002654	Zm00001d000256
Zm00001d002654	Zm00001d000418
Zm00001d002654	Zm00001d001838
Zm00001d002654	Zm00001d001852
Zm00001d002654	Zm00001d002057
Zm00001d002654	Zm00001d002260
Zm00001d002654	Zm00001d002314
Zm00001d002654	Zm00001d002381
Zm00001d002654	Zm00001d002654
Zm00001d002654	Zm00001d002824
Zm00001d002654	Zm00001d002874
Zm00001d002654	Zm00001d003066
Zm00001d002654	Zm00001d003083
Zm00001d002654	Zm00001d003106
Zm00001d002654	Zm00001d003188
Zm00001d002654	Zm00001d003198
Zm00001d002654	Zm00001d003398
Zm00001d002654	Zm00001d003515
Zm00001d002654	Zm00001d003677
Zm00001d002654	Zm00001d003923
Zm00001d002654	Zm00001d003929
Zm00001d002654	Zm00001d003983
Zm00001d002654	Zm00001d004172
Zm00001d002654	Zm00001d005154
Zm00001d002654	Zm00001d005230
Zm00001d002654	Zm00001d005645
Zm00001d002654	Zm00001d005793
Zm00001d002654	Zm00001d005866
Zm00001d002654	Zm00001d006027
Zm00001d002654	Zm00001d006220
Zm00001d002654	Zm00001d006243
Zm00001d002654	Zm00001d006319
Zm00001d002654	Zm00001d007153
Zm00001d002654	Zm00001d007169
Zm00001d002654	Zm00001d007299
Zm00001d002654	Zm00001d007657
Zm00001d002654	Zm00001d007765
Zm00001d002654	Zm00001d008403
Zm00001d002654	Zm00001d008520
Zm00001d002654	Zm00001d008624
Zm00001d002654	Zm00001d008662
Zm00001d002654	Zm00001d008841
Zm00001d002654	Zm00001d009118
Zm00001d002654	Zm00001d009210
Zm00001d002654	Zm00001d009292
Zm00001d002654	Zm00001d009638
Zm00001d002654	Zm00001d009948
Zm00001d002654	Zm00001d010159
Zm00001d002654	Zm00001d010170
Zm00001d002654	Zm00001d010321
Zm00001d002654	Zm00001d010371
Zm00001d002654	Zm00001d010588
Zm00001d002654	Zm00001d011012
Zm00001d002654	Zm00001d011072
Zm00001d002654	Zm00001d011435
Zm00001d002654	Zm00001d011495
Zm00001d002654	Zm00001d011563
Zm00001d002654	Zm00001d011565
Zm00001d002654	Zm00001d011832
Zm00001d002654	Zm00001d011994
Zm00001d002654	Zm00001d012137
Zm00001d002654	Zm00001d012361
Zm00001d002654	Zm00001d012475
Zm00001d002654	Zm00001d012572
Zm00001d002654	Zm00001d012577
Zm00001d002654	Zm00001d013043
Zm00001d002654	Zm00001d013383
Zm00001d002654	Zm00001d013594
Zm00001d002654	Zm00001d013736
Zm00001d002654	Zm00001d013801
Zm00001d002654	Zm00001d014043
Zm00001d002654	Zm00001d014110
Zm00001d002654	Zm00001d014190
Zm00001d002654	Zm00001d014486
Zm00001d002654	Zm00001d014520
Zm00001d002654	Zm00001d015088
Zm00001d002654	Zm00001d015746
Zm00001d002654	Zm00001d015912
Zm00001d002654	Zm00001d015971
Zm00001d002654	Zm00001d016198
Zm00001d002654	Zm00001d016351
Zm00001d002654	Zm00001d016394
Zm00001d002654	Zm00001d016459
Zm00001d002654	Zm00001d016460
Zm00001d002654	Zm00001d016469
Zm00001d002654	Zm00001d016568
Zm00001d002654	Zm00001d016571
Zm00001d002654	Zm00001d016741
Zm00001d002654	Zm00001d016934
Zm00001d002654	Zm00001d017031
Zm00001d002654	Zm00001d017121
Zm00001d002654	Zm00001d017168
Zm00001d002654	Zm00001d017280
Zm00001d002654	Zm00001d017427
Zm00001d002654	Zm00001d017468
Zm00001d002654	Zm00001d017493
Zm00001d002654	Zm00001d017838
Zm00001d002654	Zm00001d017917
Zm00001d002654	Zm00001d018148
Zm00001d002654	Zm00001d018499
Zm00001d002654	Zm00001d018727
Zm00001d002654	Zm00001d018771
Zm00001d002654	Zm00001d018881
Zm00001d002654	Zm00001d018925
Zm00001d002654	Zm00001d018971
Zm00001d002654	Zm00001d019036
Zm00001d002654	Zm00001d019070
Zm00001d002654	Zm00001d019155
Zm00001d002654	Zm00001d019160
Zm00001d002654	Zm00001d019192
Zm00001d002654	Zm00001d019249
Zm00001d002654	Zm00001d019265
Zm00001d002654	Zm00001d019277
Zm00001d002654	Zm00001d020055
Zm00001d002654	Zm00001d020101
Zm00001d002654	Zm00001d020175
Zm00001d002654	Zm00001d020572
Zm00001d002654	Zm00001d020591
Zm00001d002654	Zm00001d020592
Zm00001d002654	Zm00001d020752
Zm00001d002654	Zm00001d020754
Zm00001d002654	Zm00001d020867
Zm00001d002654	Zm00001d020888
Zm00001d002654	Zm00001d020984
Zm00001d002654	Zm00001d021191
Zm00001d002654	Zm00001d021289
Zm00001d002654	Zm00001d022443
Zm00001d002654	Zm00001d022444
Zm00001d002654	Zm00001d022461
Zm00001d002654	Zm00001d022494
Zm00001d002654	Zm00001d023501
Zm00001d002654	Zm00001d023540
Zm00001d002654	Zm00001d023718
Zm00001d002654	Zm00001d023896
Zm00001d002654	Zm00001d024339
Zm00001d002654	Zm00001d024488
Zm00001d002654	Zm00001d024631
Zm00001d002654	Zm00001d024876
Zm00001d002654	Zm00001d024958
Zm00001d002654	Zm00001d025055
Zm00001d002654	Zm00001d025339
Zm00001d002654	Zm00001d025684
Zm00001d002654	Zm00001d025862
Zm00001d002654	Zm00001d025872
Zm00001d002654	Zm00001d025893
Zm00001d002654	Zm00001d026132
Zm00001d002654	Zm00001d027302
Zm00001d002654	Zm00001d027310
Zm00001d002654	Zm00001d027500
Zm00001d002654	Zm00001d027514
Zm00001d002654	Zm00001d027674
Zm00001d002654	Zm00001d028452
Zm00001d002654	Zm00001d028541
Zm00001d002654	Zm00001d028761
Zm00001d002654	Zm00001d028951
Zm00001d002654	Zm00001d029087
Zm00001d002654	Zm00001d029134
Zm00001d002654	Zm00001d029300
Zm00001d002654	Zm00001d029415
Zm00001d002654	Zm00001d029512
Zm00001d002654	Zm00001d029618
Zm00001d002654	Zm00001d029879
Zm00001d002654	Zm00001d030207
Zm00001d002654	Zm00001d030855
Zm00001d002654	Zm00001d031017
Zm00001d002654	Zm00001d031024
Zm00001d002654	Zm00001d031532
Zm00001d002654	Zm00001d031587
Zm00001d002654	Zm00001d032056
Zm00001d002654	Zm00001d032095
Zm00001d002654	Zm00001d032178
Zm00001d002654	Zm00001d032509
Zm00001d002654	Zm00001d032603
Zm00001d002654	Zm00001d032980
Zm00001d002654	Zm00001d033048
Zm00001d002654	Zm00001d033097
Zm00001d002654	Zm00001d033490
Zm00001d002654	Zm00001d033580
Zm00001d002654	Zm00001d033846
Zm00001d002654	Zm00001d033879
Zm00001d002654	Zm00001d033937
Zm00001d002654	Zm00001d034074
Zm00001d002654	Zm00001d034172
Zm00001d002654	Zm00001d034604
Zm00001d002654	Zm00001d034662
Zm00001d002654	Zm00001d035149
Zm00001d002654	Zm00001d035153
Zm00001d002654	Zm00001d035288
Zm00001d002654	Zm00001d035558
Zm00001d002654	Zm00001d035621
Zm00001d002654	Zm00001d035680
Zm00001d002654	Zm00001d035700
Zm00001d002654	Zm00001d035760
Zm00001d002654	Zm00001d036086
Zm00001d002654	Zm00001d036125
Zm00001d002654	Zm00001d036551
Zm00001d002654	Zm00001d037009
Zm00001d002654	Zm00001d037042
Zm00001d002654	Zm00001d037204
Zm00001d002654	Zm00001d037270
Zm00001d002654	Zm00001d037307
Zm00001d002654	Zm00001d037436
Zm00001d002654	Zm00001d037498
Zm00001d002654	Zm00001d037529
Zm00001d002654	Zm00001d037576
Zm00001d002654	Zm00001d037606
Zm00001d002654	Zm00001d037727
Zm00001d002654	Zm00001d037795
Zm00001d002654	Zm00001d037969
Zm00001d002654	Zm00001d038075
Zm00001d002654	Zm00001d038202
Zm00001d002654	Zm00001d038304
Zm00001d002654	Zm00001d038342
Zm00001d002654	Zm00001d038473
Zm00001d002654	Zm00001d038519
Zm00001d002654	Zm00001d038597
Zm00001d002654	Zm00001d038965
Zm00001d002654	Zm00001d039088
Zm00001d002654	Zm00001d039865
Zm00001d002654	Zm00001d039974
Zm00001d002654	Zm00001d039990
Zm00001d002654	Zm00001d040189
Zm00001d002654	Zm00001d040568
Zm00001d002654	Zm00001d040651
Zm00001d002654	Zm00001d041935
Zm00001d002654	Zm00001d042256
Zm00001d002654	Zm00001d042263
Zm00001d002654	Zm00001d042478
Zm00001d002654	Zm00001d042504
Zm00001d002654	Zm00001d042651
Zm00001d002654	Zm00001d042779
Zm00001d002654	Zm00001d042822
Zm00001d002654	Zm00001d042846
Zm00001d002654	Zm00001d042944
Zm00001d002654	Zm00001d043086
Zm00001d002654	Zm00001d043089
Zm00001d002654	Zm00001d043390
Zm00001d002654	Zm00001d043538
Zm00001d002654	Zm00001d043564
Zm00001d002654	Zm00001d043574
Zm00001d002654	Zm00001d043704
Zm00001d002654	Zm00001d043716
Zm00001d002654	Zm00001d044054
Zm00001d002654	Zm00001d044129
Zm00001d002654	Zm00001d044183
Zm00001d002654	Zm00001d044225
Zm00001d002654	Zm00001d044231
Zm00001d002654	Zm00001d044332
Zm00001d002654	Zm00001d044386
Zm00001d002654	Zm00001d044498
Zm00001d002654	Zm00001d044607
Zm00001d002654	Zm00001d044754
Zm00001d002654	Zm00001d045042
Zm00001d002654	Zm00001d045261
Zm00001d002654	Zm00001d045390
Zm00001d002654	Zm00001d045391
Zm00001d002654	Zm00001d045392
Zm00001d002654	Zm00001d045431
Zm00001d002654	Zm00001d045461
Zm00001d002654	Zm00001d045907
Zm00001d002654	Zm00001d045937
Zm00001d002654	Zm00001d046089
Zm00001d002654	Zm00001d046119
Zm00001d002654	Zm00001d046479
Zm00001d002654	Zm00001d046558
Zm00001d002654	Zm00001d046649
Zm00001d002654	Zm00001d046711
Zm00001d002654	Zm00001d047066
Zm00001d002654	Zm00001d047489
Zm00001d002654	Zm00001d047858
Zm00001d002654	Zm00001d047986
Zm00001d002654	Zm00001d048085
Zm00001d002654	Zm00001d048183
Zm00001d002654	Zm00001d048319
Zm00001d002654	Zm00001d048520
Zm00001d002654	Zm00001d048546
Zm00001d002654	Zm00001d048806
Zm00001d002654	Zm00001d048808
Zm00001d002654	Zm00001d048812
Zm00001d002654	Zm00001d048817
Zm00001d002654	Zm00001d048818
Zm00001d002654	Zm00001d048848
Zm00001d002654	Zm00001d048849
Zm00001d002654	Zm00001d048852
Zm00001d002654	Zm00001d048904
Zm00001d002654	Zm00001d049008
Zm00001d002654	Zm00001d049099
Zm00001d002654	Zm00001d049137
Zm00001d002654	Zm00001d049297
Zm00001d002654	Zm00001d049561
Zm00001d002654	Zm00001d049608
Zm00001d002654	Zm00001d049769
Zm00001d002654	Zm00001d050021
Zm00001d002654	Zm00001d050093
Zm00001d002654	Zm00001d050606
Zm00001d002654	Zm00001d051563
Zm00001d002654	Zm00001d051635
Zm00001d002654	Zm00001d051645
Zm00001d002654	Zm00001d051681
Zm00001d002654	Zm00001d052333
Zm00001d002654	Zm00001d054004
Zm00001d002661	GRMZM5G836994
Zm00001d002661	GRMZM5G867512
Zm00001d002661	GRMZM5G881135
Zm00001d002661	GRMZM5G889036
Zm00001d002661	Zm00001d000021
Zm00001d002661	Zm00001d000181
Zm00001d002661	Zm00001d001838
Zm00001d002661	Zm00001d001852
Zm00001d002661	Zm00001d002260
Zm00001d002661	Zm00001d002661
Zm00001d002661	Zm00001d002761
Zm00001d002661	Zm00001d002835
Zm00001d002661	Zm00001d002874
Zm00001d002661	Zm00001d003086
Zm00001d002661	Zm00001d003106
Zm00001d002661	Zm00001d003288
Zm00001d002661	Zm00001d003408
Zm00001d002661	Zm00001d003435
Zm00001d002661	Zm00001d003554
Zm00001d002661	Zm00001d003923
Zm00001d002661	Zm00001d003929
Zm00001d002661	Zm00001d004172
Zm00001d002661	Zm00001d004323
Zm00001d002661	Zm00001d004357
Zm00001d002661	Zm00001d005154
Zm00001d002661	Zm00001d005230
Zm00001d002661	Zm00001d005579
Zm00001d002661	Zm00001d005645
Zm00001d002661	Zm00001d005793
Zm00001d002661	Zm00001d005866
Zm00001d002661	Zm00001d006027
Zm00001d002661	Zm00001d006227
Zm00001d002661	Zm00001d006243
Zm00001d002661	Zm00001d006298
Zm00001d002661	Zm00001d006320
Zm00001d002661	Zm00001d006342
Zm00001d002661	Zm00001d006605
Zm00001d002661	Zm00001d006750
Zm00001d002661	Zm00001d006768
Zm00001d002661	Zm00001d007153
Zm00001d002661	Zm00001d007299
Zm00001d002661	Zm00001d007502
Zm00001d002661	Zm00001d007652
Zm00001d002661	Zm00001d007657
Zm00001d002661	Zm00001d007765
Zm00001d002661	Zm00001d008403
Zm00001d002661	Zm00001d008624
Zm00001d002661	Zm00001d008663
Zm00001d002661	Zm00001d008708
Zm00001d002661	Zm00001d008825
Zm00001d002661	Zm00001d008898
Zm00001d002661	Zm00001d009033
Zm00001d002661	Zm00001d009063
Zm00001d002661	Zm00001d009292
Zm00001d002661	Zm00001d009638
Zm00001d002661	Zm00001d009646
Zm00001d002661	Zm00001d009659
Zm00001d002661	Zm00001d009794
Zm00001d002661	Zm00001d009948
Zm00001d002661	Zm00001d010031
Zm00001d002661	Zm00001d010183
Zm00001d002661	Zm00001d010279
Zm00001d002661	Zm00001d010321
Zm00001d002661	Zm00001d010371
Zm00001d002661	Zm00001d010404
Zm00001d002661	Zm00001d010720
Zm00001d002661	Zm00001d011012
Zm00001d002661	Zm00001d011072
Zm00001d002661	Zm00001d011193
Zm00001d002661	Zm00001d011213
Zm00001d002661	Zm00001d011395
Zm00001d002661	Zm00001d011536
Zm00001d002661	Zm00001d011563
Zm00001d002661	Zm00001d011572
Zm00001d002661	Zm00001d011832
Zm00001d002661	Zm00001d012137
Zm00001d002661	Zm00001d012221
Zm00001d002661	Zm00001d012234
Zm00001d002661	Zm00001d012383
Zm00001d002661	Zm00001d012419
Zm00001d002661	Zm00001d012475
Zm00001d002661	Zm00001d012577
Zm00001d002661	Zm00001d012754
Zm00001d002661	Zm00001d013043
Zm00001d002661	Zm00001d013053
Zm00001d002661	Zm00001d013725
Zm00001d002661	Zm00001d013746
Zm00001d002661	Zm00001d013801
Zm00001d002661	Zm00001d014043
Zm00001d002661	Zm00001d014110
Zm00001d002661	Zm00001d014249
Zm00001d002661	Zm00001d014486
Zm00001d002661	Zm00001d014520
Zm00001d002661	Zm00001d014719
Zm00001d002661	Zm00001d014785
Zm00001d002661	Zm00001d014844
Zm00001d002661	Zm00001d014852
Zm00001d002661	Zm00001d014888
Zm00001d002661	Zm00001d015414
Zm00001d002661	Zm00001d015490
Zm00001d002661	Zm00001d015746
Zm00001d002661	Zm00001d015773
Zm00001d002661	Zm00001d015844
Zm00001d002661	Zm00001d015866
Zm00001d002661	Zm00001d015912
Zm00001d002661	Zm00001d015971
Zm00001d002661	Zm00001d016198
Zm00001d002661	Zm00001d016351
Zm00001d002661	Zm00001d016394
Zm00001d002661	Zm00001d016459
Zm00001d002661	Zm00001d016460
Zm00001d002661	Zm00001d016571
Zm00001d002661	Zm00001d016572
Zm00001d002661	Zm00001d016651
Zm00001d002661	Zm00001d016741
Zm00001d002661	Zm00001d016811
Zm00001d002661	Zm00001d017031
Zm00001d002661	Zm00001d017106
Zm00001d002661	Zm00001d017285
Zm00001d002661	Zm00001d017286
Zm00001d002661	Zm00001d017303
Zm00001d002661	Zm00001d017415
Zm00001d002661	Zm00001d017493
Zm00001d002661	Zm00001d018233
Zm00001d002661	Zm00001d018727
Zm00001d002661	Zm00001d018830
Zm00001d002661	Zm00001d018925
Zm00001d002661	Zm00001d019070
Zm00001d002661	Zm00001d019092
Zm00001d002661	Zm00001d019094
Zm00001d002661	Zm00001d019155
Zm00001d002661	Zm00001d019156
Zm00001d002661	Zm00001d019160
Zm00001d002661	Zm00001d019162
Zm00001d002661	Zm00001d019265
Zm00001d002661	Zm00001d019277
Zm00001d002661	Zm00001d019306
Zm00001d002661	Zm00001d019576
Zm00001d002661	Zm00001d020055
Zm00001d002661	Zm00001d020101
Zm00001d002661	Zm00001d020175
Zm00001d002661	Zm00001d020364
Zm00001d002661	Zm00001d020444
Zm00001d002661	Zm00001d020592
Zm00001d002661	Zm00001d020946
Zm00001d002661	Zm00001d021191
Zm00001d002661	Zm00001d021289
Zm00001d002661	Zm00001d021446
Zm00001d002661	Zm00001d021611
Zm00001d002661	Zm00001d022104
Zm00001d002661	Zm00001d022125
Zm00001d002661	Zm00001d022397
Zm00001d002661	Zm00001d022443
Zm00001d002661	Zm00001d022444
Zm00001d002661	Zm00001d022461
Zm00001d002661	Zm00001d022494
Zm00001d002661	Zm00001d022545
Zm00001d002661	Zm00001d023410
Zm00001d002661	Zm00001d023540
Zm00001d002661	Zm00001d023541
Zm00001d002661	Zm00001d023661
Zm00001d002661	Zm00001d023718
Zm00001d002661	Zm00001d023802
Zm00001d002661	Zm00001d024353
Zm00001d002661	Zm00001d024648
Zm00001d002661	Zm00001d024813
Zm00001d002661	Zm00001d024876
Zm00001d002661	Zm00001d024908
Zm00001d002661	Zm00001d024959
Zm00001d002661	Zm00001d025081
Zm00001d002661	Zm00001d025567
Zm00001d002661	Zm00001d025684
Zm00001d002661	Zm00001d025692
Zm00001d002661	Zm00001d025803
Zm00001d002661	Zm00001d025815
Zm00001d002661	Zm00001d025889
Zm00001d002661	Zm00001d026113
Zm00001d002661	Zm00001d026467
Zm00001d002661	Zm00001d026475
Zm00001d002661	Zm00001d026519
Zm00001d002661	Zm00001d026618
Zm00001d002661	Zm00001d026671
Zm00001d002661	Zm00001d027469
Zm00001d002661	Zm00001d027587
Zm00001d002661	Zm00001d027674
Zm00001d002661	Zm00001d027682
Zm00001d002661	Zm00001d027719
Zm00001d002661	Zm00001d027871
Zm00001d002661	Zm00001d028071
Zm00001d002661	Zm00001d028201
Zm00001d002661	Zm00001d028252
Zm00001d002661	Zm00001d028375
Zm00001d002661	Zm00001d028452
Zm00001d002661	Zm00001d028511
Zm00001d002661	Zm00001d028543
Zm00001d002661	Zm00001d028568
Zm00001d002661	Zm00001d028569
Zm00001d002661	Zm00001d028726
Zm00001d002661	Zm00001d028951
Zm00001d002661	Zm00001d029064
Zm00001d002661	Zm00001d029087
Zm00001d002661	Zm00001d029197
Zm00001d002661	Zm00001d029618
Zm00001d002661	Zm00001d029879
Zm00001d002661	Zm00001d030855
Zm00001d002661	Zm00001d031017
Zm00001d002661	Zm00001d031018
Zm00001d002661	Zm00001d031149
Zm00001d002661	Zm00001d031532
Zm00001d002661	Zm00001d031587
Zm00001d002661	Zm00001d032178
Zm00001d002661	Zm00001d032321
Zm00001d002661	Zm00001d032386
Zm00001d002661	Zm00001d032455
Zm00001d002661	Zm00001d032509
Zm00001d002661	Zm00001d032535
Zm00001d002661	Zm00001d032832
Zm00001d002661	Zm00001d033048
Zm00001d002661	Zm00001d033053
Zm00001d002661	Zm00001d033075
Zm00001d002661	Zm00001d033097
Zm00001d002661	Zm00001d033340
Zm00001d002661	Zm00001d033489
Zm00001d002661	Zm00001d033490
Zm00001d002661	Zm00001d033580
Zm00001d002661	Zm00001d033840
Zm00001d002661	Zm00001d033879
Zm00001d002661	Zm00001d033928
Zm00001d002661	Zm00001d033968
Zm00001d002661	Zm00001d034074
Zm00001d002661	Zm00001d034487
Zm00001d002661	Zm00001d034954
Zm00001d002661	Zm00001d035153
Zm00001d002661	Zm00001d035288
Zm00001d002661	Zm00001d035558
Zm00001d002661	Zm00001d035664
Zm00001d002661	Zm00001d035680
Zm00001d002661	Zm00001d035681
Zm00001d002661	Zm00001d035700
Zm00001d002661	Zm00001d035760
Zm00001d002661	Zm00001d035812
Zm00001d002661	Zm00001d035879
Zm00001d002661	Zm00001d036073
Zm00001d002661	Zm00001d036086
Zm00001d002661	Zm00001d036125
Zm00001d002661	Zm00001d036674
Zm00001d002661	Zm00001d037009
Zm00001d002661	Zm00001d037042
Zm00001d002661	Zm00001d037209
Zm00001d002661	Zm00001d037246
Zm00001d002661	Zm00001d037307
Zm00001d002661	Zm00001d037412
Zm00001d002661	Zm00001d037436
Zm00001d002661	Zm00001d037439
Zm00001d002661	Zm00001d037498
Zm00001d002661	Zm00001d037725
Zm00001d002661	Zm00001d038202
Zm00001d002661	Zm00001d038519
Zm00001d002661	Zm00001d039001
Zm00001d002661	Zm00001d039066
Zm00001d002661	Zm00001d039158
Zm00001d002661	Zm00001d039166
Zm00001d002661	Zm00001d039512
Zm00001d002661	Zm00001d039520
Zm00001d002661	Zm00001d039865
Zm00001d002661	Zm00001d039974
Zm00001d002661	Zm00001d039990
Zm00001d002661	Zm00001d040010
Zm00001d002661	Zm00001d040057
Zm00001d002661	Zm00001d040222
Zm00001d002661	Zm00001d040568
Zm00001d002661	Zm00001d040763
Zm00001d002661	Zm00001d040980
Zm00001d002661	Zm00001d041522
Zm00001d002661	Zm00001d041600
Zm00001d002661	Zm00001d041726
Zm00001d002661	Zm00001d041747
Zm00001d002661	Zm00001d041838
Zm00001d002661	Zm00001d042011
Zm00001d002661	Zm00001d042025
Zm00001d002661	Zm00001d042256
Zm00001d002661	Zm00001d042263
Zm00001d002661	Zm00001d042348
Zm00001d002661	Zm00001d042478
Zm00001d002661	Zm00001d042613
Zm00001d002661	Zm00001d042779
Zm00001d002661	Zm00001d042920
Zm00001d002661	Zm00001d042959
Zm00001d002661	Zm00001d043059
Zm00001d002661	Zm00001d043418
Zm00001d002661	Zm00001d043564
Zm00001d002661	Zm00001d043574
Zm00001d002661	Zm00001d043628
Zm00001d002661	Zm00001d043715
Zm00001d002661	Zm00001d043716
Zm00001d002661	Zm00001d044225
Zm00001d002661	Zm00001d044386
Zm00001d002661	Zm00001d044629
Zm00001d002661	Zm00001d044986
Zm00001d002661	Zm00001d045042
Zm00001d002661	Zm00001d045334
Zm00001d002661	Zm00001d045340
Zm00001d002661	Zm00001d045390
Zm00001d002661	Zm00001d045392
Zm00001d002661	Zm00001d045461
Zm00001d002661	Zm00001d045462
Zm00001d002661	Zm00001d045876
Zm00001d002661	Zm00001d045937
Zm00001d002661	Zm00001d045968
Zm00001d002661	Zm00001d046651
Zm00001d002661	Zm00001d046711
Zm00001d002661	Zm00001d046713
Zm00001d002661	Zm00001d046891
Zm00001d002661	Zm00001d047125
Zm00001d002661	Zm00001d047261
Zm00001d002661	Zm00001d047374
Zm00001d002661	Zm00001d047489
Zm00001d002661	Zm00001d047542
Zm00001d002661	Zm00001d047790
Zm00001d002661	Zm00001d047879
Zm00001d002661	Zm00001d048085
Zm00001d002661	Zm00001d048246
Zm00001d002661	Zm00001d048247
Zm00001d002661	Zm00001d048520
Zm00001d002661	Zm00001d048649
Zm00001d002661	Zm00001d048806
Zm00001d002661	Zm00001d048808
Zm00001d002661	Zm00001d048809
Zm00001d002661	Zm00001d048810
Zm00001d002661	Zm00001d048812
Zm00001d002661	Zm00001d048813
Zm00001d002661	Zm00001d048817
Zm00001d002661	Zm00001d048818
Zm00001d002661	Zm00001d048847
Zm00001d002661	Zm00001d048850
Zm00001d002661	Zm00001d048851
Zm00001d002661	Zm00001d048852
Zm00001d002661	Zm00001d048948
Zm00001d002661	Zm00001d048959
Zm00001d002661	Zm00001d049008
Zm00001d002661	Zm00001d049137
Zm00001d002661	Zm00001d049243
Zm00001d002661	Zm00001d049361
Zm00001d002661	Zm00001d049476
Zm00001d002661	Zm00001d049508
Zm00001d002661	Zm00001d049558
Zm00001d002661	Zm00001d049561
Zm00001d002661	Zm00001d049592
Zm00001d002661	Zm00001d049806
Zm00001d002661	Zm00001d050032
Zm00001d002661	Zm00001d050093
Zm00001d002661	Zm00001d050548
Zm00001d002661	Zm00001d050577
Zm00001d002661	Zm00001d050669
Zm00001d002661	Zm00001d051001
Zm00001d002661	Zm00001d051316
Zm00001d002661	Zm00001d051368
Zm00001d002661	Zm00001d051435
Zm00001d002661	Zm00001d051635
Zm00001d002661	Zm00001d051645
Zm00001d002661	Zm00001d051681
Zm00001d002661	Zm00001d051792
Zm00001d002661	Zm00001d051885
Zm00001d002661	Zm00001d052110
Zm00001d002661	Zm00001d052333
Zm00001d002661	Zm00001d052493
Zm00001d002661	Zm00001d052701
Zm00001d002661	Zm00001d052859
Zm00001d002661	Zm00001d052953
Zm00001d002661	Zm00001d052983
Zm00001d002661	Zm00001d053685
Zm00001d002661	Zm00001d053784
Zm00001d002661	Zm00001d054004
Zm00001d002761	GRMZM5G816453
Zm00001d002761	GRMZM5G851769
Zm00001d002761	GRMZM5G867512
Zm00001d002761	GRMZM5G898647
Zm00001d002761	Zm00001d002761
Zm00001d002761	Zm00001d002835
Zm00001d002761	Zm00001d003190
Zm00001d002761	Zm00001d003539
Zm00001d002761	Zm00001d004119
Zm00001d002761	Zm00001d006081
Zm00001d002761	Zm00001d008501
Zm00001d002761	Zm00001d009958
Zm00001d002761	Zm00001d010170
Zm00001d002761	Zm00001d011213
Zm00001d002761	Zm00001d012754
Zm00001d002761	Zm00001d012770
Zm00001d002761	Zm00001d013128
Zm00001d002761	Zm00001d013387
Zm00001d002761	Zm00001d013594
Zm00001d002761	Zm00001d014159
Zm00001d002761	Zm00001d014309
Zm00001d002761	Zm00001d015142
Zm00001d002761	Zm00001d016118
Zm00001d002761	Zm00001d016305
Zm00001d002761	Zm00001d016559
Zm00001d002761	Zm00001d017031
Zm00001d002761	Zm00001d017468
Zm00001d002761	Zm00001d018193
Zm00001d002761	Zm00001d018642
Zm00001d002761	Zm00001d019376
Zm00001d002761	Zm00001d020867
Zm00001d002761	Zm00001d021149
Zm00001d002761	Zm00001d021312
Zm00001d002761	Zm00001d021772
Zm00001d002761	Zm00001d021901
Zm00001d002761	Zm00001d024018
Zm00001d002761	Zm00001d024959
Zm00001d002761	Zm00001d025156
Zm00001d002761	Zm00001d025567
Zm00001d002761	Zm00001d026522
Zm00001d002761	Zm00001d027719
Zm00001d002761	Zm00001d027924
Zm00001d002761	Zm00001d028726
Zm00001d002761	Zm00001d029130
Zm00001d002761	Zm00001d030207
Zm00001d002761	Zm00001d030216
Zm00001d002761	Zm00001d030329
Zm00001d002761	Zm00001d031104
Zm00001d002761	Zm00001d032455
Zm00001d002761	Zm00001d033909
Zm00001d002761	Zm00001d034487
Zm00001d002761	Zm00001d035570
Zm00001d002761	Zm00001d035621
Zm00001d002761	Zm00001d036238
Zm00001d002761	Zm00001d036674
Zm00001d002761	Zm00001d037277
Zm00001d002761	Zm00001d038019
Zm00001d002761	Zm00001d038459
Zm00001d002761	Zm00001d039377
Zm00001d002761	Zm00001d041144
Zm00001d002761	Zm00001d041315
Zm00001d002761	Zm00001d041537
Zm00001d002761	Zm00001d043089
Zm00001d002761	Zm00001d043610
Zm00001d002761	Zm00001d044054
Zm00001d002761	Zm00001d044073
Zm00001d002761	Zm00001d045322
Zm00001d002761	Zm00001d045348
Zm00001d002761	Zm00001d045631
Zm00001d002761	Zm00001d046119
Zm00001d002761	Zm00001d047420
Zm00001d002761	Zm00001d051632
Zm00001d003409	GRMZM5G881135
Zm00001d003409	Zm00001d000128
Zm00001d003409	Zm00001d000181
Zm00001d003409	Zm00001d000240
Zm00001d003409	Zm00001d000418
Zm00001d003409	Zm00001d001838
Zm00001d003409	Zm00001d001913
Zm00001d003409	Zm00001d002128
Zm00001d003409	Zm00001d002729
Zm00001d003409	Zm00001d002761
Zm00001d003409	Zm00001d002835
Zm00001d003409	Zm00001d002874
Zm00001d003409	Zm00001d002936
Zm00001d003409	Zm00001d003398
Zm00001d003409	Zm00001d003409
Zm00001d003409	Zm00001d003545
Zm00001d003409	Zm00001d003600
Zm00001d003409	Zm00001d003929
Zm00001d003409	Zm00001d004435
Zm00001d003409	Zm00001d005154
Zm00001d003409	Zm00001d005230
Zm00001d003409	Zm00001d005666
Zm00001d003409	Zm00001d007382
Zm00001d003409	Zm00001d008403
Zm00001d003409	Zm00001d008501
Zm00001d003409	Zm00001d008624
Zm00001d003409	Zm00001d008663
Zm00001d003409	Zm00001d008898
Zm00001d003409	Zm00001d009063
Zm00001d003409	Zm00001d009292
Zm00001d003409	Zm00001d009508
Zm00001d003409	Zm00001d009801
Zm00001d003409	Zm00001d010170
Zm00001d003409	Zm00001d010279
Zm00001d003409	Zm00001d010371
Zm00001d003409	Zm00001d010404
Zm00001d003409	Zm00001d010588
Zm00001d003409	Zm00001d010720
Zm00001d003409	Zm00001d011012
Zm00001d003409	Zm00001d011185
Zm00001d003409	Zm00001d011435
Zm00001d003409	Zm00001d011759
Zm00001d003409	Zm00001d011832
Zm00001d003409	Zm00001d012220
Zm00001d003409	Zm00001d012221
Zm00001d003409	Zm00001d012572
Zm00001d003409	Zm00001d012577
Zm00001d003409	Zm00001d013012
Zm00001d003409	Zm00001d013620
Zm00001d003409	Zm00001d013659
Zm00001d003409	Zm00001d013746
Zm00001d003409	Zm00001d014249
Zm00001d003409	Zm00001d014486
Zm00001d003409	Zm00001d014520
Zm00001d003409	Zm00001d015414
Zm00001d003409	Zm00001d015490
Zm00001d003409	Zm00001d015866
Zm00001d003409	Zm00001d016505
Zm00001d003409	Zm00001d016651
Zm00001d003409	Zm00001d016811
Zm00001d003409	Zm00001d017169
Zm00001d003409	Zm00001d017204
Zm00001d003409	Zm00001d017286
Zm00001d003409	Zm00001d017468
Zm00001d003409	Zm00001d018727
Zm00001d003409	Zm00001d018771
Zm00001d003409	Zm00001d018792
Zm00001d003409	Zm00001d018830
Zm00001d003409	Zm00001d018925
Zm00001d003409	Zm00001d019094
Zm00001d003409	Zm00001d019155
Zm00001d003409	Zm00001d019156
Zm00001d003409	Zm00001d019160
Zm00001d003409	Zm00001d019311
Zm00001d003409	Zm00001d019813
Zm00001d003409	Zm00001d020055
Zm00001d003409	Zm00001d020257
Zm00001d003409	Zm00001d020572
Zm00001d003409	Zm00001d020591
Zm00001d003409	Zm00001d020592
Zm00001d003409	Zm00001d020946
Zm00001d003409	Zm00001d020984
Zm00001d003409	Zm00001d021149
Zm00001d003409	Zm00001d021191
Zm00001d003409	Zm00001d021289
Zm00001d003409	Zm00001d021734
Zm00001d003409	Zm00001d022379
Zm00001d003409	Zm00001d022443
Zm00001d003409	Zm00001d022444
Zm00001d003409	Zm00001d022594
Zm00001d003409	Zm00001d023501
Zm00001d003409	Zm00001d023661
Zm00001d003409	Zm00001d024018
Zm00001d003409	Zm00001d024353
Zm00001d003409	Zm00001d024488
Zm00001d003409	Zm00001d024648
Zm00001d003409	Zm00001d024652
Zm00001d003409	Zm00001d024959
Zm00001d003409	Zm00001d025241
Zm00001d003409	Zm00001d025566
Zm00001d003409	Zm00001d025567
Zm00001d003409	Zm00001d025672
Zm00001d003409	Zm00001d025684
Zm00001d003409	Zm00001d025872
Zm00001d003409	Zm00001d026519
Zm00001d003409	Zm00001d027682
Zm00001d003409	Zm00001d027924
Zm00001d003409	Zm00001d028252
Zm00001d003409	Zm00001d028375
Zm00001d003409	Zm00001d028452
Zm00001d003409	Zm00001d028568
Zm00001d003409	Zm00001d029134
Zm00001d003409	Zm00001d029415
Zm00001d003409	Zm00001d029512
Zm00001d003409	Zm00001d029879
Zm00001d003409	Zm00001d029919
Zm00001d003409	Zm00001d030214
Zm00001d003409	Zm00001d030329
Zm00001d003409	Zm00001d030855
Zm00001d003409	Zm00001d031104
Zm00001d003409	Zm00001d031587
Zm00001d003409	Zm00001d032057
Zm00001d003409	Zm00001d032095
Zm00001d003409	Zm00001d032472
Zm00001d003409	Zm00001d033075
Zm00001d003409	Zm00001d033490
Zm00001d003409	Zm00001d033824
Zm00001d003409	Zm00001d033840
Zm00001d003409	Zm00001d033909
Zm00001d003409	Zm00001d035153
Zm00001d003409	Zm00001d035570
Zm00001d003409	Zm00001d035664
Zm00001d003409	Zm00001d035760
Zm00001d003409	Zm00001d036125
Zm00001d003409	Zm00001d036238
Zm00001d003409	Zm00001d036403
Zm00001d003409	Zm00001d037042
Zm00001d003409	Zm00001d037234
Zm00001d003409	Zm00001d037565
Zm00001d003409	Zm00001d037939
Zm00001d003409	Zm00001d037969
Zm00001d003409	Zm00001d038519
Zm00001d003409	Zm00001d038597
Zm00001d003409	Zm00001d038730
Zm00001d003409	Zm00001d039088
Zm00001d003409	Zm00001d039538
Zm00001d003409	Zm00001d039990
Zm00001d003409	Zm00001d040568
Zm00001d003409	Zm00001d041522
Zm00001d003409	Zm00001d041596
Zm00001d003409	Zm00001d041600
Zm00001d003409	Zm00001d041747
Zm00001d003409	Zm00001d042011
Zm00001d003409	Zm00001d042348
Zm00001d003409	Zm00001d042613
Zm00001d003409	Zm00001d042779
Zm00001d003409	Zm00001d042822
Zm00001d003409	Zm00001d042959
Zm00001d003409	Zm00001d043014
Zm00001d003409	Zm00001d043418
Zm00001d003409	Zm00001d043574
Zm00001d003409	Zm00001d043715
Zm00001d003409	Zm00001d043890
Zm00001d003409	Zm00001d044129
Zm00001d003409	Zm00001d044986
Zm00001d003409	Zm00001d045391
Zm00001d003409	Zm00001d045572
Zm00001d003409	Zm00001d045937
Zm00001d003409	Zm00001d045968
Zm00001d003409	Zm00001d046119
Zm00001d003409	Zm00001d046246
Zm00001d003409	Zm00001d046641
Zm00001d003409	Zm00001d047261
Zm00001d003409	Zm00001d047362
Zm00001d003409	Zm00001d047373
Zm00001d003409	Zm00001d047420
Zm00001d003409	Zm00001d047489
Zm00001d003409	Zm00001d048162
Zm00001d003409	Zm00001d048319
Zm00001d003409	Zm00001d048511
Zm00001d003409	Zm00001d048807
Zm00001d003409	Zm00001d048808
Zm00001d003409	Zm00001d048809
Zm00001d003409	Zm00001d048813
Zm00001d003409	Zm00001d048816
Zm00001d003409	Zm00001d048847
Zm00001d003409	Zm00001d048849
Zm00001d003409	Zm00001d048851
Zm00001d003409	Zm00001d048852
Zm00001d003409	Zm00001d048948
Zm00001d003409	Zm00001d049008
Zm00001d003409	Zm00001d049099
Zm00001d003409	Zm00001d049508
Zm00001d003409	Zm00001d049561
Zm00001d003409	Zm00001d049608
Zm00001d003409	Zm00001d050532
Zm00001d003409	Zm00001d050610
Zm00001d003409	Zm00001d051681
Zm00001d003409	Zm00001d051885
Zm00001d003409	Zm00001d052110
Zm00001d003409	Zm00001d052273
Zm00001d003409	Zm00001d052675
Zm00001d003409	Zm00001d052701
Zm00001d003409	Zm00001d052859
Zm00001d003409	Zm00001d052983
Zm00001d003409	Zm00001d053146
Zm00001d003409	Zm00001d053350
Zm00001d003409	Zm00001d053977
Zm00001d003677	GRMZM5G816453
Zm00001d003677	GRMZM5G836994
Zm00001d003677	GRMZM5G867512
Zm00001d003677	GRMZM5G881135
Zm00001d003677	Zm00001d000009
Zm00001d003677	Zm00001d000021
Zm00001d003677	Zm00001d000128
Zm00001d003677	Zm00001d000181
Zm00001d003677	Zm00001d000256
Zm00001d003677	Zm00001d000418
Zm00001d003677	Zm00001d001852
Zm00001d003677	Zm00001d001996
Zm00001d003677	Zm00001d002057
Zm00001d003677	Zm00001d002128
Zm00001d003677	Zm00001d002260
Zm00001d003677	Zm00001d002359
Zm00001d003677	Zm00001d002381
Zm00001d003677	Zm00001d002661
Zm00001d003677	Zm00001d002663
Zm00001d003677	Zm00001d002761
Zm00001d003677	Zm00001d002874
Zm00001d003677	Zm00001d003106
Zm00001d003677	Zm00001d003188
Zm00001d003677	Zm00001d003409
Zm00001d003677	Zm00001d003600
Zm00001d003677	Zm00001d003607
Zm00001d003677	Zm00001d003729
Zm00001d003677	Zm00001d003822
Zm00001d003677	Zm00001d003923
Zm00001d003677	Zm00001d004323
Zm00001d003677	Zm00001d004357
Zm00001d003677	Zm00001d005154
Zm00001d003677	Zm00001d005230
Zm00001d003677	Zm00001d005276
Zm00001d003677	Zm00001d005645
Zm00001d003677	Zm00001d005793
Zm00001d003677	Zm00001d005866
Zm00001d003677	Zm00001d006027
Zm00001d003677	Zm00001d006243
Zm00001d003677	Zm00001d006306
Zm00001d003677	Zm00001d006319
Zm00001d003677	Zm00001d006320
Zm00001d003677	Zm00001d006533
Zm00001d003677	Zm00001d006605
Zm00001d003677	Zm00001d006649
Zm00001d003677	Zm00001d006768
Zm00001d003677	Zm00001d007299
Zm00001d003677	Zm00001d007382
Zm00001d003677	Zm00001d007657
Zm00001d003677	Zm00001d007765
Zm00001d003677	Zm00001d008663
Zm00001d003677	Zm00001d008825
Zm00001d003677	Zm00001d008846
Zm00001d003677	Zm00001d008898
Zm00001d003677	Zm00001d009210
Zm00001d003677	Zm00001d009573
Zm00001d003677	Zm00001d009638
Zm00001d003677	Zm00001d009646
Zm00001d003677	Zm00001d009801
Zm00001d003677	Zm00001d009923
Zm00001d003677	Zm00001d010025
Zm00001d003677	Zm00001d010031
Zm00001d003677	Zm00001d010159
Zm00001d003677	Zm00001d010170
Zm00001d003677	Zm00001d010321
Zm00001d003677	Zm00001d010371
Zm00001d003677	Zm00001d011012
Zm00001d003677	Zm00001d011193
Zm00001d003677	Zm00001d011213
Zm00001d003677	Zm00001d011435
Zm00001d003677	Zm00001d011463
Zm00001d003677	Zm00001d011536
Zm00001d003677	Zm00001d011572
Zm00001d003677	Zm00001d011832
Zm00001d003677	Zm00001d011975
Zm00001d003677	Zm00001d011994
Zm00001d003677	Zm00001d012221
Zm00001d003677	Zm00001d012234
Zm00001d003677	Zm00001d012383
Zm00001d003677	Zm00001d012419
Zm00001d003677	Zm00001d012475
Zm00001d003677	Zm00001d012572
Zm00001d003677	Zm00001d012577
Zm00001d003677	Zm00001d012613
Zm00001d003677	Zm00001d012663
Zm00001d003677	Zm00001d013043
Zm00001d003677	Zm00001d013053
Zm00001d003677	Zm00001d013725
Zm00001d003677	Zm00001d013736
Zm00001d003677	Zm00001d013746
Zm00001d003677	Zm00001d013801
Zm00001d003677	Zm00001d013971
Zm00001d003677	Zm00001d014043
Zm00001d003677	Zm00001d014084
Zm00001d003677	Zm00001d014110
Zm00001d003677	Zm00001d014249
Zm00001d003677	Zm00001d014258
Zm00001d003677	Zm00001d014309
Zm00001d003677	Zm00001d014719
Zm00001d003677	Zm00001d014844
Zm00001d003677	Zm00001d014852
Zm00001d003677	Zm00001d014888
Zm00001d003677	Zm00001d015088
Zm00001d003677	Zm00001d015414
Zm00001d003677	Zm00001d015490
Zm00001d003677	Zm00001d015746
Zm00001d003677	Zm00001d015773
Zm00001d003677	Zm00001d015912
Zm00001d003677	Zm00001d015971
Zm00001d003677	Zm00001d016351
Zm00001d003677	Zm00001d016460
Zm00001d003677	Zm00001d016651
Zm00001d003677	Zm00001d016738
Zm00001d003677	Zm00001d016741
Zm00001d003677	Zm00001d016934
Zm00001d003677	Zm00001d017031
Zm00001d003677	Zm00001d017168
Zm00001d003677	Zm00001d017181
Zm00001d003677	Zm00001d017280
Zm00001d003677	Zm00001d017285
Zm00001d003677	Zm00001d017286
Zm00001d003677	Zm00001d017306
Zm00001d003677	Zm00001d017427
Zm00001d003677	Zm00001d017493
Zm00001d003677	Zm00001d018148
Zm00001d003677	Zm00001d018199
Zm00001d003677	Zm00001d018352
Zm00001d003677	Zm00001d018616
Zm00001d003677	Zm00001d018642
Zm00001d003677	Zm00001d018792
Zm00001d003677	Zm00001d018872
Zm00001d003677	Zm00001d018881
Zm00001d003677	Zm00001d018925
Zm00001d003677	Zm00001d019070
Zm00001d003677	Zm00001d019094
Zm00001d003677	Zm00001d019155
Zm00001d003677	Zm00001d019156
Zm00001d003677	Zm00001d019160
Zm00001d003677	Zm00001d019162
Zm00001d003677	Zm00001d019192
Zm00001d003677	Zm00001d019277
Zm00001d003677	Zm00001d019306
Zm00001d003677	Zm00001d019311
Zm00001d003677	Zm00001d020101
Zm00001d003677	Zm00001d020591
Zm00001d003677	Zm00001d020592
Zm00001d003677	Zm00001d020752
Zm00001d003677	Zm00001d020769
Zm00001d003677	Zm00001d020867
Zm00001d003677	Zm00001d020946
Zm00001d003677	Zm00001d020984
Zm00001d003677	Zm00001d021191
Zm00001d003677	Zm00001d021289
Zm00001d003677	Zm00001d021446
Zm00001d003677	Zm00001d021611
Zm00001d003677	Zm00001d021734
Zm00001d003677	Zm00001d022081
Zm00001d003677	Zm00001d022104
Zm00001d003677	Zm00001d022125
Zm00001d003677	Zm00001d022225
Zm00001d003677	Zm00001d022379
Zm00001d003677	Zm00001d022443
Zm00001d003677	Zm00001d022444
Zm00001d003677	Zm00001d022461
Zm00001d003677	Zm00001d022494
Zm00001d003677	Zm00001d022545
Zm00001d003677	Zm00001d022570
Zm00001d003677	Zm00001d022594
Zm00001d003677	Zm00001d022618
Zm00001d003677	Zm00001d023271
Zm00001d003677	Zm00001d023452
Zm00001d003677	Zm00001d023501
Zm00001d003677	Zm00001d023718
Zm00001d003677	Zm00001d024018
Zm00001d003677	Zm00001d024339
Zm00001d003677	Zm00001d024353
Zm00001d003677	Zm00001d024488
Zm00001d003677	Zm00001d024959
Zm00001d003677	Zm00001d025081
Zm00001d003677	Zm00001d025241
Zm00001d003677	Zm00001d025339
Zm00001d003677	Zm00001d025684
Zm00001d003677	Zm00001d025692
Zm00001d003677	Zm00001d025756
Zm00001d003677	Zm00001d025815
Zm00001d003677	Zm00001d025862
Zm00001d003677	Zm00001d025886
Zm00001d003677	Zm00001d025889
Zm00001d003677	Zm00001d025893
Zm00001d003677	Zm00001d026113
Zm00001d003677	Zm00001d026132
Zm00001d003677	Zm00001d026390
Zm00001d003677	Zm00001d026439
Zm00001d003677	Zm00001d026620
Zm00001d003677	Zm00001d026671
Zm00001d003677	Zm00001d027310
Zm00001d003677	Zm00001d027461
Zm00001d003677	Zm00001d027500
Zm00001d003677	Zm00001d027587
Zm00001d003677	Zm00001d027674
Zm00001d003677	Zm00001d027719
Zm00001d003677	Zm00001d027924
Zm00001d003677	Zm00001d028201
Zm00001d003677	Zm00001d028252
Zm00001d003677	Zm00001d028541
Zm00001d003677	Zm00001d028568
Zm00001d003677	Zm00001d028701
Zm00001d003677	Zm00001d028726
Zm00001d003677	Zm00001d029087
Zm00001d003677	Zm00001d029091
Zm00001d003677	Zm00001d029134
Zm00001d003677	Zm00001d029197
Zm00001d003677	Zm00001d029415
Zm00001d003677	Zm00001d029512
Zm00001d003677	Zm00001d029797
Zm00001d003677	Zm00001d030316
Zm00001d003677	Zm00001d030855
Zm00001d003677	Zm00001d030984
Zm00001d003677	Zm00001d031149
Zm00001d003677	Zm00001d031539
Zm00001d003677	Zm00001d031975
Zm00001d003677	Zm00001d032056
Zm00001d003677	Zm00001d032095
Zm00001d003677	Zm00001d032178
Zm00001d003677	Zm00001d032321
Zm00001d003677	Zm00001d032386
Zm00001d003677	Zm00001d032398
Zm00001d003677	Zm00001d033053
Zm00001d003677	Zm00001d033075
Zm00001d003677	Zm00001d033097
Zm00001d003677	Zm00001d033265
Zm00001d003677	Zm00001d033489
Zm00001d003677	Zm00001d033490
Zm00001d003677	Zm00001d033580
Zm00001d003677	Zm00001d033590
Zm00001d003677	Zm00001d033846
Zm00001d003677	Zm00001d033879
Zm00001d003677	Zm00001d034074
Zm00001d003677	Zm00001d034573
Zm00001d003677	Zm00001d034597
Zm00001d003677	Zm00001d035153
Zm00001d003677	Zm00001d035680
Zm00001d003677	Zm00001d035700
Zm00001d003677	Zm00001d035760
Zm00001d003677	Zm00001d035812
Zm00001d003677	Zm00001d036125
Zm00001d003677	Zm00001d036300
Zm00001d003677	Zm00001d036450
Zm00001d003677	Zm00001d036551
Zm00001d003677	Zm00001d037009
Zm00001d003677	Zm00001d037204
Zm00001d003677	Zm00001d037234
Zm00001d003677	Zm00001d037277
Zm00001d003677	Zm00001d037307
Zm00001d003677	Zm00001d037436
Zm00001d003677	Zm00001d037439
Zm00001d003677	Zm00001d037498
Zm00001d003677	Zm00001d037565
Zm00001d003677	Zm00001d037606
Zm00001d003677	Zm00001d037674
Zm00001d003677	Zm00001d037969
Zm00001d003677	Zm00001d038075
Zm00001d003677	Zm00001d038202
Zm00001d003677	Zm00001d038473
Zm00001d003677	Zm00001d038519
Zm00001d003677	Zm00001d038597
Zm00001d003677	Zm00001d038730
Zm00001d003677	Zm00001d038921
Zm00001d003677	Zm00001d038965
Zm00001d003677	Zm00001d039001
Zm00001d003677	Zm00001d039087
Zm00001d003677	Zm00001d039088
Zm00001d003677	Zm00001d039166
Zm00001d003677	Zm00001d039377
Zm00001d003677	Zm00001d039520
Zm00001d003677	Zm00001d039865
Zm00001d003677	Zm00001d039990
Zm00001d003677	Zm00001d040010
Zm00001d003677	Zm00001d040189
Zm00001d003677	Zm00001d040197
Zm00001d003677	Zm00001d040222
Zm00001d003677	Zm00001d040568
Zm00001d003677	Zm00001d040651
Zm00001d003677	Zm00001d040763
Zm00001d003677	Zm00001d041300
Zm00001d003677	Zm00001d041522
Zm00001d003677	Zm00001d041600
Zm00001d003677	Zm00001d041726
Zm00001d003677	Zm00001d041747
Zm00001d003677	Zm00001d041935
Zm00001d003677	Zm00001d042011
Zm00001d003677	Zm00001d042025
Zm00001d003677	Zm00001d042256
Zm00001d003677	Zm00001d042288
Zm00001d003677	Zm00001d042478
Zm00001d003677	Zm00001d042685
Zm00001d003677	Zm00001d042779
Zm00001d003677	Zm00001d042920
Zm00001d003677	Zm00001d042944
Zm00001d003677	Zm00001d043014
Zm00001d003677	Zm00001d043059
Zm00001d003677	Zm00001d043131
Zm00001d003677	Zm00001d043390
Zm00001d003677	Zm00001d043418
Zm00001d003677	Zm00001d043564
Zm00001d003677	Zm00001d043574
Zm00001d003677	Zm00001d044129
Zm00001d003677	Zm00001d044231
Zm00001d003677	Zm00001d044332
Zm00001d003677	Zm00001d044386
Zm00001d003677	Zm00001d044986
Zm00001d003677	Zm00001d045212
Zm00001d003677	Zm00001d045261
Zm00001d003677	Zm00001d045392
Zm00001d003677	Zm00001d045431
Zm00001d003677	Zm00001d045461
Zm00001d003677	Zm00001d045937
Zm00001d003677	Zm00001d046558
Zm00001d003677	Zm00001d046649
Zm00001d003677	Zm00001d046651
Zm00001d003677	Zm00001d046711
Zm00001d003677	Zm00001d046891
Zm00001d003677	Zm00001d047261
Zm00001d003677	Zm00001d047362
Zm00001d003677	Zm00001d047489
Zm00001d003677	Zm00001d047790
Zm00001d003677	Zm00001d047879
Zm00001d003677	Zm00001d048085
Zm00001d003677	Zm00001d048162
Zm00001d003677	Zm00001d048183
Zm00001d003677	Zm00001d048210
Zm00001d003677	Zm00001d048247
Zm00001d003677	Zm00001d048492
Zm00001d003677	Zm00001d048520
Zm00001d003677	Zm00001d048649
Zm00001d003677	Zm00001d048807
Zm00001d003677	Zm00001d048808
Zm00001d003677	Zm00001d048809
Zm00001d003677	Zm00001d048810
Zm00001d003677	Zm00001d048813
Zm00001d003677	Zm00001d048816
Zm00001d003677	Zm00001d048817
Zm00001d003677	Zm00001d048818
Zm00001d003677	Zm00001d048847
Zm00001d003677	Zm00001d048849
Zm00001d003677	Zm00001d048850
Zm00001d003677	Zm00001d048852
Zm00001d003677	Zm00001d048904
Zm00001d003677	Zm00001d048959
Zm00001d003677	Zm00001d049099
Zm00001d003677	Zm00001d049137
Zm00001d003677	Zm00001d049243
Zm00001d003677	Zm00001d049476
Zm00001d003677	Zm00001d049508
Zm00001d003677	Zm00001d049558
Zm00001d003677	Zm00001d049561
Zm00001d003677	Zm00001d049592
Zm00001d003677	Zm00001d049806
Zm00001d003677	Zm00001d050577
Zm00001d003677	Zm00001d050815
Zm00001d003677	Zm00001d050970
Zm00001d003677	Zm00001d051103
Zm00001d003677	Zm00001d051288
Zm00001d003677	Zm00001d051371
Zm00001d003677	Zm00001d051435
Zm00001d003677	Zm00001d051595
Zm00001d003677	Zm00001d051635
Zm00001d003677	Zm00001d051681
Zm00001d003677	Zm00001d051885
Zm00001d003677	Zm00001d051965
Zm00001d003677	Zm00001d052110
Zm00001d003677	Zm00001d052407
Zm00001d003677	Zm00001d052493
Zm00001d003677	Zm00001d052675
Zm00001d003677	Zm00001d052983
Zm00001d003677	Zm00001d053350
Zm00001d003677	Zm00001d053784
Zm00001d003677	Zm00001d053977
Zm00001d003822	GRMZM5G881135
Zm00001d003822	GRMZM5G890451
Zm00001d003822	Zm00001d000086
Zm00001d003822	Zm00001d000418
Zm00001d003822	Zm00001d001838
Zm00001d003822	Zm00001d001852
Zm00001d003822	Zm00001d002095
Zm00001d003822	Zm00001d002128
Zm00001d003822	Zm00001d002260
Zm00001d003822	Zm00001d002556
Zm00001d003822	Zm00001d002654
Zm00001d003822	Zm00001d003188
Zm00001d003822	Zm00001d003515
Zm00001d003822	Zm00001d003545
Zm00001d003822	Zm00001d003554
Zm00001d003822	Zm00001d003729
Zm00001d003822	Zm00001d003822
Zm00001d003822	Zm00001d004119
Zm00001d003822	Zm00001d004172
Zm00001d003822	Zm00001d004323
Zm00001d003822	Zm00001d004357
Zm00001d003822	Zm00001d004870
Zm00001d003822	Zm00001d004979
Zm00001d003822	Zm00001d005154
Zm00001d003822	Zm00001d005230
Zm00001d003822	Zm00001d005793
Zm00001d003822	Zm00001d005866
Zm00001d003822	Zm00001d006027
Zm00001d003822	Zm00001d006157
Zm00001d003822	Zm00001d006220
Zm00001d003822	Zm00001d006243
Zm00001d003822	Zm00001d006298
Zm00001d003822	Zm00001d006319
Zm00001d003822	Zm00001d006768
Zm00001d003822	Zm00001d007299
Zm00001d003822	Zm00001d007382
Zm00001d003822	Zm00001d007657
Zm00001d003822	Zm00001d008567
Zm00001d003822	Zm00001d008619
Zm00001d003822	Zm00001d008651
Zm00001d003822	Zm00001d008663
Zm00001d003822	Zm00001d008841
Zm00001d003822	Zm00001d008846
Zm00001d003822	Zm00001d008898
Zm00001d003822	Zm00001d009033
Zm00001d003822	Zm00001d009063
Zm00001d003822	Zm00001d009210
Zm00001d003822	Zm00001d009292
Zm00001d003822	Zm00001d010025
Zm00001d003822	Zm00001d010031
Zm00001d003822	Zm00001d010055
Zm00001d003822	Zm00001d010159
Zm00001d003822	Zm00001d010371
Zm00001d003822	Zm00001d010584
Zm00001d003822	Zm00001d011012
Zm00001d003822	Zm00001d011072
Zm00001d003822	Zm00001d011185
Zm00001d003822	Zm00001d011193
Zm00001d003822	Zm00001d011213
Zm00001d003822	Zm00001d011435
Zm00001d003822	Zm00001d011463
Zm00001d003822	Zm00001d011536
Zm00001d003822	Zm00001d011572
Zm00001d003822	Zm00001d012198
Zm00001d003822	Zm00001d012361
Zm00001d003822	Zm00001d012383
Zm00001d003822	Zm00001d012475
Zm00001d003822	Zm00001d012572
Zm00001d003822	Zm00001d012604
Zm00001d003822	Zm00001d012663
Zm00001d003822	Zm00001d012979
Zm00001d003822	Zm00001d013012
Zm00001d003822	Zm00001d013053
Zm00001d003822	Zm00001d013620
Zm00001d003822	Zm00001d013725
Zm00001d003822	Zm00001d013801
Zm00001d003822	Zm00001d013933
Zm00001d003822	Zm00001d014043
Zm00001d003822	Zm00001d014110
Zm00001d003822	Zm00001d014159
Zm00001d003822	Zm00001d014249
Zm00001d003822	Zm00001d014520
Zm00001d003822	Zm00001d014844
Zm00001d003822	Zm00001d015142
Zm00001d003822	Zm00001d015490
Zm00001d003822	Zm00001d015866
Zm00001d003822	Zm00001d015971
Zm00001d003822	Zm00001d016351
Zm00001d003822	Zm00001d016394
Zm00001d003822	Zm00001d016460
Zm00001d003822	Zm00001d016505
Zm00001d003822	Zm00001d016559
Zm00001d003822	Zm00001d016571
Zm00001d003822	Zm00001d016684
Zm00001d003822	Zm00001d016741
Zm00001d003822	Zm00001d016746
Zm00001d003822	Zm00001d017031
Zm00001d003822	Zm00001d017106
Zm00001d003822	Zm00001d017169
Zm00001d003822	Zm00001d017204
Zm00001d003822	Zm00001d017285
Zm00001d003822	Zm00001d017286
Zm00001d003822	Zm00001d017427
Zm00001d003822	Zm00001d017899
Zm00001d003822	Zm00001d018148
Zm00001d003822	Zm00001d018727
Zm00001d003822	Zm00001d018971
Zm00001d003822	Zm00001d019155
Zm00001d003822	Zm00001d019156
Zm00001d003822	Zm00001d019162
Zm00001d003822	Zm00001d019265
Zm00001d003822	Zm00001d019277
Zm00001d003822	Zm00001d019576
Zm00001d003822	Zm00001d020175
Zm00001d003822	Zm00001d020591
Zm00001d003822	Zm00001d020687
Zm00001d003822	Zm00001d020769
Zm00001d003822	Zm00001d020949
Zm00001d003822	Zm00001d021149
Zm00001d003822	Zm00001d021191
Zm00001d003822	Zm00001d021611
Zm00001d003822	Zm00001d022125
Zm00001d003822	Zm00001d022443
Zm00001d003822	Zm00001d022444
Zm00001d003822	Zm00001d022461
Zm00001d003822	Zm00001d022494
Zm00001d003822	Zm00001d023410
Zm00001d003822	Zm00001d023501
Zm00001d003822	Zm00001d023718
Zm00001d003822	Zm00001d023802
Zm00001d003822	Zm00001d023859
Zm00001d003822	Zm00001d024339
Zm00001d003822	Zm00001d024353
Zm00001d003822	Zm00001d024648
Zm00001d003822	Zm00001d024711
Zm00001d003822	Zm00001d024876
Zm00001d003822	Zm00001d024908
Zm00001d003822	Zm00001d024959
Zm00001d003822	Zm00001d025081
Zm00001d003822	Zm00001d025241
Zm00001d003822	Zm00001d025453
Zm00001d003822	Zm00001d025566
Zm00001d003822	Zm00001d025672
Zm00001d003822	Zm00001d025803
Zm00001d003822	Zm00001d025872
Zm00001d003822	Zm00001d026127
Zm00001d003822	Zm00001d026132
Zm00001d003822	Zm00001d026618
Zm00001d003822	Zm00001d027302
Zm00001d003822	Zm00001d027500
Zm00001d003822	Zm00001d027514
Zm00001d003822	Zm00001d027587
Zm00001d003822	Zm00001d027674
Zm00001d003822	Zm00001d027758
Zm00001d003822	Zm00001d028071
Zm00001d003822	Zm00001d028339
Zm00001d003822	Zm00001d028375
Zm00001d003822	Zm00001d028541
Zm00001d003822	Zm00001d028543
Zm00001d003822	Zm00001d028726
Zm00001d003822	Zm00001d029134
Zm00001d003822	Zm00001d029415
Zm00001d003822	Zm00001d029512
Zm00001d003822	Zm00001d029618
Zm00001d003822	Zm00001d029797
Zm00001d003822	Zm00001d029879
Zm00001d003822	Zm00001d030364
Zm00001d003822	Zm00001d030690
Zm00001d003822	Zm00001d030855
Zm00001d003822	Zm00001d031017
Zm00001d003822	Zm00001d031587
Zm00001d003822	Zm00001d032095
Zm00001d003822	Zm00001d032099
Zm00001d003822	Zm00001d032178
Zm00001d003822	Zm00001d032321
Zm00001d003822	Zm00001d032339
Zm00001d003822	Zm00001d032398
Zm00001d003822	Zm00001d032535
Zm00001d003822	Zm00001d032603
Zm00001d003822	Zm00001d032832
Zm00001d003822	Zm00001d033053
Zm00001d003822	Zm00001d033094
Zm00001d003822	Zm00001d033097
Zm00001d003822	Zm00001d033654
Zm00001d003822	Zm00001d033840
Zm00001d003822	Zm00001d033937
Zm00001d003822	Zm00001d033968
Zm00001d003822	Zm00001d034074
Zm00001d003822	Zm00001d034172
Zm00001d003822	Zm00001d034662
Zm00001d003822	Zm00001d035288
Zm00001d003822	Zm00001d035664
Zm00001d003822	Zm00001d035680
Zm00001d003822	Zm00001d035681
Zm00001d003822	Zm00001d035700
Zm00001d003822	Zm00001d035760
Zm00001d003822	Zm00001d035776
Zm00001d003822	Zm00001d036073
Zm00001d003822	Zm00001d036125
Zm00001d003822	Zm00001d036551
Zm00001d003822	Zm00001d036642
Zm00001d003822	Zm00001d036836
Zm00001d003822	Zm00001d037009
Zm00001d003822	Zm00001d037042
Zm00001d003822	Zm00001d037209
Zm00001d003822	Zm00001d037307
Zm00001d003822	Zm00001d037498
Zm00001d003822	Zm00001d037576
Zm00001d003822	Zm00001d037725
Zm00001d003822	Zm00001d037969
Zm00001d003822	Zm00001d038045
Zm00001d003822	Zm00001d038075
Zm00001d003822	Zm00001d038597
Zm00001d003822	Zm00001d038730
Zm00001d003822	Zm00001d039088
Zm00001d003822	Zm00001d039377
Zm00001d003822	Zm00001d039974
Zm00001d003822	Zm00001d039990
Zm00001d003822	Zm00001d040010
Zm00001d003822	Zm00001d040222
Zm00001d003822	Zm00001d040568
Zm00001d003822	Zm00001d041522
Zm00001d003822	Zm00001d041600
Zm00001d003822	Zm00001d041747
Zm00001d003822	Zm00001d042011
Zm00001d003822	Zm00001d042025
Zm00001d003822	Zm00001d042142
Zm00001d003822	Zm00001d042256
Zm00001d003822	Zm00001d042263
Zm00001d003822	Zm00001d042504
Zm00001d003822	Zm00001d042613
Zm00001d003822	Zm00001d042651
Zm00001d003822	Zm00001d042822
Zm00001d003822	Zm00001d042944
Zm00001d003822	Zm00001d043382
Zm00001d003822	Zm00001d043574
Zm00001d003822	Zm00001d043715
Zm00001d003822	Zm00001d044054
Zm00001d003822	Zm00001d044129
Zm00001d003822	Zm00001d044225
Zm00001d003822	Zm00001d044231
Zm00001d003822	Zm00001d044332
Zm00001d003822	Zm00001d044747
Zm00001d003822	Zm00001d044986
Zm00001d003822	Zm00001d045106
Zm00001d003822	Zm00001d045390
Zm00001d003822	Zm00001d045462
Zm00001d003822	Zm00001d045631
Zm00001d003822	Zm00001d045968
Zm00001d003822	Zm00001d046119
Zm00001d003822	Zm00001d046558
Zm00001d003822	Zm00001d046649
Zm00001d003822	Zm00001d046713
Zm00001d003822	Zm00001d046891
Zm00001d003822	Zm00001d047261
Zm00001d003822	Zm00001d047362
Zm00001d003822	Zm00001d047420
Zm00001d003822	Zm00001d047489
Zm00001d003822	Zm00001d047790
Zm00001d003822	Zm00001d048162
Zm00001d003822	Zm00001d048183
Zm00001d003822	Zm00001d048246
Zm00001d003822	Zm00001d048247
Zm00001d003822	Zm00001d048292
Zm00001d003822	Zm00001d048319
Zm00001d003822	Zm00001d048492
Zm00001d003822	Zm00001d048520
Zm00001d003822	Zm00001d048649
Zm00001d003822	Zm00001d048807
Zm00001d003822	Zm00001d048808
Zm00001d003822	Zm00001d048810
Zm00001d003822	Zm00001d048812
Zm00001d003822	Zm00001d048816
Zm00001d003822	Zm00001d048847
Zm00001d003822	Zm00001d048848
Zm00001d003822	Zm00001d048849
Zm00001d003822	Zm00001d048850
Zm00001d003822	Zm00001d048851
Zm00001d003822	Zm00001d048852
Zm00001d003822	Zm00001d048904
Zm00001d003822	Zm00001d048948
Zm00001d003822	Zm00001d049008
Zm00001d003822	Zm00001d049099
Zm00001d003822	Zm00001d049137
Zm00001d003822	Zm00001d049243
Zm00001d003822	Zm00001d049297
Zm00001d003822	Zm00001d049508
Zm00001d003822	Zm00001d049561
Zm00001d003822	Zm00001d049753
Zm00001d003822	Zm00001d049769
Zm00001d003822	Zm00001d049798
Zm00001d003822	Zm00001d050021
Zm00001d003822	Zm00001d050093
Zm00001d003822	Zm00001d050532
Zm00001d003822	Zm00001d050606
Zm00001d003822	Zm00001d050610
Zm00001d003822	Zm00001d051368
Zm00001d003822	Zm00001d051435
Zm00001d003822	Zm00001d051635
Zm00001d003822	Zm00001d051645
Zm00001d003822	Zm00001d051681
Zm00001d003822	Zm00001d052273
Zm00001d003822	Zm00001d052407
Zm00001d003822	Zm00001d052449
Zm00001d003822	Zm00001d052983
Zm00001d003822	Zm00001d053212
Zm00001d006027	Zm00001d000021
Zm00001d006027	Zm00001d000128
Zm00001d006027	Zm00001d000256
Zm00001d006027	Zm00001d000418
Zm00001d006027	Zm00001d001996
Zm00001d006027	Zm00001d002057
Zm00001d006027	Zm00001d002128
Zm00001d006027	Zm00001d002260
Zm00001d006027	Zm00001d002359
Zm00001d006027	Zm00001d002556
Zm00001d006027	Zm00001d002735
Zm00001d006027	Zm00001d002874
Zm00001d006027	Zm00001d002960
Zm00001d006027	Zm00001d003106
Zm00001d006027	Zm00001d003398
Zm00001d006027	Zm00001d003408
Zm00001d006027	Zm00001d003545
Zm00001d006027	Zm00001d003600
Zm00001d006027	Zm00001d003923
Zm00001d006027	Zm00001d003929
Zm00001d006027	Zm00001d004357
Zm00001d006027	Zm00001d004870
Zm00001d006027	Zm00001d005154
Zm00001d006027	Zm00001d005230
Zm00001d006027	Zm00001d005666
Zm00001d006027	Zm00001d005866
Zm00001d006027	Zm00001d006027
Zm00001d006027	Zm00001d006306
Zm00001d006027	Zm00001d006319
Zm00001d006027	Zm00001d006533
Zm00001d006027	Zm00001d006768
Zm00001d006027	Zm00001d007153
Zm00001d006027	Zm00001d007169
Zm00001d006027	Zm00001d007299
Zm00001d006027	Zm00001d007652
Zm00001d006027	Zm00001d007657
Zm00001d006027	Zm00001d007765
Zm00001d006027	Zm00001d008567
Zm00001d006027	Zm00001d008651
Zm00001d006027	Zm00001d008663
Zm00001d006027	Zm00001d008841
Zm00001d006027	Zm00001d008898
Zm00001d006027	Zm00001d009033
Zm00001d006027	Zm00001d009063
Zm00001d006027	Zm00001d009118
Zm00001d006027	Zm00001d009161
Zm00001d006027	Zm00001d009210
Zm00001d006027	Zm00001d009292
Zm00001d006027	Zm00001d009431
Zm00001d006027	Zm00001d009573
Zm00001d006027	Zm00001d009646
Zm00001d006027	Zm00001d009923
Zm00001d006027	Zm00001d009948
Zm00001d006027	Zm00001d010025
Zm00001d006027	Zm00001d010170
Zm00001d006027	Zm00001d010279
Zm00001d006027	Zm00001d010371
Zm00001d006027	Zm00001d010404
Zm00001d006027	Zm00001d011012
Zm00001d006027	Zm00001d011185
Zm00001d006027	Zm00001d011193
Zm00001d006027	Zm00001d011242
Zm00001d006027	Zm00001d011435
Zm00001d006027	Zm00001d011463
Zm00001d006027	Zm00001d011534
Zm00001d006027	Zm00001d011563
Zm00001d006027	Zm00001d011565
Zm00001d006027	Zm00001d011832
Zm00001d006027	Zm00001d012198
Zm00001d006027	Zm00001d012220
Zm00001d006027	Zm00001d012221
Zm00001d006027	Zm00001d012234
Zm00001d006027	Zm00001d012383
Zm00001d006027	Zm00001d012663
Zm00001d006027	Zm00001d012958
Zm00001d006027	Zm00001d013053
Zm00001d006027	Zm00001d013594
Zm00001d006027	Zm00001d013725
Zm00001d006027	Zm00001d014043
Zm00001d006027	Zm00001d014084
Zm00001d006027	Zm00001d014110
Zm00001d006027	Zm00001d014258
Zm00001d006027	Zm00001d014309
Zm00001d006027	Zm00001d014520
Zm00001d006027	Zm00001d014785
Zm00001d006027	Zm00001d014844
Zm00001d006027	Zm00001d014852
Zm00001d006027	Zm00001d015200
Zm00001d006027	Zm00001d015490
Zm00001d006027	Zm00001d015746
Zm00001d006027	Zm00001d015866
Zm00001d006027	Zm00001d016198
Zm00001d006027	Zm00001d016394
Zm00001d006027	Zm00001d016459
Zm00001d006027	Zm00001d016460
Zm00001d006027	Zm00001d016559
Zm00001d006027	Zm00001d016684
Zm00001d006027	Zm00001d016738
Zm00001d006027	Zm00001d016741
Zm00001d006027	Zm00001d016746
Zm00001d006027	Zm00001d016811
Zm00001d006027	Zm00001d016934
Zm00001d006027	Zm00001d017031
Zm00001d006027	Zm00001d017121
Zm00001d006027	Zm00001d017168
Zm00001d006027	Zm00001d017427
Zm00001d006027	Zm00001d017493
Zm00001d006027	Zm00001d017917
Zm00001d006027	Zm00001d018199
Zm00001d006027	Zm00001d018352
Zm00001d006027	Zm00001d018499
Zm00001d006027	Zm00001d018596
Zm00001d006027	Zm00001d018727
Zm00001d006027	Zm00001d018792
Zm00001d006027	Zm00001d018872
Zm00001d006027	Zm00001d018925
Zm00001d006027	Zm00001d018971
Zm00001d006027	Zm00001d019092
Zm00001d006027	Zm00001d019094
Zm00001d006027	Zm00001d019155
Zm00001d006027	Zm00001d019160
Zm00001d006027	Zm00001d019249
Zm00001d006027	Zm00001d019265
Zm00001d006027	Zm00001d019277
Zm00001d006027	Zm00001d019576
Zm00001d006027	Zm00001d020055
Zm00001d006027	Zm00001d020591
Zm00001d006027	Zm00001d020592
Zm00001d006027	Zm00001d020752
Zm00001d006027	Zm00001d020888
Zm00001d006027	Zm00001d021191
Zm00001d006027	Zm00001d021289
Zm00001d006027	Zm00001d021446
Zm00001d006027	Zm00001d021611
Zm00001d006027	Zm00001d021772
Zm00001d006027	Zm00001d021843
Zm00001d006027	Zm00001d021901
Zm00001d006027	Zm00001d022081
Zm00001d006027	Zm00001d022125
Zm00001d006027	Zm00001d022443
Zm00001d006027	Zm00001d022444
Zm00001d006027	Zm00001d022461
Zm00001d006027	Zm00001d022494
Zm00001d006027	Zm00001d022545
Zm00001d006027	Zm00001d023243
Zm00001d006027	Zm00001d023452
Zm00001d006027	Zm00001d023541
Zm00001d006027	Zm00001d023552
Zm00001d006027	Zm00001d023661
Zm00001d006027	Zm00001d023802
Zm00001d006027	Zm00001d023859
Zm00001d006027	Zm00001d023896
Zm00001d006027	Zm00001d024339
Zm00001d006027	Zm00001d024488
Zm00001d006027	Zm00001d024631
Zm00001d006027	Zm00001d024648
Zm00001d006027	Zm00001d024711
Zm00001d006027	Zm00001d024813
Zm00001d006027	Zm00001d024959
Zm00001d006027	Zm00001d025081
Zm00001d006027	Zm00001d025241
Zm00001d006027	Zm00001d025567
Zm00001d006027	Zm00001d025684
Zm00001d006027	Zm00001d025756
Zm00001d006027	Zm00001d025803
Zm00001d006027	Zm00001d025872
Zm00001d006027	Zm00001d025940
Zm00001d006027	Zm00001d026132
Zm00001d006027	Zm00001d026467
Zm00001d006027	Zm00001d026500
Zm00001d006027	Zm00001d026519
Zm00001d006027	Zm00001d026522
Zm00001d006027	Zm00001d027587
Zm00001d006027	Zm00001d027673
Zm00001d006027	Zm00001d027674
Zm00001d006027	Zm00001d027719
Zm00001d006027	Zm00001d028071
Zm00001d006027	Zm00001d028252
Zm00001d006027	Zm00001d028339
Zm00001d006027	Zm00001d028541
Zm00001d006027	Zm00001d028726
Zm00001d006027	Zm00001d029130
Zm00001d006027	Zm00001d029197
Zm00001d006027	Zm00001d029512
Zm00001d006027	Zm00001d029879
Zm00001d006027	Zm00001d030214
Zm00001d006027	Zm00001d030855
Zm00001d006027	Zm00001d030984
Zm00001d006027	Zm00001d031017
Zm00001d006027	Zm00001d031024
Zm00001d006027	Zm00001d031249
Zm00001d006027	Zm00001d031501
Zm00001d006027	Zm00001d031532
Zm00001d006027	Zm00001d031539
Zm00001d006027	Zm00001d031587
Zm00001d006027	Zm00001d032057
Zm00001d006027	Zm00001d032095
Zm00001d006027	Zm00001d032178
Zm00001d006027	Zm00001d032321
Zm00001d006027	Zm00001d032339
Zm00001d006027	Zm00001d032535
Zm00001d006027	Zm00001d032832
Zm00001d006027	Zm00001d033053
Zm00001d006027	Zm00001d033489
Zm00001d006027	Zm00001d033490
Zm00001d006027	Zm00001d033580
Zm00001d006027	Zm00001d033824
Zm00001d006027	Zm00001d033840
Zm00001d006027	Zm00001d033846
Zm00001d006027	Zm00001d033879
Zm00001d006027	Zm00001d033937
Zm00001d006027	Zm00001d034074
Zm00001d006027	Zm00001d034573
Zm00001d006027	Zm00001d034597
Zm00001d006027	Zm00001d034604
Zm00001d006027	Zm00001d035153
Zm00001d006027	Zm00001d035154
Zm00001d006027	Zm00001d035558
Zm00001d006027	Zm00001d035570
Zm00001d006027	Zm00001d035664
Zm00001d006027	Zm00001d035680
Zm00001d006027	Zm00001d035681
Zm00001d006027	Zm00001d035700
Zm00001d006027	Zm00001d035760
Zm00001d006027	Zm00001d035776
Zm00001d006027	Zm00001d036073
Zm00001d006027	Zm00001d036086
Zm00001d006027	Zm00001d036125
Zm00001d006027	Zm00001d036238
Zm00001d006027	Zm00001d036403
Zm00001d006027	Zm00001d037209
Zm00001d006027	Zm00001d037234
Zm00001d006027	Zm00001d037246
Zm00001d006027	Zm00001d037270
Zm00001d006027	Zm00001d037277
Zm00001d006027	Zm00001d037307
Zm00001d006027	Zm00001d037439
Zm00001d006027	Zm00001d037498
Zm00001d006027	Zm00001d037529
Zm00001d006027	Zm00001d037727
Zm00001d006027	Zm00001d037939
Zm00001d006027	Zm00001d037969
Zm00001d006027	Zm00001d038045
Zm00001d006027	Zm00001d038075
Zm00001d006027	Zm00001d038202
Zm00001d006027	Zm00001d038473
Zm00001d006027	Zm00001d038597
Zm00001d006027	Zm00001d038965
Zm00001d006027	Zm00001d039088
Zm00001d006027	Zm00001d039091
Zm00001d006027	Zm00001d039166
Zm00001d006027	Zm00001d039990
Zm00001d006027	Zm00001d040189
Zm00001d006027	Zm00001d040197
Zm00001d006027	Zm00001d040222
Zm00001d006027	Zm00001d040375
Zm00001d006027	Zm00001d040651
Zm00001d006027	Zm00001d041300
Zm00001d006027	Zm00001d041436
Zm00001d006027	Zm00001d041522
Zm00001d006027	Zm00001d041726
Zm00001d006027	Zm00001d041786
Zm00001d006027	Zm00001d041935
Zm00001d006027	Zm00001d042011
Zm00001d006027	Zm00001d042025
Zm00001d006027	Zm00001d042256
Zm00001d006027	Zm00001d042263
Zm00001d006027	Zm00001d042472
Zm00001d006027	Zm00001d042779
Zm00001d006027	Zm00001d042846
Zm00001d006027	Zm00001d042920
Zm00001d006027	Zm00001d042944
Zm00001d006027	Zm00001d043086
Zm00001d006027	Zm00001d043131
Zm00001d006027	Zm00001d043390
Zm00001d006027	Zm00001d043538
Zm00001d006027	Zm00001d043564
Zm00001d006027	Zm00001d044231
Zm00001d006027	Zm00001d044332
Zm00001d006027	Zm00001d044498
Zm00001d006027	Zm00001d044607
Zm00001d006027	Zm00001d045042
Zm00001d006027	Zm00001d045121
Zm00001d006027	Zm00001d045261
Zm00001d006027	Zm00001d045390
Zm00001d006027	Zm00001d045391
Zm00001d006027	Zm00001d045392
Zm00001d006027	Zm00001d045461
Zm00001d006027	Zm00001d045876
Zm00001d006027	Zm00001d045907
Zm00001d006027	Zm00001d045937
Zm00001d006027	Zm00001d046055
Zm00001d006027	Zm00001d046246
Zm00001d006027	Zm00001d046558
Zm00001d006027	Zm00001d046649
Zm00001d006027	Zm00001d046711
Zm00001d006027	Zm00001d046713
Zm00001d006027	Zm00001d046891
Zm00001d006027	Zm00001d047066
Zm00001d006027	Zm00001d047471
Zm00001d006027	Zm00001d047489
Zm00001d006027	Zm00001d048085
Zm00001d006027	Zm00001d048162
Zm00001d006027	Zm00001d048183
Zm00001d006027	Zm00001d048292
Zm00001d006027	Zm00001d048319
Zm00001d006027	Zm00001d048520
Zm00001d006027	Zm00001d048689
Zm00001d006027	Zm00001d048806
Zm00001d006027	Zm00001d048808
Zm00001d006027	Zm00001d048809
Zm00001d006027	Zm00001d048810
Zm00001d006027	Zm00001d048812
Zm00001d006027	Zm00001d048813
Zm00001d006027	Zm00001d048816
Zm00001d006027	Zm00001d048817
Zm00001d006027	Zm00001d048818
Zm00001d006027	Zm00001d048848
Zm00001d006027	Zm00001d048849
Zm00001d006027	Zm00001d048851
Zm00001d006027	Zm00001d048852
Zm00001d006027	Zm00001d048948
Zm00001d006027	Zm00001d048959
Zm00001d006027	Zm00001d049208
Zm00001d006027	Zm00001d049243
Zm00001d006027	Zm00001d049476
Zm00001d006027	Zm00001d049558
Zm00001d006027	Zm00001d049561
Zm00001d006027	Zm00001d049592
Zm00001d006027	Zm00001d049608
Zm00001d006027	Zm00001d049688
Zm00001d006027	Zm00001d049753
Zm00001d006027	Zm00001d049929
Zm00001d006027	Zm00001d050021
Zm00001d006027	Zm00001d050093
Zm00001d006027	Zm00001d050577
Zm00001d006027	Zm00001d050606
Zm00001d006027	Zm00001d050610
Zm00001d006027	Zm00001d050815
Zm00001d006027	Zm00001d051316
Zm00001d006027	Zm00001d051368
Zm00001d006027	Zm00001d051435
Zm00001d006027	Zm00001d052333
Zm00001d006027	Zm00001d052675
Zm00001d006027	Zm00001d052983
Zm00001d006027	Zm00001d053639
Zm00001d006157	Zm00001d000009
Zm00001d006157	Zm00001d000021
Zm00001d006157	Zm00001d000128
Zm00001d006157	Zm00001d000256
Zm00001d006157	Zm00001d000418
Zm00001d006157	Zm00001d001793
Zm00001d006157	Zm00001d001838
Zm00001d006157	Zm00001d001852
Zm00001d006157	Zm00001d002057
Zm00001d006157	Zm00001d002260
Zm00001d006157	Zm00001d002835
Zm00001d006157	Zm00001d002874
Zm00001d006157	Zm00001d002960
Zm00001d006157	Zm00001d003086
Zm00001d006157	Zm00001d003188
Zm00001d006157	Zm00001d003190
Zm00001d006157	Zm00001d003398
Zm00001d006157	Zm00001d003409
Zm00001d006157	Zm00001d003515
Zm00001d006157	Zm00001d003729
Zm00001d006157	Zm00001d003822
Zm00001d006157	Zm00001d003983
Zm00001d006157	Zm00001d004172
Zm00001d006157	Zm00001d004357
Zm00001d006157	Zm00001d004667
Zm00001d006157	Zm00001d004870
Zm00001d006157	Zm00001d005154
Zm00001d006157	Zm00001d005230
Zm00001d006157	Zm00001d005276
Zm00001d006157	Zm00001d005636
Zm00001d006157	Zm00001d005666
Zm00001d006157	Zm00001d006027
Zm00001d006157	Zm00001d006220
Zm00001d006157	Zm00001d006319
Zm00001d006157	Zm00001d006605
Zm00001d006157	Zm00001d006649
Zm00001d006157	Zm00001d006768
Zm00001d006157	Zm00001d007299
Zm00001d006157	Zm00001d007652
Zm00001d006157	Zm00001d007657
Zm00001d006157	Zm00001d007765
Zm00001d006157	Zm00001d008403
Zm00001d006157	Zm00001d008520
Zm00001d006157	Zm00001d008567
Zm00001d006157	Zm00001d008825
Zm00001d006157	Zm00001d008841
Zm00001d006157	Zm00001d008898
Zm00001d006157	Zm00001d009292
Zm00001d006157	Zm00001d009508
Zm00001d006157	Zm00001d009638
Zm00001d006157	Zm00001d009646
Zm00001d006157	Zm00001d009659
Zm00001d006157	Zm00001d009801
Zm00001d006157	Zm00001d009923
Zm00001d006157	Zm00001d010025
Zm00001d006157	Zm00001d010183
Zm00001d006157	Zm00001d010321
Zm00001d006157	Zm00001d010371
Zm00001d006157	Zm00001d010404
Zm00001d006157	Zm00001d011012
Zm00001d006157	Zm00001d011072
Zm00001d006157	Zm00001d011242
Zm00001d006157	Zm00001d011395
Zm00001d006157	Zm00001d011435
Zm00001d006157	Zm00001d011463
Zm00001d006157	Zm00001d011572
Zm00001d006157	Zm00001d011759
Zm00001d006157	Zm00001d011832
Zm00001d006157	Zm00001d011994
Zm00001d006157	Zm00001d012221
Zm00001d006157	Zm00001d012234
Zm00001d006157	Zm00001d012383
Zm00001d006157	Zm00001d012419
Zm00001d006157	Zm00001d012577
Zm00001d006157	Zm00001d012663
Zm00001d006157	Zm00001d013012
Zm00001d006157	Zm00001d013043
Zm00001d006157	Zm00001d013053
Zm00001d006157	Zm00001d013466
Zm00001d006157	Zm00001d013594
Zm00001d006157	Zm00001d013620
Zm00001d006157	Zm00001d013725
Zm00001d006157	Zm00001d013746
Zm00001d006157	Zm00001d013801
Zm00001d006157	Zm00001d014043
Zm00001d006157	Zm00001d014084
Zm00001d006157	Zm00001d014110
Zm00001d006157	Zm00001d014249
Zm00001d006157	Zm00001d014258
Zm00001d006157	Zm00001d014520
Zm00001d006157	Zm00001d014785
Zm00001d006157	Zm00001d014888
Zm00001d006157	Zm00001d015414
Zm00001d006157	Zm00001d015746
Zm00001d006157	Zm00001d015773
Zm00001d006157	Zm00001d015866
Zm00001d006157	Zm00001d015912
Zm00001d006157	Zm00001d015971
Zm00001d006157	Zm00001d016305
Zm00001d006157	Zm00001d016351
Zm00001d006157	Zm00001d016394
Zm00001d006157	Zm00001d016460
Zm00001d006157	Zm00001d016505
Zm00001d006157	Zm00001d016568
Zm00001d006157	Zm00001d016571
Zm00001d006157	Zm00001d016738
Zm00001d006157	Zm00001d016746
Zm00001d006157	Zm00001d016811
Zm00001d006157	Zm00001d016934
Zm00001d006157	Zm00001d017031
Zm00001d006157	Zm00001d017106
Zm00001d006157	Zm00001d017121
Zm00001d006157	Zm00001d017285
Zm00001d006157	Zm00001d017286
Zm00001d006157	Zm00001d017306
Zm00001d006157	Zm00001d017427
Zm00001d006157	Zm00001d017493
Zm00001d006157	Zm00001d017917
Zm00001d006157	Zm00001d018148
Zm00001d006157	Zm00001d018199
Zm00001d006157	Zm00001d018233
Zm00001d006157	Zm00001d018352
Zm00001d006157	Zm00001d018616
Zm00001d006157	Zm00001d018792
Zm00001d006157	Zm00001d018830
Zm00001d006157	Zm00001d018925
Zm00001d006157	Zm00001d018971
Zm00001d006157	Zm00001d019094
Zm00001d006157	Zm00001d019155
Zm00001d006157	Zm00001d019160
Zm00001d006157	Zm00001d019162
Zm00001d006157	Zm00001d019192
Zm00001d006157	Zm00001d019265
Zm00001d006157	Zm00001d019277
Zm00001d006157	Zm00001d019306
Zm00001d006157	Zm00001d019311
Zm00001d006157	Zm00001d019342
Zm00001d006157	Zm00001d019376
Zm00001d006157	Zm00001d019813
Zm00001d006157	Zm00001d020055
Zm00001d006157	Zm00001d020175
Zm00001d006157	Zm00001d020591
Zm00001d006157	Zm00001d020592
Zm00001d006157	Zm00001d020769
Zm00001d006157	Zm00001d020888
Zm00001d006157	Zm00001d020984
Zm00001d006157	Zm00001d021191
Zm00001d006157	Zm00001d021289
Zm00001d006157	Zm00001d021536
Zm00001d006157	Zm00001d021843
Zm00001d006157	Zm00001d022104
Zm00001d006157	Zm00001d022225
Zm00001d006157	Zm00001d022443
Zm00001d006157	Zm00001d022444
Zm00001d006157	Zm00001d022461
Zm00001d006157	Zm00001d022494
Zm00001d006157	Zm00001d022545
Zm00001d006157	Zm00001d022594
Zm00001d006157	Zm00001d023271
Zm00001d006157	Zm00001d023410
Zm00001d006157	Zm00001d023501
Zm00001d006157	Zm00001d023541
Zm00001d006157	Zm00001d023580
Zm00001d006157	Zm00001d023718
Zm00001d006157	Zm00001d023896
Zm00001d006157	Zm00001d024018
Zm00001d006157	Zm00001d024353
Zm00001d006157	Zm00001d024488
Zm00001d006157	Zm00001d024631
Zm00001d006157	Zm00001d024648
Zm00001d006157	Zm00001d024958
Zm00001d006157	Zm00001d024959
Zm00001d006157	Zm00001d025055
Zm00001d006157	Zm00001d025081
Zm00001d006157	Zm00001d025241
Zm00001d006157	Zm00001d025567
Zm00001d006157	Zm00001d025672
Zm00001d006157	Zm00001d025684
Zm00001d006157	Zm00001d025692
Zm00001d006157	Zm00001d025803
Zm00001d006157	Zm00001d025862
Zm00001d006157	Zm00001d025886
Zm00001d006157	Zm00001d025893
Zm00001d006157	Zm00001d026390
Zm00001d006157	Zm00001d026500
Zm00001d006157	Zm00001d026519
Zm00001d006157	Zm00001d026671
Zm00001d006157	Zm00001d027310
Zm00001d006157	Zm00001d027500
Zm00001d006157	Zm00001d027514
Zm00001d006157	Zm00001d027587
Zm00001d006157	Zm00001d027612
Zm00001d006157	Zm00001d027616
Zm00001d006157	Zm00001d027674
Zm00001d006157	Zm00001d027719
Zm00001d006157	Zm00001d027871
Zm00001d006157	Zm00001d028071
Zm00001d006157	Zm00001d028125
Zm00001d006157	Zm00001d028375
Zm00001d006157	Zm00001d028452
Zm00001d006157	Zm00001d028543
Zm00001d006157	Zm00001d028641
Zm00001d006157	Zm00001d028701
Zm00001d006157	Zm00001d028761
Zm00001d006157	Zm00001d029053
Zm00001d006157	Zm00001d029134
Zm00001d006157	Zm00001d029197
Zm00001d006157	Zm00001d029300
Zm00001d006157	Zm00001d029415
Zm00001d006157	Zm00001d029512
Zm00001d006157	Zm00001d029618
Zm00001d006157	Zm00001d029879
Zm00001d006157	Zm00001d030214
Zm00001d006157	Zm00001d030316
Zm00001d006157	Zm00001d030364
Zm00001d006157	Zm00001d030855
Zm00001d006157	Zm00001d031024
Zm00001d006157	Zm00001d031026
Zm00001d006157	Zm00001d031149
Zm00001d006157	Zm00001d031501
Zm00001d006157	Zm00001d031587
Zm00001d006157	Zm00001d032057
Zm00001d006157	Zm00001d032095
Zm00001d006157	Zm00001d032146
Zm00001d006157	Zm00001d032178
Zm00001d006157	Zm00001d032283
Zm00001d006157	Zm00001d032386
Zm00001d006157	Zm00001d032535
Zm00001d006157	Zm00001d032832
Zm00001d006157	Zm00001d032901
Zm00001d006157	Zm00001d033048
Zm00001d006157	Zm00001d033053
Zm00001d006157	Zm00001d033075
Zm00001d006157	Zm00001d033092
Zm00001d006157	Zm00001d033097
Zm00001d006157	Zm00001d033265
Zm00001d006157	Zm00001d033490
Zm00001d006157	Zm00001d033590
Zm00001d006157	Zm00001d033824
Zm00001d006157	Zm00001d033840
Zm00001d006157	Zm00001d033846
Zm00001d006157	Zm00001d033879
Zm00001d006157	Zm00001d034573
Zm00001d006157	Zm00001d034604
Zm00001d006157	Zm00001d035154
Zm00001d006157	Zm00001d035288
Zm00001d006157	Zm00001d035558
Zm00001d006157	Zm00001d035680
Zm00001d006157	Zm00001d035700
Zm00001d006157	Zm00001d035776
Zm00001d006157	Zm00001d035812
Zm00001d006157	Zm00001d036125
Zm00001d006157	Zm00001d036238
Zm00001d006157	Zm00001d036300
Zm00001d006157	Zm00001d036410
Zm00001d006157	Zm00001d036547
Zm00001d006157	Zm00001d036608
Zm00001d006157	Zm00001d037009
Zm00001d006157	Zm00001d037042
Zm00001d006157	Zm00001d037209
Zm00001d006157	Zm00001d037234
Zm00001d006157	Zm00001d037277
Zm00001d006157	Zm00001d037307
Zm00001d006157	Zm00001d037439
Zm00001d006157	Zm00001d037498
Zm00001d006157	Zm00001d037529
Zm00001d006157	Zm00001d037565
Zm00001d006157	Zm00001d037576
Zm00001d006157	Zm00001d037606
Zm00001d006157	Zm00001d037674
Zm00001d006157	Zm00001d037727
Zm00001d006157	Zm00001d037939
Zm00001d006157	Zm00001d037969
Zm00001d006157	Zm00001d038075
Zm00001d006157	Zm00001d038473
Zm00001d006157	Zm00001d038519
Zm00001d006157	Zm00001d038597
Zm00001d006157	Zm00001d038921
Zm00001d006157	Zm00001d039066
Zm00001d006157	Zm00001d039087
Zm00001d006157	Zm00001d039520
Zm00001d006157	Zm00001d039865
Zm00001d006157	Zm00001d039974
Zm00001d006157	Zm00001d039990
Zm00001d006157	Zm00001d040189
Zm00001d006157	Zm00001d040197
Zm00001d006157	Zm00001d040375
Zm00001d006157	Zm00001d040568
Zm00001d006157	Zm00001d040651
Zm00001d006157	Zm00001d040763
Zm00001d006157	Zm00001d041300
Zm00001d006157	Zm00001d041522
Zm00001d006157	Zm00001d041726
Zm00001d006157	Zm00001d041838
Zm00001d006157	Zm00001d041935
Zm00001d006157	Zm00001d042256
Zm00001d006157	Zm00001d042263
Zm00001d006157	Zm00001d042288
Zm00001d006157	Zm00001d042348
Zm00001d006157	Zm00001d042472
Zm00001d006157	Zm00001d042478
Zm00001d006157	Zm00001d042613
Zm00001d006157	Zm00001d042779
Zm00001d006157	Zm00001d042822
Zm00001d006157	Zm00001d042846
Zm00001d006157	Zm00001d042920
Zm00001d006157	Zm00001d042944
Zm00001d006157	Zm00001d043014
Zm00001d006157	Zm00001d043059
Zm00001d006157	Zm00001d043086
Zm00001d006157	Zm00001d043131
Zm00001d006157	Zm00001d043382
Zm00001d006157	Zm00001d043390
Zm00001d006157	Zm00001d043564
Zm00001d006157	Zm00001d043574
Zm00001d006157	Zm00001d043704
Zm00001d006157	Zm00001d043716
Zm00001d006157	Zm00001d043986
Zm00001d006157	Zm00001d044054
Zm00001d006157	Zm00001d044225
Zm00001d006157	Zm00001d044231
Zm00001d006157	Zm00001d044386
Zm00001d006157	Zm00001d044391
Zm00001d006157	Zm00001d044498
Zm00001d006157	Zm00001d044607
Zm00001d006157	Zm00001d044747
Zm00001d006157	Zm00001d044986
Zm00001d006157	Zm00001d045121
Zm00001d006157	Zm00001d045212
Zm00001d006157	Zm00001d045261
Zm00001d006157	Zm00001d045334
Zm00001d006157	Zm00001d045390
Zm00001d006157	Zm00001d045461
Zm00001d006157	Zm00001d045462
Zm00001d006157	Zm00001d045581
Zm00001d006157	Zm00001d045937
Zm00001d006157	Zm00001d046055
Zm00001d006157	Zm00001d046558
Zm00001d006157	Zm00001d046649
Zm00001d006157	Zm00001d046651
Zm00001d006157	Zm00001d046711
Zm00001d006157	Zm00001d046713
Zm00001d006157	Zm00001d046889
Zm00001d006157	Zm00001d046891
Zm00001d006157	Zm00001d047066
Zm00001d006157	Zm00001d047125
Zm00001d006157	Zm00001d047374
Zm00001d006157	Zm00001d047420
Zm00001d006157	Zm00001d047592
Zm00001d006157	Zm00001d047790
Zm00001d006157	Zm00001d048022
Zm00001d006157	Zm00001d048319
Zm00001d006157	Zm00001d048649
Zm00001d006157	Zm00001d048808
Zm00001d006157	Zm00001d048809
Zm00001d006157	Zm00001d048813
Zm00001d006157	Zm00001d048816
Zm00001d006157	Zm00001d048817
Zm00001d006157	Zm00001d048847
Zm00001d006157	Zm00001d048849
Zm00001d006157	Zm00001d048852
Zm00001d006157	Zm00001d048892
Zm00001d006157	Zm00001d048904
Zm00001d006157	Zm00001d048927
Zm00001d006157	Zm00001d048959
Zm00001d006157	Zm00001d049137
Zm00001d006157	Zm00001d049243
Zm00001d006157	Zm00001d049297
Zm00001d006157	Zm00001d049508
Zm00001d006157	Zm00001d049561
Zm00001d006157	Zm00001d049592
Zm00001d006157	Zm00001d049608
Zm00001d006157	Zm00001d049688
Zm00001d006157	Zm00001d049769
Zm00001d006157	Zm00001d049798
Zm00001d006157	Zm00001d049806
Zm00001d006157	Zm00001d050093
Zm00001d006157	Zm00001d050606
Zm00001d006157	Zm00001d050669
Zm00001d006157	Zm00001d050815
Zm00001d006157	Zm00001d051288
Zm00001d006157	Zm00001d051316
Zm00001d006157	Zm00001d051368
Zm00001d006157	Zm00001d051435
Zm00001d006157	Zm00001d051595
Zm00001d006157	Zm00001d051635
Zm00001d006157	Zm00001d051800
Zm00001d006157	Zm00001d052273
Zm00001d006157	Zm00001d052333
Zm00001d006157	Zm00001d052467
Zm00001d006157	Zm00001d052701
Zm00001d006157	Zm00001d052953
Zm00001d006157	Zm00001d052983
Zm00001d006157	Zm00001d053213
Zm00001d006157	Zm00001d053251
Zm00001d006157	Zm00001d053350
Zm00001d006157	Zm00001d053448
Zm00001d006157	Zm00001d053580
Zm00001d006157	Zm00001d053685
Zm00001d006319	GRMZM5G811749
Zm00001d006319	GRMZM5G814594
Zm00001d006319	GRMZM5G881135
Zm00001d006319	GRMZM5G889036
Zm00001d006319	GRMZM5G889790
Zm00001d006319	Zm00001d000002
Zm00001d006319	Zm00001d000021
Zm00001d006319	Zm00001d000240
Zm00001d006319	Zm00001d000256
Zm00001d006319	Zm00001d000344
Zm00001d006319	Zm00001d001838
Zm00001d006319	Zm00001d002057
Zm00001d006319	Zm00001d002095
Zm00001d006319	Zm00001d002128
Zm00001d006319	Zm00001d002263
Zm00001d006319	Zm00001d002359
Zm00001d006319	Zm00001d002661
Zm00001d006319	Zm00001d002824
Zm00001d006319	Zm00001d002874
Zm00001d006319	Zm00001d002936
Zm00001d006319	Zm00001d002960
Zm00001d006319	Zm00001d003188
Zm00001d006319	Zm00001d003190
Zm00001d006319	Zm00001d003398
Zm00001d006319	Zm00001d003408
Zm00001d006319	Zm00001d003545
Zm00001d006319	Zm00001d003677
Zm00001d006319	Zm00001d003923
Zm00001d006319	Zm00001d003929
Zm00001d006319	Zm00001d004119
Zm00001d006319	Zm00001d004323
Zm00001d006319	Zm00001d004357
Zm00001d006319	Zm00001d004435
Zm00001d006319	Zm00001d004438
Zm00001d006319	Zm00001d004655
Zm00001d006319	Zm00001d004779
Zm00001d006319	Zm00001d005154
Zm00001d006319	Zm00001d005636
Zm00001d006319	Zm00001d005645
Zm00001d006319	Zm00001d005666
Zm00001d006319	Zm00001d005866
Zm00001d006319	Zm00001d006157
Zm00001d006319	Zm00001d006298
Zm00001d006319	Zm00001d006319
Zm00001d006319	Zm00001d006342
Zm00001d006319	Zm00001d006605
Zm00001d006319	Zm00001d006699
Zm00001d006319	Zm00001d007169
Zm00001d006319	Zm00001d007382
Zm00001d006319	Zm00001d007388
Zm00001d006319	Zm00001d007657
Zm00001d006319	Zm00001d007765
Zm00001d006319	Zm00001d007930
Zm00001d006319	Zm00001d008403
Zm00001d006319	Zm00001d008501
Zm00001d006319	Zm00001d008567
Zm00001d006319	Zm00001d008619
Zm00001d006319	Zm00001d008708
Zm00001d006319	Zm00001d008846
Zm00001d006319	Zm00001d008898
Zm00001d006319	Zm00001d009033
Zm00001d006319	Zm00001d009118
Zm00001d006319	Zm00001d009210
Zm00001d006319	Zm00001d009292
Zm00001d006319	Zm00001d009573
Zm00001d006319	Zm00001d009923
Zm00001d006319	Zm00001d010031
Zm00001d006319	Zm00001d010170
Zm00001d006319	Zm00001d010183
Zm00001d006319	Zm00001d010321
Zm00001d006319	Zm00001d010371
Zm00001d006319	Zm00001d010404
Zm00001d006319	Zm00001d010588
Zm00001d006319	Zm00001d011072
Zm00001d006319	Zm00001d011185
Zm00001d006319	Zm00001d011213
Zm00001d006319	Zm00001d011242
Zm00001d006319	Zm00001d011435
Zm00001d006319	Zm00001d011463
Zm00001d006319	Zm00001d011541
Zm00001d006319	Zm00001d011563
Zm00001d006319	Zm00001d011565
Zm00001d006319	Zm00001d011832
Zm00001d006319	Zm00001d011994
Zm00001d006319	Zm00001d012198
Zm00001d006319	Zm00001d012383
Zm00001d006319	Zm00001d012419
Zm00001d006319	Zm00001d012475
Zm00001d006319	Zm00001d012572
Zm00001d006319	Zm00001d012663
Zm00001d006319	Zm00001d012770
Zm00001d006319	Zm00001d012958
Zm00001d006319	Zm00001d013053
Zm00001d006319	Zm00001d013620
Zm00001d006319	Zm00001d013725
Zm00001d006319	Zm00001d013971
Zm00001d006319	Zm00001d014043
Zm00001d006319	Zm00001d014110
Zm00001d006319	Zm00001d014249
Zm00001d006319	Zm00001d014520
Zm00001d006319	Zm00001d014785
Zm00001d006319	Zm00001d014852
Zm00001d006319	Zm00001d014888
Zm00001d006319	Zm00001d015091
Zm00001d006319	Zm00001d015094
Zm00001d006319	Zm00001d015142
Zm00001d006319	Zm00001d015490
Zm00001d006319	Zm00001d015746
Zm00001d006319	Zm00001d015773
Zm00001d006319	Zm00001d015866
Zm00001d006319	Zm00001d015912
Zm00001d006319	Zm00001d016198
Zm00001d006319	Zm00001d016351
Zm00001d006319	Zm00001d016459
Zm00001d006319	Zm00001d016571
Zm00001d006319	Zm00001d016684
Zm00001d006319	Zm00001d016738
Zm00001d006319	Zm00001d016741
Zm00001d006319	Zm00001d016746
Zm00001d006319	Zm00001d016811
Zm00001d006319	Zm00001d016934
Zm00001d006319	Zm00001d017031
Zm00001d006319	Zm00001d017106
Zm00001d006319	Zm00001d017121
Zm00001d006319	Zm00001d017181
Zm00001d006319	Zm00001d017280
Zm00001d006319	Zm00001d017286
Zm00001d006319	Zm00001d017427
Zm00001d006319	Zm00001d017493
Zm00001d006319	Zm00001d017899
Zm00001d006319	Zm00001d017917
Zm00001d006319	Zm00001d018148
Zm00001d006319	Zm00001d018152
Zm00001d006319	Zm00001d018352
Zm00001d006319	Zm00001d018499
Zm00001d006319	Zm00001d018727
Zm00001d006319	Zm00001d018771
Zm00001d006319	Zm00001d018872
Zm00001d006319	Zm00001d018925
Zm00001d006319	Zm00001d018971
Zm00001d006319	Zm00001d019155
Zm00001d006319	Zm00001d019156
Zm00001d006319	Zm00001d019160
Zm00001d006319	Zm00001d019192
Zm00001d006319	Zm00001d019265
Zm00001d006319	Zm00001d019277
Zm00001d006319	Zm00001d019342
Zm00001d006319	Zm00001d019576
Zm00001d006319	Zm00001d019813
Zm00001d006319	Zm00001d020257
Zm00001d006319	Zm00001d020364
Zm00001d006319	Zm00001d020591
Zm00001d006319	Zm00001d020592
Zm00001d006319	Zm00001d020752
Zm00001d006319	Zm00001d020754
Zm00001d006319	Zm00001d020769
Zm00001d006319	Zm00001d020888
Zm00001d006319	Zm00001d020949
Zm00001d006319	Zm00001d020984
Zm00001d006319	Zm00001d021191
Zm00001d006319	Zm00001d021289
Zm00001d006319	Zm00001d021446
Zm00001d006319	Zm00001d021611
Zm00001d006319	Zm00001d021734
Zm00001d006319	Zm00001d021843
Zm00001d006319	Zm00001d022104
Zm00001d006319	Zm00001d022225
Zm00001d006319	Zm00001d022378
Zm00001d006319	Zm00001d022444
Zm00001d006319	Zm00001d022461
Zm00001d006319	Zm00001d022494
Zm00001d006319	Zm00001d022545
Zm00001d006319	Zm00001d022618
Zm00001d006319	Zm00001d023452
Zm00001d006319	Zm00001d023580
Zm00001d006319	Zm00001d023718
Zm00001d006319	Zm00001d023859
Zm00001d006319	Zm00001d024353
Zm00001d006319	Zm00001d024488
Zm00001d006319	Zm00001d024648
Zm00001d006319	Zm00001d024813
Zm00001d006319	Zm00001d024908
Zm00001d006319	Zm00001d024958
Zm00001d006319	Zm00001d024959
Zm00001d006319	Zm00001d025081
Zm00001d006319	Zm00001d025684
Zm00001d006319	Zm00001d025803
Zm00001d006319	Zm00001d025815
Zm00001d006319	Zm00001d025862
Zm00001d006319	Zm00001d025872
Zm00001d006319	Zm00001d025886
Zm00001d006319	Zm00001d025889
Zm00001d006319	Zm00001d026113
Zm00001d006319	Zm00001d026439
Zm00001d006319	Zm00001d026467
Zm00001d006319	Zm00001d026620
Zm00001d006319	Zm00001d027310
Zm00001d006319	Zm00001d027461
Zm00001d006319	Zm00001d027587
Zm00001d006319	Zm00001d027616
Zm00001d006319	Zm00001d027871
Zm00001d006319	Zm00001d027924
Zm00001d006319	Zm00001d028071
Zm00001d006319	Zm00001d028452
Zm00001d006319	Zm00001d028701
Zm00001d006319	Zm00001d028726
Zm00001d006319	Zm00001d029087
Zm00001d006319	Zm00001d029134
Zm00001d006319	Zm00001d029415
Zm00001d006319	Zm00001d029512
Zm00001d006319	Zm00001d029618
Zm00001d006319	Zm00001d029797
Zm00001d006319	Zm00001d029841
Zm00001d006319	Zm00001d029879
Zm00001d006319	Zm00001d029919
Zm00001d006319	Zm00001d030214
Zm00001d006319	Zm00001d030316
Zm00001d006319	Zm00001d031017
Zm00001d006319	Zm00001d031081
Zm00001d006319	Zm00001d031981
Zm00001d006319	Zm00001d032056
Zm00001d006319	Zm00001d032057
Zm00001d006319	Zm00001d032095
Zm00001d006319	Zm00001d032321
Zm00001d006319	Zm00001d032386
Zm00001d006319	Zm00001d032396
Zm00001d006319	Zm00001d032419
Zm00001d006319	Zm00001d032509
Zm00001d006319	Zm00001d032535
Zm00001d006319	Zm00001d032742
Zm00001d006319	Zm00001d032832
Zm00001d006319	Zm00001d033048
Zm00001d006319	Zm00001d033053
Zm00001d006319	Zm00001d033075
Zm00001d006319	Zm00001d033097
Zm00001d006319	Zm00001d033265
Zm00001d006319	Zm00001d033489
Zm00001d006319	Zm00001d033490
Zm00001d006319	Zm00001d033505
Zm00001d006319	Zm00001d033533
Zm00001d006319	Zm00001d033580
Zm00001d006319	Zm00001d033682
Zm00001d006319	Zm00001d033840
Zm00001d006319	Zm00001d033846
Zm00001d006319	Zm00001d033937
Zm00001d006319	Zm00001d034074
Zm00001d006319	Zm00001d034097
Zm00001d006319	Zm00001d034172
Zm00001d006319	Zm00001d034487
Zm00001d006319	Zm00001d034604
Zm00001d006319	Zm00001d034662
Zm00001d006319	Zm00001d035153
Zm00001d006319	Zm00001d035154
Zm00001d006319	Zm00001d035288
Zm00001d006319	Zm00001d035558
Zm00001d006319	Zm00001d035664
Zm00001d006319	Zm00001d035680
Zm00001d006319	Zm00001d035700
Zm00001d006319	Zm00001d035760
Zm00001d006319	Zm00001d035776
Zm00001d006319	Zm00001d036125
Zm00001d006319	Zm00001d036238
Zm00001d006319	Zm00001d036403
Zm00001d006319	Zm00001d036547
Zm00001d006319	Zm00001d036551
Zm00001d006319	Zm00001d036608
Zm00001d006319	Zm00001d036836
Zm00001d006319	Zm00001d037009
Zm00001d006319	Zm00001d037204
Zm00001d006319	Zm00001d037234
Zm00001d006319	Zm00001d037278
Zm00001d006319	Zm00001d037307
Zm00001d006319	Zm00001d037439
Zm00001d006319	Zm00001d037498
Zm00001d006319	Zm00001d037529
Zm00001d006319	Zm00001d037565
Zm00001d006319	Zm00001d037576
Zm00001d006319	Zm00001d037674
Zm00001d006319	Zm00001d037969
Zm00001d006319	Zm00001d038075
Zm00001d006319	Zm00001d038202
Zm00001d006319	Zm00001d038473
Zm00001d006319	Zm00001d038597
Zm00001d006319	Zm00001d038965
Zm00001d006319	Zm00001d039066
Zm00001d006319	Zm00001d039088
Zm00001d006319	Zm00001d039166
Zm00001d006319	Zm00001d039520
Zm00001d006319	Zm00001d039534
Zm00001d006319	Zm00001d039538
Zm00001d006319	Zm00001d039547
Zm00001d006319	Zm00001d039865
Zm00001d006319	Zm00001d039990
Zm00001d006319	Zm00001d040222
Zm00001d006319	Zm00001d040375
Zm00001d006319	Zm00001d040568
Zm00001d006319	Zm00001d040651
Zm00001d006319	Zm00001d040763
Zm00001d006319	Zm00001d040980
Zm00001d006319	Zm00001d041144
Zm00001d006319	Zm00001d041436
Zm00001d006319	Zm00001d041522
Zm00001d006319	Zm00001d041596
Zm00001d006319	Zm00001d041747
Zm00001d006319	Zm00001d041838
Zm00001d006319	Zm00001d041935
Zm00001d006319	Zm00001d042011
Zm00001d006319	Zm00001d042025
Zm00001d006319	Zm00001d042142
Zm00001d006319	Zm00001d042256
Zm00001d006319	Zm00001d042263
Zm00001d006319	Zm00001d042284
Zm00001d006319	Zm00001d042472
Zm00001d006319	Zm00001d042504
Zm00001d006319	Zm00001d042613
Zm00001d006319	Zm00001d042646
Zm00001d006319	Zm00001d042779
Zm00001d006319	Zm00001d042822
Zm00001d006319	Zm00001d042846
Zm00001d006319	Zm00001d042920
Zm00001d006319	Zm00001d042959
Zm00001d006319	Zm00001d043014
Zm00001d006319	Zm00001d043086
Zm00001d006319	Zm00001d043131
Zm00001d006319	Zm00001d043382
Zm00001d006319	Zm00001d043390
Zm00001d006319	Zm00001d043418
Zm00001d006319	Zm00001d043564
Zm00001d006319	Zm00001d043574
Zm00001d006319	Zm00001d043628
Zm00001d006319	Zm00001d043704
Zm00001d006319	Zm00001d043715
Zm00001d006319	Zm00001d043716
Zm00001d006319	Zm00001d043986
Zm00001d006319	Zm00001d044129
Zm00001d006319	Zm00001d044225
Zm00001d006319	Zm00001d044231
Zm00001d006319	Zm00001d044330
Zm00001d006319	Zm00001d044386
Zm00001d006319	Zm00001d044747
Zm00001d006319	Zm00001d044986
Zm00001d006319	Zm00001d045042
Zm00001d006319	Zm00001d045106
Zm00001d006319	Zm00001d045132
Zm00001d006319	Zm00001d045212
Zm00001d006319	Zm00001d045261
Zm00001d006319	Zm00001d045390
Zm00001d006319	Zm00001d045392
Zm00001d006319	Zm00001d045461
Zm00001d006319	Zm00001d045462
Zm00001d006319	Zm00001d045466
Zm00001d006319	Zm00001d045937
Zm00001d006319	Zm00001d045968
Zm00001d006319	Zm00001d046055
Zm00001d006319	Zm00001d046119
Zm00001d006319	Zm00001d046246
Zm00001d006319	Zm00001d046479
Zm00001d006319	Zm00001d046558
Zm00001d006319	Zm00001d046649
Zm00001d006319	Zm00001d046651
Zm00001d006319	Zm00001d046711
Zm00001d006319	Zm00001d046713
Zm00001d006319	Zm00001d046891
Zm00001d006319	Zm00001d047261
Zm00001d006319	Zm00001d047362
Zm00001d006319	Zm00001d047374
Zm00001d006319	Zm00001d047489
Zm00001d006319	Zm00001d047790
Zm00001d006319	Zm00001d047879
Zm00001d006319	Zm00001d048085
Zm00001d006319	Zm00001d048246
Zm00001d006319	Zm00001d048247
Zm00001d006319	Zm00001d048292
Zm00001d006319	Zm00001d048520
Zm00001d006319	Zm00001d048546
Zm00001d006319	Zm00001d048649
Zm00001d006319	Zm00001d048807
Zm00001d006319	Zm00001d048809
Zm00001d006319	Zm00001d048812
Zm00001d006319	Zm00001d048813
Zm00001d006319	Zm00001d048816
Zm00001d006319	Zm00001d048817
Zm00001d006319	Zm00001d048818
Zm00001d006319	Zm00001d048847
Zm00001d006319	Zm00001d048848
Zm00001d006319	Zm00001d048849
Zm00001d006319	Zm00001d048850
Zm00001d006319	Zm00001d048852
Zm00001d006319	Zm00001d049099
Zm00001d006319	Zm00001d049137
Zm00001d006319	Zm00001d049243
Zm00001d006319	Zm00001d049508
Zm00001d006319	Zm00001d049558
Zm00001d006319	Zm00001d049592
Zm00001d006319	Zm00001d049608
Zm00001d006319	Zm00001d049769
Zm00001d006319	Zm00001d049806
Zm00001d006319	Zm00001d049929
Zm00001d006319	Zm00001d050021
Zm00001d006319	Zm00001d050093
Zm00001d006319	Zm00001d050532
Zm00001d006319	Zm00001d050577
Zm00001d006319	Zm00001d050606
Zm00001d006319	Zm00001d050669
Zm00001d006319	Zm00001d050815
Zm00001d006319	Zm00001d051316
Zm00001d006319	Zm00001d051368
Zm00001d006319	Zm00001d051371
Zm00001d006319	Zm00001d051435
Zm00001d006319	Zm00001d051635
Zm00001d006319	Zm00001d051800
Zm00001d006319	Zm00001d051885
Zm00001d006319	Zm00001d052110
Zm00001d006319	Zm00001d052467
Zm00001d006319	Zm00001d052983
Zm00001d006319	Zm00001d053350
Zm00001d006319	Zm00001d053685
Zm00001d006319	Zm00001d053697
Zm00001d006319	Zm00001d053704
Zm00001d006319	Zm00001d053735
Zm00001d006319	Zm00001d054017
Zm00001d006739	GRMZM5G811749
Zm00001d006739	GRMZM5G890451
Zm00001d006739	Zm00001d000240
Zm00001d006739	Zm00001d004667
Zm00001d006739	Zm00001d006739
Zm00001d006739	Zm00001d006750
Zm00001d006739	Zm00001d008663
Zm00001d006739	Zm00001d009432
Zm00001d006739	Zm00001d009702
Zm00001d006739	Zm00001d010055
Zm00001d006739	Zm00001d010183
Zm00001d006739	Zm00001d011495
Zm00001d006739	Zm00001d012198
Zm00001d006739	Zm00001d012613
Zm00001d006739	Zm00001d013314
Zm00001d006739	Zm00001d013971
Zm00001d006739	Zm00001d014159
Zm00001d006739	Zm00001d016066
Zm00001d006739	Zm00001d017106
Zm00001d006739	Zm00001d017121
Zm00001d006739	Zm00001d017168
Zm00001d006739	Zm00001d017303
Zm00001d006739	Zm00001d018830
Zm00001d006739	Zm00001d022193
Zm00001d006739	Zm00001d025911
Zm00001d006739	Zm00001d027469
Zm00001d006739	Zm00001d027612
Zm00001d006739	Zm00001d027616
Zm00001d006739	Zm00001d028568
Zm00001d006739	Zm00001d031975
Zm00001d006739	Zm00001d033682
Zm00001d006739	Zm00001d037278
Zm00001d006739	Zm00001d038730
Zm00001d006739	Zm00001d039661
Zm00001d006739	Zm00001d040010
Zm00001d006739	Zm00001d043181
Zm00001d006739	Zm00001d043418
Zm00001d006739	Zm00001d047420
Zm00001d006739	Zm00001d047466
Zm00001d006739	Zm00001d049008
Zm00001d006739	Zm00001d051435
Zm00001d006739	Zm00001d053146
Zm00001d006739	Zm00001d053212
Zm00001d006739	Zm00001d053704
Zm00001d006739	Zm00001d053977
Zm00001d006768	GRMZM5G861212
Zm00001d006768	Zm00001d000009
Zm00001d006768	Zm00001d000418
Zm00001d006768	Zm00001d001838
Zm00001d006768	Zm00001d001852
Zm00001d006768	Zm00001d001913
Zm00001d006768	Zm00001d001961
Zm00001d006768	Zm00001d001996
Zm00001d006768	Zm00001d002057
Zm00001d006768	Zm00001d002359
Zm00001d006768	Zm00001d002381
Zm00001d006768	Zm00001d002661
Zm00001d006768	Zm00001d002874
Zm00001d006768	Zm00001d002960
Zm00001d006768	Zm00001d003398
Zm00001d006768	Zm00001d003408
Zm00001d006768	Zm00001d003554
Zm00001d006768	Zm00001d003600
Zm00001d006768	Zm00001d003822
Zm00001d006768	Zm00001d003923
Zm00001d006768	Zm00001d003929
Zm00001d006768	Zm00001d004323
Zm00001d006768	Zm00001d004357
Zm00001d006768	Zm00001d004655
Zm00001d006768	Zm00001d005154
Zm00001d006768	Zm00001d005230
Zm00001d006768	Zm00001d005645
Zm00001d006768	Zm00001d005666
Zm00001d006768	Zm00001d005793
Zm00001d006768	Zm00001d006027
Zm00001d006768	Zm00001d006157
Zm00001d006768	Zm00001d006306
Zm00001d006768	Zm00001d006319
Zm00001d006768	Zm00001d006699
Zm00001d006768	Zm00001d006768
Zm00001d006768	Zm00001d007299
Zm00001d006768	Zm00001d007652
Zm00001d006768	Zm00001d007657
Zm00001d006768	Zm00001d007670
Zm00001d006768	Zm00001d008619
Zm00001d006768	Zm00001d008624
Zm00001d006768	Zm00001d008663
Zm00001d006768	Zm00001d008846
Zm00001d006768	Zm00001d008898
Zm00001d006768	Zm00001d009063
Zm00001d006768	Zm00001d009118
Zm00001d006768	Zm00001d009210
Zm00001d006768	Zm00001d009292
Zm00001d006768	Zm00001d009638
Zm00001d006768	Zm00001d009646
Zm00001d006768	Zm00001d009659
Zm00001d006768	Zm00001d009923
Zm00001d006768	Zm00001d010031
Zm00001d006768	Zm00001d010183
Zm00001d006768	Zm00001d010279
Zm00001d006768	Zm00001d010321
Zm00001d006768	Zm00001d010404
Zm00001d006768	Zm00001d010720
Zm00001d006768	Zm00001d011185
Zm00001d006768	Zm00001d011193
Zm00001d006768	Zm00001d011395
Zm00001d006768	Zm00001d011435
Zm00001d006768	Zm00001d011536
Zm00001d006768	Zm00001d011563
Zm00001d006768	Zm00001d011565
Zm00001d006768	Zm00001d011975
Zm00001d006768	Zm00001d012361
Zm00001d006768	Zm00001d012383
Zm00001d006768	Zm00001d012419
Zm00001d006768	Zm00001d012452
Zm00001d006768	Zm00001d012475
Zm00001d006768	Zm00001d012572
Zm00001d006768	Zm00001d012577
Zm00001d006768	Zm00001d012604
Zm00001d006768	Zm00001d012663
Zm00001d006768	Zm00001d012770
Zm00001d006768	Zm00001d012958
Zm00001d006768	Zm00001d013012
Zm00001d006768	Zm00001d013229
Zm00001d006768	Zm00001d013383
Zm00001d006768	Zm00001d013393
Zm00001d006768	Zm00001d013466
Zm00001d006768	Zm00001d013524
Zm00001d006768	Zm00001d013620
Zm00001d006768	Zm00001d013725
Zm00001d006768	Zm00001d013801
Zm00001d006768	Zm00001d014043
Zm00001d006768	Zm00001d014110
Zm00001d006768	Zm00001d014249
Zm00001d006768	Zm00001d014258
Zm00001d006768	Zm00001d014520
Zm00001d006768	Zm00001d014719
Zm00001d006768	Zm00001d014775
Zm00001d006768	Zm00001d014785
Zm00001d006768	Zm00001d014844
Zm00001d006768	Zm00001d015088
Zm00001d006768	Zm00001d015091
Zm00001d006768	Zm00001d015414
Zm00001d006768	Zm00001d015844
Zm00001d006768	Zm00001d015866
Zm00001d006768	Zm00001d015971
Zm00001d006768	Zm00001d016351
Zm00001d006768	Zm00001d016394
Zm00001d006768	Zm00001d016459
Zm00001d006768	Zm00001d016460
Zm00001d006768	Zm00001d016469
Zm00001d006768	Zm00001d016505
Zm00001d006768	Zm00001d016571
Zm00001d006768	Zm00001d016572
Zm00001d006768	Zm00001d016684
Zm00001d006768	Zm00001d016741
Zm00001d006768	Zm00001d016746
Zm00001d006768	Zm00001d016811
Zm00001d006768	Zm00001d017031
Zm00001d006768	Zm00001d017106
Zm00001d006768	Zm00001d017121
Zm00001d006768	Zm00001d017286
Zm00001d006768	Zm00001d017415
Zm00001d006768	Zm00001d017427
Zm00001d006768	Zm00001d017583
Zm00001d006768	Zm00001d017838
Zm00001d006768	Zm00001d017899
Zm00001d006768	Zm00001d018372
Zm00001d006768	Zm00001d018438
Zm00001d006768	Zm00001d018642
Zm00001d006768	Zm00001d018792
Zm00001d006768	Zm00001d018830
Zm00001d006768	Zm00001d018881
Zm00001d006768	Zm00001d018925
Zm00001d006768	Zm00001d019070
Zm00001d006768	Zm00001d019092
Zm00001d006768	Zm00001d019162
Zm00001d006768	Zm00001d019192
Zm00001d006768	Zm00001d019243
Zm00001d006768	Zm00001d019265
Zm00001d006768	Zm00001d019277
Zm00001d006768	Zm00001d019306
Zm00001d006768	Zm00001d019311
Zm00001d006768	Zm00001d019576
Zm00001d006768	Zm00001d020055
Zm00001d006768	Zm00001d020364
Zm00001d006768	Zm00001d020687
Zm00001d006768	Zm00001d020752
Zm00001d006768	Zm00001d020946
Zm00001d006768	Zm00001d021136
Zm00001d006768	Zm00001d021191
Zm00001d006768	Zm00001d021446
Zm00001d006768	Zm00001d021843
Zm00001d006768	Zm00001d022081
Zm00001d006768	Zm00001d022104
Zm00001d006768	Zm00001d022125
Zm00001d006768	Zm00001d022443
Zm00001d006768	Zm00001d022444
Zm00001d006768	Zm00001d022461
Zm00001d006768	Zm00001d022545
Zm00001d006768	Zm00001d023243
Zm00001d006768	Zm00001d023271
Zm00001d006768	Zm00001d023410
Zm00001d006768	Zm00001d023501
Zm00001d006768	Zm00001d023540
Zm00001d006768	Zm00001d023541
Zm00001d006768	Zm00001d023718
Zm00001d006768	Zm00001d023859
Zm00001d006768	Zm00001d023896
Zm00001d006768	Zm00001d024353
Zm00001d006768	Zm00001d024488
Zm00001d006768	Zm00001d024648
Zm00001d006768	Zm00001d024959
Zm00001d006768	Zm00001d025055
Zm00001d006768	Zm00001d025241
Zm00001d006768	Zm00001d025566
Zm00001d006768	Zm00001d025684
Zm00001d006768	Zm00001d025692
Zm00001d006768	Zm00001d025815
Zm00001d006768	Zm00001d025862
Zm00001d006768	Zm00001d025872
Zm00001d006768	Zm00001d025886
Zm00001d006768	Zm00001d026132
Zm00001d006768	Zm00001d026390
Zm00001d006768	Zm00001d026439
Zm00001d006768	Zm00001d026467
Zm00001d006768	Zm00001d026618
Zm00001d006768	Zm00001d026671
Zm00001d006768	Zm00001d027310
Zm00001d006768	Zm00001d027448
Zm00001d006768	Zm00001d027587
Zm00001d006768	Zm00001d027673
Zm00001d006768	Zm00001d027674
Zm00001d006768	Zm00001d027719
Zm00001d006768	Zm00001d028071
Zm00001d006768	Zm00001d028125
Zm00001d006768	Zm00001d028201
Zm00001d006768	Zm00001d028252
Zm00001d006768	Zm00001d028452
Zm00001d006768	Zm00001d028511
Zm00001d006768	Zm00001d028701
Zm00001d006768	Zm00001d028726
Zm00001d006768	Zm00001d029512
Zm00001d006768	Zm00001d029879
Zm00001d006768	Zm00001d030316
Zm00001d006768	Zm00001d030855
Zm00001d006768	Zm00001d030984
Zm00001d006768	Zm00001d031018
Zm00001d006768	Zm00001d031024
Zm00001d006768	Zm00001d031149
Zm00001d006768	Zm00001d031501
Zm00001d006768	Zm00001d031532
Zm00001d006768	Zm00001d032057
Zm00001d006768	Zm00001d032095
Zm00001d006768	Zm00001d032321
Zm00001d006768	Zm00001d032339
Zm00001d006768	Zm00001d032398
Zm00001d006768	Zm00001d032419
Zm00001d006768	Zm00001d032832
Zm00001d006768	Zm00001d033053
Zm00001d006768	Zm00001d033075
Zm00001d006768	Zm00001d033097
Zm00001d006768	Zm00001d033228
Zm00001d006768	Zm00001d033489
Zm00001d006768	Zm00001d033490
Zm00001d006768	Zm00001d033533
Zm00001d006768	Zm00001d033580
Zm00001d006768	Zm00001d033590
Zm00001d006768	Zm00001d033654
Zm00001d006768	Zm00001d033937
Zm00001d006768	Zm00001d033968
Zm00001d006768	Zm00001d034074
Zm00001d006768	Zm00001d034097
Zm00001d006768	Zm00001d034172
Zm00001d006768	Zm00001d034445
Zm00001d006768	Zm00001d034487
Zm00001d006768	Zm00001d034573
Zm00001d006768	Zm00001d034662
Zm00001d006768	Zm00001d035153
Zm00001d006768	Zm00001d035664
Zm00001d006768	Zm00001d035680
Zm00001d006768	Zm00001d035681
Zm00001d006768	Zm00001d035700
Zm00001d006768	Zm00001d035776
Zm00001d006768	Zm00001d036086
Zm00001d006768	Zm00001d036125
Zm00001d006768	Zm00001d036608
Zm00001d006768	Zm00001d037042
Zm00001d006768	Zm00001d037307
Zm00001d006768	Zm00001d037436
Zm00001d006768	Zm00001d037498
Zm00001d006768	Zm00001d037529
Zm00001d006768	Zm00001d037674
Zm00001d006768	Zm00001d037969
Zm00001d006768	Zm00001d038519
Zm00001d006768	Zm00001d038597
Zm00001d006768	Zm00001d039088
Zm00001d006768	Zm00001d039845
Zm00001d006768	Zm00001d039974
Zm00001d006768	Zm00001d039990
Zm00001d006768	Zm00001d040568
Zm00001d006768	Zm00001d040980
Zm00001d006768	Zm00001d041600
Zm00001d006768	Zm00001d041726
Zm00001d006768	Zm00001d041935
Zm00001d006768	Zm00001d042011
Zm00001d006768	Zm00001d042025
Zm00001d006768	Zm00001d042263
Zm00001d006768	Zm00001d042472
Zm00001d006768	Zm00001d042646
Zm00001d006768	Zm00001d042944
Zm00001d006768	Zm00001d042959
Zm00001d006768	Zm00001d043059
Zm00001d006768	Zm00001d043131
Zm00001d006768	Zm00001d043574
Zm00001d006768	Zm00001d043628
Zm00001d006768	Zm00001d043716
Zm00001d006768	Zm00001d044039
Zm00001d006768	Zm00001d044225
Zm00001d006768	Zm00001d044231
Zm00001d006768	Zm00001d044330
Zm00001d006768	Zm00001d044332
Zm00001d006768	Zm00001d044386
Zm00001d006768	Zm00001d044607
Zm00001d006768	Zm00001d044747
Zm00001d006768	Zm00001d044754
Zm00001d006768	Zm00001d045042
Zm00001d006768	Zm00001d045132
Zm00001d006768	Zm00001d045261
Zm00001d006768	Zm00001d045390
Zm00001d006768	Zm00001d045391
Zm00001d006768	Zm00001d045431
Zm00001d006768	Zm00001d045572
Zm00001d006768	Zm00001d045581
Zm00001d006768	Zm00001d045629
Zm00001d006768	Zm00001d045631
Zm00001d006768	Zm00001d045937
Zm00001d006768	Zm00001d046479
Zm00001d006768	Zm00001d046558
Zm00001d006768	Zm00001d046641
Zm00001d006768	Zm00001d046651
Zm00001d006768	Zm00001d046711
Zm00001d006768	Zm00001d046713
Zm00001d006768	Zm00001d046891
Zm00001d006768	Zm00001d047066
Zm00001d006768	Zm00001d047125
Zm00001d006768	Zm00001d047362
Zm00001d006768	Zm00001d047420
Zm00001d006768	Zm00001d047489
Zm00001d006768	Zm00001d047542
Zm00001d006768	Zm00001d048162
Zm00001d006768	Zm00001d048210
Zm00001d006768	Zm00001d048247
Zm00001d006768	Zm00001d048292
Zm00001d006768	Zm00001d048307
Zm00001d006768	Zm00001d048492
Zm00001d006768	Zm00001d048520
Zm00001d006768	Zm00001d048649
Zm00001d006768	Zm00001d048689
Zm00001d006768	Zm00001d048806
Zm00001d006768	Zm00001d048807
Zm00001d006768	Zm00001d048809
Zm00001d006768	Zm00001d048812
Zm00001d006768	Zm00001d048813
Zm00001d006768	Zm00001d048816
Zm00001d006768	Zm00001d048817
Zm00001d006768	Zm00001d048818
Zm00001d006768	Zm00001d048847
Zm00001d006768	Zm00001d048848
Zm00001d006768	Zm00001d048849
Zm00001d006768	Zm00001d048851
Zm00001d006768	Zm00001d048959
Zm00001d006768	Zm00001d049008
Zm00001d006768	Zm00001d049099
Zm00001d006768	Zm00001d049208
Zm00001d006768	Zm00001d049243
Zm00001d006768	Zm00001d049476
Zm00001d006768	Zm00001d049508
Zm00001d006768	Zm00001d049561
Zm00001d006768	Zm00001d049592
Zm00001d006768	Zm00001d049608
Zm00001d006768	Zm00001d049719
Zm00001d006768	Zm00001d049753
Zm00001d006768	Zm00001d049769
Zm00001d006768	Zm00001d049806
Zm00001d006768	Zm00001d050021
Zm00001d006768	Zm00001d050093
Zm00001d006768	Zm00001d050242
Zm00001d006768	Zm00001d050548
Zm00001d006768	Zm00001d050577
Zm00001d006768	Zm00001d050606
Zm00001d006768	Zm00001d050669
Zm00001d006768	Zm00001d051288
Zm00001d006768	Zm00001d051316
Zm00001d006768	Zm00001d051435
Zm00001d006768	Zm00001d051635
Zm00001d006768	Zm00001d051681
Zm00001d006768	Zm00001d052273
Zm00001d006768	Zm00001d052407
Zm00001d006768	Zm00001d052467
Zm00001d006768	Zm00001d052701
Zm00001d006768	Zm00001d052953
Zm00001d006768	Zm00001d052983
Zm00001d006768	Zm00001d053639
Zm00001d006768	Zm00001d053784
Zm00001d006768	Zm00001d053977
Zm00001d007382	GRMZM5G861212
Zm00001d007382	GRMZM5G867512
Zm00001d007382	GRMZM5G881135
Zm00001d007382	Zm00001d000002
Zm00001d007382	Zm00001d000128
Zm00001d007382	Zm00001d000344
Zm00001d007382	Zm00001d000418
Zm00001d007382	Zm00001d001765
Zm00001d007382	Zm00001d001838
Zm00001d007382	Zm00001d001852
Zm00001d007382	Zm00001d002057
Zm00001d007382	Zm00001d002067
Zm00001d007382	Zm00001d002169
Zm00001d007382	Zm00001d002260
Zm00001d007382	Zm00001d002359
Zm00001d007382	Zm00001d002663
Zm00001d007382	Zm00001d002960
Zm00001d007382	Zm00001d003190
Zm00001d007382	Zm00001d003398
Zm00001d007382	Zm00001d003435
Zm00001d007382	Zm00001d003515
Zm00001d007382	Zm00001d003600
Zm00001d007382	Zm00001d003677
Zm00001d007382	Zm00001d003822
Zm00001d007382	Zm00001d003929
Zm00001d007382	Zm00001d003983
Zm00001d007382	Zm00001d004172
Zm00001d007382	Zm00001d004357
Zm00001d007382	Zm00001d004435
Zm00001d007382	Zm00001d004779
Zm00001d007382	Zm00001d004837
Zm00001d007382	Zm00001d005154
Zm00001d007382	Zm00001d005230
Zm00001d007382	Zm00001d005276
Zm00001d007382	Zm00001d005579
Zm00001d007382	Zm00001d005636
Zm00001d007382	Zm00001d005645
Zm00001d007382	Zm00001d005793
Zm00001d007382	Zm00001d005866
Zm00001d007382	Zm00001d006157
Zm00001d007382	Zm00001d006243
Zm00001d007382	Zm00001d006306
Zm00001d007382	Zm00001d006319
Zm00001d007382	Zm00001d006320
Zm00001d007382	Zm00001d006533
Zm00001d007382	Zm00001d006699
Zm00001d007382	Zm00001d006750
Zm00001d007382	Zm00001d006768
Zm00001d007382	Zm00001d007169
Zm00001d007382	Zm00001d007299
Zm00001d007382	Zm00001d007382
Zm00001d007382	Zm00001d007652
Zm00001d007382	Zm00001d007657
Zm00001d007382	Zm00001d008403
Zm00001d007382	Zm00001d008501
Zm00001d007382	Zm00001d008520
Zm00001d007382	Zm00001d008567
Zm00001d007382	Zm00001d008624
Zm00001d007382	Zm00001d008846
Zm00001d007382	Zm00001d008898
Zm00001d007382	Zm00001d009063
Zm00001d007382	Zm00001d009210
Zm00001d007382	Zm00001d009292
Zm00001d007382	Zm00001d009638
Zm00001d007382	Zm00001d009659
Zm00001d007382	Zm00001d010025
Zm00001d007382	Zm00001d010279
Zm00001d007382	Zm00001d010321
Zm00001d007382	Zm00001d010371
Zm00001d007382	Zm00001d010588
Zm00001d007382	Zm00001d011012
Zm00001d007382	Zm00001d011463
Zm00001d007382	Zm00001d011534
Zm00001d007382	Zm00001d011565
Zm00001d007382	Zm00001d011832
Zm00001d007382	Zm00001d011975
Zm00001d007382	Zm00001d012220
Zm00001d007382	Zm00001d012234
Zm00001d007382	Zm00001d012419
Zm00001d007382	Zm00001d012475
Zm00001d007382	Zm00001d012572
Zm00001d007382	Zm00001d012577
Zm00001d007382	Zm00001d012613
Zm00001d007382	Zm00001d012958
Zm00001d007382	Zm00001d013012
Zm00001d007382	Zm00001d013043
Zm00001d007382	Zm00001d013466
Zm00001d007382	Zm00001d013725
Zm00001d007382	Zm00001d013736
Zm00001d007382	Zm00001d013746
Zm00001d007382	Zm00001d013801
Zm00001d007382	Zm00001d014043
Zm00001d007382	Zm00001d014110
Zm00001d007382	Zm00001d014258
Zm00001d007382	Zm00001d014309
Zm00001d007382	Zm00001d014775
Zm00001d007382	Zm00001d014785
Zm00001d007382	Zm00001d014844
Zm00001d007382	Zm00001d014852
Zm00001d007382	Zm00001d014888
Zm00001d007382	Zm00001d015091
Zm00001d007382	Zm00001d015094
Zm00001d007382	Zm00001d015414
Zm00001d007382	Zm00001d015746
Zm00001d007382	Zm00001d015844
Zm00001d007382	Zm00001d015971
Zm00001d007382	Zm00001d016305
Zm00001d007382	Zm00001d016351
Zm00001d007382	Zm00001d016394
Zm00001d007382	Zm00001d016459
Zm00001d007382	Zm00001d016460
Zm00001d007382	Zm00001d016469
Zm00001d007382	Zm00001d016559
Zm00001d007382	Zm00001d016568
Zm00001d007382	Zm00001d016571
Zm00001d007382	Zm00001d016684
Zm00001d007382	Zm00001d016738
Zm00001d007382	Zm00001d016741
Zm00001d007382	Zm00001d016746
Zm00001d007382	Zm00001d017028
Zm00001d007382	Zm00001d017031
Zm00001d007382	Zm00001d017280
Zm00001d007382	Zm00001d017493
Zm00001d007382	Zm00001d017838
Zm00001d007382	Zm00001d018193
Zm00001d007382	Zm00001d018233
Zm00001d007382	Zm00001d018727
Zm00001d007382	Zm00001d018771
Zm00001d007382	Zm00001d018925
Zm00001d007382	Zm00001d018971
Zm00001d007382	Zm00001d019036
Zm00001d007382	Zm00001d019070
Zm00001d007382	Zm00001d019092
Zm00001d007382	Zm00001d019155
Zm00001d007382	Zm00001d019160
Zm00001d007382	Zm00001d019162
Zm00001d007382	Zm00001d019192
Zm00001d007382	Zm00001d019265
Zm00001d007382	Zm00001d019277
Zm00001d007382	Zm00001d019311
Zm00001d007382	Zm00001d019376
Zm00001d007382	Zm00001d020055
Zm00001d007382	Zm00001d020591
Zm00001d007382	Zm00001d020888
Zm00001d007382	Zm00001d020984
Zm00001d007382	Zm00001d021191
Zm00001d007382	Zm00001d021289
Zm00001d007382	Zm00001d021446
Zm00001d007382	Zm00001d021611
Zm00001d007382	Zm00001d021843
Zm00001d007382	Zm00001d022125
Zm00001d007382	Zm00001d022273
Zm00001d007382	Zm00001d022444
Zm00001d007382	Zm00001d022545
Zm00001d007382	Zm00001d022621
Zm00001d007382	Zm00001d023243
Zm00001d007382	Zm00001d023272
Zm00001d007382	Zm00001d023440
Zm00001d007382	Zm00001d023501
Zm00001d007382	Zm00001d023540
Zm00001d007382	Zm00001d023580
Zm00001d007382	Zm00001d023661
Zm00001d007382	Zm00001d023802
Zm00001d007382	Zm00001d023868
Zm00001d007382	Zm00001d024339
Zm00001d007382	Zm00001d024353
Zm00001d007382	Zm00001d024488
Zm00001d007382	Zm00001d024908
Zm00001d007382	Zm00001d024959
Zm00001d007382	Zm00001d025081
Zm00001d007382	Zm00001d025815
Zm00001d007382	Zm00001d025862
Zm00001d007382	Zm00001d025867
Zm00001d007382	Zm00001d025872
Zm00001d007382	Zm00001d025911
Zm00001d007382	Zm00001d026106
Zm00001d007382	Zm00001d026132
Zm00001d007382	Zm00001d026467
Zm00001d007382	Zm00001d026475
Zm00001d007382	Zm00001d027310
Zm00001d007382	Zm00001d027587
Zm00001d007382	Zm00001d027616
Zm00001d007382	Zm00001d027674
Zm00001d007382	Zm00001d028071
Zm00001d007382	Zm00001d028511
Zm00001d007382	Zm00001d028642
Zm00001d007382	Zm00001d029053
Zm00001d007382	Zm00001d029134
Zm00001d007382	Zm00001d029197
Zm00001d007382	Zm00001d029512
Zm00001d007382	Zm00001d029841
Zm00001d007382	Zm00001d029879
Zm00001d007382	Zm00001d030214
Zm00001d007382	Zm00001d030984
Zm00001d007382	Zm00001d031017
Zm00001d007382	Zm00001d031018
Zm00001d007382	Zm00001d031026
Zm00001d007382	Zm00001d031081
Zm00001d007382	Zm00001d031249
Zm00001d007382	Zm00001d031587
Zm00001d007382	Zm00001d031981
Zm00001d007382	Zm00001d032056
Zm00001d007382	Zm00001d032057
Zm00001d007382	Zm00001d032095
Zm00001d007382	Zm00001d032178
Zm00001d007382	Zm00001d032321
Zm00001d007382	Zm00001d032398
Zm00001d007382	Zm00001d033048
Zm00001d007382	Zm00001d033053
Zm00001d007382	Zm00001d033092
Zm00001d007382	Zm00001d033097
Zm00001d007382	Zm00001d033265
Zm00001d007382	Zm00001d033340
Zm00001d007382	Zm00001d033490
Zm00001d007382	Zm00001d033580
Zm00001d007382	Zm00001d033590
Zm00001d007382	Zm00001d033879
Zm00001d007382	Zm00001d033928
Zm00001d007382	Zm00001d033937
Zm00001d007382	Zm00001d034074
Zm00001d007382	Zm00001d034097
Zm00001d007382	Zm00001d034573
Zm00001d007382	Zm00001d034954
Zm00001d007382	Zm00001d035154
Zm00001d007382	Zm00001d035288
Zm00001d007382	Zm00001d035680
Zm00001d007382	Zm00001d035681
Zm00001d007382	Zm00001d035700
Zm00001d007382	Zm00001d035812
Zm00001d007382	Zm00001d035879
Zm00001d007382	Zm00001d036125
Zm00001d007382	Zm00001d036425
Zm00001d007382	Zm00001d036450
Zm00001d007382	Zm00001d036642
Zm00001d007382	Zm00001d037042
Zm00001d007382	Zm00001d037204
Zm00001d007382	Zm00001d037209
Zm00001d007382	Zm00001d037246
Zm00001d007382	Zm00001d037270
Zm00001d007382	Zm00001d037307
Zm00001d007382	Zm00001d037393
Zm00001d007382	Zm00001d037498
Zm00001d007382	Zm00001d037529
Zm00001d007382	Zm00001d037565
Zm00001d007382	Zm00001d037576
Zm00001d007382	Zm00001d037674
Zm00001d007382	Zm00001d037969
Zm00001d007382	Zm00001d038202
Zm00001d007382	Zm00001d038304
Zm00001d007382	Zm00001d038823
Zm00001d007382	Zm00001d038921
Zm00001d007382	Zm00001d039088
Zm00001d007382	Zm00001d039158
Zm00001d007382	Zm00001d039512
Zm00001d007382	Zm00001d039974
Zm00001d007382	Zm00001d039990
Zm00001d007382	Zm00001d040375
Zm00001d007382	Zm00001d040568
Zm00001d007382	Zm00001d040731
Zm00001d007382	Zm00001d040980
Zm00001d007382	Zm00001d041522
Zm00001d007382	Zm00001d041747
Zm00001d007382	Zm00001d041838
Zm00001d007382	Zm00001d041935
Zm00001d007382	Zm00001d042011
Zm00001d007382	Zm00001d042142
Zm00001d007382	Zm00001d042263
Zm00001d007382	Zm00001d042288
Zm00001d007382	Zm00001d042469
Zm00001d007382	Zm00001d042504
Zm00001d007382	Zm00001d042608
Zm00001d007382	Zm00001d042613
Zm00001d007382	Zm00001d042822
Zm00001d007382	Zm00001d042920
Zm00001d007382	Zm00001d042944
Zm00001d007382	Zm00001d042959
Zm00001d007382	Zm00001d043131
Zm00001d007382	Zm00001d043574
Zm00001d007382	Zm00001d043628
Zm00001d007382	Zm00001d043715
Zm00001d007382	Zm00001d043776
Zm00001d007382	Zm00001d043890
Zm00001d007382	Zm00001d044054
Zm00001d007382	Zm00001d044386
Zm00001d007382	Zm00001d044498
Zm00001d007382	Zm00001d044607
Zm00001d007382	Zm00001d044629
Zm00001d007382	Zm00001d044940
Zm00001d007382	Zm00001d044986
Zm00001d007382	Zm00001d045042
Zm00001d007382	Zm00001d045106
Zm00001d007382	Zm00001d045121
Zm00001d007382	Zm00001d045132
Zm00001d007382	Zm00001d045334
Zm00001d007382	Zm00001d045392
Zm00001d007382	Zm00001d045431
Zm00001d007382	Zm00001d045968
Zm00001d007382	Zm00001d046119
Zm00001d007382	Zm00001d046246
Zm00001d007382	Zm00001d046479
Zm00001d007382	Zm00001d046558
Zm00001d007382	Zm00001d046649
Zm00001d007382	Zm00001d046651
Zm00001d007382	Zm00001d046711
Zm00001d007382	Zm00001d046713
Zm00001d007382	Zm00001d047066
Zm00001d007382	Zm00001d047124
Zm00001d007382	Zm00001d047125
Zm00001d007382	Zm00001d047261
Zm00001d007382	Zm00001d047420
Zm00001d007382	Zm00001d047489
Zm00001d007382	Zm00001d047790
Zm00001d007382	Zm00001d048085
Zm00001d007382	Zm00001d048162
Zm00001d007382	Zm00001d048174
Zm00001d007382	Zm00001d048183
Zm00001d007382	Zm00001d048246
Zm00001d007382	Zm00001d048247
Zm00001d007382	Zm00001d048319
Zm00001d007382	Zm00001d048520
Zm00001d007382	Zm00001d048649
Zm00001d007382	Zm00001d048806
Zm00001d007382	Zm00001d048807
Zm00001d007382	Zm00001d048808
Zm00001d007382	Zm00001d048810
Zm00001d007382	Zm00001d048813
Zm00001d007382	Zm00001d048818
Zm00001d007382	Zm00001d048847
Zm00001d007382	Zm00001d048848
Zm00001d007382	Zm00001d048851
Zm00001d007382	Zm00001d048904
Zm00001d007382	Zm00001d048948
Zm00001d007382	Zm00001d049008
Zm00001d007382	Zm00001d049099
Zm00001d007382	Zm00001d049243
Zm00001d007382	Zm00001d049361
Zm00001d007382	Zm00001d049476
Zm00001d007382	Zm00001d049561
Zm00001d007382	Zm00001d049592
Zm00001d007382	Zm00001d049608
Zm00001d007382	Zm00001d049753
Zm00001d007382	Zm00001d049929
Zm00001d007382	Zm00001d050021
Zm00001d007382	Zm00001d050032
Zm00001d007382	Zm00001d050093
Zm00001d007382	Zm00001d050532
Zm00001d007382	Zm00001d050669
Zm00001d007382	Zm00001d050815
Zm00001d007382	Zm00001d051001
Zm00001d007382	Zm00001d051371
Zm00001d007382	Zm00001d051435
Zm00001d007382	Zm00001d051635
Zm00001d007382	Zm00001d051885
Zm00001d007382	Zm00001d051965
Zm00001d007382	Zm00001d052407
Zm00001d007382	Zm00001d052493
Zm00001d007382	Zm00001d052507
Zm00001d007382	Zm00001d052654
Zm00001d007382	Zm00001d052892
Zm00001d007382	Zm00001d052938
Zm00001d007382	Zm00001d053146
Zm00001d007382	Zm00001d053212
Zm00001d007382	Zm00001d053251
Zm00001d007382	Zm00001d053639
Zm00001d007382	Zm00001d053685
Zm00001d007382	Zm00001d053704
Zm00001d007382	Zm00001d053735
Zm00001d008403	Zm00001d000002
Zm00001d008403	Zm00001d000021
Zm00001d008403	Zm00001d000128
Zm00001d008403	Zm00001d000226
Zm00001d008403	Zm00001d000256
Zm00001d008403	Zm00001d000418
Zm00001d008403	Zm00001d001838
Zm00001d008403	Zm00001d002057
Zm00001d008403	Zm00001d002095
Zm00001d008403	Zm00001d002260
Zm00001d008403	Zm00001d002359
Zm00001d008403	Zm00001d002381
Zm00001d008403	Zm00001d002556
Zm00001d008403	Zm00001d002654
Zm00001d008403	Zm00001d002729
Zm00001d008403	Zm00001d002874
Zm00001d008403	Zm00001d002936
Zm00001d008403	Zm00001d002960
Zm00001d008403	Zm00001d003106
Zm00001d008403	Zm00001d003188
Zm00001d008403	Zm00001d003198
Zm00001d008403	Zm00001d003515
Zm00001d008403	Zm00001d003554
Zm00001d008403	Zm00001d003600
Zm00001d008403	Zm00001d003677
Zm00001d008403	Zm00001d003822
Zm00001d008403	Zm00001d004357
Zm00001d008403	Zm00001d004438
Zm00001d008403	Zm00001d005230
Zm00001d008403	Zm00001d005636
Zm00001d008403	Zm00001d005645
Zm00001d008403	Zm00001d005666
Zm00001d008403	Zm00001d005793
Zm00001d008403	Zm00001d006027
Zm00001d008403	Zm00001d006298
Zm00001d008403	Zm00001d006306
Zm00001d008403	Zm00001d006319
Zm00001d008403	Zm00001d006320
Zm00001d008403	Zm00001d006649
Zm00001d008403	Zm00001d007153
Zm00001d008403	Zm00001d007299
Zm00001d008403	Zm00001d008367
Zm00001d008403	Zm00001d008403
Zm00001d008403	Zm00001d008501
Zm00001d008403	Zm00001d008651
Zm00001d008403	Zm00001d008662
Zm00001d008403	Zm00001d008846
Zm00001d008403	Zm00001d008898
Zm00001d008403	Zm00001d009063
Zm00001d008403	Zm00001d009118
Zm00001d008403	Zm00001d009210
Zm00001d008403	Zm00001d009292
Zm00001d008403	Zm00001d009431
Zm00001d008403	Zm00001d009508
Zm00001d008403	Zm00001d009638
Zm00001d008403	Zm00001d009646
Zm00001d008403	Zm00001d009794
Zm00001d008403	Zm00001d009948
Zm00001d008403	Zm00001d010025
Zm00001d008403	Zm00001d010170
Zm00001d008403	Zm00001d010321
Zm00001d008403	Zm00001d010371
Zm00001d008403	Zm00001d011072
Zm00001d008403	Zm00001d011185
Zm00001d008403	Zm00001d011435
Zm00001d008403	Zm00001d011759
Zm00001d008403	Zm00001d011832
Zm00001d008403	Zm00001d011975
Zm00001d008403	Zm00001d012137
Zm00001d008403	Zm00001d012198
Zm00001d008403	Zm00001d012383
Zm00001d008403	Zm00001d012419
Zm00001d008403	Zm00001d012475
Zm00001d008403	Zm00001d012577
Zm00001d008403	Zm00001d012663
Zm00001d008403	Zm00001d012958
Zm00001d008403	Zm00001d013012
Zm00001d008403	Zm00001d013043
Zm00001d008403	Zm00001d013053
Zm00001d008403	Zm00001d013746
Zm00001d008403	Zm00001d013801
Zm00001d008403	Zm00001d014043
Zm00001d008403	Zm00001d014084
Zm00001d008403	Zm00001d014110
Zm00001d008403	Zm00001d014309
Zm00001d008403	Zm00001d014775
Zm00001d008403	Zm00001d014785
Zm00001d008403	Zm00001d014888
Zm00001d008403	Zm00001d015088
Zm00001d008403	Zm00001d015414
Zm00001d008403	Zm00001d015746
Zm00001d008403	Zm00001d015866
Zm00001d008403	Zm00001d015971
Zm00001d008403	Zm00001d016198
Zm00001d008403	Zm00001d016394
Zm00001d008403	Zm00001d016459
Zm00001d008403	Zm00001d016460
Zm00001d008403	Zm00001d016505
Zm00001d008403	Zm00001d016571
Zm00001d008403	Zm00001d016684
Zm00001d008403	Zm00001d016738
Zm00001d008403	Zm00001d016741
Zm00001d008403	Zm00001d016746
Zm00001d008403	Zm00001d016811
Zm00001d008403	Zm00001d017028
Zm00001d008403	Zm00001d017031
Zm00001d008403	Zm00001d017106
Zm00001d008403	Zm00001d017121
Zm00001d008403	Zm00001d017416
Zm00001d008403	Zm00001d018152
Zm00001d008403	Zm00001d018199
Zm00001d008403	Zm00001d018792
Zm00001d008403	Zm00001d018925
Zm00001d008403	Zm00001d019155
Zm00001d008403	Zm00001d019160
Zm00001d008403	Zm00001d019162
Zm00001d008403	Zm00001d019192
Zm00001d008403	Zm00001d019265
Zm00001d008403	Zm00001d019277
Zm00001d008403	Zm00001d019342
Zm00001d008403	Zm00001d020055
Zm00001d008403	Zm00001d020101
Zm00001d008403	Zm00001d020175
Zm00001d008403	Zm00001d020591
Zm00001d008403	Zm00001d020592
Zm00001d008403	Zm00001d020752
Zm00001d008403	Zm00001d020754
Zm00001d008403	Zm00001d020769
Zm00001d008403	Zm00001d020888
Zm00001d008403	Zm00001d020911
Zm00001d008403	Zm00001d020984
Zm00001d008403	Zm00001d021149
Zm00001d008403	Zm00001d021191
Zm00001d008403	Zm00001d021289
Zm00001d008403	Zm00001d021312
Zm00001d008403	Zm00001d021611
Zm00001d008403	Zm00001d021843
Zm00001d008403	Zm00001d022104
Zm00001d008403	Zm00001d022225
Zm00001d008403	Zm00001d022379
Zm00001d008403	Zm00001d022397
Zm00001d008403	Zm00001d022443
Zm00001d008403	Zm00001d022444
Zm00001d008403	Zm00001d022545
Zm00001d008403	Zm00001d022594
Zm00001d008403	Zm00001d023243
Zm00001d008403	Zm00001d023271
Zm00001d008403	Zm00001d023410
Zm00001d008403	Zm00001d023440
Zm00001d008403	Zm00001d023501
Zm00001d008403	Zm00001d023540
Zm00001d008403	Zm00001d023541
Zm00001d008403	Zm00001d023718
Zm00001d008403	Zm00001d023859
Zm00001d008403	Zm00001d023896
Zm00001d008403	Zm00001d024353
Zm00001d008403	Zm00001d024488
Zm00001d008403	Zm00001d024648
Zm00001d008403	Zm00001d024908
Zm00001d008403	Zm00001d024958
Zm00001d008403	Zm00001d024959
Zm00001d008403	Zm00001d025055
Zm00001d008403	Zm00001d025081
Zm00001d008403	Zm00001d025684
Zm00001d008403	Zm00001d025886
Zm00001d008403	Zm00001d025940
Zm00001d008403	Zm00001d026113
Zm00001d008403	Zm00001d026152
Zm00001d008403	Zm00001d026522
Zm00001d008403	Zm00001d027310
Zm00001d008403	Zm00001d027500
Zm00001d008403	Zm00001d027587
Zm00001d008403	Zm00001d027674
Zm00001d008403	Zm00001d027758
Zm00001d008403	Zm00001d027924
Zm00001d008403	Zm00001d028218
Zm00001d008403	Zm00001d028339
Zm00001d008403	Zm00001d028452
Zm00001d008403	Zm00001d028490
Zm00001d008403	Zm00001d028543
Zm00001d008403	Zm00001d028726
Zm00001d008403	Zm00001d029091
Zm00001d008403	Zm00001d029134
Zm00001d008403	Zm00001d029197
Zm00001d008403	Zm00001d029415
Zm00001d008403	Zm00001d029512
Zm00001d008403	Zm00001d029618
Zm00001d008403	Zm00001d029797
Zm00001d008403	Zm00001d029879
Zm00001d008403	Zm00001d029919
Zm00001d008403	Zm00001d030214
Zm00001d008403	Zm00001d030855
Zm00001d008403	Zm00001d030984
Zm00001d008403	Zm00001d031017
Zm00001d008403	Zm00001d031018
Zm00001d008403	Zm00001d031539
Zm00001d008403	Zm00001d031587
Zm00001d008403	Zm00001d032095
Zm00001d008403	Zm00001d032178
Zm00001d008403	Zm00001d032321
Zm00001d008403	Zm00001d032339
Zm00001d008403	Zm00001d032535
Zm00001d008403	Zm00001d032832
Zm00001d008403	Zm00001d032901
Zm00001d008403	Zm00001d033075
Zm00001d008403	Zm00001d033097
Zm00001d008403	Zm00001d033228
Zm00001d008403	Zm00001d033490
Zm00001d008403	Zm00001d033580
Zm00001d008403	Zm00001d033590
Zm00001d008403	Zm00001d033824
Zm00001d008403	Zm00001d033840
Zm00001d008403	Zm00001d033846
Zm00001d008403	Zm00001d033879
Zm00001d008403	Zm00001d033937
Zm00001d008403	Zm00001d033968
Zm00001d008403	Zm00001d034074
Zm00001d008403	Zm00001d034597
Zm00001d008403	Zm00001d035169
Zm00001d008403	Zm00001d035288
Zm00001d008403	Zm00001d035558
Zm00001d008403	Zm00001d035680
Zm00001d008403	Zm00001d035681
Zm00001d008403	Zm00001d035700
Zm00001d008403	Zm00001d035776
Zm00001d008403	Zm00001d035812
Zm00001d008403	Zm00001d036086
Zm00001d008403	Zm00001d036125
Zm00001d008403	Zm00001d036450
Zm00001d008403	Zm00001d036547
Zm00001d008403	Zm00001d036551
Zm00001d008403	Zm00001d036912
Zm00001d008403	Zm00001d037009
Zm00001d008403	Zm00001d037204
Zm00001d008403	Zm00001d037234
Zm00001d008403	Zm00001d037278
Zm00001d008403	Zm00001d037307
Zm00001d008403	Zm00001d037436
Zm00001d008403	Zm00001d037439
Zm00001d008403	Zm00001d037498
Zm00001d008403	Zm00001d037529
Zm00001d008403	Zm00001d037606
Zm00001d008403	Zm00001d037674
Zm00001d008403	Zm00001d037939
Zm00001d008403	Zm00001d038075
Zm00001d008403	Zm00001d038459
Zm00001d008403	Zm00001d038473
Zm00001d008403	Zm00001d038597
Zm00001d008403	Zm00001d038730
Zm00001d008403	Zm00001d038965
Zm00001d008403	Zm00001d039001
Zm00001d008403	Zm00001d039066
Zm00001d008403	Zm00001d039087
Zm00001d008403	Zm00001d039088
Zm00001d008403	Zm00001d039091
Zm00001d008403	Zm00001d039166
Zm00001d008403	Zm00001d039377
Zm00001d008403	Zm00001d039520
Zm00001d008403	Zm00001d039538
Zm00001d008403	Zm00001d039865
Zm00001d008403	Zm00001d039990
Zm00001d008403	Zm00001d040189
Zm00001d008403	Zm00001d040222
Zm00001d008403	Zm00001d040568
Zm00001d008403	Zm00001d040651
Zm00001d008403	Zm00001d041300
Zm00001d008403	Zm00001d041522
Zm00001d008403	Zm00001d041726
Zm00001d008403	Zm00001d041935
Zm00001d008403	Zm00001d042256
Zm00001d008403	Zm00001d042263
Zm00001d008403	Zm00001d042288
Zm00001d008403	Zm00001d042478
Zm00001d008403	Zm00001d042504
Zm00001d008403	Zm00001d042685
Zm00001d008403	Zm00001d042822
Zm00001d008403	Zm00001d042920
Zm00001d008403	Zm00001d042959
Zm00001d008403	Zm00001d043014
Zm00001d008403	Zm00001d043059
Zm00001d008403	Zm00001d043131
Zm00001d008403	Zm00001d043390
Zm00001d008403	Zm00001d043418
Zm00001d008403	Zm00001d043564
Zm00001d008403	Zm00001d043574
Zm00001d008403	Zm00001d043628
Zm00001d008403	Zm00001d043704
Zm00001d008403	Zm00001d044332
Zm00001d008403	Zm00001d044386
Zm00001d008403	Zm00001d044754
Zm00001d008403	Zm00001d045042
Zm00001d008403	Zm00001d045212
Zm00001d008403	Zm00001d045340
Zm00001d008403	Zm00001d045391
Zm00001d008403	Zm00001d045392
Zm00001d008403	Zm00001d045431
Zm00001d008403	Zm00001d045629
Zm00001d008403	Zm00001d045876
Zm00001d008403	Zm00001d045937
Zm00001d008403	Zm00001d045968
Zm00001d008403	Zm00001d046055
Zm00001d008403	Zm00001d046246
Zm00001d008403	Zm00001d046558
Zm00001d008403	Zm00001d046649
Zm00001d008403	Zm00001d046711
Zm00001d008403	Zm00001d046713
Zm00001d008403	Zm00001d046889
Zm00001d008403	Zm00001d046891
Zm00001d008403	Zm00001d047066
Zm00001d008403	Zm00001d047125
Zm00001d008403	Zm00001d047261
Zm00001d008403	Zm00001d047374
Zm00001d008403	Zm00001d047489
Zm00001d008403	Zm00001d047542
Zm00001d008403	Zm00001d047592
Zm00001d008403	Zm00001d047790
Zm00001d008403	Zm00001d048162
Zm00001d008403	Zm00001d048247
Zm00001d008403	Zm00001d048292
Zm00001d008403	Zm00001d048319
Zm00001d008403	Zm00001d048520
Zm00001d008403	Zm00001d048546
Zm00001d008403	Zm00001d048806
Zm00001d008403	Zm00001d048807
Zm00001d008403	Zm00001d048808
Zm00001d008403	Zm00001d048809
Zm00001d008403	Zm00001d048812
Zm00001d008403	Zm00001d048813
Zm00001d008403	Zm00001d048816
Zm00001d008403	Zm00001d048817
Zm00001d008403	Zm00001d048818
Zm00001d008403	Zm00001d048847
Zm00001d008403	Zm00001d048848
Zm00001d008403	Zm00001d048849
Zm00001d008403	Zm00001d048850
Zm00001d008403	Zm00001d048904
Zm00001d008403	Zm00001d048948
Zm00001d008403	Zm00001d048959
Zm00001d008403	Zm00001d049008
Zm00001d008403	Zm00001d049099
Zm00001d008403	Zm00001d049137
Zm00001d008403	Zm00001d049254
Zm00001d008403	Zm00001d049297
Zm00001d008403	Zm00001d049508
Zm00001d008403	Zm00001d049558
Zm00001d008403	Zm00001d049561
Zm00001d008403	Zm00001d049592
Zm00001d008403	Zm00001d049608
Zm00001d008403	Zm00001d049686
Zm00001d008403	Zm00001d049688
Zm00001d008403	Zm00001d049753
Zm00001d008403	Zm00001d050093
Zm00001d008403	Zm00001d050532
Zm00001d008403	Zm00001d050815
Zm00001d008403	Zm00001d051288
Zm00001d008403	Zm00001d051316
Zm00001d008403	Zm00001d051435
Zm00001d008403	Zm00001d051595
Zm00001d008403	Zm00001d051645
Zm00001d008403	Zm00001d051681
Zm00001d008403	Zm00001d052273
Zm00001d008403	Zm00001d052333
Zm00001d008403	Zm00001d052675
Zm00001d008403	Zm00001d052701
Zm00001d008403	Zm00001d052736
Zm00001d008403	Zm00001d052953
Zm00001d008403	Zm00001d052983
Zm00001d008403	Zm00001d053212
Zm00001d008403	Zm00001d053350
Zm00001d008403	Zm00001d053697
Zm00001d009573	GRMZM5G889036
Zm00001d009573	GRMZM5G890451
Zm00001d009573	Zm00001d002260
Zm00001d009573	Zm00001d002556
Zm00001d009573	Zm00001d002729
Zm00001d009573	Zm00001d002761
Zm00001d009573	Zm00001d002874
Zm00001d009573	Zm00001d006027
Zm00001d009573	Zm00001d006298
Zm00001d009573	Zm00001d007169
Zm00001d009573	Zm00001d008403
Zm00001d009573	Zm00001d009573
Zm00001d009573	Zm00001d009948
Zm00001d009573	Zm00001d010170
Zm00001d009573	Zm00001d010279
Zm00001d009573	Zm00001d011193
Zm00001d009573	Zm00001d011975
Zm00001d009573	Zm00001d012613
Zm00001d009573	Zm00001d012663
Zm00001d009573	Zm00001d014309
Zm00001d009573	Zm00001d014844
Zm00001d009573	Zm00001d015031
Zm00001d009573	Zm00001d017121
Zm00001d009573	Zm00001d019156
Zm00001d009573	Zm00001d019576
Zm00001d009573	Zm00001d021734
Zm00001d009573	Zm00001d022081
Zm00001d009573	Zm00001d023859
Zm00001d009573	Zm00001d024648
Zm00001d009573	Zm00001d025081
Zm00001d009573	Zm00001d025566
Zm00001d009573	Zm00001d026618
Zm00001d009573	Zm00001d027924
Zm00001d009573	Zm00001d028252
Zm00001d009573	Zm00001d028642
Zm00001d009573	Zm00001d031587
Zm00001d009573	Zm00001d032321
Zm00001d009573	Zm00001d032832
Zm00001d009573	Zm00001d033846
Zm00001d009573	Zm00001d033879
Zm00001d009573	Zm00001d035664
Zm00001d009573	Zm00001d035760
Zm00001d009573	Zm00001d036836
Zm00001d009573	Zm00001d037270
Zm00001d009573	Zm00001d037565
Zm00001d009573	Zm00001d037576
Zm00001d009573	Zm00001d039538
Zm00001d009573	Zm00001d040057
Zm00001d009573	Zm00001d041300
Zm00001d009573	Zm00001d041747
Zm00001d009573	Zm00001d042348
Zm00001d009573	Zm00001d043131
Zm00001d009573	Zm00001d043418
Zm00001d009573	Zm00001d043628
Zm00001d009573	Zm00001d045629
Zm00001d009573	Zm00001d045937
Zm00001d009573	Zm00001d046089
Zm00001d009573	Zm00001d046246
Zm00001d009573	Zm00001d046651
Zm00001d009573	Zm00001d048162
Zm00001d009573	Zm00001d048851
Zm00001d009573	Zm00001d048948
Zm00001d009573	Zm00001d052675
Zm00001d009646	Zm00001d000002
Zm00001d009646	Zm00001d000256
Zm00001d009646	Zm00001d001765
Zm00001d009646	Zm00001d001838
Zm00001d009646	Zm00001d001913
Zm00001d009646	Zm00001d002057
Zm00001d009646	Zm00001d002122
Zm00001d009646	Zm00001d002260
Zm00001d009646	Zm00001d002314
Zm00001d009646	Zm00001d002359
Zm00001d009646	Zm00001d002663
Zm00001d009646	Zm00001d002761
Zm00001d009646	Zm00001d002835
Zm00001d009646	Zm00001d002874
Zm00001d009646	Zm00001d003515
Zm00001d009646	Zm00001d003607
Zm00001d009646	Zm00001d003677
Zm00001d009646	Zm00001d004323
Zm00001d009646	Zm00001d004357
Zm00001d009646	Zm00001d004438
Zm00001d009646	Zm00001d004667
Zm00001d009646	Zm00001d005230
Zm00001d009646	Zm00001d005645
Zm00001d009646	Zm00001d005666
Zm00001d009646	Zm00001d005793
Zm00001d009646	Zm00001d005866
Zm00001d009646	Zm00001d006027
Zm00001d009646	Zm00001d006243
Zm00001d009646	Zm00001d006320
Zm00001d009646	Zm00001d006533
Zm00001d009646	Zm00001d006649
Zm00001d009646	Zm00001d006768
Zm00001d009646	Zm00001d007652
Zm00001d009646	Zm00001d007657
Zm00001d009646	Zm00001d007765
Zm00001d009646	Zm00001d008501
Zm00001d009646	Zm00001d008619
Zm00001d009646	Zm00001d008662
Zm00001d009646	Zm00001d008663
Zm00001d009646	Zm00001d008708
Zm00001d009646	Zm00001d009210
Zm00001d009646	Zm00001d009646
Zm00001d009646	Zm00001d009801
Zm00001d009646	Zm00001d010321
Zm00001d009646	Zm00001d011012
Zm00001d009646	Zm00001d011072
Zm00001d009646	Zm00001d011185
Zm00001d009646	Zm00001d011213
Zm00001d009646	Zm00001d011220
Zm00001d009646	Zm00001d011435
Zm00001d009646	Zm00001d011541
Zm00001d009646	Zm00001d011563
Zm00001d009646	Zm00001d011572
Zm00001d009646	Zm00001d011713
Zm00001d009646	Zm00001d011832
Zm00001d009646	Zm00001d011975
Zm00001d009646	Zm00001d012221
Zm00001d009646	Zm00001d012383
Zm00001d009646	Zm00001d012475
Zm00001d009646	Zm00001d012572
Zm00001d009646	Zm00001d012958
Zm00001d009646	Zm00001d013012
Zm00001d009646	Zm00001d013043
Zm00001d009646	Zm00001d013524
Zm00001d009646	Zm00001d013725
Zm00001d009646	Zm00001d013801
Zm00001d009646	Zm00001d014043
Zm00001d009646	Zm00001d014084
Zm00001d009646	Zm00001d014110
Zm00001d009646	Zm00001d014258
Zm00001d009646	Zm00001d014486
Zm00001d009646	Zm00001d014785
Zm00001d009646	Zm00001d014844
Zm00001d009646	Zm00001d014852
Zm00001d009646	Zm00001d014888
Zm00001d009646	Zm00001d015414
Zm00001d009646	Zm00001d015746
Zm00001d009646	Zm00001d015866
Zm00001d009646	Zm00001d015971
Zm00001d009646	Zm00001d016198
Zm00001d009646	Zm00001d016351
Zm00001d009646	Zm00001d016394
Zm00001d009646	Zm00001d016459
Zm00001d009646	Zm00001d016460
Zm00001d009646	Zm00001d016571
Zm00001d009646	Zm00001d016746
Zm00001d009646	Zm00001d017106
Zm00001d009646	Zm00001d017121
Zm00001d009646	Zm00001d017286
Zm00001d009646	Zm00001d017493
Zm00001d009646	Zm00001d018193
Zm00001d009646	Zm00001d018596
Zm00001d009646	Zm00001d018872
Zm00001d009646	Zm00001d018925
Zm00001d009646	Zm00001d018971
Zm00001d009646	Zm00001d019070
Zm00001d009646	Zm00001d019160
Zm00001d009646	Zm00001d019162
Zm00001d009646	Zm00001d019192
Zm00001d009646	Zm00001d019265
Zm00001d009646	Zm00001d019277
Zm00001d009646	Zm00001d020055
Zm00001d009646	Zm00001d020257
Zm00001d009646	Zm00001d020364
Zm00001d009646	Zm00001d020591
Zm00001d009646	Zm00001d020752
Zm00001d009646	Zm00001d020754
Zm00001d009646	Zm00001d020946
Zm00001d009646	Zm00001d020949
Zm00001d009646	Zm00001d020984
Zm00001d009646	Zm00001d021191
Zm00001d009646	Zm00001d021289
Zm00001d009646	Zm00001d022443
Zm00001d009646	Zm00001d022444
Zm00001d009646	Zm00001d022461
Zm00001d009646	Zm00001d022545
Zm00001d009646	Zm00001d023243
Zm00001d009646	Zm00001d023271
Zm00001d009646	Zm00001d023410
Zm00001d009646	Zm00001d023501
Zm00001d009646	Zm00001d023541
Zm00001d009646	Zm00001d023859
Zm00001d009646	Zm00001d023896
Zm00001d009646	Zm00001d024353
Zm00001d009646	Zm00001d024488
Zm00001d009646	Zm00001d024602
Zm00001d009646	Zm00001d024813
Zm00001d009646	Zm00001d024876
Zm00001d009646	Zm00001d025055
Zm00001d009646	Zm00001d025081
Zm00001d009646	Zm00001d025339
Zm00001d009646	Zm00001d025567
Zm00001d009646	Zm00001d025803
Zm00001d009646	Zm00001d025812
Zm00001d009646	Zm00001d025815
Zm00001d009646	Zm00001d025872
Zm00001d009646	Zm00001d025940
Zm00001d009646	Zm00001d026113
Zm00001d009646	Zm00001d026528
Zm00001d009646	Zm00001d026620
Zm00001d009646	Zm00001d027310
Zm00001d009646	Zm00001d027448
Zm00001d009646	Zm00001d027616
Zm00001d009646	Zm00001d027674
Zm00001d009646	Zm00001d027719
Zm00001d009646	Zm00001d027871
Zm00001d009646	Zm00001d028071
Zm00001d009646	Zm00001d028201
Zm00001d009646	Zm00001d028452
Zm00001d009646	Zm00001d028511
Zm00001d009646	Zm00001d029020
Zm00001d009646	Zm00001d029053
Zm00001d009646	Zm00001d029087
Zm00001d009646	Zm00001d029130
Zm00001d009646	Zm00001d029134
Zm00001d009646	Zm00001d029197
Zm00001d009646	Zm00001d029300
Zm00001d009646	Zm00001d029307
Zm00001d009646	Zm00001d029415
Zm00001d009646	Zm00001d029618
Zm00001d009646	Zm00001d029797
Zm00001d009646	Zm00001d029879
Zm00001d009646	Zm00001d029919
Zm00001d009646	Zm00001d030207
Zm00001d009646	Zm00001d030214
Zm00001d009646	Zm00001d030316
Zm00001d009646	Zm00001d030855
Zm00001d009646	Zm00001d031017
Zm00001d009646	Zm00001d031018
Zm00001d009646	Zm00001d032056
Zm00001d009646	Zm00001d032095
Zm00001d009646	Zm00001d032283
Zm00001d009646	Zm00001d032321
Zm00001d009646	Zm00001d032386
Zm00001d009646	Zm00001d032398
Zm00001d009646	Zm00001d032419
Zm00001d009646	Zm00001d032535
Zm00001d009646	Zm00001d032832
Zm00001d009646	Zm00001d033053
Zm00001d009646	Zm00001d033097
Zm00001d009646	Zm00001d033265
Zm00001d009646	Zm00001d033490
Zm00001d009646	Zm00001d033580
Zm00001d009646	Zm00001d033846
Zm00001d009646	Zm00001d033879
Zm00001d009646	Zm00001d033909
Zm00001d009646	Zm00001d034172
Zm00001d009646	Zm00001d034597
Zm00001d009646	Zm00001d034604
Zm00001d009646	Zm00001d035664
Zm00001d009646	Zm00001d035680
Zm00001d009646	Zm00001d035700
Zm00001d009646	Zm00001d035760
Zm00001d009646	Zm00001d035776
Zm00001d009646	Zm00001d036086
Zm00001d009646	Zm00001d036125
Zm00001d009646	Zm00001d036238
Zm00001d009646	Zm00001d036300
Zm00001d009646	Zm00001d036608
Zm00001d009646	Zm00001d036912
Zm00001d009646	Zm00001d037009
Zm00001d009646	Zm00001d037042
Zm00001d009646	Zm00001d037100
Zm00001d009646	Zm00001d037204
Zm00001d009646	Zm00001d037436
Zm00001d009646	Zm00001d037439
Zm00001d009646	Zm00001d037498
Zm00001d009646	Zm00001d037576
Zm00001d009646	Zm00001d037674
Zm00001d009646	Zm00001d037725
Zm00001d009646	Zm00001d037939
Zm00001d009646	Zm00001d037969
Zm00001d009646	Zm00001d038304
Zm00001d009646	Zm00001d038459
Zm00001d009646	Zm00001d038473
Zm00001d009646	Zm00001d038519
Zm00001d009646	Zm00001d038597
Zm00001d009646	Zm00001d038730
Zm00001d009646	Zm00001d039088
Zm00001d009646	Zm00001d039166
Zm00001d009646	Zm00001d039974
Zm00001d009646	Zm00001d039990
Zm00001d009646	Zm00001d040010
Zm00001d009646	Zm00001d040189
Zm00001d009646	Zm00001d040222
Zm00001d009646	Zm00001d040568
Zm00001d009646	Zm00001d040651
Zm00001d009646	Zm00001d040763
Zm00001d009646	Zm00001d041300
Zm00001d009646	Zm00001d041522
Zm00001d009646	Zm00001d041747
Zm00001d009646	Zm00001d041935
Zm00001d009646	Zm00001d042025
Zm00001d009646	Zm00001d042288
Zm00001d009646	Zm00001d042504
Zm00001d009646	Zm00001d042779
Zm00001d009646	Zm00001d042822
Zm00001d009646	Zm00001d042920
Zm00001d009646	Zm00001d043014
Zm00001d009646	Zm00001d043131
Zm00001d009646	Zm00001d043564
Zm00001d009646	Zm00001d043574
Zm00001d009646	Zm00001d043704
Zm00001d009646	Zm00001d044129
Zm00001d009646	Zm00001d044225
Zm00001d009646	Zm00001d044386
Zm00001d009646	Zm00001d044747
Zm00001d009646	Zm00001d044754
Zm00001d009646	Zm00001d045042
Zm00001d009646	Zm00001d045212
Zm00001d009646	Zm00001d045261
Zm00001d009646	Zm00001d045390
Zm00001d009646	Zm00001d045391
Zm00001d009646	Zm00001d045461
Zm00001d009646	Zm00001d045581
Zm00001d009646	Zm00001d045968
Zm00001d009646	Zm00001d046246
Zm00001d009646	Zm00001d046558
Zm00001d009646	Zm00001d046649
Zm00001d009646	Zm00001d046651
Zm00001d009646	Zm00001d046711
Zm00001d009646	Zm00001d046891
Zm00001d009646	Zm00001d047066
Zm00001d009646	Zm00001d047362
Zm00001d009646	Zm00001d047374
Zm00001d009646	Zm00001d047420
Zm00001d009646	Zm00001d047489
Zm00001d009646	Zm00001d047542
Zm00001d009646	Zm00001d048085
Zm00001d009646	Zm00001d048210
Zm00001d009646	Zm00001d048506
Zm00001d009646	Zm00001d048520
Zm00001d009646	Zm00001d048806
Zm00001d009646	Zm00001d048809
Zm00001d009646	Zm00001d048810
Zm00001d009646	Zm00001d048813
Zm00001d009646	Zm00001d048848
Zm00001d009646	Zm00001d048849
Zm00001d009646	Zm00001d048850
Zm00001d009646	Zm00001d048959
Zm00001d009646	Zm00001d049008
Zm00001d009646	Zm00001d049099
Zm00001d009646	Zm00001d049137
Zm00001d009646	Zm00001d049243
Zm00001d009646	Zm00001d049476
Zm00001d009646	Zm00001d049558
Zm00001d009646	Zm00001d049592
Zm00001d009646	Zm00001d049688
Zm00001d009646	Zm00001d049753
Zm00001d009646	Zm00001d050093
Zm00001d009646	Zm00001d050242
Zm00001d009646	Zm00001d051103
Zm00001d009646	Zm00001d051316
Zm00001d009646	Zm00001d051371
Zm00001d009646	Zm00001d051435
Zm00001d009646	Zm00001d051563
Zm00001d009646	Zm00001d051681
Zm00001d009646	Zm00001d052892
Zm00001d009646	Zm00001d052983
Zm00001d009646	Zm00001d053212
Zm00001d009646	Zm00001d053350
Zm00001d009646	Zm00001d053639
Zm00001d009646	Zm00001d053685
Zm00001d009646	Zm00001d053923
Zm00001d012419	Zm00001d000002
Zm00001d012419	Zm00001d000181
Zm00001d012419	Zm00001d001765
Zm00001d012419	Zm00001d001838
Zm00001d012419	Zm00001d001852
Zm00001d012419	Zm00001d001913
Zm00001d012419	Zm00001d002128
Zm00001d012419	Zm00001d002260
Zm00001d012419	Zm00001d002485
Zm00001d012419	Zm00001d002556
Zm00001d012419	Zm00001d002663
Zm00001d012419	Zm00001d002824
Zm00001d012419	Zm00001d002874
Zm00001d012419	Zm00001d002960
Zm00001d012419	Zm00001d003188
Zm00001d012419	Zm00001d003408
Zm00001d012419	Zm00001d003923
Zm00001d012419	Zm00001d004438
Zm00001d012419	Zm00001d005230
Zm00001d012419	Zm00001d005579
Zm00001d012419	Zm00001d005636
Zm00001d012419	Zm00001d005645
Zm00001d012419	Zm00001d006027
Zm00001d012419	Zm00001d006220
Zm00001d012419	Zm00001d006243
Zm00001d012419	Zm00001d006298
Zm00001d012419	Zm00001d006319
Zm00001d012419	Zm00001d006533
Zm00001d012419	Zm00001d006699
Zm00001d012419	Zm00001d006768
Zm00001d012419	Zm00001d007153
Zm00001d012419	Zm00001d007169
Zm00001d012419	Zm00001d007299
Zm00001d012419	Zm00001d007382
Zm00001d012419	Zm00001d007652
Zm00001d012419	Zm00001d007657
Zm00001d012419	Zm00001d008567
Zm00001d012419	Zm00001d008619
Zm00001d012419	Zm00001d008624
Zm00001d012419	Zm00001d008825
Zm00001d012419	Zm00001d009063
Zm00001d012419	Zm00001d009161
Zm00001d012419	Zm00001d009292
Zm00001d012419	Zm00001d009431
Zm00001d012419	Zm00001d009638
Zm00001d012419	Zm00001d009646
Zm00001d012419	Zm00001d009801
Zm00001d012419	Zm00001d010025
Zm00001d012419	Zm00001d010157
Zm00001d012419	Zm00001d010159
Zm00001d012419	Zm00001d010183
Zm00001d012419	Zm00001d010279
Zm00001d012419	Zm00001d010321
Zm00001d012419	Zm00001d010371
Zm00001d012419	Zm00001d010404
Zm00001d012419	Zm00001d011012
Zm00001d012419	Zm00001d011072
Zm00001d012419	Zm00001d011185
Zm00001d012419	Zm00001d011213
Zm00001d012419	Zm00001d011220
Zm00001d012419	Zm00001d011435
Zm00001d012419	Zm00001d011536
Zm00001d012419	Zm00001d011759
Zm00001d012419	Zm00001d011975
Zm00001d012419	Zm00001d012234
Zm00001d012419	Zm00001d012383
Zm00001d012419	Zm00001d012419
Zm00001d012419	Zm00001d012426
Zm00001d012419	Zm00001d012475
Zm00001d012419	Zm00001d012577
Zm00001d012419	Zm00001d012663
Zm00001d012419	Zm00001d012958
Zm00001d012419	Zm00001d013012
Zm00001d012419	Zm00001d013524
Zm00001d012419	Zm00001d013620
Zm00001d012419	Zm00001d013725
Zm00001d012419	Zm00001d013801
Zm00001d012419	Zm00001d014043
Zm00001d012419	Zm00001d014110
Zm00001d012419	Zm00001d014249
Zm00001d012419	Zm00001d014520
Zm00001d012419	Zm00001d014775
Zm00001d012419	Zm00001d014785
Zm00001d012419	Zm00001d014844
Zm00001d012419	Zm00001d014852
Zm00001d012419	Zm00001d015490
Zm00001d012419	Zm00001d015844
Zm00001d012419	Zm00001d015866
Zm00001d012419	Zm00001d015971
Zm00001d012419	Zm00001d016351
Zm00001d012419	Zm00001d016394
Zm00001d012419	Zm00001d016571
Zm00001d012419	Zm00001d016651
Zm00001d012419	Zm00001d016741
Zm00001d012419	Zm00001d017031
Zm00001d012419	Zm00001d017106
Zm00001d012419	Zm00001d017280
Zm00001d012419	Zm00001d017286
Zm00001d012419	Zm00001d017427
Zm00001d012419	Zm00001d017493
Zm00001d012419	Zm00001d018199
Zm00001d012419	Zm00001d018727
Zm00001d012419	Zm00001d018872
Zm00001d012419	Zm00001d018881
Zm00001d012419	Zm00001d018925
Zm00001d012419	Zm00001d018971
Zm00001d012419	Zm00001d019070
Zm00001d012419	Zm00001d019094
Zm00001d012419	Zm00001d019155
Zm00001d012419	Zm00001d019162
Zm00001d012419	Zm00001d019192
Zm00001d012419	Zm00001d019265
Zm00001d012419	Zm00001d019277
Zm00001d012419	Zm00001d019576
Zm00001d012419	Zm00001d019671
Zm00001d012419	Zm00001d020055
Zm00001d012419	Zm00001d020364
Zm00001d012419	Zm00001d020591
Zm00001d012419	Zm00001d020680
Zm00001d012419	Zm00001d020752
Zm00001d012419	Zm00001d020984
Zm00001d012419	Zm00001d021191
Zm00001d012419	Zm00001d021611
Zm00001d012419	Zm00001d021843
Zm00001d012419	Zm00001d022104
Zm00001d012419	Zm00001d022443
Zm00001d012419	Zm00001d022444
Zm00001d012419	Zm00001d022545
Zm00001d012419	Zm00001d023452
Zm00001d012419	Zm00001d023501
Zm00001d012419	Zm00001d023540
Zm00001d012419	Zm00001d023541
Zm00001d012419	Zm00001d023718
Zm00001d012419	Zm00001d024353
Zm00001d012419	Zm00001d024488
Zm00001d012419	Zm00001d024711
Zm00001d012419	Zm00001d024813
Zm00001d012419	Zm00001d024908
Zm00001d012419	Zm00001d025055
Zm00001d012419	Zm00001d025081
Zm00001d012419	Zm00001d025241
Zm00001d012419	Zm00001d025300
Zm00001d012419	Zm00001d025567
Zm00001d012419	Zm00001d025684
Zm00001d012419	Zm00001d025815
Zm00001d012419	Zm00001d025886
Zm00001d012419	Zm00001d026132
Zm00001d012419	Zm00001d026277
Zm00001d012419	Zm00001d026390
Zm00001d012419	Zm00001d026528
Zm00001d012419	Zm00001d026618
Zm00001d012419	Zm00001d026671
Zm00001d012419	Zm00001d027448
Zm00001d012419	Zm00001d027461
Zm00001d012419	Zm00001d027500
Zm00001d012419	Zm00001d027674
Zm00001d012419	Zm00001d027682
Zm00001d012419	Zm00001d027871
Zm00001d012419	Zm00001d028071
Zm00001d012419	Zm00001d028125
Zm00001d012419	Zm00001d028339
Zm00001d012419	Zm00001d028543
Zm00001d012419	Zm00001d028726
Zm00001d012419	Zm00001d029087
Zm00001d012419	Zm00001d029134
Zm00001d012419	Zm00001d029197
Zm00001d012419	Zm00001d029512
Zm00001d012419	Zm00001d029618
Zm00001d012419	Zm00001d029879
Zm00001d012419	Zm00001d030214
Zm00001d012419	Zm00001d031017
Zm00001d012419	Zm00001d031532
Zm00001d012419	Zm00001d032057
Zm00001d012419	Zm00001d032095
Zm00001d012419	Zm00001d032178
Zm00001d012419	Zm00001d032339
Zm00001d012419	Zm00001d032386
Zm00001d012419	Zm00001d032901
Zm00001d012419	Zm00001d033048
Zm00001d012419	Zm00001d033053
Zm00001d012419	Zm00001d033075
Zm00001d012419	Zm00001d033490
Zm00001d012419	Zm00001d033505
Zm00001d012419	Zm00001d033580
Zm00001d012419	Zm00001d033682
Zm00001d012419	Zm00001d033840
Zm00001d012419	Zm00001d033846
Zm00001d012419	Zm00001d033879
Zm00001d012419	Zm00001d033968
Zm00001d012419	Zm00001d034074
Zm00001d012419	Zm00001d034172
Zm00001d012419	Zm00001d034244
Zm00001d012419	Zm00001d034487
Zm00001d012419	Zm00001d034573
Zm00001d012419	Zm00001d034662
Zm00001d012419	Zm00001d035153
Zm00001d012419	Zm00001d035154
Zm00001d012419	Zm00001d035169
Zm00001d012419	Zm00001d035288
Zm00001d012419	Zm00001d035700
Zm00001d012419	Zm00001d035776
Zm00001d012419	Zm00001d036073
Zm00001d012419	Zm00001d036086
Zm00001d012419	Zm00001d036125
Zm00001d012419	Zm00001d036300
Zm00001d012419	Zm00001d036403
Zm00001d012419	Zm00001d036450
Zm00001d012419	Zm00001d036547
Zm00001d012419	Zm00001d036551
Zm00001d012419	Zm00001d037009
Zm00001d012419	Zm00001d037042
Zm00001d012419	Zm00001d037220
Zm00001d012419	Zm00001d037270
Zm00001d012419	Zm00001d037439
Zm00001d012419	Zm00001d037529
Zm00001d012419	Zm00001d037576
Zm00001d012419	Zm00001d037606
Zm00001d012419	Zm00001d037674
Zm00001d012419	Zm00001d037939
Zm00001d012419	Zm00001d038202
Zm00001d012419	Zm00001d038304
Zm00001d012419	Zm00001d038519
Zm00001d012419	Zm00001d038921
Zm00001d012419	Zm00001d038965
Zm00001d012419	Zm00001d039001
Zm00001d012419	Zm00001d039066
Zm00001d012419	Zm00001d039166
Zm00001d012419	Zm00001d039250
Zm00001d012419	Zm00001d039520
Zm00001d012419	Zm00001d039990
Zm00001d012419	Zm00001d040189
Zm00001d012419	Zm00001d040197
Zm00001d012419	Zm00001d040568
Zm00001d012419	Zm00001d040651
Zm00001d012419	Zm00001d040763
Zm00001d012419	Zm00001d040980
Zm00001d012419	Zm00001d041522
Zm00001d012419	Zm00001d041600
Zm00001d012419	Zm00001d041726
Zm00001d012419	Zm00001d041935
Zm00001d012419	Zm00001d042025
Zm00001d012419	Zm00001d042256
Zm00001d012419	Zm00001d042263
Zm00001d012419	Zm00001d042288
Zm00001d012419	Zm00001d042472
Zm00001d012419	Zm00001d042504
Zm00001d012419	Zm00001d042613
Zm00001d012419	Zm00001d042779
Zm00001d012419	Zm00001d042846
Zm00001d012419	Zm00001d043014
Zm00001d012419	Zm00001d043131
Zm00001d012419	Zm00001d043382
Zm00001d012419	Zm00001d043418
Zm00001d012419	Zm00001d043564
Zm00001d012419	Zm00001d043704
Zm00001d012419	Zm00001d044386
Zm00001d012419	Zm00001d044747
Zm00001d012419	Zm00001d044754
Zm00001d012419	Zm00001d044986
Zm00001d012419	Zm00001d045042
Zm00001d012419	Zm00001d045261
Zm00001d012419	Zm00001d045390
Zm00001d012419	Zm00001d045391
Zm00001d012419	Zm00001d045392
Zm00001d012419	Zm00001d045572
Zm00001d012419	Zm00001d045581
Zm00001d012419	Zm00001d045629
Zm00001d012419	Zm00001d045937
Zm00001d012419	Zm00001d045968
Zm00001d012419	Zm00001d046055
Zm00001d012419	Zm00001d046479
Zm00001d012419	Zm00001d046649
Zm00001d012419	Zm00001d046651
Zm00001d012419	Zm00001d046711
Zm00001d012419	Zm00001d046891
Zm00001d012419	Zm00001d047125
Zm00001d012419	Zm00001d047373
Zm00001d012419	Zm00001d047790
Zm00001d012419	Zm00001d048085
Zm00001d012419	Zm00001d048162
Zm00001d012419	Zm00001d048246
Zm00001d012419	Zm00001d048520
Zm00001d012419	Zm00001d048806
Zm00001d012419	Zm00001d048807
Zm00001d012419	Zm00001d048808
Zm00001d012419	Zm00001d048809
Zm00001d012419	Zm00001d048810
Zm00001d012419	Zm00001d048812
Zm00001d012419	Zm00001d048816
Zm00001d012419	Zm00001d048818
Zm00001d012419	Zm00001d048848
Zm00001d012419	Zm00001d048849
Zm00001d012419	Zm00001d048850
Zm00001d012419	Zm00001d048851
Zm00001d012419	Zm00001d048852
Zm00001d012419	Zm00001d048904
Zm00001d012419	Zm00001d049008
Zm00001d012419	Zm00001d049099
Zm00001d012419	Zm00001d049137
Zm00001d012419	Zm00001d049558
Zm00001d012419	Zm00001d049561
Zm00001d012419	Zm00001d049592
Zm00001d012419	Zm00001d049608
Zm00001d012419	Zm00001d049753
Zm00001d012419	Zm00001d050093
Zm00001d012419	Zm00001d050532
Zm00001d012419	Zm00001d050669
Zm00001d012419	Zm00001d050815
Zm00001d012419	Zm00001d051316
Zm00001d012419	Zm00001d051635
Zm00001d012419	Zm00001d051681
Zm00001d012419	Zm00001d052333
Zm00001d012419	Zm00001d052407
Zm00001d012419	Zm00001d052953
Zm00001d012419	Zm00001d052983
Zm00001d012419	Zm00001d053213
Zm00001d012419	Zm00001d053580
Zm00001d012419	Zm00001d053639
Zm00001d012419	Zm00001d053735
Zm00001d012419	Zm00001d053923
Zm00001d013801	GRMZM5G867512
Zm00001d013801	GRMZM5G876913
Zm00001d013801	Zm00001d000009
Zm00001d013801	Zm00001d000021
Zm00001d013801	Zm00001d000128
Zm00001d013801	Zm00001d000181
Zm00001d013801	Zm00001d000256
Zm00001d013801	Zm00001d000418
Zm00001d013801	Zm00001d001838
Zm00001d013801	Zm00001d001852
Zm00001d013801	Zm00001d002057
Zm00001d013801	Zm00001d002128
Zm00001d013801	Zm00001d002359
Zm00001d013801	Zm00001d002556
Zm00001d013801	Zm00001d002654
Zm00001d013801	Zm00001d002661
Zm00001d013801	Zm00001d002874
Zm00001d013801	Zm00001d002960
Zm00001d013801	Zm00001d003106
Zm00001d013801	Zm00001d003188
Zm00001d013801	Zm00001d003398
Zm00001d013801	Zm00001d003408
Zm00001d013801	Zm00001d003515
Zm00001d013801	Zm00001d003554
Zm00001d013801	Zm00001d003600
Zm00001d013801	Zm00001d003677
Zm00001d013801	Zm00001d003929
Zm00001d013801	Zm00001d003983
Zm00001d013801	Zm00001d004172
Zm00001d013801	Zm00001d004412
Zm00001d013801	Zm00001d004438
Zm00001d013801	Zm00001d004667
Zm00001d013801	Zm00001d005230
Zm00001d013801	Zm00001d005645
Zm00001d013801	Zm00001d005793
Zm00001d013801	Zm00001d006027
Zm00001d013801	Zm00001d006220
Zm00001d013801	Zm00001d006243
Zm00001d013801	Zm00001d006298
Zm00001d013801	Zm00001d006306
Zm00001d013801	Zm00001d006342
Zm00001d013801	Zm00001d006533
Zm00001d013801	Zm00001d006699
Zm00001d013801	Zm00001d006768
Zm00001d013801	Zm00001d007153
Zm00001d013801	Zm00001d007382
Zm00001d013801	Zm00001d007765
Zm00001d013801	Zm00001d007930
Zm00001d013801	Zm00001d008403
Zm00001d013801	Zm00001d008567
Zm00001d013801	Zm00001d008651
Zm00001d013801	Zm00001d008825
Zm00001d013801	Zm00001d008898
Zm00001d013801	Zm00001d009063
Zm00001d013801	Zm00001d009118
Zm00001d013801	Zm00001d009210
Zm00001d013801	Zm00001d009292
Zm00001d013801	Zm00001d009646
Zm00001d013801	Zm00001d009948
Zm00001d013801	Zm00001d010025
Zm00001d013801	Zm00001d010031
Zm00001d013801	Zm00001d010157
Zm00001d013801	Zm00001d010170
Zm00001d013801	Zm00001d010279
Zm00001d013801	Zm00001d010321
Zm00001d013801	Zm00001d010371
Zm00001d013801	Zm00001d010404
Zm00001d013801	Zm00001d010720
Zm00001d013801	Zm00001d011012
Zm00001d013801	Zm00001d011072
Zm00001d013801	Zm00001d011185
Zm00001d013801	Zm00001d011193
Zm00001d013801	Zm00001d011213
Zm00001d013801	Zm00001d011242
Zm00001d013801	Zm00001d011463
Zm00001d013801	Zm00001d011534
Zm00001d013801	Zm00001d011563
Zm00001d013801	Zm00001d011713
Zm00001d013801	Zm00001d011832
Zm00001d013801	Zm00001d011975
Zm00001d013801	Zm00001d012221
Zm00001d013801	Zm00001d012234
Zm00001d013801	Zm00001d012383
Zm00001d013801	Zm00001d012419
Zm00001d013801	Zm00001d012475
Zm00001d013801	Zm00001d012572
Zm00001d013801	Zm00001d012577
Zm00001d013801	Zm00001d012663
Zm00001d013801	Zm00001d012770
Zm00001d013801	Zm00001d012958
Zm00001d013801	Zm00001d013012
Zm00001d013801	Zm00001d013524
Zm00001d013801	Zm00001d013725
Zm00001d013801	Zm00001d013801
Zm00001d013801	Zm00001d014043
Zm00001d013801	Zm00001d014084
Zm00001d013801	Zm00001d014110
Zm00001d013801	Zm00001d014249
Zm00001d013801	Zm00001d014258
Zm00001d013801	Zm00001d014520
Zm00001d013801	Zm00001d014785
Zm00001d013801	Zm00001d014852
Zm00001d013801	Zm00001d015088
Zm00001d013801	Zm00001d015091
Zm00001d013801	Zm00001d015094
Zm00001d013801	Zm00001d015490
Zm00001d013801	Zm00001d015746
Zm00001d013801	Zm00001d015773
Zm00001d013801	Zm00001d015866
Zm00001d013801	Zm00001d016198
Zm00001d013801	Zm00001d016351
Zm00001d013801	Zm00001d016394
Zm00001d013801	Zm00001d016459
Zm00001d013801	Zm00001d016460
Zm00001d013801	Zm00001d016505
Zm00001d013801	Zm00001d016559
Zm00001d013801	Zm00001d016572
Zm00001d013801	Zm00001d016738
Zm00001d013801	Zm00001d016741
Zm00001d013801	Zm00001d016746
Zm00001d013801	Zm00001d016811
Zm00001d013801	Zm00001d016934
Zm00001d013801	Zm00001d017031
Zm00001d013801	Zm00001d017106
Zm00001d013801	Zm00001d017121
Zm00001d013801	Zm00001d017168
Zm00001d013801	Zm00001d017427
Zm00001d013801	Zm00001d017493
Zm00001d013801	Zm00001d017838
Zm00001d013801	Zm00001d018616
Zm00001d013801	Zm00001d018727
Zm00001d013801	Zm00001d018792
Zm00001d013801	Zm00001d018881
Zm00001d013801	Zm00001d018925
Zm00001d013801	Zm00001d018971
Zm00001d013801	Zm00001d019070
Zm00001d013801	Zm00001d019094
Zm00001d013801	Zm00001d019155
Zm00001d013801	Zm00001d019160
Zm00001d013801	Zm00001d019162
Zm00001d013801	Zm00001d019265
Zm00001d013801	Zm00001d019277
Zm00001d013801	Zm00001d019306
Zm00001d013801	Zm00001d019342
Zm00001d013801	Zm00001d019376
Zm00001d013801	Zm00001d020055
Zm00001d013801	Zm00001d020101
Zm00001d013801	Zm00001d020364
Zm00001d013801	Zm00001d020591
Zm00001d013801	Zm00001d020592
Zm00001d013801	Zm00001d020752
Zm00001d013801	Zm00001d020769
Zm00001d013801	Zm00001d020888
Zm00001d013801	Zm00001d020984
Zm00001d013801	Zm00001d021136
Zm00001d013801	Zm00001d021191
Zm00001d013801	Zm00001d021289
Zm00001d013801	Zm00001d021312
Zm00001d013801	Zm00001d021611
Zm00001d013801	Zm00001d021843
Zm00001d013801	Zm00001d022081
Zm00001d013801	Zm00001d022104
Zm00001d013801	Zm00001d022125
Zm00001d013801	Zm00001d022225
Zm00001d013801	Zm00001d022443
Zm00001d013801	Zm00001d022444
Zm00001d013801	Zm00001d023452
Zm00001d013801	Zm00001d023501
Zm00001d013801	Zm00001d023540
Zm00001d013801	Zm00001d023541
Zm00001d013801	Zm00001d023552
Zm00001d013801	Zm00001d023580
Zm00001d013801	Zm00001d023718
Zm00001d013801	Zm00001d023859
Zm00001d013801	Zm00001d023868
Zm00001d013801	Zm00001d023896
Zm00001d013801	Zm00001d024353
Zm00001d013801	Zm00001d024488
Zm00001d013801	Zm00001d024648
Zm00001d013801	Zm00001d024876
Zm00001d013801	Zm00001d024959
Zm00001d013801	Zm00001d025055
Zm00001d013801	Zm00001d025081
Zm00001d013801	Zm00001d025339
Zm00001d013801	Zm00001d025567
Zm00001d013801	Zm00001d025684
Zm00001d013801	Zm00001d025803
Zm00001d013801	Zm00001d025815
Zm00001d013801	Zm00001d025862
Zm00001d013801	Zm00001d025872
Zm00001d013801	Zm00001d025886
Zm00001d013801	Zm00001d025893
Zm00001d013801	Zm00001d026277
Zm00001d013801	Zm00001d026390
Zm00001d013801	Zm00001d026467
Zm00001d013801	Zm00001d026618
Zm00001d013801	Zm00001d027302
Zm00001d013801	Zm00001d027310
Zm00001d013801	Zm00001d027500
Zm00001d013801	Zm00001d027587
Zm00001d013801	Zm00001d027674
Zm00001d013801	Zm00001d027682
Zm00001d013801	Zm00001d027719
Zm00001d013801	Zm00001d028071
Zm00001d013801	Zm00001d028218
Zm00001d013801	Zm00001d028375
Zm00001d013801	Zm00001d028543
Zm00001d013801	Zm00001d028701
Zm00001d013801	Zm00001d028726
Zm00001d013801	Zm00001d029020
Zm00001d013801	Zm00001d029134
Zm00001d013801	Zm00001d029197
Zm00001d013801	Zm00001d029512
Zm00001d013801	Zm00001d029618
Zm00001d013801	Zm00001d029797
Zm00001d013801	Zm00001d029879
Zm00001d013801	Zm00001d029919
Zm00001d013801	Zm00001d030214
Zm00001d013801	Zm00001d030855
Zm00001d013801	Zm00001d031017
Zm00001d013801	Zm00001d031081
Zm00001d013801	Zm00001d031149
Zm00001d013801	Zm00001d031587
Zm00001d013801	Zm00001d032056
Zm00001d013801	Zm00001d032321
Zm00001d013801	Zm00001d032386
Zm00001d013801	Zm00001d032419
Zm00001d013801	Zm00001d032535
Zm00001d013801	Zm00001d032603
Zm00001d013801	Zm00001d033048
Zm00001d013801	Zm00001d033053
Zm00001d013801	Zm00001d033075
Zm00001d013801	Zm00001d033108
Zm00001d013801	Zm00001d033228
Zm00001d013801	Zm00001d033489
Zm00001d013801	Zm00001d033490
Zm00001d013801	Zm00001d033580
Zm00001d013801	Zm00001d033824
Zm00001d013801	Zm00001d033879
Zm00001d013801	Zm00001d033937
Zm00001d013801	Zm00001d034074
Zm00001d013801	Zm00001d034573
Zm00001d013801	Zm00001d035153
Zm00001d013801	Zm00001d035288
Zm00001d013801	Zm00001d035558
Zm00001d013801	Zm00001d035681
Zm00001d013801	Zm00001d035700
Zm00001d013801	Zm00001d035760
Zm00001d013801	Zm00001d035776
Zm00001d013801	Zm00001d036073
Zm00001d013801	Zm00001d036086
Zm00001d013801	Zm00001d036125
Zm00001d013801	Zm00001d036403
Zm00001d013801	Zm00001d036425
Zm00001d013801	Zm00001d036450
Zm00001d013801	Zm00001d036551
Zm00001d013801	Zm00001d036608
Zm00001d013801	Zm00001d037042
Zm00001d013801	Zm00001d037209
Zm00001d013801	Zm00001d037277
Zm00001d013801	Zm00001d037278
Zm00001d013801	Zm00001d037307
Zm00001d013801	Zm00001d037343
Zm00001d013801	Zm00001d037439
Zm00001d013801	Zm00001d037498
Zm00001d013801	Zm00001d037529
Zm00001d013801	Zm00001d037565
Zm00001d013801	Zm00001d037674
Zm00001d013801	Zm00001d037725
Zm00001d013801	Zm00001d037727
Zm00001d013801	Zm00001d038075
Zm00001d013801	Zm00001d038202
Zm00001d013801	Zm00001d038519
Zm00001d013801	Zm00001d038597
Zm00001d013801	Zm00001d038823
Zm00001d013801	Zm00001d039066
Zm00001d013801	Zm00001d039087
Zm00001d013801	Zm00001d039088
Zm00001d013801	Zm00001d039520
Zm00001d013801	Zm00001d039534
Zm00001d013801	Zm00001d039845
Zm00001d013801	Zm00001d039865
Zm00001d013801	Zm00001d040189
Zm00001d013801	Zm00001d040222
Zm00001d013801	Zm00001d040375
Zm00001d013801	Zm00001d040568
Zm00001d013801	Zm00001d040651
Zm00001d013801	Zm00001d040980
Zm00001d013801	Zm00001d041300
Zm00001d013801	Zm00001d041436
Zm00001d013801	Zm00001d041522
Zm00001d013801	Zm00001d041600
Zm00001d013801	Zm00001d041726
Zm00001d013801	Zm00001d041935
Zm00001d013801	Zm00001d042011
Zm00001d013801	Zm00001d042025
Zm00001d013801	Zm00001d042256
Zm00001d013801	Zm00001d042263
Zm00001d013801	Zm00001d042284
Zm00001d013801	Zm00001d042288
Zm00001d013801	Zm00001d042444
Zm00001d013801	Zm00001d042478
Zm00001d013801	Zm00001d042504
Zm00001d013801	Zm00001d042613
Zm00001d013801	Zm00001d042779
Zm00001d013801	Zm00001d042822
Zm00001d013801	Zm00001d042846
Zm00001d013801	Zm00001d042920
Zm00001d013801	Zm00001d042959
Zm00001d013801	Zm00001d043014
Zm00001d013801	Zm00001d043059
Zm00001d013801	Zm00001d043131
Zm00001d013801	Zm00001d043382
Zm00001d013801	Zm00001d043418
Zm00001d013801	Zm00001d043574
Zm00001d013801	Zm00001d043704
Zm00001d013801	Zm00001d043715
Zm00001d013801	Zm00001d043716
Zm00001d013801	Zm00001d044129
Zm00001d013801	Zm00001d044231
Zm00001d013801	Zm00001d044386
Zm00001d013801	Zm00001d044607
Zm00001d013801	Zm00001d045042
Zm00001d013801	Zm00001d045106
Zm00001d013801	Zm00001d045212
Zm00001d013801	Zm00001d045340
Zm00001d013801	Zm00001d045390
Zm00001d013801	Zm00001d045461
Zm00001d013801	Zm00001d045462
Zm00001d013801	Zm00001d045581
Zm00001d013801	Zm00001d045968
Zm00001d013801	Zm00001d046055
Zm00001d013801	Zm00001d046558
Zm00001d013801	Zm00001d046649
Zm00001d013801	Zm00001d046651
Zm00001d013801	Zm00001d046713
Zm00001d013801	Zm00001d046891
Zm00001d013801	Zm00001d047066
Zm00001d013801	Zm00001d047362
Zm00001d013801	Zm00001d047373
Zm00001d013801	Zm00001d047542
Zm00001d013801	Zm00001d047790
Zm00001d013801	Zm00001d047879
Zm00001d013801	Zm00001d048319
Zm00001d013801	Zm00001d048520
Zm00001d013801	Zm00001d048649
Zm00001d013801	Zm00001d048689
Zm00001d013801	Zm00001d048807
Zm00001d013801	Zm00001d048808
Zm00001d013801	Zm00001d048809
Zm00001d013801	Zm00001d048813
Zm00001d013801	Zm00001d048816
Zm00001d013801	Zm00001d048817
Zm00001d013801	Zm00001d048847
Zm00001d013801	Zm00001d048848
Zm00001d013801	Zm00001d048849
Zm00001d013801	Zm00001d048851
Zm00001d013801	Zm00001d048948
Zm00001d013801	Zm00001d049008
Zm00001d013801	Zm00001d049099
Zm00001d013801	Zm00001d049243
Zm00001d013801	Zm00001d049476
Zm00001d013801	Zm00001d049558
Zm00001d013801	Zm00001d049561
Zm00001d013801	Zm00001d049592
Zm00001d013801	Zm00001d049688
Zm00001d013801	Zm00001d049753
Zm00001d013801	Zm00001d049769
Zm00001d013801	Zm00001d049798
Zm00001d013801	Zm00001d050021
Zm00001d013801	Zm00001d050577
Zm00001d013801	Zm00001d050606
Zm00001d013801	Zm00001d050669
Zm00001d013801	Zm00001d050815
Zm00001d013801	Zm00001d051316
Zm00001d013801	Zm00001d051435
Zm00001d013801	Zm00001d051635
Zm00001d013801	Zm00001d051681
Zm00001d013801	Zm00001d052273
Zm00001d013801	Zm00001d052333
Zm00001d013801	Zm00001d052493
Zm00001d013801	Zm00001d052701
Zm00001d013801	Zm00001d052953
Zm00001d013801	Zm00001d053212
Zm00001d013801	Zm00001d053639
Zm00001d013801	Zm00001d053784
Zm00001d018971	GRMZM5G836994
Zm00001d018971	GRMZM5G867512
Zm00001d018971	Zm00001d000002
Zm00001d018971	Zm00001d000009
Zm00001d018971	Zm00001d000021
Zm00001d018971	Zm00001d000128
Zm00001d018971	Zm00001d000256
Zm00001d018971	Zm00001d000418
Zm00001d018971	Zm00001d001838
Zm00001d018971	Zm00001d001852
Zm00001d018971	Zm00001d002067
Zm00001d018971	Zm00001d002260
Zm00001d018971	Zm00001d002654
Zm00001d018971	Zm00001d002661
Zm00001d018971	Zm00001d002960
Zm00001d018971	Zm00001d003066
Zm00001d018971	Zm00001d003086
Zm00001d018971	Zm00001d003190
Zm00001d018971	Zm00001d003408
Zm00001d018971	Zm00001d003515
Zm00001d018971	Zm00001d003600
Zm00001d018971	Zm00001d003677
Zm00001d018971	Zm00001d003983
Zm00001d018971	Zm00001d004870
Zm00001d018971	Zm00001d005154
Zm00001d018971	Zm00001d005230
Zm00001d018971	Zm00001d005276
Zm00001d018971	Zm00001d005579
Zm00001d018971	Zm00001d005666
Zm00001d018971	Zm00001d005793
Zm00001d018971	Zm00001d005866
Zm00001d018971	Zm00001d006027
Zm00001d018971	Zm00001d006157
Zm00001d018971	Zm00001d006220
Zm00001d018971	Zm00001d006306
Zm00001d018971	Zm00001d006320
Zm00001d018971	Zm00001d006342
Zm00001d018971	Zm00001d006750
Zm00001d018971	Zm00001d007153
Zm00001d018971	Zm00001d007169
Zm00001d018971	Zm00001d007382
Zm00001d018971	Zm00001d007388
Zm00001d018971	Zm00001d007652
Zm00001d018971	Zm00001d007657
Zm00001d018971	Zm00001d008403
Zm00001d018971	Zm00001d008651
Zm00001d018971	Zm00001d008663
Zm00001d018971	Zm00001d008825
Zm00001d018971	Zm00001d008898
Zm00001d018971	Zm00001d009118
Zm00001d018971	Zm00001d009161
Zm00001d018971	Zm00001d009638
Zm00001d018971	Zm00001d009646
Zm00001d018971	Zm00001d010025
Zm00001d018971	Zm00001d010031
Zm00001d018971	Zm00001d010157
Zm00001d018971	Zm00001d010183
Zm00001d018971	Zm00001d010279
Zm00001d018971	Zm00001d010321
Zm00001d018971	Zm00001d010371
Zm00001d018971	Zm00001d010588
Zm00001d018971	Zm00001d011012
Zm00001d018971	Zm00001d011155
Zm00001d018971	Zm00001d011220
Zm00001d018971	Zm00001d011395
Zm00001d018971	Zm00001d011759
Zm00001d018971	Zm00001d011832
Zm00001d018971	Zm00001d011975
Zm00001d018971	Zm00001d011994
Zm00001d018971	Zm00001d012137
Zm00001d018971	Zm00001d012198
Zm00001d018971	Zm00001d012220
Zm00001d018971	Zm00001d012221
Zm00001d018971	Zm00001d012234
Zm00001d018971	Zm00001d012361
Zm00001d018971	Zm00001d012383
Zm00001d018971	Zm00001d012419
Zm00001d018971	Zm00001d012475
Zm00001d018971	Zm00001d012572
Zm00001d018971	Zm00001d012663
Zm00001d018971	Zm00001d012672
Zm00001d018971	Zm00001d013043
Zm00001d018971	Zm00001d013128
Zm00001d018971	Zm00001d013466
Zm00001d018971	Zm00001d013594
Zm00001d018971	Zm00001d013659
Zm00001d018971	Zm00001d013725
Zm00001d018971	Zm00001d013746
Zm00001d018971	Zm00001d013801
Zm00001d018971	Zm00001d014043
Zm00001d018971	Zm00001d014084
Zm00001d018971	Zm00001d014110
Zm00001d018971	Zm00001d014249
Zm00001d018971	Zm00001d014258
Zm00001d018971	Zm00001d014309
Zm00001d018971	Zm00001d014486
Zm00001d018971	Zm00001d014520
Zm00001d018971	Zm00001d014844
Zm00001d018971	Zm00001d014852
Zm00001d018971	Zm00001d014888
Zm00001d018971	Zm00001d015088
Zm00001d018971	Zm00001d015414
Zm00001d018971	Zm00001d015844
Zm00001d018971	Zm00001d015866
Zm00001d018971	Zm00001d016351
Zm00001d018971	Zm00001d016394
Zm00001d018971	Zm00001d016459
Zm00001d018971	Zm00001d016505
Zm00001d018971	Zm00001d016571
Zm00001d018971	Zm00001d016572
Zm00001d018971	Zm00001d016741
Zm00001d018971	Zm00001d016746
Zm00001d018971	Zm00001d016934
Zm00001d018971	Zm00001d017106
Zm00001d018971	Zm00001d017121
Zm00001d018971	Zm00001d017169
Zm00001d018971	Zm00001d017181
Zm00001d018971	Zm00001d017280
Zm00001d018971	Zm00001d017286
Zm00001d018971	Zm00001d017838
Zm00001d018971	Zm00001d017917
Zm00001d018971	Zm00001d018148
Zm00001d018971	Zm00001d018152
Zm00001d018971	Zm00001d018193
Zm00001d018971	Zm00001d018199
Zm00001d018971	Zm00001d018642
Zm00001d018971	Zm00001d018771
Zm00001d018971	Zm00001d018792
Zm00001d018971	Zm00001d018925
Zm00001d018971	Zm00001d019092
Zm00001d018971	Zm00001d019094
Zm00001d018971	Zm00001d019155
Zm00001d018971	Zm00001d019156
Zm00001d018971	Zm00001d019160
Zm00001d018971	Zm00001d019162
Zm00001d018971	Zm00001d019277
Zm00001d018971	Zm00001d019342
Zm00001d018971	Zm00001d019576
Zm00001d018971	Zm00001d019813
Zm00001d018971	Zm00001d020055
Zm00001d018971	Zm00001d020101
Zm00001d018971	Zm00001d020175
Zm00001d018971	Zm00001d020364
Zm00001d018971	Zm00001d020591
Zm00001d018971	Zm00001d020592
Zm00001d018971	Zm00001d020680
Zm00001d018971	Zm00001d020752
Zm00001d018971	Zm00001d020888
Zm00001d018971	Zm00001d020946
Zm00001d018971	Zm00001d020949
Zm00001d018971	Zm00001d021191
Zm00001d018971	Zm00001d021289
Zm00001d018971	Zm00001d021446
Zm00001d018971	Zm00001d021536
Zm00001d018971	Zm00001d021611
Zm00001d018971	Zm00001d021901
Zm00001d018971	Zm00001d022125
Zm00001d018971	Zm00001d022378
Zm00001d018971	Zm00001d022443
Zm00001d018971	Zm00001d022444
Zm00001d018971	Zm00001d022461
Zm00001d018971	Zm00001d022494
Zm00001d018971	Zm00001d022545
Zm00001d018971	Zm00001d022594
Zm00001d018971	Zm00001d023452
Zm00001d018971	Zm00001d023501
Zm00001d018971	Zm00001d023552
Zm00001d018971	Zm00001d023859
Zm00001d018971	Zm00001d024353
Zm00001d018971	Zm00001d024711
Zm00001d018971	Zm00001d024876
Zm00001d018971	Zm00001d024959
Zm00001d018971	Zm00001d025055
Zm00001d018971	Zm00001d025081
Zm00001d018971	Zm00001d025300
Zm00001d018971	Zm00001d025567
Zm00001d018971	Zm00001d025672
Zm00001d018971	Zm00001d025803
Zm00001d018971	Zm00001d025862
Zm00001d018971	Zm00001d025886
Zm00001d018971	Zm00001d026113
Zm00001d018971	Zm00001d026132
Zm00001d018971	Zm00001d026500
Zm00001d018971	Zm00001d026519
Zm00001d018971	Zm00001d026522
Zm00001d018971	Zm00001d026618
Zm00001d018971	Zm00001d027302
Zm00001d018971	Zm00001d027310
Zm00001d018971	Zm00001d027587
Zm00001d018971	Zm00001d027674
Zm00001d018971	Zm00001d027719
Zm00001d018971	Zm00001d027871
Zm00001d018971	Zm00001d028568
Zm00001d018971	Zm00001d029087
Zm00001d018971	Zm00001d029307
Zm00001d018971	Zm00001d029415
Zm00001d018971	Zm00001d029512
Zm00001d018971	Zm00001d029618
Zm00001d018971	Zm00001d029797
Zm00001d018971	Zm00001d029841
Zm00001d018971	Zm00001d029879
Zm00001d018971	Zm00001d030214
Zm00001d018971	Zm00001d030316
Zm00001d018971	Zm00001d030855
Zm00001d018971	Zm00001d031024
Zm00001d018971	Zm00001d031249
Zm00001d018971	Zm00001d031532
Zm00001d018971	Zm00001d031587
Zm00001d018971	Zm00001d031975
Zm00001d018971	Zm00001d032057
Zm00001d018971	Zm00001d032095
Zm00001d018971	Zm00001d032321
Zm00001d018971	Zm00001d032339
Zm00001d018971	Zm00001d032386
Zm00001d018971	Zm00001d032398
Zm00001d018971	Zm00001d032419
Zm00001d018971	Zm00001d032455
Zm00001d018971	Zm00001d032472
Zm00001d018971	Zm00001d032509
Zm00001d018971	Zm00001d032832
Zm00001d018971	Zm00001d033053
Zm00001d018971	Zm00001d033075
Zm00001d018971	Zm00001d033092
Zm00001d018971	Zm00001d033097
Zm00001d018971	Zm00001d033108
Zm00001d018971	Zm00001d033228
Zm00001d018971	Zm00001d033265
Zm00001d018971	Zm00001d033489
Zm00001d018971	Zm00001d033490
Zm00001d018971	Zm00001d033580
Zm00001d018971	Zm00001d033840
Zm00001d018971	Zm00001d033879
Zm00001d018971	Zm00001d033937
Zm00001d018971	Zm00001d034487
Zm00001d018971	Zm00001d034573
Zm00001d018971	Zm00001d034597
Zm00001d018971	Zm00001d034604
Zm00001d018971	Zm00001d034662
Zm00001d018971	Zm00001d035621
Zm00001d018971	Zm00001d035664
Zm00001d018971	Zm00001d035680
Zm00001d018971	Zm00001d035700
Zm00001d018971	Zm00001d035760
Zm00001d018971	Zm00001d035776
Zm00001d018971	Zm00001d036086
Zm00001d018971	Zm00001d036125
Zm00001d018971	Zm00001d036300
Zm00001d018971	Zm00001d037009
Zm00001d018971	Zm00001d037270
Zm00001d018971	Zm00001d037307
Zm00001d018971	Zm00001d037436
Zm00001d018971	Zm00001d037439
Zm00001d018971	Zm00001d037498
Zm00001d018971	Zm00001d037565
Zm00001d018971	Zm00001d037576
Zm00001d018971	Zm00001d037606
Zm00001d018971	Zm00001d037674
Zm00001d018971	Zm00001d037727
Zm00001d018971	Zm00001d037969
Zm00001d018971	Zm00001d038075
Zm00001d018971	Zm00001d038202
Zm00001d018971	Zm00001d038519
Zm00001d018971	Zm00001d038597
Zm00001d018971	Zm00001d039001
Zm00001d018971	Zm00001d039087
Zm00001d018971	Zm00001d039088
Zm00001d018971	Zm00001d039091
Zm00001d018971	Zm00001d039166
Zm00001d018971	Zm00001d039990
Zm00001d018971	Zm00001d040010
Zm00001d018971	Zm00001d040189
Zm00001d018971	Zm00001d040197
Zm00001d018971	Zm00001d040568
Zm00001d018971	Zm00001d040651
Zm00001d018971	Zm00001d040763
Zm00001d018971	Zm00001d040980
Zm00001d018971	Zm00001d041300
Zm00001d018971	Zm00001d041522
Zm00001d018971	Zm00001d041596
Zm00001d018971	Zm00001d041726
Zm00001d018971	Zm00001d041747
Zm00001d018971	Zm00001d041838
Zm00001d018971	Zm00001d041935
Zm00001d018971	Zm00001d042025
Zm00001d018971	Zm00001d042444
Zm00001d018971	Zm00001d042504
Zm00001d018971	Zm00001d042613
Zm00001d018971	Zm00001d042646
Zm00001d018971	Zm00001d042779
Zm00001d018971	Zm00001d042822
Zm00001d018971	Zm00001d042846
Zm00001d018971	Zm00001d042920
Zm00001d018971	Zm00001d042944
Zm00001d018971	Zm00001d043014
Zm00001d018971	Zm00001d043059
Zm00001d018971	Zm00001d043086
Zm00001d018971	Zm00001d043131
Zm00001d018971	Zm00001d043382
Zm00001d018971	Zm00001d043390
Zm00001d018971	Zm00001d043628
Zm00001d018971	Zm00001d043704
Zm00001d018971	Zm00001d044054
Zm00001d018971	Zm00001d044225
Zm00001d018971	Zm00001d044386
Zm00001d018971	Zm00001d044391
Zm00001d018971	Zm00001d044498
Zm00001d018971	Zm00001d044607
Zm00001d018971	Zm00001d044754
Zm00001d018971	Zm00001d045212
Zm00001d018971	Zm00001d045261
Zm00001d018971	Zm00001d045348
Zm00001d018971	Zm00001d045390
Zm00001d018971	Zm00001d045391
Zm00001d018971	Zm00001d045392
Zm00001d018971	Zm00001d045412
Zm00001d018971	Zm00001d045431
Zm00001d018971	Zm00001d045462
Zm00001d018971	Zm00001d045968
Zm00001d018971	Zm00001d046479
Zm00001d018971	Zm00001d046649
Zm00001d018971	Zm00001d046651
Zm00001d018971	Zm00001d046711
Zm00001d018971	Zm00001d046891
Zm00001d018971	Zm00001d047066
Zm00001d018971	Zm00001d047261
Zm00001d018971	Zm00001d047466
Zm00001d018971	Zm00001d047489
Zm00001d018971	Zm00001d047542
Zm00001d018971	Zm00001d047790
Zm00001d018971	Zm00001d048183
Zm00001d018971	Zm00001d048246
Zm00001d018971	Zm00001d048492
Zm00001d018971	Zm00001d048520
Zm00001d018971	Zm00001d048546
Zm00001d018971	Zm00001d048689
Zm00001d018971	Zm00001d048806
Zm00001d018971	Zm00001d048808
Zm00001d018971	Zm00001d048809
Zm00001d018971	Zm00001d048810
Zm00001d018971	Zm00001d048812
Zm00001d018971	Zm00001d048813
Zm00001d018971	Zm00001d048816
Zm00001d018971	Zm00001d048817
Zm00001d018971	Zm00001d048818
Zm00001d018971	Zm00001d048847
Zm00001d018971	Zm00001d048848
Zm00001d018971	Zm00001d048849
Zm00001d018971	Zm00001d048851
Zm00001d018971	Zm00001d048852
Zm00001d018971	Zm00001d048959
Zm00001d018971	Zm00001d049243
Zm00001d018971	Zm00001d049297
Zm00001d018971	Zm00001d049476
Zm00001d018971	Zm00001d049508
Zm00001d018971	Zm00001d049561
Zm00001d018971	Zm00001d049592
Zm00001d018971	Zm00001d049608
Zm00001d018971	Zm00001d049686
Zm00001d018971	Zm00001d049688
Zm00001d018971	Zm00001d049753
Zm00001d018971	Zm00001d049806
Zm00001d018971	Zm00001d050021
Zm00001d018971	Zm00001d050032
Zm00001d018971	Zm00001d050093
Zm00001d018971	Zm00001d050669
Zm00001d018971	Zm00001d051001
Zm00001d018971	Zm00001d051288
Zm00001d018971	Zm00001d051371
Zm00001d018971	Zm00001d051635
Zm00001d018971	Zm00001d051645
Zm00001d018971	Zm00001d051800
Zm00001d018971	Zm00001d052273
Zm00001d018971	Zm00001d052892
Zm00001d018971	Zm00001d052983
Zm00001d018971	Zm00001d053350
Zm00001d018971	Zm00001d053685
Zm00001d018971	Zm00001d053784
Zm00001d018971	Zm00001d053977
Zm00001d018971	Zm00001d054004
Zm00001d021191	GRMZM5G876913
Zm00001d021191	GRMZM5G889036
Zm00001d021191	Zm00001d000009
Zm00001d021191	Zm00001d000256
Zm00001d021191	Zm00001d001838
Zm00001d021191	Zm00001d001852
Zm00001d021191	Zm00001d002095
Zm00001d021191	Zm00001d002128
Zm00001d021191	Zm00001d002260
Zm00001d021191	Zm00001d002314
Zm00001d021191	Zm00001d002654
Zm00001d021191	Zm00001d002661
Zm00001d021191	Zm00001d002729
Zm00001d021191	Zm00001d002824
Zm00001d021191	Zm00001d002874
Zm00001d021191	Zm00001d003106
Zm00001d021191	Zm00001d003188
Zm00001d021191	Zm00001d003257
Zm00001d021191	Zm00001d003398
Zm00001d021191	Zm00001d003539
Zm00001d021191	Zm00001d003554
Zm00001d021191	Zm00001d003677
Zm00001d021191	Zm00001d003729
Zm00001d021191	Zm00001d003822
Zm00001d021191	Zm00001d003923
Zm00001d021191	Zm00001d003929
Zm00001d021191	Zm00001d004172
Zm00001d021191	Zm00001d004323
Zm00001d021191	Zm00001d004438
Zm00001d021191	Zm00001d004655
Zm00001d021191	Zm00001d004667
Zm00001d021191	Zm00001d004870
Zm00001d021191	Zm00001d005230
Zm00001d021191	Zm00001d005276
Zm00001d021191	Zm00001d005636
Zm00001d021191	Zm00001d005666
Zm00001d021191	Zm00001d005793
Zm00001d021191	Zm00001d005866
Zm00001d021191	Zm00001d006157
Zm00001d021191	Zm00001d006220
Zm00001d021191	Zm00001d006298
Zm00001d021191	Zm00001d006306
Zm00001d021191	Zm00001d006319
Zm00001d021191	Zm00001d006320
Zm00001d021191	Zm00001d006605
Zm00001d021191	Zm00001d006649
Zm00001d021191	Zm00001d006699
Zm00001d021191	Zm00001d006768
Zm00001d021191	Zm00001d007111
Zm00001d021191	Zm00001d007299
Zm00001d021191	Zm00001d007382
Zm00001d021191	Zm00001d007388
Zm00001d021191	Zm00001d007652
Zm00001d021191	Zm00001d007657
Zm00001d021191	Zm00001d008403
Zm00001d021191	Zm00001d008567
Zm00001d021191	Zm00001d008619
Zm00001d021191	Zm00001d008624
Zm00001d021191	Zm00001d008846
Zm00001d021191	Zm00001d008898
Zm00001d021191	Zm00001d009033
Zm00001d021191	Zm00001d009063
Zm00001d021191	Zm00001d009118
Zm00001d021191	Zm00001d009210
Zm00001d021191	Zm00001d009292
Zm00001d021191	Zm00001d009431
Zm00001d021191	Zm00001d009646
Zm00001d021191	Zm00001d009801
Zm00001d021191	Zm00001d009923
Zm00001d021191	Zm00001d010025
Zm00001d021191	Zm00001d010031
Zm00001d021191	Zm00001d010157
Zm00001d021191	Zm00001d010183
Zm00001d021191	Zm00001d010279
Zm00001d021191	Zm00001d010321
Zm00001d021191	Zm00001d010371
Zm00001d021191	Zm00001d010588
Zm00001d021191	Zm00001d011072
Zm00001d021191	Zm00001d011185
Zm00001d021191	Zm00001d011213
Zm00001d021191	Zm00001d011243
Zm00001d021191	Zm00001d011395
Zm00001d021191	Zm00001d011435
Zm00001d021191	Zm00001d011563
Zm00001d021191	Zm00001d011572
Zm00001d021191	Zm00001d011832
Zm00001d021191	Zm00001d011975
Zm00001d021191	Zm00001d011994
Zm00001d021191	Zm00001d012198
Zm00001d021191	Zm00001d012221
Zm00001d021191	Zm00001d012234
Zm00001d021191	Zm00001d012383
Zm00001d021191	Zm00001d012475
Zm00001d021191	Zm00001d012572
Zm00001d021191	Zm00001d012577
Zm00001d021191	Zm00001d012754
Zm00001d021191	Zm00001d012770
Zm00001d021191	Zm00001d012958
Zm00001d021191	Zm00001d013466
Zm00001d021191	Zm00001d013620
Zm00001d021191	Zm00001d013725
Zm00001d021191	Zm00001d013801
Zm00001d021191	Zm00001d014084
Zm00001d021191	Zm00001d014110
Zm00001d021191	Zm00001d014249
Zm00001d021191	Zm00001d014486
Zm00001d021191	Zm00001d014520
Zm00001d021191	Zm00001d014775
Zm00001d021191	Zm00001d014785
Zm00001d021191	Zm00001d014844
Zm00001d021191	Zm00001d014852
Zm00001d021191	Zm00001d014888
Zm00001d021191	Zm00001d015031
Zm00001d021191	Zm00001d015088
Zm00001d021191	Zm00001d015490
Zm00001d021191	Zm00001d015746
Zm00001d021191	Zm00001d015773
Zm00001d021191	Zm00001d015844
Zm00001d021191	Zm00001d015866
Zm00001d021191	Zm00001d015912
Zm00001d021191	Zm00001d016198
Zm00001d021191	Zm00001d016305
Zm00001d021191	Zm00001d016351
Zm00001d021191	Zm00001d016394
Zm00001d021191	Zm00001d016459
Zm00001d021191	Zm00001d016460
Zm00001d021191	Zm00001d016505
Zm00001d021191	Zm00001d016571
Zm00001d021191	Zm00001d016572
Zm00001d021191	Zm00001d016684
Zm00001d021191	Zm00001d016738
Zm00001d021191	Zm00001d016741
Zm00001d021191	Zm00001d016746
Zm00001d021191	Zm00001d016811
Zm00001d021191	Zm00001d016934
Zm00001d021191	Zm00001d017028
Zm00001d021191	Zm00001d017031
Zm00001d021191	Zm00001d017106
Zm00001d021191	Zm00001d017121
Zm00001d021191	Zm00001d017168
Zm00001d021191	Zm00001d017280
Zm00001d021191	Zm00001d017285
Zm00001d021191	Zm00001d017286
Zm00001d021191	Zm00001d017427
Zm00001d021191	Zm00001d017917
Zm00001d021191	Zm00001d018148
Zm00001d021191	Zm00001d018193
Zm00001d021191	Zm00001d018199
Zm00001d021191	Zm00001d018233
Zm00001d021191	Zm00001d018771
Zm00001d021191	Zm00001d018792
Zm00001d021191	Zm00001d018872
Zm00001d021191	Zm00001d018925
Zm00001d021191	Zm00001d018971
Zm00001d021191	Zm00001d019092
Zm00001d021191	Zm00001d019155
Zm00001d021191	Zm00001d019160
Zm00001d021191	Zm00001d019162
Zm00001d021191	Zm00001d019192
Zm00001d021191	Zm00001d019277
Zm00001d021191	Zm00001d019306
Zm00001d021191	Zm00001d019376
Zm00001d021191	Zm00001d020101
Zm00001d021191	Zm00001d020592
Zm00001d021191	Zm00001d020752
Zm00001d021191	Zm00001d020769
Zm00001d021191	Zm00001d020911
Zm00001d021191	Zm00001d020935
Zm00001d021191	Zm00001d020984
Zm00001d021191	Zm00001d021149
Zm00001d021191	Zm00001d021191
Zm00001d021191	Zm00001d021289
Zm00001d021191	Zm00001d021446
Zm00001d021191	Zm00001d021611
Zm00001d021191	Zm00001d021843
Zm00001d021191	Zm00001d022104
Zm00001d021191	Zm00001d022125
Zm00001d021191	Zm00001d022379
Zm00001d021191	Zm00001d022407
Zm00001d021191	Zm00001d022443
Zm00001d021191	Zm00001d022444
Zm00001d021191	Zm00001d022461
Zm00001d021191	Zm00001d022545
Zm00001d021191	Zm00001d022618
Zm00001d021191	Zm00001d023271
Zm00001d021191	Zm00001d023410
Zm00001d021191	Zm00001d023452
Zm00001d021191	Zm00001d023501
Zm00001d021191	Zm00001d023540
Zm00001d021191	Zm00001d023541
Zm00001d021191	Zm00001d023552
Zm00001d021191	Zm00001d023580
Zm00001d021191	Zm00001d023718
Zm00001d021191	Zm00001d023802
Zm00001d021191	Zm00001d023859
Zm00001d021191	Zm00001d023868
Zm00001d021191	Zm00001d024353
Zm00001d021191	Zm00001d024488
Zm00001d021191	Zm00001d024602
Zm00001d021191	Zm00001d024711
Zm00001d021191	Zm00001d024813
Zm00001d021191	Zm00001d024876
Zm00001d021191	Zm00001d024958
Zm00001d021191	Zm00001d024959
Zm00001d021191	Zm00001d025241
Zm00001d021191	Zm00001d025300
Zm00001d021191	Zm00001d025339
Zm00001d021191	Zm00001d025672
Zm00001d021191	Zm00001d025684
Zm00001d021191	Zm00001d025692
Zm00001d021191	Zm00001d025803
Zm00001d021191	Zm00001d025815
Zm00001d021191	Zm00001d025862
Zm00001d021191	Zm00001d025886
Zm00001d021191	Zm00001d025893
Zm00001d021191	Zm00001d026390
Zm00001d021191	Zm00001d026467
Zm00001d021191	Zm00001d026519
Zm00001d021191	Zm00001d026620
Zm00001d021191	Zm00001d027236
Zm00001d021191	Zm00001d027302
Zm00001d021191	Zm00001d027310
Zm00001d021191	Zm00001d027448
Zm00001d021191	Zm00001d027461
Zm00001d021191	Zm00001d027514
Zm00001d021191	Zm00001d027587
Zm00001d021191	Zm00001d027674
Zm00001d021191	Zm00001d027719
Zm00001d021191	Zm00001d027924
Zm00001d021191	Zm00001d028071
Zm00001d021191	Zm00001d028125
Zm00001d021191	Zm00001d028452
Zm00001d021191	Zm00001d028511
Zm00001d021191	Zm00001d028541
Zm00001d021191	Zm00001d028726
Zm00001d021191	Zm00001d029130
Zm00001d021191	Zm00001d029134
Zm00001d021191	Zm00001d029197
Zm00001d021191	Zm00001d029300
Zm00001d021191	Zm00001d029307
Zm00001d021191	Zm00001d029512
Zm00001d021191	Zm00001d029618
Zm00001d021191	Zm00001d029879
Zm00001d021191	Zm00001d030214
Zm00001d021191	Zm00001d030316
Zm00001d021191	Zm00001d030329
Zm00001d021191	Zm00001d030364
Zm00001d021191	Zm00001d030855
Zm00001d021191	Zm00001d030984
Zm00001d021191	Zm00001d031017
Zm00001d021191	Zm00001d031024
Zm00001d021191	Zm00001d031026
Zm00001d021191	Zm00001d031081
Zm00001d021191	Zm00001d031149
Zm00001d021191	Zm00001d031501
Zm00001d021191	Zm00001d031539
Zm00001d021191	Zm00001d032056
Zm00001d021191	Zm00001d032057
Zm00001d021191	Zm00001d032095
Zm00001d021191	Zm00001d032146
Zm00001d021191	Zm00001d032283
Zm00001d021191	Zm00001d032339
Zm00001d021191	Zm00001d032386
Zm00001d021191	Zm00001d032398
Zm00001d021191	Zm00001d032535
Zm00001d021191	Zm00001d032603
Zm00001d021191	Zm00001d033035
Zm00001d021191	Zm00001d033048
Zm00001d021191	Zm00001d033053
Zm00001d021191	Zm00001d033075
Zm00001d021191	Zm00001d033108
Zm00001d021191	Zm00001d033265
Zm00001d021191	Zm00001d033489
Zm00001d021191	Zm00001d033490
Zm00001d021191	Zm00001d033580
Zm00001d021191	Zm00001d033840
Zm00001d021191	Zm00001d033846
Zm00001d021191	Zm00001d033879
Zm00001d021191	Zm00001d033937
Zm00001d021191	Zm00001d034074
Zm00001d021191	Zm00001d034597
Zm00001d021191	Zm00001d035153
Zm00001d021191	Zm00001d035154
Zm00001d021191	Zm00001d035664
Zm00001d021191	Zm00001d035681
Zm00001d021191	Zm00001d035700
Zm00001d021191	Zm00001d035760
Zm00001d021191	Zm00001d035812
Zm00001d021191	Zm00001d036086
Zm00001d021191	Zm00001d036125
Zm00001d021191	Zm00001d036410
Zm00001d021191	Zm00001d036450
Zm00001d021191	Zm00001d036608
Zm00001d021191	Zm00001d037009
Zm00001d021191	Zm00001d037042
Zm00001d021191	Zm00001d037204
Zm00001d021191	Zm00001d037234
Zm00001d021191	Zm00001d037270
Zm00001d021191	Zm00001d037343
Zm00001d021191	Zm00001d037436
Zm00001d021191	Zm00001d037498
Zm00001d021191	Zm00001d037529
Zm00001d021191	Zm00001d037565
Zm00001d021191	Zm00001d037576
Zm00001d021191	Zm00001d037727
Zm00001d021191	Zm00001d037969
Zm00001d021191	Zm00001d038202
Zm00001d021191	Zm00001d038597
Zm00001d021191	Zm00001d038730
Zm00001d021191	Zm00001d038921
Zm00001d021191	Zm00001d039001
Zm00001d021191	Zm00001d039091
Zm00001d021191	Zm00001d039158
Zm00001d021191	Zm00001d039512
Zm00001d021191	Zm00001d039865
Zm00001d021191	Zm00001d039974
Zm00001d021191	Zm00001d039990
Zm00001d021191	Zm00001d040010
Zm00001d021191	Zm00001d040057
Zm00001d021191	Zm00001d040189
Zm00001d021191	Zm00001d040375
Zm00001d021191	Zm00001d040568
Zm00001d021191	Zm00001d040651
Zm00001d021191	Zm00001d041300
Zm00001d021191	Zm00001d041596
Zm00001d021191	Zm00001d041726
Zm00001d021191	Zm00001d041838
Zm00001d021191	Zm00001d041935
Zm00001d021191	Zm00001d042011
Zm00001d021191	Zm00001d042025
Zm00001d021191	Zm00001d042142
Zm00001d021191	Zm00001d042256
Zm00001d021191	Zm00001d042263
Zm00001d021191	Zm00001d042288
Zm00001d021191	Zm00001d042442
Zm00001d021191	Zm00001d042504
Zm00001d021191	Zm00001d042613
Zm00001d021191	Zm00001d042779
Zm00001d021191	Zm00001d042846
Zm00001d021191	Zm00001d042920
Zm00001d021191	Zm00001d043086
Zm00001d021191	Zm00001d043131
Zm00001d021191	Zm00001d043390
Zm00001d021191	Zm00001d043564
Zm00001d021191	Zm00001d043574
Zm00001d021191	Zm00001d043610
Zm00001d021191	Zm00001d043628
Zm00001d021191	Zm00001d043704
Zm00001d021191	Zm00001d043716
Zm00001d021191	Zm00001d044129
Zm00001d021191	Zm00001d044231
Zm00001d021191	Zm00001d044386
Zm00001d021191	Zm00001d044498
Zm00001d021191	Zm00001d044607
Zm00001d021191	Zm00001d045042
Zm00001d021191	Zm00001d045106
Zm00001d021191	Zm00001d045212
Zm00001d021191	Zm00001d045261
Zm00001d021191	Zm00001d045340
Zm00001d021191	Zm00001d045391
Zm00001d021191	Zm00001d045431
Zm00001d021191	Zm00001d045461
Zm00001d021191	Zm00001d045462
Zm00001d021191	Zm00001d045466
Zm00001d021191	Zm00001d045907
Zm00001d021191	Zm00001d045937
Zm00001d021191	Zm00001d045968
Zm00001d021191	Zm00001d046055
Zm00001d021191	Zm00001d046119
Zm00001d021191	Zm00001d046479
Zm00001d021191	Zm00001d046558
Zm00001d021191	Zm00001d046641
Zm00001d021191	Zm00001d046651
Zm00001d021191	Zm00001d046711
Zm00001d021191	Zm00001d046713
Zm00001d021191	Zm00001d046891
Zm00001d021191	Zm00001d047066
Zm00001d021191	Zm00001d047125
Zm00001d021191	Zm00001d047489
Zm00001d021191	Zm00001d047542
Zm00001d021191	Zm00001d047790
Zm00001d021191	Zm00001d048085
Zm00001d021191	Zm00001d048174
Zm00001d021191	Zm00001d048183
Zm00001d021191	Zm00001d048292
Zm00001d021191	Zm00001d048492
Zm00001d021191	Zm00001d048520
Zm00001d021191	Zm00001d048649
Zm00001d021191	Zm00001d048689
Zm00001d021191	Zm00001d048806
Zm00001d021191	Zm00001d048808
Zm00001d021191	Zm00001d048809
Zm00001d021191	Zm00001d048810
Zm00001d021191	Zm00001d048812
Zm00001d021191	Zm00001d048813
Zm00001d021191	Zm00001d048816
Zm00001d021191	Zm00001d048817
Zm00001d021191	Zm00001d048818
Zm00001d021191	Zm00001d048848
Zm00001d021191	Zm00001d048849
Zm00001d021191	Zm00001d048850
Zm00001d021191	Zm00001d048851
Zm00001d021191	Zm00001d048852
Zm00001d021191	Zm00001d048904
Zm00001d021191	Zm00001d048927
Zm00001d021191	Zm00001d049008
Zm00001d021191	Zm00001d049243
Zm00001d021191	Zm00001d049297
Zm00001d021191	Zm00001d049476
Zm00001d021191	Zm00001d049508
Zm00001d021191	Zm00001d049561
Zm00001d021191	Zm00001d049608
Zm00001d021191	Zm00001d049688
Zm00001d021191	Zm00001d049753
Zm00001d021191	Zm00001d049769
Zm00001d021191	Zm00001d049806
Zm00001d021191	Zm00001d050021
Zm00001d021191	Zm00001d050032
Zm00001d021191	Zm00001d050093
Zm00001d021191	Zm00001d050532
Zm00001d021191	Zm00001d050577
Zm00001d021191	Zm00001d050606
Zm00001d021191	Zm00001d050669
Zm00001d021191	Zm00001d050741
Zm00001d021191	Zm00001d050815
Zm00001d021191	Zm00001d051001
Zm00001d021191	Zm00001d051103
Zm00001d021191	Zm00001d051316
Zm00001d021191	Zm00001d051371
Zm00001d021191	Zm00001d051595
Zm00001d021191	Zm00001d051681
Zm00001d021191	Zm00001d052025
Zm00001d021191	Zm00001d052333
Zm00001d021191	Zm00001d052407
Zm00001d021191	Zm00001d052701
Zm00001d021191	Zm00001d052953
Zm00001d021191	Zm00001d052983
Zm00001d021191	Zm00001d053251
Zm00001d021191	Zm00001d053350
Zm00001d021191	Zm00001d053580
Zm00001d021191	Zm00001d053639
Zm00001d021191	Zm00001d053977
Zm00001d022225	Zm00001d000256
Zm00001d022225	Zm00001d001996
Zm00001d022225	Zm00001d002128
Zm00001d022225	Zm00001d002359
Zm00001d022225	Zm00001d002556
Zm00001d022225	Zm00001d002824
Zm00001d022225	Zm00001d003257
Zm00001d022225	Zm00001d003398
Zm00001d022225	Zm00001d003408
Zm00001d022225	Zm00001d003515
Zm00001d022225	Zm00001d003677
Zm00001d022225	Zm00001d003923
Zm00001d022225	Zm00001d003929
Zm00001d022225	Zm00001d004357
Zm00001d022225	Zm00001d004667
Zm00001d022225	Zm00001d005230
Zm00001d022225	Zm00001d005579
Zm00001d022225	Zm00001d006027
Zm00001d022225	Zm00001d006157
Zm00001d022225	Zm00001d006220
Zm00001d022225	Zm00001d006306
Zm00001d022225	Zm00001d006699
Zm00001d022225	Zm00001d006854
Zm00001d022225	Zm00001d007111
Zm00001d022225	Zm00001d007657
Zm00001d022225	Zm00001d007765
Zm00001d022225	Zm00001d008619
Zm00001d022225	Zm00001d008825
Zm00001d022225	Zm00001d009118
Zm00001d022225	Zm00001d009161
Zm00001d022225	Zm00001d009431
Zm00001d022225	Zm00001d009638
Zm00001d022225	Zm00001d010321
Zm00001d022225	Zm00001d011435
Zm00001d022225	Zm00001d011565
Zm00001d022225	Zm00001d011713
Zm00001d022225	Zm00001d011975
Zm00001d022225	Zm00001d011994
Zm00001d022225	Zm00001d012234
Zm00001d022225	Zm00001d012383
Zm00001d022225	Zm00001d012572
Zm00001d022225	Zm00001d012577
Zm00001d022225	Zm00001d012979
Zm00001d022225	Zm00001d013052
Zm00001d022225	Zm00001d013053
Zm00001d022225	Zm00001d013725
Zm00001d022225	Zm00001d013801
Zm00001d022225	Zm00001d014043
Zm00001d022225	Zm00001d014110
Zm00001d022225	Zm00001d014159
Zm00001d022225	Zm00001d014249
Zm00001d022225	Zm00001d014785
Zm00001d022225	Zm00001d014844
Zm00001d022225	Zm00001d014852
Zm00001d022225	Zm00001d015844
Zm00001d022225	Zm00001d016394
Zm00001d022225	Zm00001d016746
Zm00001d022225	Zm00001d016811
Zm00001d022225	Zm00001d016934
Zm00001d022225	Zm00001d017028
Zm00001d022225	Zm00001d017204
Zm00001d022225	Zm00001d017286
Zm00001d022225	Zm00001d017876
Zm00001d022225	Zm00001d017917
Zm00001d022225	Zm00001d018193
Zm00001d022225	Zm00001d018372
Zm00001d022225	Zm00001d018642
Zm00001d022225	Zm00001d018925
Zm00001d022225	Zm00001d018971
Zm00001d022225	Zm00001d019160
Zm00001d022225	Zm00001d020101
Zm00001d022225	Zm00001d020364
Zm00001d022225	Zm00001d020444
Zm00001d022225	Zm00001d020572
Zm00001d022225	Zm00001d020754
Zm00001d022225	Zm00001d020769
Zm00001d022225	Zm00001d021901
Zm00001d022225	Zm00001d022225
Zm00001d022225	Zm00001d022273
Zm00001d022225	Zm00001d022379
Zm00001d022225	Zm00001d022407
Zm00001d022225	Zm00001d022444
Zm00001d022225	Zm00001d022545
Zm00001d022225	Zm00001d022570
Zm00001d022225	Zm00001d023501
Zm00001d022225	Zm00001d023580
Zm00001d022225	Zm00001d023859
Zm00001d022225	Zm00001d023868
Zm00001d022225	Zm00001d024109
Zm00001d022225	Zm00001d024353
Zm00001d022225	Zm00001d024631
Zm00001d022225	Zm00001d024876
Zm00001d022225	Zm00001d025300
Zm00001d022225	Zm00001d025339
Zm00001d022225	Zm00001d025684
Zm00001d022225	Zm00001d025862
Zm00001d022225	Zm00001d026113
Zm00001d022225	Zm00001d026277
Zm00001d022225	Zm00001d026519
Zm00001d022225	Zm00001d026671
Zm00001d022225	Zm00001d027236
Zm00001d022225	Zm00001d027587
Zm00001d022225	Zm00001d027673
Zm00001d022225	Zm00001d028125
Zm00001d022225	Zm00001d028201
Zm00001d022225	Zm00001d028511
Zm00001d022225	Zm00001d028541
Zm00001d022225	Zm00001d028543
Zm00001d022225	Zm00001d028568
Zm00001d022225	Zm00001d028726
Zm00001d022225	Zm00001d029033
Zm00001d022225	Zm00001d029197
Zm00001d022225	Zm00001d029300
Zm00001d022225	Zm00001d029512
Zm00001d022225	Zm00001d029879
Zm00001d022225	Zm00001d030214
Zm00001d022225	Zm00001d030855
Zm00001d022225	Zm00001d031081
Zm00001d022225	Zm00001d031981
Zm00001d022225	Zm00001d032178
Zm00001d022225	Zm00001d032283
Zm00001d022225	Zm00001d032386
Zm00001d022225	Zm00001d032455
Zm00001d022225	Zm00001d032901
Zm00001d022225	Zm00001d033053
Zm00001d022225	Zm00001d033075
Zm00001d022225	Zm00001d033092
Zm00001d022225	Zm00001d033360
Zm00001d022225	Zm00001d033489
Zm00001d022225	Zm00001d033490
Zm00001d022225	Zm00001d033846
Zm00001d022225	Zm00001d033879
Zm00001d022225	Zm00001d033928
Zm00001d022225	Zm00001d034172
Zm00001d022225	Zm00001d034487
Zm00001d022225	Zm00001d034597
Zm00001d022225	Zm00001d035664
Zm00001d022225	Zm00001d035681
Zm00001d022225	Zm00001d035760
Zm00001d022225	Zm00001d036073
Zm00001d022225	Zm00001d036125
Zm00001d022225	Zm00001d036300
Zm00001d022225	Zm00001d036551
Zm00001d022225	Zm00001d036735
Zm00001d022225	Zm00001d037234
Zm00001d022225	Zm00001d037246
Zm00001d022225	Zm00001d037277
Zm00001d022225	Zm00001d037307
Zm00001d022225	Zm00001d037436
Zm00001d022225	Zm00001d037498
Zm00001d022225	Zm00001d037606
Zm00001d022225	Zm00001d037674
Zm00001d022225	Zm00001d037939
Zm00001d022225	Zm00001d037969
Zm00001d022225	Zm00001d038597
Zm00001d022225	Zm00001d038730
Zm00001d022225	Zm00001d039377
Zm00001d022225	Zm00001d039458
Zm00001d022225	Zm00001d039520
Zm00001d022225	Zm00001d039537
Zm00001d022225	Zm00001d039974
Zm00001d022225	Zm00001d040189
Zm00001d022225	Zm00001d040197
Zm00001d022225	Zm00001d040375
Zm00001d022225	Zm00001d041436
Zm00001d022225	Zm00001d041522
Zm00001d022225	Zm00001d041596
Zm00001d022225	Zm00001d041726
Zm00001d022225	Zm00001d041935
Zm00001d022225	Zm00001d042256
Zm00001d022225	Zm00001d042263
Zm00001d022225	Zm00001d042284
Zm00001d022225	Zm00001d042288
Zm00001d022225	Zm00001d042442
Zm00001d022225	Zm00001d042472
Zm00001d022225	Zm00001d042504
Zm00001d022225	Zm00001d042613
Zm00001d022225	Zm00001d042646
Zm00001d022225	Zm00001d042959
Zm00001d022225	Zm00001d043086
Zm00001d022225	Zm00001d043418
Zm00001d022225	Zm00001d043890
Zm00001d022225	Zm00001d044386
Zm00001d022225	Zm00001d044629
Zm00001d022225	Zm00001d044754
Zm00001d022225	Zm00001d045340
Zm00001d022225	Zm00001d045341
Zm00001d022225	Zm00001d045581
Zm00001d022225	Zm00001d045631
Zm00001d022225	Zm00001d046119
Zm00001d022225	Zm00001d046558
Zm00001d022225	Zm00001d046649
Zm00001d022225	Zm00001d046651
Zm00001d022225	Zm00001d046713
Zm00001d022225	Zm00001d047489
Zm00001d022225	Zm00001d047790
Zm00001d022225	Zm00001d047986
Zm00001d022225	Zm00001d048085
Zm00001d022225	Zm00001d048210
Zm00001d022225	Zm00001d048246
Zm00001d022225	Zm00001d048511
Zm00001d022225	Zm00001d048520
Zm00001d022225	Zm00001d048689
Zm00001d022225	Zm00001d048808
Zm00001d022225	Zm00001d048817
Zm00001d022225	Zm00001d048849
Zm00001d022225	Zm00001d048892
Zm00001d022225	Zm00001d048904
Zm00001d022225	Zm00001d049297
Zm00001d022225	Zm00001d049508
Zm00001d022225	Zm00001d049561
Zm00001d022225	Zm00001d049608
Zm00001d022225	Zm00001d049688
Zm00001d022225	Zm00001d049753
Zm00001d022225	Zm00001d050021
Zm00001d022225	Zm00001d050093
Zm00001d022225	Zm00001d050669
Zm00001d022225	Zm00001d051288
Zm00001d022225	Zm00001d051435
Zm00001d022225	Zm00001d051645
Zm00001d022225	Zm00001d052273
Zm00001d022225	Zm00001d052333
Zm00001d022225	Zm00001d052507
Zm00001d022225	Zm00001d052701
Zm00001d022225	Zm00001d052859
Zm00001d022225	Zm00001d052892
Zm00001d022225	Zm00001d053212
Zm00001d022225	Zm00001d053350
Zm00001d022225	Zm00001d053580
Zm00001d022225	Zm00001d053977
Zm00001d022461	GRMZM5G878344
Zm00001d022461	Zm00001d000021
Zm00001d022461	Zm00001d001838
Zm00001d022461	Zm00001d001961
Zm00001d022461	Zm00001d002122
Zm00001d022461	Zm00001d002128
Zm00001d022461	Zm00001d002359
Zm00001d022461	Zm00001d002874
Zm00001d022461	Zm00001d002960
Zm00001d022461	Zm00001d003106
Zm00001d022461	Zm00001d003288
Zm00001d022461	Zm00001d003408
Zm00001d022461	Zm00001d003515
Zm00001d022461	Zm00001d003729
Zm00001d022461	Zm00001d003822
Zm00001d022461	Zm00001d003929
Zm00001d022461	Zm00001d003983
Zm00001d022461	Zm00001d004119
Zm00001d022461	Zm00001d005645
Zm00001d022461	Zm00001d005666
Zm00001d022461	Zm00001d006027
Zm00001d022461	Zm00001d006157
Zm00001d022461	Zm00001d006319
Zm00001d022461	Zm00001d006533
Zm00001d022461	Zm00001d007657
Zm00001d022461	Zm00001d008567
Zm00001d022461	Zm00001d008619
Zm00001d022461	Zm00001d008846
Zm00001d022461	Zm00001d009033
Zm00001d022461	Zm00001d009118
Zm00001d022461	Zm00001d009161
Zm00001d022461	Zm00001d009292
Zm00001d022461	Zm00001d009638
Zm00001d022461	Zm00001d009659
Zm00001d022461	Zm00001d009923
Zm00001d022461	Zm00001d009958
Zm00001d022461	Zm00001d010157
Zm00001d022461	Zm00001d010170
Zm00001d022461	Zm00001d010404
Zm00001d022461	Zm00001d010584
Zm00001d022461	Zm00001d010588
Zm00001d022461	Zm00001d010720
Zm00001d022461	Zm00001d011012
Zm00001d022461	Zm00001d011072
Zm00001d022461	Zm00001d011193
Zm00001d022461	Zm00001d011242
Zm00001d022461	Zm00001d011435
Zm00001d022461	Zm00001d011463
Zm00001d022461	Zm00001d011495
Zm00001d022461	Zm00001d011534
Zm00001d022461	Zm00001d011536
Zm00001d022461	Zm00001d011563
Zm00001d022461	Zm00001d011565
Zm00001d022461	Zm00001d011832
Zm00001d022461	Zm00001d011975
Zm00001d022461	Zm00001d012221
Zm00001d022461	Zm00001d012383
Zm00001d022461	Zm00001d012419
Zm00001d022461	Zm00001d012475
Zm00001d022461	Zm00001d012572
Zm00001d022461	Zm00001d012577
Zm00001d022461	Zm00001d012604
Zm00001d022461	Zm00001d012663
Zm00001d022461	Zm00001d012958
Zm00001d022461	Zm00001d013620
Zm00001d022461	Zm00001d013659
Zm00001d022461	Zm00001d013801
Zm00001d022461	Zm00001d014043
Zm00001d022461	Zm00001d014110
Zm00001d022461	Zm00001d014258
Zm00001d022461	Zm00001d014520
Zm00001d022461	Zm00001d014844
Zm00001d022461	Zm00001d014852
Zm00001d022461	Zm00001d015490
Zm00001d022461	Zm00001d015912
Zm00001d022461	Zm00001d015971
Zm00001d022461	Zm00001d016351
Zm00001d022461	Zm00001d016460
Zm00001d022461	Zm00001d016572
Zm00001d022461	Zm00001d016811
Zm00001d022461	Zm00001d017031
Zm00001d022461	Zm00001d017121
Zm00001d022461	Zm00001d017306
Zm00001d022461	Zm00001d017427
Zm00001d022461	Zm00001d017493
Zm00001d022461	Zm00001d017583
Zm00001d022461	Zm00001d017876
Zm00001d022461	Zm00001d018596
Zm00001d022461	Zm00001d018925
Zm00001d022461	Zm00001d019092
Zm00001d022461	Zm00001d019155
Zm00001d022461	Zm00001d019162
Zm00001d022461	Zm00001d019192
Zm00001d022461	Zm00001d019243
Zm00001d022461	Zm00001d019249
Zm00001d022461	Zm00001d019265
Zm00001d022461	Zm00001d019277
Zm00001d022461	Zm00001d019576
Zm00001d022461	Zm00001d020364
Zm00001d022461	Zm00001d020591
Zm00001d022461	Zm00001d020592
Zm00001d022461	Zm00001d020752
Zm00001d022461	Zm00001d020888
Zm00001d022461	Zm00001d020984
Zm00001d022461	Zm00001d021536
Zm00001d022461	Zm00001d021772
Zm00001d022461	Zm00001d021843
Zm00001d022461	Zm00001d022104
Zm00001d022461	Zm00001d022225
Zm00001d022461	Zm00001d022444
Zm00001d022461	Zm00001d022461
Zm00001d022461	Zm00001d022494
Zm00001d022461	Zm00001d022545
Zm00001d022461	Zm00001d023243
Zm00001d022461	Zm00001d023271
Zm00001d022461	Zm00001d023501
Zm00001d022461	Zm00001d023580
Zm00001d022461	Zm00001d023859
Zm00001d022461	Zm00001d024488
Zm00001d022461	Zm00001d024813
Zm00001d022461	Zm00001d024908
Zm00001d022461	Zm00001d024958
Zm00001d022461	Zm00001d024959
Zm00001d022461	Zm00001d025081
Zm00001d022461	Zm00001d025241
Zm00001d022461	Zm00001d025672
Zm00001d022461	Zm00001d025684
Zm00001d022461	Zm00001d025872
Zm00001d022461	Zm00001d026113
Zm00001d022461	Zm00001d026127
Zm00001d022461	Zm00001d026132
Zm00001d022461	Zm00001d026277
Zm00001d022461	Zm00001d026390
Zm00001d022461	Zm00001d026439
Zm00001d022461	Zm00001d026500
Zm00001d022461	Zm00001d026620
Zm00001d022461	Zm00001d026671
Zm00001d022461	Zm00001d027302
Zm00001d022461	Zm00001d027310
Zm00001d022461	Zm00001d027448
Zm00001d022461	Zm00001d027461
Zm00001d022461	Zm00001d027514
Zm00001d022461	Zm00001d027587
Zm00001d022461	Zm00001d027616
Zm00001d022461	Zm00001d027674
Zm00001d022461	Zm00001d027719
Zm00001d022461	Zm00001d027924
Zm00001d022461	Zm00001d028071
Zm00001d022461	Zm00001d028511
Zm00001d022461	Zm00001d028726
Zm00001d022461	Zm00001d028951
Zm00001d022461	Zm00001d029130
Zm00001d022461	Zm00001d029300
Zm00001d022461	Zm00001d029415
Zm00001d022461	Zm00001d029512
Zm00001d022461	Zm00001d029618
Zm00001d022461	Zm00001d029879
Zm00001d022461	Zm00001d029917
Zm00001d022461	Zm00001d029919
Zm00001d022461	Zm00001d030207
Zm00001d022461	Zm00001d030316
Zm00001d022461	Zm00001d030364
Zm00001d022461	Zm00001d031017
Zm00001d022461	Zm00001d031539
Zm00001d022461	Zm00001d031587
Zm00001d022461	Zm00001d031981
Zm00001d022461	Zm00001d032095
Zm00001d022461	Zm00001d032419
Zm00001d022461	Zm00001d032742
Zm00001d022461	Zm00001d033048
Zm00001d022461	Zm00001d033053
Zm00001d022461	Zm00001d033489
Zm00001d022461	Zm00001d033505
Zm00001d022461	Zm00001d033877
Zm00001d022461	Zm00001d033937
Zm00001d022461	Zm00001d034244
Zm00001d022461	Zm00001d034445
Zm00001d022461	Zm00001d034597
Zm00001d022461	Zm00001d034954
Zm00001d022461	Zm00001d035149
Zm00001d022461	Zm00001d035680
Zm00001d022461	Zm00001d035760
Zm00001d022461	Zm00001d036073
Zm00001d022461	Zm00001d036125
Zm00001d022461	Zm00001d036450
Zm00001d022461	Zm00001d036551
Zm00001d022461	Zm00001d036836
Zm00001d022461	Zm00001d037042
Zm00001d022461	Zm00001d037204
Zm00001d022461	Zm00001d037277
Zm00001d022461	Zm00001d037278
Zm00001d022461	Zm00001d037307
Zm00001d022461	Zm00001d037436
Zm00001d022461	Zm00001d037498
Zm00001d022461	Zm00001d037565
Zm00001d022461	Zm00001d037576
Zm00001d022461	Zm00001d037674
Zm00001d022461	Zm00001d037725
Zm00001d022461	Zm00001d037969
Zm00001d022461	Zm00001d038045
Zm00001d022461	Zm00001d038137
Zm00001d022461	Zm00001d038202
Zm00001d022461	Zm00001d038597
Zm00001d022461	Zm00001d039087
Zm00001d022461	Zm00001d039088
Zm00001d022461	Zm00001d039377
Zm00001d022461	Zm00001d039520
Zm00001d022461	Zm00001d039845
Zm00001d022461	Zm00001d039974
Zm00001d022461	Zm00001d040010
Zm00001d022461	Zm00001d040057
Zm00001d022461	Zm00001d040189
Zm00001d022461	Zm00001d040375
Zm00001d022461	Zm00001d040568
Zm00001d022461	Zm00001d041315
Zm00001d022461	Zm00001d041596
Zm00001d022461	Zm00001d041747
Zm00001d022461	Zm00001d042263
Zm00001d022461	Zm00001d042348
Zm00001d022461	Zm00001d042478
Zm00001d022461	Zm00001d042613
Zm00001d022461	Zm00001d042651
Zm00001d022461	Zm00001d042779
Zm00001d022461	Zm00001d042822
Zm00001d022461	Zm00001d042920
Zm00001d022461	Zm00001d043014
Zm00001d022461	Zm00001d043086
Zm00001d022461	Zm00001d043131
Zm00001d022461	Zm00001d043390
Zm00001d022461	Zm00001d043418
Zm00001d022461	Zm00001d043628
Zm00001d022461	Zm00001d044039
Zm00001d022461	Zm00001d044225
Zm00001d022461	Zm00001d044231
Zm00001d022461	Zm00001d044386
Zm00001d022461	Zm00001d044607
Zm00001d022461	Zm00001d045390
Zm00001d022461	Zm00001d045391
Zm00001d022461	Zm00001d045461
Zm00001d022461	Zm00001d046055
Zm00001d022461	Zm00001d046246
Zm00001d022461	Zm00001d046558
Zm00001d022461	Zm00001d046649
Zm00001d022461	Zm00001d046711
Zm00001d022461	Zm00001d046713
Zm00001d022461	Zm00001d047066
Zm00001d022461	Zm00001d047420
Zm00001d022461	Zm00001d047466
Zm00001d022461	Zm00001d047858
Zm00001d022461	Zm00001d048162
Zm00001d022461	Zm00001d048183
Zm00001d022461	Zm00001d048337
Zm00001d022461	Zm00001d048492
Zm00001d022461	Zm00001d048649
Zm00001d022461	Zm00001d048806
Zm00001d022461	Zm00001d048813
Zm00001d022461	Zm00001d048817
Zm00001d022461	Zm00001d048847
Zm00001d022461	Zm00001d048848
Zm00001d022461	Zm00001d048849
Zm00001d022461	Zm00001d048851
Zm00001d022461	Zm00001d048904
Zm00001d022461	Zm00001d049008
Zm00001d022461	Zm00001d049208
Zm00001d022461	Zm00001d049243
Zm00001d022461	Zm00001d049561
Zm00001d022461	Zm00001d049608
Zm00001d022461	Zm00001d049719
Zm00001d022461	Zm00001d049753
Zm00001d022461	Zm00001d049769
Zm00001d022461	Zm00001d049798
Zm00001d022461	Zm00001d050032
Zm00001d022461	Zm00001d050093
Zm00001d022461	Zm00001d050606
Zm00001d022461	Zm00001d050815
Zm00001d022461	Zm00001d051316
Zm00001d022461	Zm00001d051435
Zm00001d022461	Zm00001d051595
Zm00001d022461	Zm00001d052273
Zm00001d022461	Zm00001d052675
Zm00001d022461	Zm00001d052983
Zm00001d022461	Zm00001d053146
Zm00001d022461	Zm00001d053212
Zm00001d022461	Zm00001d053580
Zm00001d022461	Zm00001d053735
Zm00001d022461	Zm00001d053784
Zm00001d023540	Zm00001d000009
Zm00001d023540	Zm00001d000418
Zm00001d023540	Zm00001d001793
Zm00001d023540	Zm00001d001838
Zm00001d023540	Zm00001d002260
Zm00001d023540	Zm00001d002556
Zm00001d023540	Zm00001d002661
Zm00001d023540	Zm00001d002874
Zm00001d023540	Zm00001d003066
Zm00001d023540	Zm00001d003188
Zm00001d023540	Zm00001d003408
Zm00001d023540	Zm00001d003929
Zm00001d023540	Zm00001d004655
Zm00001d023540	Zm00001d004870
Zm00001d023540	Zm00001d005154
Zm00001d023540	Zm00001d005230
Zm00001d023540	Zm00001d005666
Zm00001d023540	Zm00001d006157
Zm00001d023540	Zm00001d006298
Zm00001d023540	Zm00001d006306
Zm00001d023540	Zm00001d006649
Zm00001d023540	Zm00001d006699
Zm00001d023540	Zm00001d006768
Zm00001d023540	Zm00001d007299
Zm00001d023540	Zm00001d007652
Zm00001d023540	Zm00001d007657
Zm00001d023540	Zm00001d007765
Zm00001d023540	Zm00001d008403
Zm00001d023540	Zm00001d009292
Zm00001d023540	Zm00001d009923
Zm00001d023540	Zm00001d010031
Zm00001d023540	Zm00001d010183
Zm00001d023540	Zm00001d010279
Zm00001d023540	Zm00001d010321
Zm00001d023540	Zm00001d011012
Zm00001d023540	Zm00001d011072
Zm00001d023540	Zm00001d011213
Zm00001d023540	Zm00001d011463
Zm00001d023540	Zm00001d011563
Zm00001d023540	Zm00001d011832
Zm00001d023540	Zm00001d011975
Zm00001d023540	Zm00001d012234
Zm00001d023540	Zm00001d012419
Zm00001d023540	Zm00001d012475
Zm00001d023540	Zm00001d012613
Zm00001d023540	Zm00001d012663
Zm00001d023540	Zm00001d012754
Zm00001d023540	Zm00001d013053
Zm00001d023540	Zm00001d013466
Zm00001d023540	Zm00001d013524
Zm00001d023540	Zm00001d013594
Zm00001d023540	Zm00001d013659
Zm00001d023540	Zm00001d013725
Zm00001d023540	Zm00001d013801
Zm00001d023540	Zm00001d014043
Zm00001d023540	Zm00001d014110
Zm00001d023540	Zm00001d014249
Zm00001d023540	Zm00001d014520
Zm00001d023540	Zm00001d014888
Zm00001d023540	Zm00001d015414
Zm00001d023540	Zm00001d015746
Zm00001d023540	Zm00001d015773
Zm00001d023540	Zm00001d015866
Zm00001d023540	Zm00001d015971
Zm00001d023540	Zm00001d016198
Zm00001d023540	Zm00001d016305
Zm00001d023540	Zm00001d016351
Zm00001d023540	Zm00001d016394
Zm00001d023540	Zm00001d016459
Zm00001d023540	Zm00001d016460
Zm00001d023540	Zm00001d016505
Zm00001d023540	Zm00001d016559
Zm00001d023540	Zm00001d016571
Zm00001d023540	Zm00001d016746
Zm00001d023540	Zm00001d017031
Zm00001d023540	Zm00001d017121
Zm00001d023540	Zm00001d017286
Zm00001d023540	Zm00001d017838
Zm00001d023540	Zm00001d018199
Zm00001d023540	Zm00001d018616
Zm00001d023540	Zm00001d018642
Zm00001d023540	Zm00001d018792
Zm00001d023540	Zm00001d018925
Zm00001d023540	Zm00001d018971
Zm00001d023540	Zm00001d019094
Zm00001d023540	Zm00001d019155
Zm00001d023540	Zm00001d019156
Zm00001d023540	Zm00001d019162
Zm00001d023540	Zm00001d019265
Zm00001d023540	Zm00001d019277
Zm00001d023540	Zm00001d019306
Zm00001d023540	Zm00001d019342
Zm00001d023540	Zm00001d019813
Zm00001d023540	Zm00001d020055
Zm00001d023540	Zm00001d020591
Zm00001d023540	Zm00001d021149
Zm00001d023540	Zm00001d021446
Zm00001d023540	Zm00001d021611
Zm00001d023540	Zm00001d022081
Zm00001d023540	Zm00001d022104
Zm00001d023540	Zm00001d022379
Zm00001d023540	Zm00001d022443
Zm00001d023540	Zm00001d022444
Zm00001d023540	Zm00001d022494
Zm00001d023540	Zm00001d023243
Zm00001d023540	Zm00001d023272
Zm00001d023540	Zm00001d023452
Zm00001d023540	Zm00001d023501
Zm00001d023540	Zm00001d023540
Zm00001d023540	Zm00001d023541
Zm00001d023540	Zm00001d023661
Zm00001d023540	Zm00001d024353
Zm00001d023540	Zm00001d024648
Zm00001d023540	Zm00001d024908
Zm00001d023540	Zm00001d025241
Zm00001d023540	Zm00001d026113
Zm00001d023540	Zm00001d026152
Zm00001d023540	Zm00001d026618
Zm00001d023540	Zm00001d027448
Zm00001d023540	Zm00001d027500
Zm00001d023540	Zm00001d027674
Zm00001d023540	Zm00001d027924
Zm00001d023540	Zm00001d028071
Zm00001d023540	Zm00001d028201
Zm00001d023540	Zm00001d028252
Zm00001d023540	Zm00001d028642
Zm00001d023540	Zm00001d029020
Zm00001d023540	Zm00001d029415
Zm00001d023540	Zm00001d029618
Zm00001d023540	Zm00001d029879
Zm00001d023540	Zm00001d030214
Zm00001d023540	Zm00001d030855
Zm00001d023540	Zm00001d031017
Zm00001d023540	Zm00001d031501
Zm00001d023540	Zm00001d032056
Zm00001d023540	Zm00001d032178
Zm00001d023540	Zm00001d032321
Zm00001d023540	Zm00001d032472
Zm00001d023540	Zm00001d032901
Zm00001d023540	Zm00001d033048
Zm00001d023540	Zm00001d033075
Zm00001d023540	Zm00001d033097
Zm00001d023540	Zm00001d033265
Zm00001d023540	Zm00001d033840
Zm00001d023540	Zm00001d033879
Zm00001d023540	Zm00001d034074
Zm00001d023540	Zm00001d034573
Zm00001d023540	Zm00001d035153
Zm00001d023540	Zm00001d035154
Zm00001d023540	Zm00001d035558
Zm00001d023540	Zm00001d035570
Zm00001d023540	Zm00001d035680
Zm00001d023540	Zm00001d035700
Zm00001d023540	Zm00001d036125
Zm00001d023540	Zm00001d036238
Zm00001d023540	Zm00001d037009
Zm00001d023540	Zm00001d037209
Zm00001d023540	Zm00001d037439
Zm00001d023540	Zm00001d037529
Zm00001d023540	Zm00001d037565
Zm00001d023540	Zm00001d037969
Zm00001d023540	Zm00001d038202
Zm00001d023540	Zm00001d038965
Zm00001d023540	Zm00001d039520
Zm00001d023540	Zm00001d039547
Zm00001d023540	Zm00001d039865
Zm00001d023540	Zm00001d040189
Zm00001d023540	Zm00001d040763
Zm00001d023540	Zm00001d041300
Zm00001d023540	Zm00001d041522
Zm00001d023540	Zm00001d041726
Zm00001d023540	Zm00001d041747
Zm00001d023540	Zm00001d042011
Zm00001d023540	Zm00001d042025
Zm00001d023540	Zm00001d042348
Zm00001d023540	Zm00001d042504
Zm00001d023540	Zm00001d042779
Zm00001d023540	Zm00001d042920
Zm00001d023540	Zm00001d042944
Zm00001d023540	Zm00001d043014
Zm00001d023540	Zm00001d043574
Zm00001d023540	Zm00001d043715
Zm00001d023540	Zm00001d043716
Zm00001d023540	Zm00001d044231
Zm00001d023540	Zm00001d044386
Zm00001d023540	Zm00001d044498
Zm00001d023540	Zm00001d044754
Zm00001d023540	Zm00001d045466
Zm00001d023540	Zm00001d045968
Zm00001d023540	Zm00001d046089
Zm00001d023540	Zm00001d046558
Zm00001d023540	Zm00001d046641
Zm00001d023540	Zm00001d046649
Zm00001d023540	Zm00001d046651
Zm00001d023540	Zm00001d046713
Zm00001d023540	Zm00001d046891
Zm00001d023540	Zm00001d047261
Zm00001d023540	Zm00001d047489
Zm00001d023540	Zm00001d048162
Zm00001d023540	Zm00001d048183
Zm00001d023540	Zm00001d048246
Zm00001d023540	Zm00001d048292
Zm00001d023540	Zm00001d048807
Zm00001d023540	Zm00001d048808
Zm00001d023540	Zm00001d048812
Zm00001d023540	Zm00001d048813
Zm00001d023540	Zm00001d048818
Zm00001d023540	Zm00001d048849
Zm00001d023540	Zm00001d048948
Zm00001d023540	Zm00001d049008
Zm00001d023540	Zm00001d049243
Zm00001d023540	Zm00001d049561
Zm00001d023540	Zm00001d049592
Zm00001d023540	Zm00001d049608
Zm00001d023540	Zm00001d049753
Zm00001d023540	Zm00001d049806
Zm00001d023540	Zm00001d050093
Zm00001d023540	Zm00001d050532
Zm00001d023540	Zm00001d051316
Zm00001d023540	Zm00001d051435
Zm00001d023540	Zm00001d051635
Zm00001d023540	Zm00001d052701
Zm00001d023540	Zm00001d052953
Zm00001d023540	Zm00001d052983
Zm00001d023540	Zm00001d053350
Zm00001d023540	Zm00001d053977
Zm00001d023540	Zm00001d054004
Zm00001d023541	GRMZM5G836994
Zm00001d023541	GRMZM5G890451
Zm00001d023541	Zm00001d000128
Zm00001d023541	Zm00001d000256
Zm00001d023541	Zm00001d000418
Zm00001d023541	Zm00001d001838
Zm00001d023541	Zm00001d001913
Zm00001d023541	Zm00001d001996
Zm00001d023541	Zm00001d002057
Zm00001d023541	Zm00001d002095
Zm00001d023541	Zm00001d002128
Zm00001d023541	Zm00001d002260
Zm00001d023541	Zm00001d002359
Zm00001d023541	Zm00001d002556
Zm00001d023541	Zm00001d002874
Zm00001d023541	Zm00001d003083
Zm00001d023541	Zm00001d003086
Zm00001d023541	Zm00001d003106
Zm00001d023541	Zm00001d003190
Zm00001d023541	Zm00001d003398
Zm00001d023541	Zm00001d003409
Zm00001d023541	Zm00001d003923
Zm00001d023541	Zm00001d004119
Zm00001d023541	Zm00001d004172
Zm00001d023541	Zm00001d004357
Zm00001d023541	Zm00001d004870
Zm00001d023541	Zm00001d005154
Zm00001d023541	Zm00001d005230
Zm00001d023541	Zm00001d005645
Zm00001d023541	Zm00001d005666
Zm00001d023541	Zm00001d005793
Zm00001d023541	Zm00001d006027
Zm00001d023541	Zm00001d006220
Zm00001d023541	Zm00001d006243
Zm00001d023541	Zm00001d006319
Zm00001d023541	Zm00001d006533
Zm00001d023541	Zm00001d006750
Zm00001d023541	Zm00001d006768
Zm00001d023541	Zm00001d007153
Zm00001d023541	Zm00001d007299
Zm00001d023541	Zm00001d007382
Zm00001d023541	Zm00001d007930
Zm00001d023541	Zm00001d008403
Zm00001d023541	Zm00001d008501
Zm00001d023541	Zm00001d008520
Zm00001d023541	Zm00001d008624
Zm00001d023541	Zm00001d008651
Zm00001d023541	Zm00001d008846
Zm00001d023541	Zm00001d008898
Zm00001d023541	Zm00001d009292
Zm00001d023541	Zm00001d009638
Zm00001d023541	Zm00001d009646
Zm00001d023541	Zm00001d009801
Zm00001d023541	Zm00001d010025
Zm00001d023541	Zm00001d010031
Zm00001d023541	Zm00001d010157
Zm00001d023541	Zm00001d010183
Zm00001d023541	Zm00001d010321
Zm00001d023541	Zm00001d010404
Zm00001d023541	Zm00001d010588
Zm00001d023541	Zm00001d010720
Zm00001d023541	Zm00001d011072
Zm00001d023541	Zm00001d011185
Zm00001d023541	Zm00001d011395
Zm00001d023541	Zm00001d011435
Zm00001d023541	Zm00001d011536
Zm00001d023541	Zm00001d011832
Zm00001d023541	Zm00001d011975
Zm00001d023541	Zm00001d012221
Zm00001d023541	Zm00001d012234
Zm00001d023541	Zm00001d012419
Zm00001d023541	Zm00001d012475
Zm00001d023541	Zm00001d012572
Zm00001d023541	Zm00001d012577
Zm00001d023541	Zm00001d012613
Zm00001d023541	Zm00001d012663
Zm00001d023541	Zm00001d013012
Zm00001d023541	Zm00001d013053
Zm00001d023541	Zm00001d013620
Zm00001d023541	Zm00001d013659
Zm00001d023541	Zm00001d013746
Zm00001d023541	Zm00001d013801
Zm00001d023541	Zm00001d014043
Zm00001d023541	Zm00001d014110
Zm00001d023541	Zm00001d014249
Zm00001d023541	Zm00001d014258
Zm00001d023541	Zm00001d014785
Zm00001d023541	Zm00001d014844
Zm00001d023541	Zm00001d014888
Zm00001d023541	Zm00001d015414
Zm00001d023541	Zm00001d015490
Zm00001d023541	Zm00001d015746
Zm00001d023541	Zm00001d015773
Zm00001d023541	Zm00001d015844
Zm00001d023541	Zm00001d015912
Zm00001d023541	Zm00001d016198
Zm00001d023541	Zm00001d016351
Zm00001d023541	Zm00001d016394
Zm00001d023541	Zm00001d016459
Zm00001d023541	Zm00001d016460
Zm00001d023541	Zm00001d016505
Zm00001d023541	Zm00001d016568
Zm00001d023541	Zm00001d016571
Zm00001d023541	Zm00001d016572
Zm00001d023541	Zm00001d016738
Zm00001d023541	Zm00001d016741
Zm00001d023541	Zm00001d016746
Zm00001d023541	Zm00001d016811
Zm00001d023541	Zm00001d016934
Zm00001d023541	Zm00001d017028
Zm00001d023541	Zm00001d017031
Zm00001d023541	Zm00001d017106
Zm00001d023541	Zm00001d017121
Zm00001d023541	Zm00001d017168
Zm00001d023541	Zm00001d017204
Zm00001d023541	Zm00001d017280
Zm00001d023541	Zm00001d017285
Zm00001d023541	Zm00001d017415
Zm00001d023541	Zm00001d017427
Zm00001d023541	Zm00001d017493
Zm00001d023541	Zm00001d018199
Zm00001d023541	Zm00001d018792
Zm00001d023541	Zm00001d018881
Zm00001d023541	Zm00001d018971
Zm00001d023541	Zm00001d019070
Zm00001d023541	Zm00001d019094
Zm00001d023541	Zm00001d019155
Zm00001d023541	Zm00001d019160
Zm00001d023541	Zm00001d019162
Zm00001d023541	Zm00001d019192
Zm00001d023541	Zm00001d019265
Zm00001d023541	Zm00001d019277
Zm00001d023541	Zm00001d019306
Zm00001d023541	Zm00001d019576
Zm00001d023541	Zm00001d020055
Zm00001d023541	Zm00001d020101
Zm00001d023541	Zm00001d020364
Zm00001d023541	Zm00001d020591
Zm00001d023541	Zm00001d020592
Zm00001d023541	Zm00001d020752
Zm00001d023541	Zm00001d020754
Zm00001d023541	Zm00001d020888
Zm00001d023541	Zm00001d020984
Zm00001d023541	Zm00001d021136
Zm00001d023541	Zm00001d021149
Zm00001d023541	Zm00001d021191
Zm00001d023541	Zm00001d021289
Zm00001d023541	Zm00001d021611
Zm00001d023541	Zm00001d021734
Zm00001d023541	Zm00001d021843
Zm00001d023541	Zm00001d021901
Zm00001d023541	Zm00001d022081
Zm00001d023541	Zm00001d022125
Zm00001d023541	Zm00001d022225
Zm00001d023541	Zm00001d022443
Zm00001d023541	Zm00001d022444
Zm00001d023541	Zm00001d022461
Zm00001d023541	Zm00001d023243
Zm00001d023541	Zm00001d023410
Zm00001d023541	Zm00001d023501
Zm00001d023541	Zm00001d023541
Zm00001d023541	Zm00001d023580
Zm00001d023541	Zm00001d023661
Zm00001d023541	Zm00001d023718
Zm00001d023541	Zm00001d023859
Zm00001d023541	Zm00001d023896
Zm00001d023541	Zm00001d024339
Zm00001d023541	Zm00001d024353
Zm00001d023541	Zm00001d024648
Zm00001d023541	Zm00001d024711
Zm00001d023541	Zm00001d024876
Zm00001d023541	Zm00001d024959
Zm00001d023541	Zm00001d025055
Zm00001d023541	Zm00001d025081
Zm00001d023541	Zm00001d025339
Zm00001d023541	Zm00001d025567
Zm00001d023541	Zm00001d025684
Zm00001d023541	Zm00001d025862
Zm00001d023541	Zm00001d026152
Zm00001d023541	Zm00001d026390
Zm00001d023541	Zm00001d026467
Zm00001d023541	Zm00001d026519
Zm00001d023541	Zm00001d027310
Zm00001d023541	Zm00001d027461
Zm00001d023541	Zm00001d027587
Zm00001d023541	Zm00001d027616
Zm00001d023541	Zm00001d027719
Zm00001d023541	Zm00001d027758
Zm00001d023541	Zm00001d027924
Zm00001d023541	Zm00001d028071
Zm00001d023541	Zm00001d028201
Zm00001d023541	Zm00001d028252
Zm00001d023541	Zm00001d028452
Zm00001d023541	Zm00001d028511
Zm00001d023541	Zm00001d028543
Zm00001d023541	Zm00001d029087
Zm00001d023541	Zm00001d029134
Zm00001d023541	Zm00001d029197
Zm00001d023541	Zm00001d029415
Zm00001d023541	Zm00001d029618
Zm00001d023541	Zm00001d029841
Zm00001d023541	Zm00001d030214
Zm00001d023541	Zm00001d030316
Zm00001d023541	Zm00001d030329
Zm00001d023541	Zm00001d030855
Zm00001d023541	Zm00001d031017
Zm00001d023541	Zm00001d031149
Zm00001d023541	Zm00001d031501
Zm00001d023541	Zm00001d031532
Zm00001d023541	Zm00001d031587
Zm00001d023541	Zm00001d031981
Zm00001d023541	Zm00001d032056
Zm00001d023541	Zm00001d032057
Zm00001d023541	Zm00001d032095
Zm00001d023541	Zm00001d032178
Zm00001d023541	Zm00001d032321
Zm00001d023541	Zm00001d032832
Zm00001d023541	Zm00001d033097
Zm00001d023541	Zm00001d033265
Zm00001d023541	Zm00001d033489
Zm00001d023541	Zm00001d033490
Zm00001d023541	Zm00001d033580
Zm00001d023541	Zm00001d033824
Zm00001d023541	Zm00001d033937
Zm00001d023541	Zm00001d034074
Zm00001d023541	Zm00001d034445
Zm00001d023541	Zm00001d034573
Zm00001d023541	Zm00001d034662
Zm00001d023541	Zm00001d034796
Zm00001d023541	Zm00001d034954
Zm00001d023541	Zm00001d035153
Zm00001d023541	Zm00001d035570
Zm00001d023541	Zm00001d035621
Zm00001d023541	Zm00001d035664
Zm00001d023541	Zm00001d035680
Zm00001d023541	Zm00001d035700
Zm00001d023541	Zm00001d035776
Zm00001d023541	Zm00001d036086
Zm00001d023541	Zm00001d036125
Zm00001d023541	Zm00001d036300
Zm00001d023541	Zm00001d036403
Zm00001d023541	Zm00001d036450
Zm00001d023541	Zm00001d036608
Zm00001d023541	Zm00001d036642
Zm00001d023541	Zm00001d036836
Zm00001d023541	Zm00001d037009
Zm00001d023541	Zm00001d037204
Zm00001d023541	Zm00001d037209
Zm00001d023541	Zm00001d037234
Zm00001d023541	Zm00001d037278
Zm00001d023541	Zm00001d037307
Zm00001d023541	Zm00001d037436
Zm00001d023541	Zm00001d037498
Zm00001d023541	Zm00001d037565
Zm00001d023541	Zm00001d037674
Zm00001d023541	Zm00001d037939
Zm00001d023541	Zm00001d037969
Zm00001d023541	Zm00001d038519
Zm00001d023541	Zm00001d038597
Zm00001d023541	Zm00001d039001
Zm00001d023541	Zm00001d039066
Zm00001d023541	Zm00001d039087
Zm00001d023541	Zm00001d039088
Zm00001d023541	Zm00001d039132
Zm00001d023541	Zm00001d039166
Zm00001d023541	Zm00001d039512
Zm00001d023541	Zm00001d039520
Zm00001d023541	Zm00001d039865
Zm00001d023541	Zm00001d039974
Zm00001d023541	Zm00001d040010
Zm00001d023541	Zm00001d040197
Zm00001d023541	Zm00001d040375
Zm00001d023541	Zm00001d040568
Zm00001d023541	Zm00001d041300
Zm00001d023541	Zm00001d041436
Zm00001d023541	Zm00001d041522
Zm00001d023541	Zm00001d041838
Zm00001d023541	Zm00001d041935
Zm00001d023541	Zm00001d042025
Zm00001d023541	Zm00001d042256
Zm00001d023541	Zm00001d042348
Zm00001d023541	Zm00001d042472
Zm00001d023541	Zm00001d042478
Zm00001d023541	Zm00001d042504
Zm00001d023541	Zm00001d042613
Zm00001d023541	Zm00001d042779
Zm00001d023541	Zm00001d042822
Zm00001d023541	Zm00001d042846
Zm00001d023541	Zm00001d042920
Zm00001d023541	Zm00001d043131
Zm00001d023541	Zm00001d043390
Zm00001d023541	Zm00001d043418
Zm00001d023541	Zm00001d043704
Zm00001d023541	Zm00001d043715
Zm00001d023541	Zm00001d043716
Zm00001d023541	Zm00001d044129
Zm00001d023541	Zm00001d044225
Zm00001d023541	Zm00001d044332
Zm00001d023541	Zm00001d044386
Zm00001d023541	Zm00001d044498
Zm00001d023541	Zm00001d044754
Zm00001d023541	Zm00001d044986
Zm00001d023541	Zm00001d045042
Zm00001d023541	Zm00001d045212
Zm00001d023541	Zm00001d045392
Zm00001d023541	Zm00001d045412
Zm00001d023541	Zm00001d045461
Zm00001d023541	Zm00001d045462
Zm00001d023541	Zm00001d045466
Zm00001d023541	Zm00001d045937
Zm00001d023541	Zm00001d045968
Zm00001d023541	Zm00001d046119
Zm00001d023541	Zm00001d046352
Zm00001d023541	Zm00001d046641
Zm00001d023541	Zm00001d046649
Zm00001d023541	Zm00001d046651
Zm00001d023541	Zm00001d046711
Zm00001d023541	Zm00001d046713
Zm00001d023541	Zm00001d046891
Zm00001d023541	Zm00001d047125
Zm00001d023541	Zm00001d047420
Zm00001d023541	Zm00001d047489
Zm00001d023541	Zm00001d047790
Zm00001d023541	Zm00001d047879
Zm00001d023541	Zm00001d048085
Zm00001d023541	Zm00001d048246
Zm00001d023541	Zm00001d048247
Zm00001d023541	Zm00001d048307
Zm00001d023541	Zm00001d048319
Zm00001d023541	Zm00001d048492
Zm00001d023541	Zm00001d048520
Zm00001d023541	Zm00001d048546
Zm00001d023541	Zm00001d048689
Zm00001d023541	Zm00001d048806
Zm00001d023541	Zm00001d048807
Zm00001d023541	Zm00001d048808
Zm00001d023541	Zm00001d048809
Zm00001d023541	Zm00001d048812
Zm00001d023541	Zm00001d048813
Zm00001d023541	Zm00001d048816
Zm00001d023541	Zm00001d048817
Zm00001d023541	Zm00001d048818
Zm00001d023541	Zm00001d048847
Zm00001d023541	Zm00001d048848
Zm00001d023541	Zm00001d048849
Zm00001d023541	Zm00001d048851
Zm00001d023541	Zm00001d048904
Zm00001d023541	Zm00001d048948
Zm00001d023541	Zm00001d048959
Zm00001d023541	Zm00001d049137
Zm00001d023541	Zm00001d049558
Zm00001d023541	Zm00001d049561
Zm00001d023541	Zm00001d049608
Zm00001d023541	Zm00001d049688
Zm00001d023541	Zm00001d049753
Zm00001d023541	Zm00001d049806
Zm00001d023541	Zm00001d050021
Zm00001d023541	Zm00001d050032
Zm00001d023541	Zm00001d050532
Zm00001d023541	Zm00001d050606
Zm00001d023541	Zm00001d050610
Zm00001d023541	Zm00001d050669
Zm00001d023541	Zm00001d050815
Zm00001d023541	Zm00001d051001
Zm00001d023541	Zm00001d051288
Zm00001d023541	Zm00001d051316
Zm00001d023541	Zm00001d051368
Zm00001d023541	Zm00001d051371
Zm00001d023541	Zm00001d051435
Zm00001d023541	Zm00001d051635
Zm00001d023541	Zm00001d051645
Zm00001d023541	Zm00001d051800
Zm00001d023541	Zm00001d052333
Zm00001d023541	Zm00001d052953
Zm00001d023541	Zm00001d052983
Zm00001d023541	Zm00001d053350
Zm00001d023541	Zm00001d053685
Zm00001d023541	Zm00001d053735
Zm00001d024488	GRMZM5G867512
Zm00001d024488	GRMZM5G876913
Zm00001d024488	Zm00001d000009
Zm00001d024488	Zm00001d000021
Zm00001d024488	Zm00001d000181
Zm00001d024488	Zm00001d000256
Zm00001d024488	Zm00001d000418
Zm00001d024488	Zm00001d001765
Zm00001d024488	Zm00001d001838
Zm00001d024488	Zm00001d001852
Zm00001d024488	Zm00001d002095
Zm00001d024488	Zm00001d002122
Zm00001d024488	Zm00001d002128
Zm00001d024488	Zm00001d002260
Zm00001d024488	Zm00001d002359
Zm00001d024488	Zm00001d002556
Zm00001d024488	Zm00001d002661
Zm00001d024488	Zm00001d002729
Zm00001d024488	Zm00001d002874
Zm00001d024488	Zm00001d002960
Zm00001d024488	Zm00001d003083
Zm00001d024488	Zm00001d003106
Zm00001d024488	Zm00001d003188
Zm00001d024488	Zm00001d003554
Zm00001d024488	Zm00001d003600
Zm00001d024488	Zm00001d003677
Zm00001d024488	Zm00001d003822
Zm00001d024488	Zm00001d003923
Zm00001d024488	Zm00001d003929
Zm00001d024488	Zm00001d004357
Zm00001d024488	Zm00001d004667
Zm00001d024488	Zm00001d005154
Zm00001d024488	Zm00001d005230
Zm00001d024488	Zm00001d005636
Zm00001d024488	Zm00001d005645
Zm00001d024488	Zm00001d005666
Zm00001d024488	Zm00001d005793
Zm00001d024488	Zm00001d006027
Zm00001d024488	Zm00001d006220
Zm00001d024488	Zm00001d006298
Zm00001d024488	Zm00001d006306
Zm00001d024488	Zm00001d006319
Zm00001d024488	Zm00001d006605
Zm00001d024488	Zm00001d006699
Zm00001d024488	Zm00001d007169
Zm00001d024488	Zm00001d007382
Zm00001d024488	Zm00001d007765
Zm00001d024488	Zm00001d008403
Zm00001d024488	Zm00001d008567
Zm00001d024488	Zm00001d008619
Zm00001d024488	Zm00001d008651
Zm00001d024488	Zm00001d008708
Zm00001d024488	Zm00001d008825
Zm00001d024488	Zm00001d009118
Zm00001d024488	Zm00001d009292
Zm00001d024488	Zm00001d009431
Zm00001d024488	Zm00001d009573
Zm00001d024488	Zm00001d009659
Zm00001d024488	Zm00001d009923
Zm00001d024488	Zm00001d010025
Zm00001d024488	Zm00001d010031
Zm00001d024488	Zm00001d010157
Zm00001d024488	Zm00001d010371
Zm00001d024488	Zm00001d010588
Zm00001d024488	Zm00001d011012
Zm00001d024488	Zm00001d011072
Zm00001d024488	Zm00001d011185
Zm00001d024488	Zm00001d011193
Zm00001d024488	Zm00001d011213
Zm00001d024488	Zm00001d011242
Zm00001d024488	Zm00001d011435
Zm00001d024488	Zm00001d011463
Zm00001d024488	Zm00001d011713
Zm00001d024488	Zm00001d011832
Zm00001d024488	Zm00001d012220
Zm00001d024488	Zm00001d012221
Zm00001d024488	Zm00001d012234
Zm00001d024488	Zm00001d012383
Zm00001d024488	Zm00001d012419
Zm00001d024488	Zm00001d012475
Zm00001d024488	Zm00001d012572
Zm00001d024488	Zm00001d012613
Zm00001d024488	Zm00001d013012
Zm00001d024488	Zm00001d013043
Zm00001d024488	Zm00001d013053
Zm00001d024488	Zm00001d013594
Zm00001d024488	Zm00001d013725
Zm00001d024488	Zm00001d013801
Zm00001d024488	Zm00001d014110
Zm00001d024488	Zm00001d014249
Zm00001d024488	Zm00001d014309
Zm00001d024488	Zm00001d014486
Zm00001d024488	Zm00001d014785
Zm00001d024488	Zm00001d014852
Zm00001d024488	Zm00001d014888
Zm00001d024488	Zm00001d015490
Zm00001d024488	Zm00001d015746
Zm00001d024488	Zm00001d015773
Zm00001d024488	Zm00001d015866
Zm00001d024488	Zm00001d015912
Zm00001d024488	Zm00001d016198
Zm00001d024488	Zm00001d016351
Zm00001d024488	Zm00001d016394
Zm00001d024488	Zm00001d016571
Zm00001d024488	Zm00001d016738
Zm00001d024488	Zm00001d016741
Zm00001d024488	Zm00001d016746
Zm00001d024488	Zm00001d016811
Zm00001d024488	Zm00001d017031
Zm00001d024488	Zm00001d017106
Zm00001d024488	Zm00001d017121
Zm00001d024488	Zm00001d017280
Zm00001d024488	Zm00001d017285
Zm00001d024488	Zm00001d017286
Zm00001d024488	Zm00001d017415
Zm00001d024488	Zm00001d017427
Zm00001d024488	Zm00001d017838
Zm00001d024488	Zm00001d018148
Zm00001d024488	Zm00001d018616
Zm00001d024488	Zm00001d018792
Zm00001d024488	Zm00001d018830
Zm00001d024488	Zm00001d018881
Zm00001d024488	Zm00001d018925
Zm00001d024488	Zm00001d018971
Zm00001d024488	Zm00001d019070
Zm00001d024488	Zm00001d019155
Zm00001d024488	Zm00001d019156
Zm00001d024488	Zm00001d019160
Zm00001d024488	Zm00001d019162
Zm00001d024488	Zm00001d019265
Zm00001d024488	Zm00001d019277
Zm00001d024488	Zm00001d019306
Zm00001d024488	Zm00001d019311
Zm00001d024488	Zm00001d019342
Zm00001d024488	Zm00001d019576
Zm00001d024488	Zm00001d020101
Zm00001d024488	Zm00001d020591
Zm00001d024488	Zm00001d020592
Zm00001d024488	Zm00001d020680
Zm00001d024488	Zm00001d020752
Zm00001d024488	Zm00001d020754
Zm00001d024488	Zm00001d020769
Zm00001d024488	Zm00001d020888
Zm00001d024488	Zm00001d020984
Zm00001d024488	Zm00001d021136
Zm00001d024488	Zm00001d021191
Zm00001d024488	Zm00001d021289
Zm00001d024488	Zm00001d021312
Zm00001d024488	Zm00001d021446
Zm00001d024488	Zm00001d021536
Zm00001d024488	Zm00001d021611
Zm00001d024488	Zm00001d021843
Zm00001d024488	Zm00001d022104
Zm00001d024488	Zm00001d022378
Zm00001d024488	Zm00001d022379
Zm00001d024488	Zm00001d022443
Zm00001d024488	Zm00001d022444
Zm00001d024488	Zm00001d022461
Zm00001d024488	Zm00001d022494
Zm00001d024488	Zm00001d022545
Zm00001d024488	Zm00001d022594
Zm00001d024488	Zm00001d023243
Zm00001d024488	Zm00001d023271
Zm00001d024488	Zm00001d023580
Zm00001d024488	Zm00001d023718
Zm00001d024488	Zm00001d023896
Zm00001d024488	Zm00001d024353
Zm00001d024488	Zm00001d024602
Zm00001d024488	Zm00001d024631
Zm00001d024488	Zm00001d024648
Zm00001d024488	Zm00001d024711
Zm00001d024488	Zm00001d024813
Zm00001d024488	Zm00001d024876
Zm00001d024488	Zm00001d024959
Zm00001d024488	Zm00001d025055
Zm00001d024488	Zm00001d025081
Zm00001d024488	Zm00001d025241
Zm00001d024488	Zm00001d025339
Zm00001d024488	Zm00001d025566
Zm00001d024488	Zm00001d025684
Zm00001d024488	Zm00001d025756
Zm00001d024488	Zm00001d025803
Zm00001d024488	Zm00001d025815
Zm00001d024488	Zm00001d025862
Zm00001d024488	Zm00001d025872
Zm00001d024488	Zm00001d026113
Zm00001d024488	Zm00001d026132
Zm00001d024488	Zm00001d026500
Zm00001d024488	Zm00001d026519
Zm00001d024488	Zm00001d026522
Zm00001d024488	Zm00001d027302
Zm00001d024488	Zm00001d027310
Zm00001d024488	Zm00001d027448
Zm00001d024488	Zm00001d027461
Zm00001d024488	Zm00001d027587
Zm00001d024488	Zm00001d027616
Zm00001d024488	Zm00001d027674
Zm00001d024488	Zm00001d027924
Zm00001d024488	Zm00001d028201
Zm00001d024488	Zm00001d028252
Zm00001d024488	Zm00001d028375
Zm00001d024488	Zm00001d028452
Zm00001d024488	Zm00001d028511
Zm00001d024488	Zm00001d028568
Zm00001d024488	Zm00001d028642
Zm00001d024488	Zm00001d028701
Zm00001d024488	Zm00001d028726
Zm00001d024488	Zm00001d028761
Zm00001d024488	Zm00001d028951
Zm00001d024488	Zm00001d029134
Zm00001d024488	Zm00001d029197
Zm00001d024488	Zm00001d029415
Zm00001d024488	Zm00001d029512
Zm00001d024488	Zm00001d029618
Zm00001d024488	Zm00001d029797
Zm00001d024488	Zm00001d029879
Zm00001d024488	Zm00001d029919
Zm00001d024488	Zm00001d030214
Zm00001d024488	Zm00001d030329
Zm00001d024488	Zm00001d030855
Zm00001d024488	Zm00001d031017
Zm00001d024488	Zm00001d031018
Zm00001d024488	Zm00001d031026
Zm00001d024488	Zm00001d031249
Zm00001d024488	Zm00001d031501
Zm00001d024488	Zm00001d031539
Zm00001d024488	Zm00001d031587
Zm00001d024488	Zm00001d031981
Zm00001d024488	Zm00001d032056
Zm00001d024488	Zm00001d032095
Zm00001d024488	Zm00001d032321
Zm00001d024488	Zm00001d032339
Zm00001d024488	Zm00001d032398
Zm00001d024488	Zm00001d032419
Zm00001d024488	Zm00001d032455
Zm00001d024488	Zm00001d032472
Zm00001d024488	Zm00001d032832
Zm00001d024488	Zm00001d033048
Zm00001d024488	Zm00001d033053
Zm00001d024488	Zm00001d033075
Zm00001d024488	Zm00001d033097
Zm00001d024488	Zm00001d033265
Zm00001d024488	Zm00001d033489
Zm00001d024488	Zm00001d033490
Zm00001d024488	Zm00001d033580
Zm00001d024488	Zm00001d033824
Zm00001d024488	Zm00001d033840
Zm00001d024488	Zm00001d033937
Zm00001d024488	Zm00001d034074
Zm00001d024488	Zm00001d034662
Zm00001d024488	Zm00001d035288
Zm00001d024488	Zm00001d035558
Zm00001d024488	Zm00001d035621
Zm00001d024488	Zm00001d035680
Zm00001d024488	Zm00001d035681
Zm00001d024488	Zm00001d035700
Zm00001d024488	Zm00001d035760
Zm00001d024488	Zm00001d035776
Zm00001d024488	Zm00001d036125
Zm00001d024488	Zm00001d036450
Zm00001d024488	Zm00001d037042
Zm00001d024488	Zm00001d037246
Zm00001d024488	Zm00001d037277
Zm00001d024488	Zm00001d037307
Zm00001d024488	Zm00001d037343
Zm00001d024488	Zm00001d037436
Zm00001d024488	Zm00001d037439
Zm00001d024488	Zm00001d037498
Zm00001d024488	Zm00001d037576
Zm00001d024488	Zm00001d037606
Zm00001d024488	Zm00001d037674
Zm00001d024488	Zm00001d037727
Zm00001d024488	Zm00001d037939
Zm00001d024488	Zm00001d037969
Zm00001d024488	Zm00001d038202
Zm00001d024488	Zm00001d038473
Zm00001d024488	Zm00001d038965
Zm00001d024488	Zm00001d039088
Zm00001d024488	Zm00001d039512
Zm00001d024488	Zm00001d039520
Zm00001d024488	Zm00001d039845
Zm00001d024488	Zm00001d039990
Zm00001d024488	Zm00001d040189
Zm00001d024488	Zm00001d040197
Zm00001d024488	Zm00001d040375
Zm00001d024488	Zm00001d040568
Zm00001d024488	Zm00001d040763
Zm00001d024488	Zm00001d041300
Zm00001d024488	Zm00001d041436
Zm00001d024488	Zm00001d041522
Zm00001d024488	Zm00001d041726
Zm00001d024488	Zm00001d041935
Zm00001d024488	Zm00001d042011
Zm00001d024488	Zm00001d042142
Zm00001d024488	Zm00001d042256
Zm00001d024488	Zm00001d042263
Zm00001d024488	Zm00001d042478
Zm00001d024488	Zm00001d042613
Zm00001d024488	Zm00001d042646
Zm00001d024488	Zm00001d042685
Zm00001d024488	Zm00001d042779
Zm00001d024488	Zm00001d042822
Zm00001d024488	Zm00001d042944
Zm00001d024488	Zm00001d043014
Zm00001d024488	Zm00001d043059
Zm00001d024488	Zm00001d043086
Zm00001d024488	Zm00001d043382
Zm00001d024488	Zm00001d043390
Zm00001d024488	Zm00001d043574
Zm00001d024488	Zm00001d043610
Zm00001d024488	Zm00001d043628
Zm00001d024488	Zm00001d043704
Zm00001d024488	Zm00001d043716
Zm00001d024488	Zm00001d043986
Zm00001d024488	Zm00001d044225
Zm00001d024488	Zm00001d044231
Zm00001d024488	Zm00001d044386
Zm00001d024488	Zm00001d044498
Zm00001d024488	Zm00001d044607
Zm00001d024488	Zm00001d044754
Zm00001d024488	Zm00001d044986
Zm00001d024488	Zm00001d045212
Zm00001d024488	Zm00001d045261
Zm00001d024488	Zm00001d045390
Zm00001d024488	Zm00001d045392
Zm00001d024488	Zm00001d045461
Zm00001d024488	Zm00001d045466
Zm00001d024488	Zm00001d045581
Zm00001d024488	Zm00001d045937
Zm00001d024488	Zm00001d045968
Zm00001d024488	Zm00001d046558
Zm00001d024488	Zm00001d046649
Zm00001d024488	Zm00001d046651
Zm00001d024488	Zm00001d046713
Zm00001d024488	Zm00001d046889
Zm00001d024488	Zm00001d046891
Zm00001d024488	Zm00001d047066
Zm00001d024488	Zm00001d047261
Zm00001d024488	Zm00001d047466
Zm00001d024488	Zm00001d047592
Zm00001d024488	Zm00001d047790
Zm00001d024488	Zm00001d047879
Zm00001d024488	Zm00001d048085
Zm00001d024488	Zm00001d048247
Zm00001d024488	Zm00001d048292
Zm00001d024488	Zm00001d048492
Zm00001d024488	Zm00001d048689
Zm00001d024488	Zm00001d048806
Zm00001d024488	Zm00001d048808
Zm00001d024488	Zm00001d048809
Zm00001d024488	Zm00001d048810
Zm00001d024488	Zm00001d048812
Zm00001d024488	Zm00001d048813
Zm00001d024488	Zm00001d048816
Zm00001d024488	Zm00001d048817
Zm00001d024488	Zm00001d048818
Zm00001d024488	Zm00001d048847
Zm00001d024488	Zm00001d048848
Zm00001d024488	Zm00001d048849
Zm00001d024488	Zm00001d048852
Zm00001d024488	Zm00001d049008
Zm00001d024488	Zm00001d049099
Zm00001d024488	Zm00001d049208
Zm00001d024488	Zm00001d049243
Zm00001d024488	Zm00001d049561
Zm00001d024488	Zm00001d049592
Zm00001d024488	Zm00001d049688
Zm00001d024488	Zm00001d049719
Zm00001d024488	Zm00001d049753
Zm00001d024488	Zm00001d049769
Zm00001d024488	Zm00001d049806
Zm00001d024488	Zm00001d050021
Zm00001d024488	Zm00001d050032
Zm00001d024488	Zm00001d050093
Zm00001d024488	Zm00001d050548
Zm00001d024488	Zm00001d050577
Zm00001d024488	Zm00001d050669
Zm00001d024488	Zm00001d050815
Zm00001d024488	Zm00001d051316
Zm00001d024488	Zm00001d051368
Zm00001d024488	Zm00001d051435
Zm00001d024488	Zm00001d051595
Zm00001d024488	Zm00001d051635
Zm00001d024488	Zm00001d051681
Zm00001d024488	Zm00001d051965
Zm00001d024488	Zm00001d052333
Zm00001d024488	Zm00001d052407
Zm00001d024488	Zm00001d052493
Zm00001d024488	Zm00001d052507
Zm00001d024488	Zm00001d052675
Zm00001d024488	Zm00001d052701
Zm00001d024488	Zm00001d052953
Zm00001d024488	Zm00001d052983
Zm00001d024488	Zm00001d053251
Zm00001d024488	Zm00001d054004
Zm00001d024488	Zm00001d054017
Zm00001d025339	Zm00001d000240
Zm00001d025339	Zm00001d000418
Zm00001d025339	Zm00001d001765
Zm00001d025339	Zm00001d001838
Zm00001d025339	Zm00001d001913
Zm00001d025339	Zm00001d002095
Zm00001d025339	Zm00001d002260
Zm00001d025339	Zm00001d002824
Zm00001d025339	Zm00001d002835
Zm00001d025339	Zm00001d003066
Zm00001d025339	Zm00001d003106
Zm00001d025339	Zm00001d003288
Zm00001d025339	Zm00001d003435
Zm00001d025339	Zm00001d003539
Zm00001d025339	Zm00001d003554
Zm00001d025339	Zm00001d003923
Zm00001d025339	Zm00001d003929
Zm00001d025339	Zm00001d004172
Zm00001d025339	Zm00001d005695
Zm00001d025339	Zm00001d005793
Zm00001d025339	Zm00001d005866
Zm00001d025339	Zm00001d006027
Zm00001d025339	Zm00001d006533
Zm00001d025339	Zm00001d006739
Zm00001d025339	Zm00001d007111
Zm00001d025339	Zm00001d007299
Zm00001d025339	Zm00001d007657
Zm00001d025339	Zm00001d008403
Zm00001d025339	Zm00001d008520
Zm00001d025339	Zm00001d009063
Zm00001d025339	Zm00001d009118
Zm00001d025339	Zm00001d009292
Zm00001d025339	Zm00001d009923
Zm00001d025339	Zm00001d009948
Zm00001d025339	Zm00001d010055
Zm00001d025339	Zm00001d010588
Zm00001d025339	Zm00001d011012
Zm00001d025339	Zm00001d011050
Zm00001d025339	Zm00001d011072
Zm00001d025339	Zm00001d011193
Zm00001d025339	Zm00001d011213
Zm00001d025339	Zm00001d011242
Zm00001d025339	Zm00001d011395
Zm00001d025339	Zm00001d011463
Zm00001d025339	Zm00001d011495
Zm00001d025339	Zm00001d011534
Zm00001d025339	Zm00001d011565
Zm00001d025339	Zm00001d011572
Zm00001d025339	Zm00001d011912
Zm00001d025339	Zm00001d012361
Zm00001d025339	Zm00001d012419
Zm00001d025339	Zm00001d012426
Zm00001d025339	Zm00001d012577
Zm00001d025339	Zm00001d012979
Zm00001d025339	Zm00001d013043
Zm00001d025339	Zm00001d013053
Zm00001d025339	Zm00001d013128
Zm00001d025339	Zm00001d013383
Zm00001d025339	Zm00001d013801
Zm00001d025339	Zm00001d013971
Zm00001d025339	Zm00001d014249
Zm00001d025339	Zm00001d014844
Zm00001d025339	Zm00001d015031
Zm00001d025339	Zm00001d015142
Zm00001d025339	Zm00001d015490
Zm00001d025339	Zm00001d015912
Zm00001d025339	Zm00001d016198
Zm00001d025339	Zm00001d016351
Zm00001d025339	Zm00001d016459
Zm00001d025339	Zm00001d016559
Zm00001d025339	Zm00001d016568
Zm00001d025339	Zm00001d016571
Zm00001d025339	Zm00001d016738
Zm00001d025339	Zm00001d017168
Zm00001d025339	Zm00001d017169
Zm00001d025339	Zm00001d017427
Zm00001d025339	Zm00001d017468
Zm00001d025339	Zm00001d017876
Zm00001d025339	Zm00001d017899
Zm00001d025339	Zm00001d018499
Zm00001d025339	Zm00001d018925
Zm00001d025339	Zm00001d018971
Zm00001d025339	Zm00001d019092
Zm00001d025339	Zm00001d019155
Zm00001d025339	Zm00001d019160
Zm00001d025339	Zm00001d019162
Zm00001d025339	Zm00001d019192
Zm00001d025339	Zm00001d019306
Zm00001d025339	Zm00001d019671
Zm00001d025339	Zm00001d020101
Zm00001d025339	Zm00001d020175
Zm00001d025339	Zm00001d020257
Zm00001d025339	Zm00001d020687
Zm00001d025339	Zm00001d020867
Zm00001d025339	Zm00001d020984
Zm00001d025339	Zm00001d021191
Zm00001d025339	Zm00001d021289
Zm00001d025339	Zm00001d021611
Zm00001d025339	Zm00001d022443
Zm00001d025339	Zm00001d022444
Zm00001d025339	Zm00001d022545
Zm00001d025339	Zm00001d022570
Zm00001d025339	Zm00001d023271
Zm00001d025339	Zm00001d023452
Zm00001d025339	Zm00001d023501
Zm00001d025339	Zm00001d023580
Zm00001d025339	Zm00001d023718
Zm00001d025339	Zm00001d023868
Zm00001d025339	Zm00001d023896
Zm00001d025339	Zm00001d024488
Zm00001d025339	Zm00001d024631
Zm00001d025339	Zm00001d025081
Zm00001d025339	Zm00001d025339
Zm00001d025339	Zm00001d025684
Zm00001d025339	Zm00001d025692
Zm00001d025339	Zm00001d025803
Zm00001d025339	Zm00001d025862
Zm00001d025339	Zm00001d025872
Zm00001d025339	Zm00001d026127
Zm00001d025339	Zm00001d026277
Zm00001d025339	Zm00001d026439
Zm00001d025339	Zm00001d026620
Zm00001d025339	Zm00001d026671
Zm00001d025339	Zm00001d027448
Zm00001d025339	Zm00001d027469
Zm00001d025339	Zm00001d027673
Zm00001d025339	Zm00001d027674
Zm00001d025339	Zm00001d027924
Zm00001d025339	Zm00001d028201
Zm00001d025339	Zm00001d028339
Zm00001d025339	Zm00001d028375
Zm00001d025339	Zm00001d028568
Zm00001d025339	Zm00001d028569
Zm00001d025339	Zm00001d028726
Zm00001d025339	Zm00001d028951
Zm00001d025339	Zm00001d029300
Zm00001d025339	Zm00001d029415
Zm00001d025339	Zm00001d029512
Zm00001d025339	Zm00001d029879
Zm00001d025339	Zm00001d030316
Zm00001d025339	Zm00001d030855
Zm00001d025339	Zm00001d031017
Zm00001d025339	Zm00001d031249
Zm00001d025339	Zm00001d031587
Zm00001d025339	Zm00001d031975
Zm00001d025339	Zm00001d031981
Zm00001d025339	Zm00001d032146
Zm00001d025339	Zm00001d032178
Zm00001d025339	Zm00001d032283
Zm00001d025339	Zm00001d032339
Zm00001d025339	Zm00001d032386
Zm00001d025339	Zm00001d032419
Zm00001d025339	Zm00001d032662
Zm00001d025339	Zm00001d032742
Zm00001d025339	Zm00001d032980
Zm00001d025339	Zm00001d033035
Zm00001d025339	Zm00001d033053
Zm00001d025339	Zm00001d033097
Zm00001d025339	Zm00001d033489
Zm00001d025339	Zm00001d033490
Zm00001d025339	Zm00001d033682
Zm00001d025339	Zm00001d034244
Zm00001d025339	Zm00001d035153
Zm00001d025339	Zm00001d035680
Zm00001d025339	Zm00001d035700
Zm00001d025339	Zm00001d035760
Zm00001d025339	Zm00001d036125
Zm00001d025339	Zm00001d036403
Zm00001d025339	Zm00001d036410
Zm00001d025339	Zm00001d036547
Zm00001d025339	Zm00001d036608
Zm00001d025339	Zm00001d036735
Zm00001d025339	Zm00001d037042
Zm00001d025339	Zm00001d037204
Zm00001d025339	Zm00001d037234
Zm00001d025339	Zm00001d037278
Zm00001d025339	Zm00001d037452
Zm00001d025339	Zm00001d037498
Zm00001d025339	Zm00001d037565
Zm00001d025339	Zm00001d037576
Zm00001d025339	Zm00001d038075
Zm00001d025339	Zm00001d038082
Zm00001d025339	Zm00001d038473
Zm00001d025339	Zm00001d039087
Zm00001d025339	Zm00001d039458
Zm00001d025339	Zm00001d039547
Zm00001d025339	Zm00001d039990
Zm00001d025339	Zm00001d040010
Zm00001d025339	Zm00001d040980
Zm00001d025339	Zm00001d041935
Zm00001d025339	Zm00001d042011
Zm00001d025339	Zm00001d042263
Zm00001d025339	Zm00001d042284
Zm00001d025339	Zm00001d042472
Zm00001d025339	Zm00001d042608
Zm00001d025339	Zm00001d042685
Zm00001d025339	Zm00001d042755
Zm00001d025339	Zm00001d042822
Zm00001d025339	Zm00001d042846
Zm00001d025339	Zm00001d042920
Zm00001d025339	Zm00001d043059
Zm00001d025339	Zm00001d043086
Zm00001d025339	Zm00001d043129
Zm00001d025339	Zm00001d043131
Zm00001d025339	Zm00001d043181
Zm00001d025339	Zm00001d043390
Zm00001d025339	Zm00001d043574
Zm00001d025339	Zm00001d043715
Zm00001d025339	Zm00001d044039
Zm00001d025339	Zm00001d044073
Zm00001d025339	Zm00001d044231
Zm00001d025339	Zm00001d044332
Zm00001d025339	Zm00001d044386
Zm00001d025339	Zm00001d044498
Zm00001d025339	Zm00001d044629
Zm00001d025339	Zm00001d044754
Zm00001d025339	Zm00001d045042
Zm00001d025339	Zm00001d045132
Zm00001d025339	Zm00001d045212
Zm00001d025339	Zm00001d045334
Zm00001d025339	Zm00001d045390
Zm00001d025339	Zm00001d045391
Zm00001d025339	Zm00001d045431
Zm00001d025339	Zm00001d045968
Zm00001d025339	Zm00001d046055
Zm00001d025339	Zm00001d046246
Zm00001d025339	Zm00001d046558
Zm00001d025339	Zm00001d046641
Zm00001d025339	Zm00001d046649
Zm00001d025339	Zm00001d046711
Zm00001d025339	Zm00001d046889
Zm00001d025339	Zm00001d046891
Zm00001d025339	Zm00001d047066
Zm00001d025339	Zm00001d047124
Zm00001d025339	Zm00001d047125
Zm00001d025339	Zm00001d047790
Zm00001d025339	Zm00001d047858
Zm00001d025339	Zm00001d048022
Zm00001d025339	Zm00001d048085
Zm00001d025339	Zm00001d048217
Zm00001d025339	Zm00001d048307
Zm00001d025339	Zm00001d048492
Zm00001d025339	Zm00001d048511
Zm00001d025339	Zm00001d048520
Zm00001d025339	Zm00001d048812
Zm00001d025339	Zm00001d048847
Zm00001d025339	Zm00001d048848
Zm00001d025339	Zm00001d048852
Zm00001d025339	Zm00001d049208
Zm00001d025339	Zm00001d049561
Zm00001d025339	Zm00001d049608
Zm00001d025339	Zm00001d049686
Zm00001d025339	Zm00001d050021
Zm00001d025339	Zm00001d050548
Zm00001d025339	Zm00001d050610
Zm00001d025339	Zm00001d050669
Zm00001d025339	Zm00001d050815
Zm00001d025339	Zm00001d051001
Zm00001d025339	Zm00001d051595
Zm00001d025339	Zm00001d052098
Zm00001d025339	Zm00001d052273
Zm00001d025339	Zm00001d052493
Zm00001d025339	Zm00001d052654
Zm00001d025339	Zm00001d053212
Zm00001d025339	Zm00001d053580
Zm00001d025339	Zm00001d053704
Zm00001d025339	Zm00001d053977
Zm00001d025684	GRMZM5G836994
Zm00001d025684	GRMZM5G874394
Zm00001d025684	GRMZM5G890451
Zm00001d025684	Zm00001d000002
Zm00001d025684	Zm00001d000128
Zm00001d025684	Zm00001d000256
Zm00001d025684	Zm00001d001852
Zm00001d025684	Zm00001d001913
Zm00001d025684	Zm00001d001996
Zm00001d025684	Zm00001d002260
Zm00001d025684	Zm00001d002556
Zm00001d025684	Zm00001d002654
Zm00001d025684	Zm00001d002661
Zm00001d025684	Zm00001d002835
Zm00001d025684	Zm00001d002874
Zm00001d025684	Zm00001d002960
Zm00001d025684	Zm00001d003083
Zm00001d025684	Zm00001d003106
Zm00001d025684	Zm00001d003188
Zm00001d025684	Zm00001d003257
Zm00001d025684	Zm00001d003435
Zm00001d025684	Zm00001d003600
Zm00001d025684	Zm00001d003822
Zm00001d025684	Zm00001d003923
Zm00001d025684	Zm00001d004033
Zm00001d025684	Zm00001d004172
Zm00001d025684	Zm00001d004323
Zm00001d025684	Zm00001d004357
Zm00001d025684	Zm00001d004438
Zm00001d025684	Zm00001d005154
Zm00001d025684	Zm00001d005230
Zm00001d025684	Zm00001d005276
Zm00001d025684	Zm00001d005579
Zm00001d025684	Zm00001d005666
Zm00001d025684	Zm00001d005866
Zm00001d025684	Zm00001d006157
Zm00001d025684	Zm00001d006220
Zm00001d025684	Zm00001d006243
Zm00001d025684	Zm00001d006298
Zm00001d025684	Zm00001d006306
Zm00001d025684	Zm00001d006319
Zm00001d025684	Zm00001d006533
Zm00001d025684	Zm00001d006750
Zm00001d025684	Zm00001d007169
Zm00001d025684	Zm00001d007382
Zm00001d025684	Zm00001d007388
Zm00001d025684	Zm00001d007652
Zm00001d025684	Zm00001d007765
Zm00001d025684	Zm00001d008403
Zm00001d025684	Zm00001d008624
Zm00001d025684	Zm00001d008663
Zm00001d025684	Zm00001d008898
Zm00001d025684	Zm00001d009118
Zm00001d025684	Zm00001d009638
Zm00001d025684	Zm00001d010009
Zm00001d025684	Zm00001d010031
Zm00001d025684	Zm00001d010279
Zm00001d025684	Zm00001d010321
Zm00001d025684	Zm00001d010371
Zm00001d025684	Zm00001d010588
Zm00001d025684	Zm00001d011012
Zm00001d025684	Zm00001d011072
Zm00001d025684	Zm00001d011185
Zm00001d025684	Zm00001d011193
Zm00001d025684	Zm00001d011435
Zm00001d025684	Zm00001d011463
Zm00001d025684	Zm00001d011536
Zm00001d025684	Zm00001d011563
Zm00001d025684	Zm00001d011572
Zm00001d025684	Zm00001d012220
Zm00001d025684	Zm00001d012221
Zm00001d025684	Zm00001d012234
Zm00001d025684	Zm00001d012361
Zm00001d025684	Zm00001d012383
Zm00001d025684	Zm00001d012419
Zm00001d025684	Zm00001d012452
Zm00001d025684	Zm00001d012475
Zm00001d025684	Zm00001d012572
Zm00001d025684	Zm00001d012577
Zm00001d025684	Zm00001d012663
Zm00001d025684	Zm00001d013012
Zm00001d025684	Zm00001d013466
Zm00001d025684	Zm00001d013725
Zm00001d025684	Zm00001d013746
Zm00001d025684	Zm00001d013801
Zm00001d025684	Zm00001d014110
Zm00001d025684	Zm00001d014249
Zm00001d025684	Zm00001d014719
Zm00001d025684	Zm00001d014785
Zm00001d025684	Zm00001d014844
Zm00001d025684	Zm00001d015088
Zm00001d025684	Zm00001d015746
Zm00001d025684	Zm00001d015773
Zm00001d025684	Zm00001d015844
Zm00001d025684	Zm00001d015866
Zm00001d025684	Zm00001d015912
Zm00001d025684	Zm00001d015971
Zm00001d025684	Zm00001d016198
Zm00001d025684	Zm00001d016351
Zm00001d025684	Zm00001d016394
Zm00001d025684	Zm00001d016459
Zm00001d025684	Zm00001d016460
Zm00001d025684	Zm00001d016469
Zm00001d025684	Zm00001d016571
Zm00001d025684	Zm00001d016651
Zm00001d025684	Zm00001d016738
Zm00001d025684	Zm00001d016741
Zm00001d025684	Zm00001d016746
Zm00001d025684	Zm00001d016811
Zm00001d025684	Zm00001d016934
Zm00001d025684	Zm00001d017028
Zm00001d025684	Zm00001d017031
Zm00001d025684	Zm00001d017427
Zm00001d025684	Zm00001d017493
Zm00001d025684	Zm00001d017838
Zm00001d025684	Zm00001d017899
Zm00001d025684	Zm00001d018148
Zm00001d025684	Zm00001d018771
Zm00001d025684	Zm00001d018881
Zm00001d025684	Zm00001d018925
Zm00001d025684	Zm00001d018971
Zm00001d025684	Zm00001d019155
Zm00001d025684	Zm00001d019156
Zm00001d025684	Zm00001d019160
Zm00001d025684	Zm00001d019162
Zm00001d025684	Zm00001d019192
Zm00001d025684	Zm00001d019243
Zm00001d025684	Zm00001d019306
Zm00001d025684	Zm00001d019576
Zm00001d025684	Zm00001d020055
Zm00001d025684	Zm00001d020175
Zm00001d025684	Zm00001d020591
Zm00001d025684	Zm00001d020592
Zm00001d025684	Zm00001d020752
Zm00001d025684	Zm00001d020754
Zm00001d025684	Zm00001d020769
Zm00001d025684	Zm00001d020888
Zm00001d025684	Zm00001d021191
Zm00001d025684	Zm00001d021446
Zm00001d025684	Zm00001d021536
Zm00001d025684	Zm00001d021611
Zm00001d025684	Zm00001d021843
Zm00001d025684	Zm00001d022104
Zm00001d025684	Zm00001d022125
Zm00001d025684	Zm00001d022273
Zm00001d025684	Zm00001d022379
Zm00001d025684	Zm00001d022443
Zm00001d025684	Zm00001d022444
Zm00001d025684	Zm00001d022461
Zm00001d025684	Zm00001d022545
Zm00001d025684	Zm00001d023452
Zm00001d025684	Zm00001d023541
Zm00001d025684	Zm00001d023718
Zm00001d025684	Zm00001d023859
Zm00001d025684	Zm00001d023896
Zm00001d025684	Zm00001d024353
Zm00001d025684	Zm00001d024488
Zm00001d025684	Zm00001d024631
Zm00001d025684	Zm00001d024711
Zm00001d025684	Zm00001d024813
Zm00001d025684	Zm00001d024876
Zm00001d025684	Zm00001d024908
Zm00001d025684	Zm00001d025081
Zm00001d025684	Zm00001d025241
Zm00001d025684	Zm00001d025300
Zm00001d025684	Zm00001d025339
Zm00001d025684	Zm00001d025684
Zm00001d025684	Zm00001d025692
Zm00001d025684	Zm00001d025803
Zm00001d025684	Zm00001d025815
Zm00001d025684	Zm00001d025872
Zm00001d025684	Zm00001d025893
Zm00001d025684	Zm00001d026106
Zm00001d025684	Zm00001d026467
Zm00001d025684	Zm00001d026475
Zm00001d025684	Zm00001d026522
Zm00001d025684	Zm00001d026618
Zm00001d025684	Zm00001d026671
Zm00001d025684	Zm00001d027310
Zm00001d025684	Zm00001d027461
Zm00001d025684	Zm00001d027673
Zm00001d025684	Zm00001d027674
Zm00001d025684	Zm00001d027682
Zm00001d025684	Zm00001d027719
Zm00001d025684	Zm00001d028201
Zm00001d025684	Zm00001d028218
Zm00001d025684	Zm00001d028252
Zm00001d025684	Zm00001d028452
Zm00001d025684	Zm00001d028511
Zm00001d025684	Zm00001d028701
Zm00001d025684	Zm00001d028951
Zm00001d025684	Zm00001d029087
Zm00001d025684	Zm00001d029091
Zm00001d025684	Zm00001d029618
Zm00001d025684	Zm00001d029879
Zm00001d025684	Zm00001d030214
Zm00001d025684	Zm00001d030690
Zm00001d025684	Zm00001d030855
Zm00001d025684	Zm00001d030984
Zm00001d025684	Zm00001d031017
Zm00001d025684	Zm00001d031018
Zm00001d025684	Zm00001d031236
Zm00001d025684	Zm00001d031539
Zm00001d025684	Zm00001d031975
Zm00001d025684	Zm00001d031981
Zm00001d025684	Zm00001d032056
Zm00001d025684	Zm00001d032057
Zm00001d025684	Zm00001d032095
Zm00001d025684	Zm00001d032146
Zm00001d025684	Zm00001d032178
Zm00001d025684	Zm00001d032283
Zm00001d025684	Zm00001d032321
Zm00001d025684	Zm00001d032386
Zm00001d025684	Zm00001d032398
Zm00001d025684	Zm00001d032535
Zm00001d025684	Zm00001d033048
Zm00001d025684	Zm00001d033053
Zm00001d025684	Zm00001d033075
Zm00001d025684	Zm00001d033092
Zm00001d025684	Zm00001d033097
Zm00001d025684	Zm00001d033489
Zm00001d025684	Zm00001d033490
Zm00001d025684	Zm00001d033580
Zm00001d025684	Zm00001d033824
Zm00001d025684	Zm00001d033840
Zm00001d025684	Zm00001d034074
Zm00001d025684	Zm00001d034573
Zm00001d025684	Zm00001d034597
Zm00001d025684	Zm00001d035153
Zm00001d025684	Zm00001d035169
Zm00001d025684	Zm00001d035558
Zm00001d025684	Zm00001d035680
Zm00001d025684	Zm00001d035681
Zm00001d025684	Zm00001d035700
Zm00001d025684	Zm00001d035760
Zm00001d025684	Zm00001d035776
Zm00001d025684	Zm00001d036125
Zm00001d025684	Zm00001d036238
Zm00001d025684	Zm00001d036403
Zm00001d025684	Zm00001d036450
Zm00001d025684	Zm00001d036551
Zm00001d025684	Zm00001d036642
Zm00001d025684	Zm00001d037009
Zm00001d025684	Zm00001d037042
Zm00001d025684	Zm00001d037204
Zm00001d025684	Zm00001d037209
Zm00001d025684	Zm00001d037246
Zm00001d025684	Zm00001d037270
Zm00001d025684	Zm00001d037307
Zm00001d025684	Zm00001d037436
Zm00001d025684	Zm00001d037439
Zm00001d025684	Zm00001d037498
Zm00001d025684	Zm00001d037565
Zm00001d025684	Zm00001d037576
Zm00001d025684	Zm00001d037674
Zm00001d025684	Zm00001d037727
Zm00001d025684	Zm00001d037939
Zm00001d025684	Zm00001d038202
Zm00001d025684	Zm00001d038473
Zm00001d025684	Zm00001d038597
Zm00001d025684	Zm00001d038823
Zm00001d025684	Zm00001d038921
Zm00001d025684	Zm00001d039001
Zm00001d025684	Zm00001d039066
Zm00001d025684	Zm00001d039166
Zm00001d025684	Zm00001d039538
Zm00001d025684	Zm00001d039974
Zm00001d025684	Zm00001d040010
Zm00001d025684	Zm00001d040189
Zm00001d025684	Zm00001d040197
Zm00001d025684	Zm00001d040222
Zm00001d025684	Zm00001d040568
Zm00001d025684	Zm00001d041300
Zm00001d025684	Zm00001d041522
Zm00001d025684	Zm00001d041600
Zm00001d025684	Zm00001d041726
Zm00001d025684	Zm00001d041747
Zm00001d025684	Zm00001d041935
Zm00001d025684	Zm00001d042011
Zm00001d025684	Zm00001d042025
Zm00001d025684	Zm00001d042256
Zm00001d025684	Zm00001d042263
Zm00001d025684	Zm00001d042444
Zm00001d025684	Zm00001d042478
Zm00001d025684	Zm00001d042613
Zm00001d025684	Zm00001d042779
Zm00001d025684	Zm00001d042822
Zm00001d025684	Zm00001d043014
Zm00001d025684	Zm00001d043059
Zm00001d025684	Zm00001d043131
Zm00001d025684	Zm00001d043564
Zm00001d025684	Zm00001d043704
Zm00001d025684	Zm00001d043890
Zm00001d025684	Zm00001d044054
Zm00001d025684	Zm00001d044225
Zm00001d025684	Zm00001d044386
Zm00001d025684	Zm00001d044607
Zm00001d025684	Zm00001d044986
Zm00001d025684	Zm00001d045121
Zm00001d025684	Zm00001d045132
Zm00001d025684	Zm00001d045390
Zm00001d025684	Zm00001d045391
Zm00001d025684	Zm00001d045461
Zm00001d025684	Zm00001d045462
Zm00001d025684	Zm00001d045968
Zm00001d025684	Zm00001d046119
Zm00001d025684	Zm00001d046246
Zm00001d025684	Zm00001d046352
Zm00001d025684	Zm00001d046479
Zm00001d025684	Zm00001d046558
Zm00001d025684	Zm00001d046649
Zm00001d025684	Zm00001d046651
Zm00001d025684	Zm00001d046711
Zm00001d025684	Zm00001d046889
Zm00001d025684	Zm00001d046891
Zm00001d025684	Zm00001d047420
Zm00001d025684	Zm00001d047489
Zm00001d025684	Zm00001d047542
Zm00001d025684	Zm00001d047790
Zm00001d025684	Zm00001d048085
Zm00001d025684	Zm00001d048183
Zm00001d025684	Zm00001d048247
Zm00001d025684	Zm00001d048292
Zm00001d025684	Zm00001d048319
Zm00001d025684	Zm00001d048325
Zm00001d025684	Zm00001d048520
Zm00001d025684	Zm00001d048808
Zm00001d025684	Zm00001d048810
Zm00001d025684	Zm00001d048812
Zm00001d025684	Zm00001d048813
Zm00001d025684	Zm00001d048816
Zm00001d025684	Zm00001d048817
Zm00001d025684	Zm00001d048818
Zm00001d025684	Zm00001d048847
Zm00001d025684	Zm00001d048848
Zm00001d025684	Zm00001d048849
Zm00001d025684	Zm00001d048852
Zm00001d025684	Zm00001d049008
Zm00001d025684	Zm00001d049137
Zm00001d025684	Zm00001d049243
Zm00001d025684	Zm00001d049508
Zm00001d025684	Zm00001d049558
Zm00001d025684	Zm00001d049561
Zm00001d025684	Zm00001d049592
Zm00001d025684	Zm00001d049688
Zm00001d025684	Zm00001d050032
Zm00001d025684	Zm00001d050093
Zm00001d025684	Zm00001d050532
Zm00001d025684	Zm00001d050669
Zm00001d025684	Zm00001d050815
Zm00001d025684	Zm00001d051001
Zm00001d025684	Zm00001d051288
Zm00001d025684	Zm00001d051316
Zm00001d025684	Zm00001d051435
Zm00001d025684	Zm00001d051635
Zm00001d025684	Zm00001d051645
Zm00001d025684	Zm00001d051792
Zm00001d025684	Zm00001d052110
Zm00001d025684	Zm00001d052273
Zm00001d025684	Zm00001d052333
Zm00001d025684	Zm00001d052407
Zm00001d025684	Zm00001d052467
Zm00001d025684	Zm00001d052675
Zm00001d025684	Zm00001d052701
Zm00001d025684	Zm00001d052892
Zm00001d025684	Zm00001d053639
Zm00001d025684	Zm00001d053735
Zm00001d025684	Zm00001d053784
Zm00001d025684	Zm00001d054004
Zm00001d026106	GRMZM5G801746
Zm00001d026106	Zm00001d001765
Zm00001d026106	Zm00001d001961
Zm00001d026106	Zm00001d002122
Zm00001d026106	Zm00001d003435
Zm00001d026106	Zm00001d003545
Zm00001d026106	Zm00001d004779
Zm00001d026106	Zm00001d006400
Zm00001d026106	Zm00001d006555
Zm00001d026106	Zm00001d006699
Zm00001d026106	Zm00001d006918
Zm00001d026106	Zm00001d007382
Zm00001d026106	Zm00001d007501
Zm00001d026106	Zm00001d009033
Zm00001d026106	Zm00001d009508
Zm00001d026106	Zm00001d010183
Zm00001d026106	Zm00001d012234
Zm00001d026106	Zm00001d012426
Zm00001d026106	Zm00001d013012
Zm00001d026106	Zm00001d013524
Zm00001d026106	Zm00001d013736
Zm00001d026106	Zm00001d013746
Zm00001d026106	Zm00001d013933
Zm00001d026106	Zm00001d015094
Zm00001d026106	Zm00001d016741
Zm00001d026106	Zm00001d017427
Zm00001d026106	Zm00001d017917
Zm00001d026106	Zm00001d018233
Zm00001d026106	Zm00001d018438
Zm00001d026106	Zm00001d018771
Zm00001d026106	Zm00001d019243
Zm00001d026106	Zm00001d019642
Zm00001d026106	Zm00001d020592
Zm00001d026106	Zm00001d023271
Zm00001d026106	Zm00001d023650
Zm00001d026106	Zm00001d024631
Zm00001d026106	Zm00001d024813
Zm00001d026106	Zm00001d025300
Zm00001d026106	Zm00001d025812
Zm00001d026106	Zm00001d025867
Zm00001d026106	Zm00001d026106
Zm00001d026106	Zm00001d026475
Zm00001d026106	Zm00001d027236
Zm00001d026106	Zm00001d032146
Zm00001d026106	Zm00001d032396
Zm00001d026106	Zm00001d033035
Zm00001d026106	Zm00001d033092
Zm00001d026106	Zm00001d033360
Zm00001d026106	Zm00001d033578
Zm00001d026106	Zm00001d033928
Zm00001d026106	Zm00001d034597
Zm00001d026106	Zm00001d035879
Zm00001d026106	Zm00001d036425
Zm00001d026106	Zm00001d036836
Zm00001d026106	Zm00001d038304
Zm00001d026106	Zm00001d038519
Zm00001d026106	Zm00001d038921
Zm00001d026106	Zm00001d039158
Zm00001d026106	Zm00001d039661
Zm00001d026106	Zm00001d039974
Zm00001d026106	Zm00001d041537
Zm00001d026106	Zm00001d042469
Zm00001d026106	Zm00001d042615
Zm00001d026106	Zm00001d044494
Zm00001d026106	Zm00001d044629
Zm00001d026106	Zm00001d044986
Zm00001d026106	Zm00001d045334
Zm00001d026106	Zm00001d046891
Zm00001d026106	Zm00001d047471
Zm00001d026106	Zm00001d047986
Zm00001d026106	Zm00001d048029
Zm00001d026106	Zm00001d048506
Zm00001d026106	Zm00001d048649
Zm00001d026106	Zm00001d049332
Zm00001d026106	Zm00001d049361
Zm00001d026106	Zm00001d051595
Zm00001d026106	Zm00001d051974
Zm00001d026106	Zm00001d052110
Zm00001d026106	Zm00001d053146
Zm00001d026106	Zm00001d053273
Zm00001d026106	Zm00001d053697
Zm00001d026113	GRMZM5G874394
Zm00001d026113	Zm00001d000256
Zm00001d026113	Zm00001d000418
Zm00001d026113	Zm00001d002654
Zm00001d026113	Zm00001d002661
Zm00001d026113	Zm00001d002874
Zm00001d026113	Zm00001d003106
Zm00001d026113	Zm00001d003398
Zm00001d026113	Zm00001d003515
Zm00001d026113	Zm00001d003822
Zm00001d026113	Zm00001d003923
Zm00001d026113	Zm00001d004655
Zm00001d026113	Zm00001d005154
Zm00001d026113	Zm00001d005230
Zm00001d026113	Zm00001d005645
Zm00001d026113	Zm00001d006027
Zm00001d026113	Zm00001d006157
Zm00001d026113	Zm00001d006319
Zm00001d026113	Zm00001d006533
Zm00001d026113	Zm00001d006768
Zm00001d026113	Zm00001d007765
Zm00001d026113	Zm00001d008403
Zm00001d026113	Zm00001d008651
Zm00001d026113	Zm00001d008662
Zm00001d026113	Zm00001d008898
Zm00001d026113	Zm00001d009161
Zm00001d026113	Zm00001d009292
Zm00001d026113	Zm00001d010055
Zm00001d026113	Zm00001d010371
Zm00001d026113	Zm00001d011072
Zm00001d026113	Zm00001d011185
Zm00001d026113	Zm00001d011495
Zm00001d026113	Zm00001d011572
Zm00001d026113	Zm00001d011832
Zm00001d026113	Zm00001d012220
Zm00001d026113	Zm00001d012221
Zm00001d026113	Zm00001d012234
Zm00001d026113	Zm00001d012419
Zm00001d026113	Zm00001d012452
Zm00001d026113	Zm00001d012572
Zm00001d026113	Zm00001d013053
Zm00001d026113	Zm00001d013383
Zm00001d026113	Zm00001d013725
Zm00001d026113	Zm00001d014043
Zm00001d026113	Zm00001d014110
Zm00001d026113	Zm00001d014249
Zm00001d026113	Zm00001d014844
Zm00001d026113	Zm00001d014888
Zm00001d026113	Zm00001d015088
Zm00001d026113	Zm00001d015490
Zm00001d026113	Zm00001d015971
Zm00001d026113	Zm00001d016198
Zm00001d026113	Zm00001d016394
Zm00001d026113	Zm00001d016460
Zm00001d026113	Zm00001d016738
Zm00001d026113	Zm00001d016741
Zm00001d026113	Zm00001d016811
Zm00001d026113	Zm00001d017031
Zm00001d026113	Zm00001d017168
Zm00001d026113	Zm00001d017204
Zm00001d026113	Zm00001d017427
Zm00001d026113	Zm00001d017493
Zm00001d026113	Zm00001d017838
Zm00001d026113	Zm00001d018499
Zm00001d026113	Zm00001d018792
Zm00001d026113	Zm00001d018925
Zm00001d026113	Zm00001d018971
Zm00001d026113	Zm00001d019070
Zm00001d026113	Zm00001d019155
Zm00001d026113	Zm00001d019192
Zm00001d026113	Zm00001d019249
Zm00001d026113	Zm00001d019265
Zm00001d026113	Zm00001d019277
Zm00001d026113	Zm00001d019342
Zm00001d026113	Zm00001d020055
Zm00001d026113	Zm00001d020101
Zm00001d026113	Zm00001d020364
Zm00001d026113	Zm00001d020592
Zm00001d026113	Zm00001d020687
Zm00001d026113	Zm00001d020888
Zm00001d026113	Zm00001d020984
Zm00001d026113	Zm00001d021267
Zm00001d026113	Zm00001d021289
Zm00001d026113	Zm00001d021843
Zm00001d026113	Zm00001d021901
Zm00001d026113	Zm00001d022104
Zm00001d026113	Zm00001d022125
Zm00001d026113	Zm00001d022443
Zm00001d026113	Zm00001d022444
Zm00001d026113	Zm00001d022494
Zm00001d026113	Zm00001d022545
Zm00001d026113	Zm00001d022570
Zm00001d026113	Zm00001d022618
Zm00001d026113	Zm00001d023243
Zm00001d026113	Zm00001d023501
Zm00001d026113	Zm00001d023541
Zm00001d026113	Zm00001d023802
Zm00001d026113	Zm00001d024353
Zm00001d026113	Zm00001d024648
Zm00001d026113	Zm00001d024813
Zm00001d026113	Zm00001d024959
Zm00001d026113	Zm00001d025339
Zm00001d026113	Zm00001d025672
Zm00001d026113	Zm00001d025803
Zm00001d026113	Zm00001d025872
Zm00001d026113	Zm00001d025886
Zm00001d026113	Zm00001d026113
Zm00001d026113	Zm00001d026132
Zm00001d026113	Zm00001d026467
Zm00001d026113	Zm00001d026528
Zm00001d026113	Zm00001d027310
Zm00001d026113	Zm00001d027500
Zm00001d026113	Zm00001d027719
Zm00001d026113	Zm00001d028071
Zm00001d026113	Zm00001d029134
Zm00001d026113	Zm00001d029197
Zm00001d026113	Zm00001d029300
Zm00001d026113	Zm00001d029307
Zm00001d026113	Zm00001d029512
Zm00001d026113	Zm00001d029618
Zm00001d026113	Zm00001d030214
Zm00001d026113	Zm00001d030316
Zm00001d026113	Zm00001d030364
Zm00001d026113	Zm00001d030855
Zm00001d026113	Zm00001d031017
Zm00001d026113	Zm00001d031026
Zm00001d026113	Zm00001d031149
Zm00001d026113	Zm00001d031249
Zm00001d026113	Zm00001d031532
Zm00001d026113	Zm00001d031539
Zm00001d026113	Zm00001d031587
Zm00001d026113	Zm00001d032057
Zm00001d026113	Zm00001d032178
Zm00001d026113	Zm00001d032535
Zm00001d026113	Zm00001d032662
Zm00001d026113	Zm00001d033053
Zm00001d026113	Zm00001d033075
Zm00001d026113	Zm00001d033097
Zm00001d026113	Zm00001d033490
Zm00001d026113	Zm00001d033505
Zm00001d026113	Zm00001d033578
Zm00001d026113	Zm00001d033682
Zm00001d026113	Zm00001d033840
Zm00001d026113	Zm00001d034074
Zm00001d026113	Zm00001d034597
Zm00001d026113	Zm00001d035149
Zm00001d026113	Zm00001d035664
Zm00001d026113	Zm00001d035681
Zm00001d026113	Zm00001d035760
Zm00001d026113	Zm00001d036238
Zm00001d026113	Zm00001d036450
Zm00001d026113	Zm00001d036551
Zm00001d026113	Zm00001d036608
Zm00001d026113	Zm00001d036642
Zm00001d026113	Zm00001d036735
Zm00001d026113	Zm00001d037009
Zm00001d026113	Zm00001d037042
Zm00001d026113	Zm00001d037204
Zm00001d026113	Zm00001d037234
Zm00001d026113	Zm00001d037246
Zm00001d026113	Zm00001d037565
Zm00001d026113	Zm00001d037674
Zm00001d026113	Zm00001d037939
Zm00001d026113	Zm00001d038075
Zm00001d026113	Zm00001d038137
Zm00001d026113	Zm00001d038202
Zm00001d026113	Zm00001d038459
Zm00001d026113	Zm00001d038473
Zm00001d026113	Zm00001d038519
Zm00001d026113	Zm00001d039087
Zm00001d026113	Zm00001d039845
Zm00001d026113	Zm00001d039990
Zm00001d026113	Zm00001d040197
Zm00001d026113	Zm00001d040375
Zm00001d026113	Zm00001d040568
Zm00001d026113	Zm00001d040980
Zm00001d026113	Zm00001d041522
Zm00001d026113	Zm00001d041935
Zm00001d026113	Zm00001d042025
Zm00001d026113	Zm00001d042646
Zm00001d026113	Zm00001d042822
Zm00001d026113	Zm00001d042846
Zm00001d026113	Zm00001d042920
Zm00001d026113	Zm00001d043014
Zm00001d026113	Zm00001d043059
Zm00001d026113	Zm00001d043089
Zm00001d026113	Zm00001d043390
Zm00001d026113	Zm00001d043564
Zm00001d026113	Zm00001d043574
Zm00001d026113	Zm00001d043628
Zm00001d026113	Zm00001d043704
Zm00001d026113	Zm00001d044039
Zm00001d026113	Zm00001d044054
Zm00001d026113	Zm00001d044129
Zm00001d026113	Zm00001d044231
Zm00001d026113	Zm00001d045212
Zm00001d026113	Zm00001d045261
Zm00001d026113	Zm00001d045392
Zm00001d026113	Zm00001d045461
Zm00001d026113	Zm00001d045631
Zm00001d026113	Zm00001d045968
Zm00001d026113	Zm00001d046055
Zm00001d026113	Zm00001d046352
Zm00001d026113	Zm00001d046479
Zm00001d026113	Zm00001d046558
Zm00001d026113	Zm00001d046641
Zm00001d026113	Zm00001d046649
Zm00001d026113	Zm00001d046651
Zm00001d026113	Zm00001d046711
Zm00001d026113	Zm00001d046891
Zm00001d026113	Zm00001d047362
Zm00001d026113	Zm00001d047420
Zm00001d026113	Zm00001d047489
Zm00001d026113	Zm00001d047858
Zm00001d026113	Zm00001d048085
Zm00001d026113	Zm00001d048217
Zm00001d026113	Zm00001d048247
Zm00001d026113	Zm00001d048492
Zm00001d026113	Zm00001d048813
Zm00001d026113	Zm00001d048816
Zm00001d026113	Zm00001d048818
Zm00001d026113	Zm00001d048847
Zm00001d026113	Zm00001d048848
Zm00001d026113	Zm00001d048851
Zm00001d026113	Zm00001d048852
Zm00001d026113	Zm00001d048927
Zm00001d026113	Zm00001d048948
Zm00001d026113	Zm00001d049008
Zm00001d026113	Zm00001d049099
Zm00001d026113	Zm00001d049137
Zm00001d026113	Zm00001d049208
Zm00001d026113	Zm00001d049297
Zm00001d026113	Zm00001d049476
Zm00001d026113	Zm00001d049558
Zm00001d026113	Zm00001d049561
Zm00001d026113	Zm00001d049769
Zm00001d026113	Zm00001d049798
Zm00001d026113	Zm00001d049806
Zm00001d026113	Zm00001d050032
Zm00001d026113	Zm00001d050093
Zm00001d026113	Zm00001d050577
Zm00001d026113	Zm00001d050815
Zm00001d026113	Zm00001d051288
Zm00001d026113	Zm00001d051435
Zm00001d026113	Zm00001d052333
Zm00001d026113	Zm00001d052407
Zm00001d026113	Zm00001d053213
Zm00001d026113	Zm00001d053251
Zm00001d026113	Zm00001d053580
Zm00001d026113	Zm00001d053685
Zm00001d026113	Zm00001d053977
Zm00001d027461	GRMZM5G867512
Zm00001d027461	GRMZM5G870438
Zm00001d027461	Zm00001d000002
Zm00001d027461	Zm00001d000009
Zm00001d027461	Zm00001d000021
Zm00001d027461	Zm00001d000128
Zm00001d027461	Zm00001d000181
Zm00001d027461	Zm00001d000418
Zm00001d027461	Zm00001d001838
Zm00001d027461	Zm00001d001852
Zm00001d027461	Zm00001d001913
Zm00001d027461	Zm00001d002057
Zm00001d027461	Zm00001d002260
Zm00001d027461	Zm00001d002556
Zm00001d027461	Zm00001d002661
Zm00001d027461	Zm00001d002663
Zm00001d027461	Zm00001d002735
Zm00001d027461	Zm00001d002835
Zm00001d027461	Zm00001d002936
Zm00001d027461	Zm00001d002960
Zm00001d027461	Zm00001d003190
Zm00001d027461	Zm00001d003408
Zm00001d027461	Zm00001d003554
Zm00001d027461	Zm00001d003729
Zm00001d027461	Zm00001d004119
Zm00001d027461	Zm00001d004172
Zm00001d027461	Zm00001d004323
Zm00001d027461	Zm00001d004357
Zm00001d027461	Zm00001d004435
Zm00001d027461	Zm00001d004870
Zm00001d027461	Zm00001d005154
Zm00001d027461	Zm00001d005230
Zm00001d027461	Zm00001d005276
Zm00001d027461	Zm00001d005579
Zm00001d027461	Zm00001d005636
Zm00001d027461	Zm00001d005666
Zm00001d027461	Zm00001d005793
Zm00001d027461	Zm00001d006027
Zm00001d027461	Zm00001d006220
Zm00001d027461	Zm00001d006243
Zm00001d027461	Zm00001d006298
Zm00001d027461	Zm00001d006306
Zm00001d027461	Zm00001d006319
Zm00001d027461	Zm00001d006342
Zm00001d027461	Zm00001d006533
Zm00001d027461	Zm00001d006605
Zm00001d027461	Zm00001d006649
Zm00001d027461	Zm00001d006699
Zm00001d027461	Zm00001d007153
Zm00001d027461	Zm00001d007169
Zm00001d027461	Zm00001d007299
Zm00001d027461	Zm00001d007382
Zm00001d027461	Zm00001d007652
Zm00001d027461	Zm00001d007765
Zm00001d027461	Zm00001d008403
Zm00001d027461	Zm00001d008520
Zm00001d027461	Zm00001d008567
Zm00001d027461	Zm00001d008624
Zm00001d027461	Zm00001d008651
Zm00001d027461	Zm00001d009033
Zm00001d027461	Zm00001d009063
Zm00001d027461	Zm00001d009118
Zm00001d027461	Zm00001d009210
Zm00001d027461	Zm00001d009431
Zm00001d027461	Zm00001d009646
Zm00001d027461	Zm00001d009801
Zm00001d027461	Zm00001d010025
Zm00001d027461	Zm00001d010031
Zm00001d027461	Zm00001d010157
Zm00001d027461	Zm00001d010170
Zm00001d027461	Zm00001d010183
Zm00001d027461	Zm00001d010321
Zm00001d027461	Zm00001d010371
Zm00001d027461	Zm00001d010588
Zm00001d027461	Zm00001d011185
Zm00001d027461	Zm00001d011193
Zm00001d027461	Zm00001d011220
Zm00001d027461	Zm00001d011435
Zm00001d027461	Zm00001d011463
Zm00001d027461	Zm00001d011536
Zm00001d027461	Zm00001d011563
Zm00001d027461	Zm00001d011565
Zm00001d027461	Zm00001d011713
Zm00001d027461	Zm00001d012198
Zm00001d027461	Zm00001d012220
Zm00001d027461	Zm00001d012221
Zm00001d027461	Zm00001d012234
Zm00001d027461	Zm00001d012383
Zm00001d027461	Zm00001d012419
Zm00001d027461	Zm00001d012475
Zm00001d027461	Zm00001d012572
Zm00001d027461	Zm00001d012577
Zm00001d027461	Zm00001d012663
Zm00001d027461	Zm00001d012754
Zm00001d027461	Zm00001d012770
Zm00001d027461	Zm00001d013012
Zm00001d027461	Zm00001d013043
Zm00001d027461	Zm00001d013053
Zm00001d027461	Zm00001d013229
Zm00001d027461	Zm00001d013393
Zm00001d027461	Zm00001d013725
Zm00001d027461	Zm00001d013801
Zm00001d027461	Zm00001d014110
Zm00001d027461	Zm00001d014309
Zm00001d027461	Zm00001d014520
Zm00001d027461	Zm00001d014775
Zm00001d027461	Zm00001d014785
Zm00001d027461	Zm00001d014852
Zm00001d027461	Zm00001d014888
Zm00001d027461	Zm00001d015414
Zm00001d027461	Zm00001d015490
Zm00001d027461	Zm00001d015746
Zm00001d027461	Zm00001d015773
Zm00001d027461	Zm00001d015844
Zm00001d027461	Zm00001d015866
Zm00001d027461	Zm00001d015912
Zm00001d027461	Zm00001d015971
Zm00001d027461	Zm00001d016198
Zm00001d027461	Zm00001d016305
Zm00001d027461	Zm00001d016351
Zm00001d027461	Zm00001d016394
Zm00001d027461	Zm00001d016459
Zm00001d027461	Zm00001d016460
Zm00001d027461	Zm00001d016559
Zm00001d027461	Zm00001d016571
Zm00001d027461	Zm00001d016651
Zm00001d027461	Zm00001d016741
Zm00001d027461	Zm00001d016746
Zm00001d027461	Zm00001d016934
Zm00001d027461	Zm00001d017028
Zm00001d027461	Zm00001d017031
Zm00001d027461	Zm00001d017106
Zm00001d027461	Zm00001d017168
Zm00001d027461	Zm00001d017181
Zm00001d027461	Zm00001d017204
Zm00001d027461	Zm00001d017280
Zm00001d027461	Zm00001d017427
Zm00001d027461	Zm00001d017468
Zm00001d027461	Zm00001d017493
Zm00001d027461	Zm00001d017838
Zm00001d027461	Zm00001d018372
Zm00001d027461	Zm00001d018616
Zm00001d027461	Zm00001d018792
Zm00001d027461	Zm00001d018872
Zm00001d027461	Zm00001d018881
Zm00001d027461	Zm00001d018925
Zm00001d027461	Zm00001d018971
Zm00001d027461	Zm00001d019070
Zm00001d027461	Zm00001d019092
Zm00001d027461	Zm00001d019094
Zm00001d027461	Zm00001d019156
Zm00001d027461	Zm00001d019160
Zm00001d027461	Zm00001d019162
Zm00001d027461	Zm00001d019249
Zm00001d027461	Zm00001d019265
Zm00001d027461	Zm00001d019277
Zm00001d027461	Zm00001d019342
Zm00001d027461	Zm00001d019376
Zm00001d027461	Zm00001d019576
Zm00001d027461	Zm00001d020055
Zm00001d027461	Zm00001d020101
Zm00001d027461	Zm00001d020364
Zm00001d027461	Zm00001d020591
Zm00001d027461	Zm00001d020592
Zm00001d027461	Zm00001d020754
Zm00001d027461	Zm00001d020946
Zm00001d027461	Zm00001d020984
Zm00001d027461	Zm00001d021191
Zm00001d027461	Zm00001d021289
Zm00001d027461	Zm00001d021312
Zm00001d027461	Zm00001d021611
Zm00001d027461	Zm00001d021843
Zm00001d027461	Zm00001d022081
Zm00001d027461	Zm00001d022379
Zm00001d027461	Zm00001d022397
Zm00001d027461	Zm00001d022443
Zm00001d027461	Zm00001d022444
Zm00001d027461	Zm00001d023243
Zm00001d027461	Zm00001d023440
Zm00001d027461	Zm00001d023452
Zm00001d027461	Zm00001d023501
Zm00001d027461	Zm00001d023541
Zm00001d027461	Zm00001d023580
Zm00001d027461	Zm00001d023718
Zm00001d027461	Zm00001d023896
Zm00001d027461	Zm00001d024353
Zm00001d027461	Zm00001d024488
Zm00001d027461	Zm00001d024648
Zm00001d027461	Zm00001d024652
Zm00001d027461	Zm00001d024711
Zm00001d027461	Zm00001d024876
Zm00001d027461	Zm00001d024959
Zm00001d027461	Zm00001d025055
Zm00001d027461	Zm00001d025241
Zm00001d027461	Zm00001d025684
Zm00001d027461	Zm00001d025862
Zm00001d027461	Zm00001d025872
Zm00001d027461	Zm00001d026132
Zm00001d027461	Zm00001d026390
Zm00001d027461	Zm00001d026467
Zm00001d027461	Zm00001d026500
Zm00001d027461	Zm00001d026671
Zm00001d027461	Zm00001d027310
Zm00001d027461	Zm00001d027461
Zm00001d027461	Zm00001d027514
Zm00001d027461	Zm00001d027587
Zm00001d027461	Zm00001d027674
Zm00001d027461	Zm00001d027871
Zm00001d027461	Zm00001d027924
Zm00001d027461	Zm00001d028201
Zm00001d027461	Zm00001d028452
Zm00001d027461	Zm00001d028701
Zm00001d027461	Zm00001d029197
Zm00001d027461	Zm00001d029415
Zm00001d027461	Zm00001d029512
Zm00001d027461	Zm00001d029618
Zm00001d027461	Zm00001d029797
Zm00001d027461	Zm00001d029841
Zm00001d027461	Zm00001d029879
Zm00001d027461	Zm00001d029919
Zm00001d027461	Zm00001d030214
Zm00001d027461	Zm00001d030364
Zm00001d027461	Zm00001d030855
Zm00001d027461	Zm00001d031017
Zm00001d027461	Zm00001d031018
Zm00001d027461	Zm00001d031026
Zm00001d027461	Zm00001d031081
Zm00001d027461	Zm00001d031149
Zm00001d027461	Zm00001d031532
Zm00001d027461	Zm00001d031539
Zm00001d027461	Zm00001d031981
Zm00001d027461	Zm00001d032095
Zm00001d027461	Zm00001d032178
Zm00001d027461	Zm00001d032339
Zm00001d027461	Zm00001d032832
Zm00001d027461	Zm00001d033035
Zm00001d027461	Zm00001d033048
Zm00001d027461	Zm00001d033053
Zm00001d027461	Zm00001d033075
Zm00001d027461	Zm00001d033097
Zm00001d027461	Zm00001d033265
Zm00001d027461	Zm00001d033489
Zm00001d027461	Zm00001d033490
Zm00001d027461	Zm00001d033682
Zm00001d027461	Zm00001d033824
Zm00001d027461	Zm00001d033840
Zm00001d027461	Zm00001d033846
Zm00001d027461	Zm00001d034074
Zm00001d027461	Zm00001d034097
Zm00001d027461	Zm00001d034487
Zm00001d027461	Zm00001d034597
Zm00001d027461	Zm00001d034662
Zm00001d027461	Zm00001d034796
Zm00001d027461	Zm00001d035153
Zm00001d027461	Zm00001d035169
Zm00001d027461	Zm00001d035288
Zm00001d027461	Zm00001d035558
Zm00001d027461	Zm00001d035664
Zm00001d027461	Zm00001d035680
Zm00001d027461	Zm00001d035700
Zm00001d027461	Zm00001d035760
Zm00001d027461	Zm00001d036125
Zm00001d027461	Zm00001d036238
Zm00001d027461	Zm00001d036300
Zm00001d027461	Zm00001d036450
Zm00001d027461	Zm00001d036551
Zm00001d027461	Zm00001d036608
Zm00001d027461	Zm00001d036836
Zm00001d027461	Zm00001d037009
Zm00001d027461	Zm00001d037042
Zm00001d027461	Zm00001d037204
Zm00001d027461	Zm00001d037209
Zm00001d027461	Zm00001d037234
Zm00001d027461	Zm00001d037270
Zm00001d027461	Zm00001d037307
Zm00001d027461	Zm00001d037343
Zm00001d027461	Zm00001d037498
Zm00001d027461	Zm00001d037529
Zm00001d027461	Zm00001d037565
Zm00001d027461	Zm00001d037606
Zm00001d027461	Zm00001d037674
Zm00001d027461	Zm00001d037727
Zm00001d027461	Zm00001d037939
Zm00001d027461	Zm00001d037969
Zm00001d027461	Zm00001d038075
Zm00001d027461	Zm00001d038304
Zm00001d027461	Zm00001d038473
Zm00001d027461	Zm00001d038597
Zm00001d027461	Zm00001d038921
Zm00001d027461	Zm00001d038965
Zm00001d027461	Zm00001d039001
Zm00001d027461	Zm00001d039066
Zm00001d027461	Zm00001d039088
Zm00001d027461	Zm00001d039132
Zm00001d027461	Zm00001d039166
Zm00001d027461	Zm00001d039377
Zm00001d027461	Zm00001d039520
Zm00001d027461	Zm00001d039547
Zm00001d027461	Zm00001d039990
Zm00001d027461	Zm00001d040197
Zm00001d027461	Zm00001d040651
Zm00001d027461	Zm00001d040980
Zm00001d027461	Zm00001d041300
Zm00001d027461	Zm00001d041436
Zm00001d027461	Zm00001d041522
Zm00001d027461	Zm00001d041596
Zm00001d027461	Zm00001d041600
Zm00001d027461	Zm00001d041726
Zm00001d027461	Zm00001d041747
Zm00001d027461	Zm00001d041935
Zm00001d027461	Zm00001d042011
Zm00001d027461	Zm00001d042142
Zm00001d027461	Zm00001d042288
Zm00001d027461	Zm00001d042348
Zm00001d027461	Zm00001d042444
Zm00001d027461	Zm00001d042504
Zm00001d027461	Zm00001d042846
Zm00001d027461	Zm00001d042920
Zm00001d027461	Zm00001d042944
Zm00001d027461	Zm00001d042959
Zm00001d027461	Zm00001d043014
Zm00001d027461	Zm00001d043382
Zm00001d027461	Zm00001d043390
Zm00001d027461	Zm00001d043574
Zm00001d027461	Zm00001d043704
Zm00001d027461	Zm00001d043715
Zm00001d027461	Zm00001d043716
Zm00001d027461	Zm00001d043986
Zm00001d027461	Zm00001d044498
Zm00001d027461	Zm00001d044629
Zm00001d027461	Zm00001d044754
Zm00001d027461	Zm00001d044986
Zm00001d027461	Zm00001d045042
Zm00001d027461	Zm00001d045212
Zm00001d027461	Zm00001d045334
Zm00001d027461	Zm00001d045390
Zm00001d027461	Zm00001d045581
Zm00001d027461	Zm00001d045631
Zm00001d027461	Zm00001d045937
Zm00001d027461	Zm00001d045968
Zm00001d027461	Zm00001d046055
Zm00001d027461	Zm00001d046119
Zm00001d027461	Zm00001d046558
Zm00001d027461	Zm00001d046641
Zm00001d027461	Zm00001d046649
Zm00001d027461	Zm00001d046651
Zm00001d027461	Zm00001d046891
Zm00001d027461	Zm00001d047066
Zm00001d027461	Zm00001d047362
Zm00001d027461	Zm00001d047489
Zm00001d027461	Zm00001d047542
Zm00001d027461	Zm00001d047790
Zm00001d027461	Zm00001d047879
Zm00001d027461	Zm00001d048162
Zm00001d027461	Zm00001d048307
Zm00001d027461	Zm00001d048319
Zm00001d027461	Zm00001d048511
Zm00001d027461	Zm00001d048520
Zm00001d027461	Zm00001d048649
Zm00001d027461	Zm00001d048806
Zm00001d027461	Zm00001d048808
Zm00001d027461	Zm00001d048809
Zm00001d027461	Zm00001d048810
Zm00001d027461	Zm00001d048812
Zm00001d027461	Zm00001d048813
Zm00001d027461	Zm00001d048818
Zm00001d027461	Zm00001d048847
Zm00001d027461	Zm00001d048848
Zm00001d027461	Zm00001d048849
Zm00001d027461	Zm00001d048850
Zm00001d027461	Zm00001d048851
Zm00001d027461	Zm00001d048892
Zm00001d027461	Zm00001d049008
Zm00001d027461	Zm00001d049099
Zm00001d027461	Zm00001d049243
Zm00001d027461	Zm00001d049508
Zm00001d027461	Zm00001d049561
Zm00001d027461	Zm00001d049592
Zm00001d027461	Zm00001d049608
Zm00001d027461	Zm00001d049806
Zm00001d027461	Zm00001d050021
Zm00001d027461	Zm00001d050032
Zm00001d027461	Zm00001d050093
Zm00001d027461	Zm00001d050606
Zm00001d027461	Zm00001d050970
Zm00001d027461	Zm00001d051001
Zm00001d027461	Zm00001d051316
Zm00001d027461	Zm00001d051368
Zm00001d027461	Zm00001d051371
Zm00001d027461	Zm00001d052273
Zm00001d027461	Zm00001d052333
Zm00001d027461	Zm00001d052467
Zm00001d027461	Zm00001d052654
Zm00001d027461	Zm00001d052983
Zm00001d027461	Zm00001d053251
Zm00001d027461	Zm00001d053350
Zm00001d027461	Zm00001d053977
Zm00001d027587	GRMZM5G876913
Zm00001d027587	Zm00001d000009
Zm00001d027587	Zm00001d000021
Zm00001d027587	Zm00001d000418
Zm00001d027587	Zm00001d001838
Zm00001d027587	Zm00001d001852
Zm00001d027587	Zm00001d001996
Zm00001d027587	Zm00001d002095
Zm00001d027587	Zm00001d002128
Zm00001d027587	Zm00001d002260
Zm00001d027587	Zm00001d002661
Zm00001d027587	Zm00001d003106
Zm00001d027587	Zm00001d003198
Zm00001d027587	Zm00001d003398
Zm00001d027587	Zm00001d003515
Zm00001d027587	Zm00001d003677
Zm00001d027587	Zm00001d003923
Zm00001d027587	Zm00001d004323
Zm00001d027587	Zm00001d004435
Zm00001d027587	Zm00001d004438
Zm00001d027587	Zm00001d005154
Zm00001d027587	Zm00001d005645
Zm00001d027587	Zm00001d006027
Zm00001d027587	Zm00001d006157
Zm00001d027587	Zm00001d006220
Zm00001d027587	Zm00001d006298
Zm00001d027587	Zm00001d006306
Zm00001d027587	Zm00001d006319
Zm00001d027587	Zm00001d007153
Zm00001d027587	Zm00001d007169
Zm00001d027587	Zm00001d007299
Zm00001d027587	Zm00001d007652
Zm00001d027587	Zm00001d007657
Zm00001d027587	Zm00001d008403
Zm00001d027587	Zm00001d008567
Zm00001d027587	Zm00001d008619
Zm00001d027587	Zm00001d008846
Zm00001d027587	Zm00001d009118
Zm00001d027587	Zm00001d009292
Zm00001d027587	Zm00001d009508
Zm00001d027587	Zm00001d009638
Zm00001d027587	Zm00001d009801
Zm00001d027587	Zm00001d009923
Zm00001d027587	Zm00001d010170
Zm00001d027587	Zm00001d010321
Zm00001d027587	Zm00001d010588
Zm00001d027587	Zm00001d010720
Zm00001d027587	Zm00001d011012
Zm00001d027587	Zm00001d011072
Zm00001d027587	Zm00001d011536
Zm00001d027587	Zm00001d011975
Zm00001d027587	Zm00001d011994
Zm00001d027587	Zm00001d012221
Zm00001d027587	Zm00001d012383
Zm00001d027587	Zm00001d012419
Zm00001d027587	Zm00001d012475
Zm00001d027587	Zm00001d012572
Zm00001d027587	Zm00001d012577
Zm00001d027587	Zm00001d012770
Zm00001d027587	Zm00001d013012
Zm00001d027587	Zm00001d013052
Zm00001d027587	Zm00001d013594
Zm00001d027587	Zm00001d013620
Zm00001d027587	Zm00001d013801
Zm00001d027587	Zm00001d014058
Zm00001d027587	Zm00001d014110
Zm00001d027587	Zm00001d014258
Zm00001d027587	Zm00001d014775
Zm00001d027587	Zm00001d014844
Zm00001d027587	Zm00001d015088
Zm00001d027587	Zm00001d015490
Zm00001d027587	Zm00001d015746
Zm00001d027587	Zm00001d015844
Zm00001d027587	Zm00001d015866
Zm00001d027587	Zm00001d015912
Zm00001d027587	Zm00001d015971
Zm00001d027587	Zm00001d016351
Zm00001d027587	Zm00001d016394
Zm00001d027587	Zm00001d016459
Zm00001d027587	Zm00001d016505
Zm00001d027587	Zm00001d016559
Zm00001d027587	Zm00001d016571
Zm00001d027587	Zm00001d016746
Zm00001d027587	Zm00001d017028
Zm00001d027587	Zm00001d017031
Zm00001d027587	Zm00001d017121
Zm00001d027587	Zm00001d017168
Zm00001d027587	Zm00001d017285
Zm00001d027587	Zm00001d017286
Zm00001d027587	Zm00001d017415
Zm00001d027587	Zm00001d017427
Zm00001d027587	Zm00001d017493
Zm00001d027587	Zm00001d017838
Zm00001d027587	Zm00001d017899
Zm00001d027587	Zm00001d018148
Zm00001d027587	Zm00001d018193
Zm00001d027587	Zm00001d018771
Zm00001d027587	Zm00001d018872
Zm00001d027587	Zm00001d018971
Zm00001d027587	Zm00001d019070
Zm00001d027587	Zm00001d019092
Zm00001d027587	Zm00001d019094
Zm00001d027587	Zm00001d019155
Zm00001d027587	Zm00001d019160
Zm00001d027587	Zm00001d019162
Zm00001d027587	Zm00001d019192
Zm00001d027587	Zm00001d019265
Zm00001d027587	Zm00001d019277
Zm00001d027587	Zm00001d019306
Zm00001d027587	Zm00001d019376
Zm00001d027587	Zm00001d019576
Zm00001d027587	Zm00001d020101
Zm00001d027587	Zm00001d020752
Zm00001d027587	Zm00001d020984
Zm00001d027587	Zm00001d021289
Zm00001d027587	Zm00001d021312
Zm00001d027587	Zm00001d021446
Zm00001d027587	Zm00001d022081
Zm00001d027587	Zm00001d022104
Zm00001d027587	Zm00001d022443
Zm00001d027587	Zm00001d022545
Zm00001d027587	Zm00001d023410
Zm00001d027587	Zm00001d023552
Zm00001d027587	Zm00001d023718
Zm00001d027587	Zm00001d023868
Zm00001d027587	Zm00001d024339
Zm00001d027587	Zm00001d024353
Zm00001d027587	Zm00001d024711
Zm00001d027587	Zm00001d025241
Zm00001d027587	Zm00001d025300
Zm00001d027587	Zm00001d025339
Zm00001d027587	Zm00001d025872
Zm00001d027587	Zm00001d025886
Zm00001d027587	Zm00001d025893
Zm00001d027587	Zm00001d026113
Zm00001d027587	Zm00001d026132
Zm00001d027587	Zm00001d026277
Zm00001d027587	Zm00001d026390
Zm00001d027587	Zm00001d027310
Zm00001d027587	Zm00001d027448
Zm00001d027587	Zm00001d027461
Zm00001d027587	Zm00001d027587
Zm00001d027587	Zm00001d027616
Zm00001d027587	Zm00001d027674
Zm00001d027587	Zm00001d027682
Zm00001d027587	Zm00001d027719
Zm00001d027587	Zm00001d028201
Zm00001d027587	Zm00001d028252
Zm00001d027587	Zm00001d028452
Zm00001d027587	Zm00001d028490
Zm00001d027587	Zm00001d028541
Zm00001d027587	Zm00001d029197
Zm00001d027587	Zm00001d029300
Zm00001d027587	Zm00001d029415
Zm00001d027587	Zm00001d029512
Zm00001d027587	Zm00001d029618
Zm00001d027587	Zm00001d029797
Zm00001d027587	Zm00001d029879
Zm00001d027587	Zm00001d030214
Zm00001d027587	Zm00001d030329
Zm00001d027587	Zm00001d030364
Zm00001d027587	Zm00001d031017
Zm00001d027587	Zm00001d031149
Zm00001d027587	Zm00001d031249
Zm00001d027587	Zm00001d031501
Zm00001d027587	Zm00001d031587
Zm00001d027587	Zm00001d032056
Zm00001d027587	Zm00001d032095
Zm00001d027587	Zm00001d032099
Zm00001d027587	Zm00001d032321
Zm00001d027587	Zm00001d032419
Zm00001d027587	Zm00001d032535
Zm00001d027587	Zm00001d033053
Zm00001d027587	Zm00001d033075
Zm00001d027587	Zm00001d033097
Zm00001d027587	Zm00001d033489
Zm00001d027587	Zm00001d033490
Zm00001d027587	Zm00001d033580
Zm00001d027587	Zm00001d033846
Zm00001d027587	Zm00001d033879
Zm00001d027587	Zm00001d033968
Zm00001d027587	Zm00001d034097
Zm00001d027587	Zm00001d034573
Zm00001d027587	Zm00001d034954
Zm00001d027587	Zm00001d035153
Zm00001d027587	Zm00001d035154
Zm00001d027587	Zm00001d035664
Zm00001d027587	Zm00001d035681
Zm00001d027587	Zm00001d035760
Zm00001d027587	Zm00001d035776
Zm00001d027587	Zm00001d035812
Zm00001d027587	Zm00001d036300
Zm00001d027587	Zm00001d037009
Zm00001d027587	Zm00001d037209
Zm00001d027587	Zm00001d037234
Zm00001d027587	Zm00001d037246
Zm00001d027587	Zm00001d037436
Zm00001d027587	Zm00001d037439
Zm00001d027587	Zm00001d037529
Zm00001d027587	Zm00001d037565
Zm00001d027587	Zm00001d037576
Zm00001d027587	Zm00001d037606
Zm00001d027587	Zm00001d037674
Zm00001d027587	Zm00001d037727
Zm00001d027587	Zm00001d037939
Zm00001d027587	Zm00001d037969
Zm00001d027587	Zm00001d038019
Zm00001d027587	Zm00001d038075
Zm00001d027587	Zm00001d038202
Zm00001d027587	Zm00001d038473
Zm00001d027587	Zm00001d038519
Zm00001d027587	Zm00001d038597
Zm00001d027587	Zm00001d038730
Zm00001d027587	Zm00001d038965
Zm00001d027587	Zm00001d039001
Zm00001d027587	Zm00001d039066
Zm00001d027587	Zm00001d039088
Zm00001d027587	Zm00001d039132
Zm00001d027587	Zm00001d039166
Zm00001d027587	Zm00001d039520
Zm00001d027587	Zm00001d039547
Zm00001d027587	Zm00001d039974
Zm00001d027587	Zm00001d039990
Zm00001d027587	Zm00001d040189
Zm00001d027587	Zm00001d040197
Zm00001d027587	Zm00001d040222
Zm00001d027587	Zm00001d040375
Zm00001d027587	Zm00001d040568
Zm00001d027587	Zm00001d040651
Zm00001d027587	Zm00001d040980
Zm00001d027587	Zm00001d041522
Zm00001d027587	Zm00001d041596
Zm00001d027587	Zm00001d041726
Zm00001d027587	Zm00001d041935
Zm00001d027587	Zm00001d042011
Zm00001d027587	Zm00001d042256
Zm00001d027587	Zm00001d042288
Zm00001d027587	Zm00001d042348
Zm00001d027587	Zm00001d042472
Zm00001d027587	Zm00001d042478
Zm00001d027587	Zm00001d042613
Zm00001d027587	Zm00001d042646
Zm00001d027587	Zm00001d042779
Zm00001d027587	Zm00001d042846
Zm00001d027587	Zm00001d042920
Zm00001d027587	Zm00001d043014
Zm00001d027587	Zm00001d043628
Zm00001d027587	Zm00001d043704
Zm00001d027587	Zm00001d043716
Zm00001d027587	Zm00001d044231
Zm00001d027587	Zm00001d044498
Zm00001d027587	Zm00001d044629
Zm00001d027587	Zm00001d044754
Zm00001d027587	Zm00001d045042
Zm00001d027587	Zm00001d045212
Zm00001d027587	Zm00001d045261
Zm00001d027587	Zm00001d045390
Zm00001d027587	Zm00001d045391
Zm00001d027587	Zm00001d045392
Zm00001d027587	Zm00001d045462
Zm00001d027587	Zm00001d045937
Zm00001d027587	Zm00001d046055
Zm00001d027587	Zm00001d046558
Zm00001d027587	Zm00001d046649
Zm00001d027587	Zm00001d046651
Zm00001d027587	Zm00001d046711
Zm00001d027587	Zm00001d046713
Zm00001d027587	Zm00001d046891
Zm00001d027587	Zm00001d047125
Zm00001d027587	Zm00001d047420
Zm00001d027587	Zm00001d047489
Zm00001d027587	Zm00001d047790
Zm00001d027587	Zm00001d047986
Zm00001d027587	Zm00001d048085
Zm00001d027587	Zm00001d048183
Zm00001d027587	Zm00001d048210
Zm00001d027587	Zm00001d048292
Zm00001d027587	Zm00001d048307
Zm00001d027587	Zm00001d048319
Zm00001d027587	Zm00001d048806
Zm00001d027587	Zm00001d048809
Zm00001d027587	Zm00001d048812
Zm00001d027587	Zm00001d048813
Zm00001d027587	Zm00001d048817
Zm00001d027587	Zm00001d048848
Zm00001d027587	Zm00001d048849
Zm00001d027587	Zm00001d048851
Zm00001d027587	Zm00001d048852
Zm00001d027587	Zm00001d048904
Zm00001d027587	Zm00001d048959
Zm00001d027587	Zm00001d049099
Zm00001d027587	Zm00001d049243
Zm00001d027587	Zm00001d049561
Zm00001d027587	Zm00001d049608
Zm00001d027587	Zm00001d049769
Zm00001d027587	Zm00001d050021
Zm00001d027587	Zm00001d050093
Zm00001d027587	Zm00001d050532
Zm00001d027587	Zm00001d050577
Zm00001d027587	Zm00001d050610
Zm00001d027587	Zm00001d050815
Zm00001d027587	Zm00001d051288
Zm00001d027587	Zm00001d051371
Zm00001d027587	Zm00001d051435
Zm00001d027587	Zm00001d051595
Zm00001d027587	Zm00001d051645
Zm00001d027587	Zm00001d052333
Zm00001d027587	Zm00001d052407
Zm00001d027587	Zm00001d052953
Zm00001d027587	Zm00001d052983
Zm00001d027587	Zm00001d053146
Zm00001d027587	Zm00001d053251
Zm00001d027924	GRMZM5G811749
Zm00001d027924	GRMZM5G867512
Zm00001d027924	GRMZM5G881135
Zm00001d027924	GRMZM5G890451
Zm00001d027924	Zm00001d000021
Zm00001d027924	Zm00001d001765
Zm00001d027924	Zm00001d001838
Zm00001d027924	Zm00001d002095
Zm00001d027924	Zm00001d002128
Zm00001d027924	Zm00001d002359
Zm00001d027924	Zm00001d002556
Zm00001d027924	Zm00001d003188
Zm00001d027924	Zm00001d003198
Zm00001d027924	Zm00001d004870
Zm00001d027924	Zm00001d005793
Zm00001d027924	Zm00001d006243
Zm00001d027924	Zm00001d006298
Zm00001d027924	Zm00001d006320
Zm00001d027924	Zm00001d007382
Zm00001d027924	Zm00001d007652
Zm00001d027924	Zm00001d007765
Zm00001d027924	Zm00001d009033
Zm00001d027924	Zm00001d009034
Zm00001d027924	Zm00001d009118
Zm00001d027924	Zm00001d009801
Zm00001d027924	Zm00001d009923
Zm00001d027924	Zm00001d010025
Zm00001d027924	Zm00001d010183
Zm00001d027924	Zm00001d010371
Zm00001d027924	Zm00001d010588
Zm00001d027924	Zm00001d011220
Zm00001d027924	Zm00001d011242
Zm00001d027924	Zm00001d011563
Zm00001d027924	Zm00001d011713
Zm00001d027924	Zm00001d011994
Zm00001d027924	Zm00001d012137
Zm00001d027924	Zm00001d012577
Zm00001d027924	Zm00001d012613
Zm00001d027924	Zm00001d012663
Zm00001d027924	Zm00001d013012
Zm00001d027924	Zm00001d013053
Zm00001d027924	Zm00001d013594
Zm00001d027924	Zm00001d013746
Zm00001d027924	Zm00001d015142
Zm00001d027924	Zm00001d015414
Zm00001d027924	Zm00001d016198
Zm00001d027924	Zm00001d016459
Zm00001d027924	Zm00001d016559
Zm00001d027924	Zm00001d016568
Zm00001d027924	Zm00001d016571
Zm00001d027924	Zm00001d016746
Zm00001d027924	Zm00001d016934
Zm00001d027924	Zm00001d017106
Zm00001d027924	Zm00001d017306
Zm00001d027924	Zm00001d017460
Zm00001d027924	Zm00001d018596
Zm00001d027924	Zm00001d019094
Zm00001d027924	Zm00001d019155
Zm00001d027924	Zm00001d019576
Zm00001d027924	Zm00001d020257
Zm00001d027924	Zm00001d020444
Zm00001d027924	Zm00001d020680
Zm00001d027924	Zm00001d020754
Zm00001d027924	Zm00001d021312
Zm00001d027924	Zm00001d021734
Zm00001d027924	Zm00001d021901
Zm00001d027924	Zm00001d022225
Zm00001d027924	Zm00001d022443
Zm00001d027924	Zm00001d023410
Zm00001d027924	Zm00001d023452
Zm00001d027924	Zm00001d023540
Zm00001d027924	Zm00001d023859
Zm00001d027924	Zm00001d024353
Zm00001d027924	Zm00001d024648
Zm00001d027924	Zm00001d025081
Zm00001d027924	Zm00001d025567
Zm00001d027924	Zm00001d025672
Zm00001d027924	Zm00001d025862
Zm00001d027924	Zm00001d026390
Zm00001d027924	Zm00001d026522
Zm00001d027924	Zm00001d026618
Zm00001d027924	Zm00001d027587
Zm00001d027924	Zm00001d027924
Zm00001d027924	Zm00001d028452
Zm00001d027924	Zm00001d028726
Zm00001d027924	Zm00001d029307
Zm00001d027924	Zm00001d029919
Zm00001d027924	Zm00001d030207
Zm00001d027924	Zm00001d030214
Zm00001d027924	Zm00001d030329
Zm00001d027924	Zm00001d030364
Zm00001d027924	Zm00001d031017
Zm00001d027924	Zm00001d031018
Zm00001d027924	Zm00001d031104
Zm00001d027924	Zm00001d031236
Zm00001d027924	Zm00001d031501
Zm00001d027924	Zm00001d032472
Zm00001d027924	Zm00001d032832
Zm00001d027924	Zm00001d033265
Zm00001d027924	Zm00001d033490
Zm00001d027924	Zm00001d033846
Zm00001d027924	Zm00001d033968
Zm00001d027924	Zm00001d034244
Zm00001d027924	Zm00001d035702
Zm00001d027924	Zm00001d035760
Zm00001d027924	Zm00001d035776
Zm00001d027924	Zm00001d036125
Zm00001d027924	Zm00001d036238
Zm00001d027924	Zm00001d036450
Zm00001d027924	Zm00001d036608
Zm00001d027924	Zm00001d036836
Zm00001d027924	Zm00001d037246
Zm00001d027924	Zm00001d037270
Zm00001d027924	Zm00001d037277
Zm00001d027924	Zm00001d037393
Zm00001d027924	Zm00001d037939
Zm00001d027924	Zm00001d038075
Zm00001d027924	Zm00001d038921
Zm00001d027924	Zm00001d039066
Zm00001d027924	Zm00001d039377
Zm00001d027924	Zm00001d040568
Zm00001d027924	Zm00001d040651
Zm00001d027924	Zm00001d041315
Zm00001d027924	Zm00001d041935
Zm00001d027924	Zm00001d042263
Zm00001d027924	Zm00001d042284
Zm00001d027924	Zm00001d042348
Zm00001d027924	Zm00001d042651
Zm00001d027924	Zm00001d042779
Zm00001d027924	Zm00001d042944
Zm00001d027924	Zm00001d043131
Zm00001d027924	Zm00001d043382
Zm00001d027924	Zm00001d043390
Zm00001d027924	Zm00001d044747
Zm00001d027924	Zm00001d044986
Zm00001d027924	Zm00001d045390
Zm00001d027924	Zm00001d045391
Zm00001d027924	Zm00001d045466
Zm00001d027924	Zm00001d045629
Zm00001d027924	Zm00001d046891
Zm00001d027924	Zm00001d047125
Zm00001d027924	Zm00001d047362
Zm00001d027924	Zm00001d047542
Zm00001d027924	Zm00001d047790
Zm00001d027924	Zm00001d048183
Zm00001d027924	Zm00001d048506
Zm00001d027924	Zm00001d048649
Zm00001d027924	Zm00001d048812
Zm00001d027924	Zm00001d048849
Zm00001d027924	Zm00001d048850
Zm00001d027924	Zm00001d048852
Zm00001d027924	Zm00001d048904
Zm00001d027924	Zm00001d049476
Zm00001d027924	Zm00001d050032
Zm00001d027924	Zm00001d050093
Zm00001d027924	Zm00001d050532
Zm00001d027924	Zm00001d050577
Zm00001d027924	Zm00001d051316
Zm00001d027924	Zm00001d051435
Zm00001d027924	Zm00001d051645
Zm00001d027924	Zm00001d051885
Zm00001d027924	Zm00001d051974
Zm00001d027924	Zm00001d052333
Zm00001d027924	Zm00001d053639
Zm00001d029020	GRMZM5G876913
Zm00001d029020	GRMZM5G889036
Zm00001d029020	Zm00001d000002
Zm00001d029020	Zm00001d002057
Zm00001d029020	Zm00001d002260
Zm00001d029020	Zm00001d002314
Zm00001d029020	Zm00001d002485
Zm00001d029020	Zm00001d002761
Zm00001d029020	Zm00001d002960
Zm00001d029020	Zm00001d003066
Zm00001d029020	Zm00001d003545
Zm00001d029020	Zm00001d003729
Zm00001d029020	Zm00001d003822
Zm00001d029020	Zm00001d004172
Zm00001d029020	Zm00001d004357
Zm00001d029020	Zm00001d005579
Zm00001d029020	Zm00001d005793
Zm00001d029020	Zm00001d006220
Zm00001d029020	Zm00001d006306
Zm00001d029020	Zm00001d006649
Zm00001d029020	Zm00001d007169
Zm00001d029020	Zm00001d007299
Zm00001d029020	Zm00001d007652
Zm00001d029020	Zm00001d007657
Zm00001d029020	Zm00001d007765
Zm00001d029020	Zm00001d008513
Zm00001d029020	Zm00001d008520
Zm00001d029020	Zm00001d008663
Zm00001d029020	Zm00001d008898
Zm00001d029020	Zm00001d009063
Zm00001d029020	Zm00001d009638
Zm00001d029020	Zm00001d009801
Zm00001d029020	Zm00001d009948
Zm00001d029020	Zm00001d010009
Zm00001d029020	Zm00001d010279
Zm00001d029020	Zm00001d010404
Zm00001d029020	Zm00001d011463
Zm00001d029020	Zm00001d011541
Zm00001d029020	Zm00001d011563
Zm00001d029020	Zm00001d011572
Zm00001d029020	Zm00001d011713
Zm00001d029020	Zm00001d011912
Zm00001d029020	Zm00001d012137
Zm00001d029020	Zm00001d012221
Zm00001d029020	Zm00001d012361
Zm00001d029020	Zm00001d012475
Zm00001d029020	Zm00001d012672
Zm00001d029020	Zm00001d013012
Zm00001d029020	Zm00001d013314
Zm00001d029020	Zm00001d013594
Zm00001d029020	Zm00001d013620
Zm00001d029020	Zm00001d013933
Zm00001d029020	Zm00001d014110
Zm00001d029020	Zm00001d014159
Zm00001d029020	Zm00001d014258
Zm00001d029020	Zm00001d015142
Zm00001d029020	Zm00001d015200
Zm00001d029020	Zm00001d015490
Zm00001d029020	Zm00001d015746
Zm00001d029020	Zm00001d015866
Zm00001d029020	Zm00001d016351
Zm00001d029020	Zm00001d016394
Zm00001d029020	Zm00001d016459
Zm00001d029020	Zm00001d016460
Zm00001d029020	Zm00001d016741
Zm00001d029020	Zm00001d017031
Zm00001d029020	Zm00001d017286
Zm00001d029020	Zm00001d017493
Zm00001d029020	Zm00001d017583
Zm00001d029020	Zm00001d017838
Zm00001d029020	Zm00001d018438
Zm00001d029020	Zm00001d018771
Zm00001d029020	Zm00001d018872
Zm00001d029020	Zm00001d018971
Zm00001d029020	Zm00001d019092
Zm00001d029020	Zm00001d019155
Zm00001d029020	Zm00001d019162
Zm00001d029020	Zm00001d019192
Zm00001d029020	Zm00001d019249
Zm00001d029020	Zm00001d019265
Zm00001d029020	Zm00001d019306
Zm00001d029020	Zm00001d019311
Zm00001d029020	Zm00001d019813
Zm00001d029020	Zm00001d020175
Zm00001d029020	Zm00001d020592
Zm00001d029020	Zm00001d020984
Zm00001d029020	Zm00001d021191
Zm00001d029020	Zm00001d021457
Zm00001d029020	Zm00001d021611
Zm00001d029020	Zm00001d021734
Zm00001d029020	Zm00001d021843
Zm00001d029020	Zm00001d022104
Zm00001d029020	Zm00001d022444
Zm00001d029020	Zm00001d022545
Zm00001d029020	Zm00001d022618
Zm00001d029020	Zm00001d023243
Zm00001d029020	Zm00001d023410
Zm00001d029020	Zm00001d023540
Zm00001d029020	Zm00001d023802
Zm00001d029020	Zm00001d024631
Zm00001d029020	Zm00001d024876
Zm00001d029020	Zm00001d024908
Zm00001d029020	Zm00001d025081
Zm00001d029020	Zm00001d025241
Zm00001d029020	Zm00001d025692
Zm00001d029020	Zm00001d025886
Zm00001d029020	Zm00001d026132
Zm00001d029020	Zm00001d026152
Zm00001d029020	Zm00001d026390
Zm00001d029020	Zm00001d026519
Zm00001d029020	Zm00001d027310
Zm00001d029020	Zm00001d027448
Zm00001d029020	Zm00001d027674
Zm00001d029020	Zm00001d028071
Zm00001d029020	Zm00001d028218
Zm00001d029020	Zm00001d028568
Zm00001d029020	Zm00001d029020
Zm00001d029020	Zm00001d029134
Zm00001d029020	Zm00001d029197
Zm00001d029020	Zm00001d029415
Zm00001d029020	Zm00001d029618
Zm00001d029020	Zm00001d030207
Zm00001d029020	Zm00001d030855
Zm00001d029020	Zm00001d031017
Zm00001d029020	Zm00001d031532
Zm00001d029020	Zm00001d032056
Zm00001d029020	Zm00001d032178
Zm00001d029020	Zm00001d032321
Zm00001d029020	Zm00001d032419
Zm00001d029020	Zm00001d032535
Zm00001d029020	Zm00001d033053
Zm00001d029020	Zm00001d033097
Zm00001d029020	Zm00001d033580
Zm00001d029020	Zm00001d033590
Zm00001d029020	Zm00001d033824
Zm00001d029020	Zm00001d033846
Zm00001d029020	Zm00001d033968
Zm00001d029020	Zm00001d034662
Zm00001d029020	Zm00001d035664
Zm00001d029020	Zm00001d035681
Zm00001d029020	Zm00001d035700
Zm00001d029020	Zm00001d036073
Zm00001d029020	Zm00001d036125
Zm00001d029020	Zm00001d036300
Zm00001d029020	Zm00001d036608
Zm00001d029020	Zm00001d037009
Zm00001d029020	Zm00001d037042
Zm00001d029020	Zm00001d037100
Zm00001d029020	Zm00001d037234
Zm00001d029020	Zm00001d037277
Zm00001d029020	Zm00001d037307
Zm00001d029020	Zm00001d037343
Zm00001d029020	Zm00001d037674
Zm00001d029020	Zm00001d037725
Zm00001d029020	Zm00001d037969
Zm00001d029020	Zm00001d038202
Zm00001d029020	Zm00001d038473
Zm00001d029020	Zm00001d038519
Zm00001d029020	Zm00001d039512
Zm00001d029020	Zm00001d039661
Zm00001d029020	Zm00001d039865
Zm00001d029020	Zm00001d040568
Zm00001d029020	Zm00001d040980
Zm00001d029020	Zm00001d041300
Zm00001d029020	Zm00001d041522
Zm00001d029020	Zm00001d041596
Zm00001d029020	Zm00001d042025
Zm00001d029020	Zm00001d042142
Zm00001d029020	Zm00001d042263
Zm00001d029020	Zm00001d042284
Zm00001d029020	Zm00001d042288
Zm00001d029020	Zm00001d042779
Zm00001d029020	Zm00001d042822
Zm00001d029020	Zm00001d043014
Zm00001d029020	Zm00001d043059
Zm00001d029020	Zm00001d043390
Zm00001d029020	Zm00001d043574
Zm00001d029020	Zm00001d043628
Zm00001d029020	Zm00001d043715
Zm00001d029020	Zm00001d043776
Zm00001d029020	Zm00001d044054
Zm00001d029020	Zm00001d044330
Zm00001d029020	Zm00001d044498
Zm00001d029020	Zm00001d044607
Zm00001d029020	Zm00001d044747
Zm00001d029020	Zm00001d045042
Zm00001d029020	Zm00001d045261
Zm00001d029020	Zm00001d045334
Zm00001d029020	Zm00001d045391
Zm00001d029020	Zm00001d046558
Zm00001d029020	Zm00001d046649
Zm00001d029020	Zm00001d046651
Zm00001d029020	Zm00001d046891
Zm00001d029020	Zm00001d047066
Zm00001d029020	Zm00001d047125
Zm00001d029020	Zm00001d047362
Zm00001d029020	Zm00001d047374
Zm00001d029020	Zm00001d047420
Zm00001d029020	Zm00001d047790
Zm00001d029020	Zm00001d047986
Zm00001d029020	Zm00001d048029
Zm00001d029020	Zm00001d048210
Zm00001d029020	Zm00001d048246
Zm00001d029020	Zm00001d048247
Zm00001d029020	Zm00001d048520
Zm00001d029020	Zm00001d048649
Zm00001d029020	Zm00001d048689
Zm00001d029020	Zm00001d048806
Zm00001d029020	Zm00001d048813
Zm00001d029020	Zm00001d048818
Zm00001d029020	Zm00001d048848
Zm00001d029020	Zm00001d048849
Zm00001d029020	Zm00001d049008
Zm00001d029020	Zm00001d049476
Zm00001d029020	Zm00001d049558
Zm00001d029020	Zm00001d049561
Zm00001d029020	Zm00001d049608
Zm00001d029020	Zm00001d051001
Zm00001d029020	Zm00001d051632
Zm00001d029020	Zm00001d051635
Zm00001d029020	Zm00001d051681
Zm00001d029020	Zm00001d051965
Zm00001d029020	Zm00001d052273
Zm00001d029020	Zm00001d052407
Zm00001d029020	Zm00001d052654
Zm00001d029020	Zm00001d053251
Zm00001d029020	Zm00001d053273
Zm00001d029020	Zm00001d053685
Zm00001d029020	Zm00001d053923
Zm00001d029064	GRMZM5G861212
Zm00001d029064	GRMZM5G876913
Zm00001d029064	Zm00001d002485
Zm00001d029064	Zm00001d002960
Zm00001d029064	Zm00001d003408
Zm00001d029064	Zm00001d003435
Zm00001d029064	Zm00001d003539
Zm00001d029064	Zm00001d003554
Zm00001d029064	Zm00001d003923
Zm00001d029064	Zm00001d004033
Zm00001d029064	Zm00001d004172
Zm00001d029064	Zm00001d004779
Zm00001d029064	Zm00001d005154
Zm00001d029064	Zm00001d005636
Zm00001d029064	Zm00001d005642
Zm00001d029064	Zm00001d006220
Zm00001d029064	Zm00001d006243
Zm00001d029064	Zm00001d006298
Zm00001d029064	Zm00001d006306
Zm00001d029064	Zm00001d006649
Zm00001d029064	Zm00001d006918
Zm00001d029064	Zm00001d007657
Zm00001d029064	Zm00001d007670
Zm00001d029064	Zm00001d007770
Zm00001d029064	Zm00001d008567
Zm00001d029064	Zm00001d008663
Zm00001d029064	Zm00001d009033
Zm00001d029064	Zm00001d009426
Zm00001d029064	Zm00001d009801
Zm00001d029064	Zm00001d009948
Zm00001d029064	Zm00001d010009
Zm00001d029064	Zm00001d010025
Zm00001d029064	Zm00001d010055
Zm00001d029064	Zm00001d010279
Zm00001d029064	Zm00001d010321
Zm00001d029064	Zm00001d011435
Zm00001d029064	Zm00001d011534
Zm00001d029064	Zm00001d011563
Zm00001d029064	Zm00001d011572
Zm00001d029064	Zm00001d011912
Zm00001d029064	Zm00001d012220
Zm00001d029064	Zm00001d012361
Zm00001d029064	Zm00001d013052
Zm00001d029064	Zm00001d013128
Zm00001d029064	Zm00001d013314
Zm00001d029064	Zm00001d014258
Zm00001d029064	Zm00001d014785
Zm00001d029064	Zm00001d016198
Zm00001d029064	Zm00001d016505
Zm00001d029064	Zm00001d016651
Zm00001d029064	Zm00001d017121
Zm00001d029064	Zm00001d017280
Zm00001d029064	Zm00001d018152
Zm00001d029064	Zm00001d018199
Zm00001d029064	Zm00001d019094
Zm00001d029064	Zm00001d019155
Zm00001d029064	Zm00001d019160
Zm00001d029064	Zm00001d019671
Zm00001d029064	Zm00001d020364
Zm00001d029064	Zm00001d020592
Zm00001d029064	Zm00001d020984
Zm00001d029064	Zm00001d021312
Zm00001d029064	Zm00001d021446
Zm00001d029064	Zm00001d022407
Zm00001d029064	Zm00001d022545
Zm00001d029064	Zm00001d023868
Zm00001d029064	Zm00001d024109
Zm00001d029064	Zm00001d024876
Zm00001d029064	Zm00001d024959
Zm00001d029064	Zm00001d025692
Zm00001d029064	Zm00001d025815
Zm00001d029064	Zm00001d025886
Zm00001d029064	Zm00001d025940
Zm00001d029064	Zm00001d026439
Zm00001d029064	Zm00001d026475
Zm00001d029064	Zm00001d026522
Zm00001d029064	Zm00001d026620
Zm00001d029064	Zm00001d026671
Zm00001d029064	Zm00001d027587
Zm00001d029064	Zm00001d027674
Zm00001d029064	Zm00001d027871
Zm00001d029064	Zm00001d028218
Zm00001d029064	Zm00001d028365
Zm00001d029064	Zm00001d028511
Zm00001d029064	Zm00001d028568
Zm00001d029064	Zm00001d028642
Zm00001d029064	Zm00001d029064
Zm00001d029064	Zm00001d029512
Zm00001d029064	Zm00001d029618
Zm00001d029064	Zm00001d030364
Zm00001d029064	Zm00001d031024
Zm00001d029064	Zm00001d031981
Zm00001d029064	Zm00001d032455
Zm00001d029064	Zm00001d032535
Zm00001d029064	Zm00001d033035
Zm00001d029064	Zm00001d033108
Zm00001d029064	Zm00001d033578
Zm00001d029064	Zm00001d034074
Zm00001d029064	Zm00001d034172
Zm00001d029064	Zm00001d034954
Zm00001d029064	Zm00001d035664
Zm00001d029064	Zm00001d036403
Zm00001d029064	Zm00001d036912
Zm00001d029064	Zm00001d037343
Zm00001d029064	Zm00001d037452
Zm00001d029064	Zm00001d037498
Zm00001d029064	Zm00001d037565
Zm00001d029064	Zm00001d037727
Zm00001d029064	Zm00001d038019
Zm00001d029064	Zm00001d038045
Zm00001d029064	Zm00001d038921
Zm00001d029064	Zm00001d039250
Zm00001d029064	Zm00001d039731
Zm00001d029064	Zm00001d039974
Zm00001d029064	Zm00001d040189
Zm00001d029064	Zm00001d040568
Zm00001d029064	Zm00001d041726
Zm00001d029064	Zm00001d042288
Zm00001d029064	Zm00001d042822
Zm00001d029064	Zm00001d042920
Zm00001d029064	Zm00001d043704
Zm00001d029064	Zm00001d044225
Zm00001d029064	Zm00001d044494
Zm00001d029064	Zm00001d045042
Zm00001d029064	Zm00001d045132
Zm00001d029064	Zm00001d045340
Zm00001d029064	Zm00001d046352
Zm00001d029064	Zm00001d046641
Zm00001d029064	Zm00001d046649
Zm00001d029064	Zm00001d046891
Zm00001d029064	Zm00001d047125
Zm00001d029064	Zm00001d048101
Zm00001d029064	Zm00001d048246
Zm00001d029064	Zm00001d048292
Zm00001d029064	Zm00001d048689
Zm00001d029064	Zm00001d048817
Zm00001d029064	Zm00001d048818
Zm00001d029064	Zm00001d048849
Zm00001d029064	Zm00001d048892
Zm00001d029064	Zm00001d049008
Zm00001d029064	Zm00001d049929
Zm00001d029064	Zm00001d050093
Zm00001d029064	Zm00001d050610
Zm00001d029064	Zm00001d051001
Zm00001d029064	Zm00001d051435
Zm00001d029064	Zm00001d051595
Zm00001d029064	Zm00001d051681
Zm00001d029064	Zm00001d052025
Zm00001d029064	Zm00001d052098
Zm00001d029064	Zm00001d052273
Zm00001d029064	Zm00001d052493
Zm00001d029064	Zm00001d052675
Zm00001d029064	Zm00001d052767
Zm00001d029064	Zm00001d052892
Zm00001d029064	Zm00001d053273
Zm00001d029064	Zm00001d053977
Zm00001d029512	GRMZM5G814594
Zm00001d029512	Zm00001d000002
Zm00001d029512	Zm00001d000128
Zm00001d029512	Zm00001d000256
Zm00001d029512	Zm00001d001765
Zm00001d029512	Zm00001d001838
Zm00001d029512	Zm00001d001852
Zm00001d029512	Zm00001d001913
Zm00001d029512	Zm00001d001996
Zm00001d029512	Zm00001d002057
Zm00001d029512	Zm00001d002128
Zm00001d029512	Zm00001d002556
Zm00001d029512	Zm00001d002654
Zm00001d029512	Zm00001d002661
Zm00001d029512	Zm00001d002729
Zm00001d029512	Zm00001d002874
Zm00001d029512	Zm00001d002960
Zm00001d029512	Zm00001d003083
Zm00001d029512	Zm00001d003188
Zm00001d029512	Zm00001d003190
Zm00001d029512	Zm00001d003257
Zm00001d029512	Zm00001d003677
Zm00001d029512	Zm00001d003929
Zm00001d029512	Zm00001d003983
Zm00001d029512	Zm00001d004172
Zm00001d029512	Zm00001d004438
Zm00001d029512	Zm00001d005230
Zm00001d029512	Zm00001d005645
Zm00001d029512	Zm00001d005666
Zm00001d029512	Zm00001d005793
Zm00001d029512	Zm00001d005866
Zm00001d029512	Zm00001d006027
Zm00001d029512	Zm00001d006081
Zm00001d029512	Zm00001d006157
Zm00001d029512	Zm00001d006220
Zm00001d029512	Zm00001d006243
Zm00001d029512	Zm00001d006306
Zm00001d029512	Zm00001d006320
Zm00001d029512	Zm00001d006768
Zm00001d029512	Zm00001d007153
Zm00001d029512	Zm00001d007169
Zm00001d029512	Zm00001d007299
Zm00001d029512	Zm00001d007765
Zm00001d029512	Zm00001d008403
Zm00001d029512	Zm00001d008619
Zm00001d029512	Zm00001d008825
Zm00001d029512	Zm00001d008898
Zm00001d029512	Zm00001d009063
Zm00001d029512	Zm00001d009292
Zm00001d029512	Zm00001d009638
Zm00001d029512	Zm00001d009646
Zm00001d029512	Zm00001d009659
Zm00001d029512	Zm00001d010025
Zm00001d029512	Zm00001d010157
Zm00001d029512	Zm00001d010371
Zm00001d029512	Zm00001d010404
Zm00001d029512	Zm00001d010588
Zm00001d029512	Zm00001d011012
Zm00001d029512	Zm00001d011193
Zm00001d029512	Zm00001d011435
Zm00001d029512	Zm00001d011463
Zm00001d029512	Zm00001d011536
Zm00001d029512	Zm00001d011975
Zm00001d029512	Zm00001d012221
Zm00001d029512	Zm00001d012234
Zm00001d029512	Zm00001d012361
Zm00001d029512	Zm00001d012383
Zm00001d029512	Zm00001d012419
Zm00001d029512	Zm00001d012475
Zm00001d029512	Zm00001d012572
Zm00001d029512	Zm00001d012577
Zm00001d029512	Zm00001d012663
Zm00001d029512	Zm00001d013043
Zm00001d029512	Zm00001d013053
Zm00001d029512	Zm00001d013725
Zm00001d029512	Zm00001d014084
Zm00001d029512	Zm00001d014110
Zm00001d029512	Zm00001d014249
Zm00001d029512	Zm00001d014258
Zm00001d029512	Zm00001d014309
Zm00001d029512	Zm00001d014520
Zm00001d029512	Zm00001d014785
Zm00001d029512	Zm00001d014844
Zm00001d029512	Zm00001d014852
Zm00001d029512	Zm00001d015200
Zm00001d029512	Zm00001d015414
Zm00001d029512	Zm00001d015490
Zm00001d029512	Zm00001d015746
Zm00001d029512	Zm00001d015773
Zm00001d029512	Zm00001d015912
Zm00001d029512	Zm00001d015971
Zm00001d029512	Zm00001d016198
Zm00001d029512	Zm00001d016394
Zm00001d029512	Zm00001d016460
Zm00001d029512	Zm00001d016505
Zm00001d029512	Zm00001d016559
Zm00001d029512	Zm00001d016568
Zm00001d029512	Zm00001d016571
Zm00001d029512	Zm00001d016651
Zm00001d029512	Zm00001d016741
Zm00001d029512	Zm00001d016746
Zm00001d029512	Zm00001d016811
Zm00001d029512	Zm00001d016934
Zm00001d029512	Zm00001d017031
Zm00001d029512	Zm00001d017106
Zm00001d029512	Zm00001d017121
Zm00001d029512	Zm00001d017181
Zm00001d029512	Zm00001d017280
Zm00001d029512	Zm00001d017285
Zm00001d029512	Zm00001d017286
Zm00001d029512	Zm00001d017427
Zm00001d029512	Zm00001d017493
Zm00001d029512	Zm00001d017838
Zm00001d029512	Zm00001d018372
Zm00001d029512	Zm00001d018642
Zm00001d029512	Zm00001d018792
Zm00001d029512	Zm00001d018872
Zm00001d029512	Zm00001d018881
Zm00001d029512	Zm00001d018925
Zm00001d029512	Zm00001d018971
Zm00001d029512	Zm00001d019155
Zm00001d029512	Zm00001d019156
Zm00001d029512	Zm00001d019160
Zm00001d029512	Zm00001d019192
Zm00001d029512	Zm00001d019265
Zm00001d029512	Zm00001d019277
Zm00001d029512	Zm00001d019306
Zm00001d029512	Zm00001d019342
Zm00001d029512	Zm00001d020101
Zm00001d029512	Zm00001d020175
Zm00001d029512	Zm00001d020364
Zm00001d029512	Zm00001d020444
Zm00001d029512	Zm00001d020591
Zm00001d029512	Zm00001d020680
Zm00001d029512	Zm00001d020752
Zm00001d029512	Zm00001d020754
Zm00001d029512	Zm00001d020911
Zm00001d029512	Zm00001d020946
Zm00001d029512	Zm00001d020984
Zm00001d029512	Zm00001d021191
Zm00001d029512	Zm00001d021536
Zm00001d029512	Zm00001d021611
Zm00001d029512	Zm00001d021843
Zm00001d029512	Zm00001d022081
Zm00001d029512	Zm00001d022104
Zm00001d029512	Zm00001d022125
Zm00001d029512	Zm00001d022225
Zm00001d029512	Zm00001d022443
Zm00001d029512	Zm00001d022444
Zm00001d029512	Zm00001d022461
Zm00001d029512	Zm00001d022545
Zm00001d029512	Zm00001d023501
Zm00001d029512	Zm00001d023540
Zm00001d029512	Zm00001d023541
Zm00001d029512	Zm00001d023718
Zm00001d029512	Zm00001d023859
Zm00001d029512	Zm00001d023896
Zm00001d029512	Zm00001d024631
Zm00001d029512	Zm00001d024959
Zm00001d029512	Zm00001d025241
Zm00001d029512	Zm00001d025672
Zm00001d029512	Zm00001d025684
Zm00001d029512	Zm00001d025862
Zm00001d029512	Zm00001d025872
Zm00001d029512	Zm00001d025886
Zm00001d029512	Zm00001d025893
Zm00001d029512	Zm00001d025940
Zm00001d029512	Zm00001d026113
Zm00001d029512	Zm00001d026132
Zm00001d029512	Zm00001d026390
Zm00001d029512	Zm00001d026519
Zm00001d029512	Zm00001d027310
Zm00001d029512	Zm00001d027448
Zm00001d029512	Zm00001d027461
Zm00001d029512	Zm00001d027500
Zm00001d029512	Zm00001d027514
Zm00001d029512	Zm00001d027587
Zm00001d029512	Zm00001d027616
Zm00001d029512	Zm00001d027674
Zm00001d029512	Zm00001d027719
Zm00001d029512	Zm00001d027924
Zm00001d029512	Zm00001d028071
Zm00001d029512	Zm00001d028201
Zm00001d029512	Zm00001d028252
Zm00001d029512	Zm00001d028452
Zm00001d029512	Zm00001d028511
Zm00001d029512	Zm00001d028541
Zm00001d029512	Zm00001d028568
Zm00001d029512	Zm00001d028642
Zm00001d029512	Zm00001d028951
Zm00001d029512	Zm00001d029197
Zm00001d029512	Zm00001d029307
Zm00001d029512	Zm00001d029415
Zm00001d029512	Zm00001d029512
Zm00001d029512	Zm00001d029618
Zm00001d029512	Zm00001d029797
Zm00001d029512	Zm00001d029879
Zm00001d029512	Zm00001d029919
Zm00001d029512	Zm00001d030214
Zm00001d029512	Zm00001d030855
Zm00001d029512	Zm00001d031026
Zm00001d029512	Zm00001d031104
Zm00001d029512	Zm00001d031149
Zm00001d029512	Zm00001d031981
Zm00001d029512	Zm00001d032056
Zm00001d029512	Zm00001d032095
Zm00001d029512	Zm00001d032178
Zm00001d029512	Zm00001d032339
Zm00001d029512	Zm00001d032386
Zm00001d029512	Zm00001d033048
Zm00001d029512	Zm00001d033075
Zm00001d029512	Zm00001d033092
Zm00001d029512	Zm00001d033097
Zm00001d029512	Zm00001d033108
Zm00001d029512	Zm00001d033265
Zm00001d029512	Zm00001d033340
Zm00001d029512	Zm00001d033489
Zm00001d029512	Zm00001d033490
Zm00001d029512	Zm00001d033580
Zm00001d029512	Zm00001d033846
Zm00001d029512	Zm00001d033879
Zm00001d029512	Zm00001d033937
Zm00001d029512	Zm00001d033968
Zm00001d029512	Zm00001d034074
Zm00001d029512	Zm00001d034097
Zm00001d029512	Zm00001d034172
Zm00001d029512	Zm00001d034597
Zm00001d029512	Zm00001d034662
Zm00001d029512	Zm00001d035153
Zm00001d029512	Zm00001d035154
Zm00001d029512	Zm00001d035558
Zm00001d029512	Zm00001d035570
Zm00001d029512	Zm00001d035621
Zm00001d029512	Zm00001d035664
Zm00001d029512	Zm00001d035680
Zm00001d029512	Zm00001d035700
Zm00001d029512	Zm00001d035760
Zm00001d029512	Zm00001d035776
Zm00001d029512	Zm00001d036125
Zm00001d029512	Zm00001d036238
Zm00001d029512	Zm00001d036450
Zm00001d029512	Zm00001d036836
Zm00001d029512	Zm00001d037009
Zm00001d029512	Zm00001d037204
Zm00001d029512	Zm00001d037209
Zm00001d029512	Zm00001d037246
Zm00001d029512	Zm00001d037307
Zm00001d029512	Zm00001d037436
Zm00001d029512	Zm00001d037439
Zm00001d029512	Zm00001d037452
Zm00001d029512	Zm00001d037498
Zm00001d029512	Zm00001d037529
Zm00001d029512	Zm00001d037565
Zm00001d029512	Zm00001d037576
Zm00001d029512	Zm00001d037606
Zm00001d029512	Zm00001d037674
Zm00001d029512	Zm00001d037725
Zm00001d029512	Zm00001d037727
Zm00001d029512	Zm00001d037939
Zm00001d029512	Zm00001d037969
Zm00001d029512	Zm00001d038045
Zm00001d029512	Zm00001d038075
Zm00001d029512	Zm00001d038459
Zm00001d029512	Zm00001d038473
Zm00001d029512	Zm00001d038730
Zm00001d029512	Zm00001d039001
Zm00001d029512	Zm00001d039132
Zm00001d029512	Zm00001d039166
Zm00001d029512	Zm00001d039520
Zm00001d029512	Zm00001d039534
Zm00001d029512	Zm00001d039538
Zm00001d029512	Zm00001d039845
Zm00001d029512	Zm00001d039865
Zm00001d029512	Zm00001d039974
Zm00001d029512	Zm00001d039990
Zm00001d029512	Zm00001d040189
Zm00001d029512	Zm00001d040197
Zm00001d029512	Zm00001d041436
Zm00001d029512	Zm00001d041522
Zm00001d029512	Zm00001d041600
Zm00001d029512	Zm00001d041726
Zm00001d029512	Zm00001d041747
Zm00001d029512	Zm00001d041935
Zm00001d029512	Zm00001d042011
Zm00001d029512	Zm00001d042025
Zm00001d029512	Zm00001d042256
Zm00001d029512	Zm00001d042263
Zm00001d029512	Zm00001d042288
Zm00001d029512	Zm00001d042348
Zm00001d029512	Zm00001d042442
Zm00001d029512	Zm00001d042444
Zm00001d029512	Zm00001d042469
Zm00001d029512	Zm00001d042472
Zm00001d029512	Zm00001d042504
Zm00001d029512	Zm00001d042613
Zm00001d029512	Zm00001d042651
Zm00001d029512	Zm00001d042779
Zm00001d029512	Zm00001d042846
Zm00001d029512	Zm00001d042920
Zm00001d029512	Zm00001d042944
Zm00001d029512	Zm00001d043014
Zm00001d029512	Zm00001d043390
Zm00001d029512	Zm00001d043564
Zm00001d029512	Zm00001d043574
Zm00001d029512	Zm00001d043715
Zm00001d029512	Zm00001d043716
Zm00001d029512	Zm00001d044054
Zm00001d029512	Zm00001d044225
Zm00001d029512	Zm00001d044231
Zm00001d029512	Zm00001d044330
Zm00001d029512	Zm00001d044386
Zm00001d029512	Zm00001d044498
Zm00001d029512	Zm00001d044754
Zm00001d029512	Zm00001d044986
Zm00001d029512	Zm00001d045042
Zm00001d029512	Zm00001d045121
Zm00001d029512	Zm00001d045212
Zm00001d029512	Zm00001d045334
Zm00001d029512	Zm00001d045390
Zm00001d029512	Zm00001d045392
Zm00001d029512	Zm00001d045462
Zm00001d029512	Zm00001d045907
Zm00001d029512	Zm00001d045937
Zm00001d029512	Zm00001d045968
Zm00001d029512	Zm00001d046119
Zm00001d029512	Zm00001d046479
Zm00001d029512	Zm00001d046558
Zm00001d029512	Zm00001d046649
Zm00001d029512	Zm00001d046651
Zm00001d029512	Zm00001d046711
Zm00001d029512	Zm00001d046891
Zm00001d029512	Zm00001d047542
Zm00001d029512	Zm00001d047790
Zm00001d029512	Zm00001d048085
Zm00001d029512	Zm00001d048183
Zm00001d029512	Zm00001d048210
Zm00001d029512	Zm00001d048247
Zm00001d029512	Zm00001d048292
Zm00001d029512	Zm00001d048319
Zm00001d029512	Zm00001d048520
Zm00001d029512	Zm00001d048689
Zm00001d029512	Zm00001d048806
Zm00001d029512	Zm00001d048808
Zm00001d029512	Zm00001d048809
Zm00001d029512	Zm00001d048810
Zm00001d029512	Zm00001d048812
Zm00001d029512	Zm00001d048816
Zm00001d029512	Zm00001d048817
Zm00001d029512	Zm00001d048818
Zm00001d029512	Zm00001d048847
Zm00001d029512	Zm00001d048849
Zm00001d029512	Zm00001d048851
Zm00001d029512	Zm00001d048852
Zm00001d029512	Zm00001d048904
Zm00001d029512	Zm00001d048948
Zm00001d029512	Zm00001d048959
Zm00001d029512	Zm00001d049008
Zm00001d029512	Zm00001d049137
Zm00001d029512	Zm00001d049208
Zm00001d029512	Zm00001d049243
Zm00001d029512	Zm00001d049476
Zm00001d029512	Zm00001d049508
Zm00001d029512	Zm00001d049561
Zm00001d029512	Zm00001d049592
Zm00001d029512	Zm00001d049608
Zm00001d029512	Zm00001d049753
Zm00001d029512	Zm00001d049806
Zm00001d029512	Zm00001d050021
Zm00001d029512	Zm00001d050032
Zm00001d029512	Zm00001d050093
Zm00001d029512	Zm00001d050577
Zm00001d029512	Zm00001d050606
Zm00001d029512	Zm00001d050610
Zm00001d029512	Zm00001d050669
Zm00001d029512	Zm00001d050815
Zm00001d029512	Zm00001d050970
Zm00001d029512	Zm00001d051001
Zm00001d029512	Zm00001d051316
Zm00001d029512	Zm00001d051371
Zm00001d029512	Zm00001d051635
Zm00001d029512	Zm00001d051681
Zm00001d029512	Zm00001d051885
Zm00001d029512	Zm00001d052333
Zm00001d029512	Zm00001d052467
Zm00001d029512	Zm00001d052701
Zm00001d029512	Zm00001d052953
Zm00001d029512	Zm00001d052983
Zm00001d029512	Zm00001d053251
Zm00001d029512	Zm00001d053350
Zm00001d029512	Zm00001d053580
Zm00001d030364	Zm00001d000009
Zm00001d030364	Zm00001d001852
Zm00001d030364	Zm00001d001913
Zm00001d030364	Zm00001d002359
Zm00001d030364	Zm00001d003408
Zm00001d030364	Zm00001d003677
Zm00001d030364	Zm00001d003923
Zm00001d030364	Zm00001d004357
Zm00001d030364	Zm00001d004655
Zm00001d030364	Zm00001d004667
Zm00001d030364	Zm00001d006081
Zm00001d030364	Zm00001d006768
Zm00001d030364	Zm00001d007657
Zm00001d030364	Zm00001d008898
Zm00001d030364	Zm00001d009118
Zm00001d030364	Zm00001d009292
Zm00001d030364	Zm00001d009646
Zm00001d030364	Zm00001d010031
Zm00001d030364	Zm00001d010170
Zm00001d030364	Zm00001d010183
Zm00001d030364	Zm00001d010404
Zm00001d030364	Zm00001d010588
Zm00001d030364	Zm00001d011072
Zm00001d030364	Zm00001d011463
Zm00001d030364	Zm00001d011572
Zm00001d030364	Zm00001d011759
Zm00001d030364	Zm00001d011975
Zm00001d030364	Zm00001d011994
Zm00001d030364	Zm00001d012475
Zm00001d030364	Zm00001d012770
Zm00001d030364	Zm00001d013043
Zm00001d030364	Zm00001d014043
Zm00001d030364	Zm00001d014110
Zm00001d030364	Zm00001d014719
Zm00001d030364	Zm00001d014775
Zm00001d030364	Zm00001d015490
Zm00001d030364	Zm00001d015773
Zm00001d030364	Zm00001d015866
Zm00001d030364	Zm00001d015912
Zm00001d030364	Zm00001d015971
Zm00001d030364	Zm00001d016394
Zm00001d030364	Zm00001d016469
Zm00001d030364	Zm00001d017121
Zm00001d030364	Zm00001d017168
Zm00001d030364	Zm00001d017280
Zm00001d030364	Zm00001d017468
Zm00001d030364	Zm00001d017493
Zm00001d030364	Zm00001d018193
Zm00001d030364	Zm00001d018925
Zm00001d030364	Zm00001d018971
Zm00001d030364	Zm00001d019265
Zm00001d030364	Zm00001d019277
Zm00001d030364	Zm00001d020055
Zm00001d030364	Zm00001d021191
Zm00001d030364	Zm00001d021843
Zm00001d030364	Zm00001d022378
Zm00001d030364	Zm00001d022443
Zm00001d030364	Zm00001d022494
Zm00001d030364	Zm00001d022545
Zm00001d030364	Zm00001d022594
Zm00001d030364	Zm00001d023896
Zm00001d030364	Zm00001d024488
Zm00001d030364	Zm00001d024648
Zm00001d030364	Zm00001d024876
Zm00001d030364	Zm00001d024959
Zm00001d030364	Zm00001d025684
Zm00001d030364	Zm00001d026113
Zm00001d030364	Zm00001d026132
Zm00001d030364	Zm00001d026671
Zm00001d030364	Zm00001d027461
Zm00001d030364	Zm00001d027587
Zm00001d030364	Zm00001d027674
Zm00001d030364	Zm00001d027719
Zm00001d030364	Zm00001d027871
Zm00001d030364	Zm00001d028375
Zm00001d030364	Zm00001d028726
Zm00001d030364	Zm00001d028951
Zm00001d030364	Zm00001d029415
Zm00001d030364	Zm00001d029512
Zm00001d030364	Zm00001d029618
Zm00001d030364	Zm00001d030364
Zm00001d030364	Zm00001d030690
Zm00001d030364	Zm00001d031017
Zm00001d030364	Zm00001d031149
Zm00001d030364	Zm00001d031587
Zm00001d030364	Zm00001d032178
Zm00001d030364	Zm00001d032386
Zm00001d030364	Zm00001d032419
Zm00001d030364	Zm00001d032535
Zm00001d030364	Zm00001d032603
Zm00001d030364	Zm00001d033048
Zm00001d030364	Zm00001d033053
Zm00001d030364	Zm00001d033075
Zm00001d030364	Zm00001d033228
Zm00001d030364	Zm00001d033265
Zm00001d030364	Zm00001d033580
Zm00001d030364	Zm00001d033840
Zm00001d030364	Zm00001d033968
Zm00001d030364	Zm00001d034662
Zm00001d030364	Zm00001d035664
Zm00001d030364	Zm00001d035700
Zm00001d030364	Zm00001d036608
Zm00001d030364	Zm00001d037234
Zm00001d030364	Zm00001d037674
Zm00001d030364	Zm00001d037727
Zm00001d030364	Zm00001d037939
Zm00001d030364	Zm00001d038304
Zm00001d030364	Zm00001d039132
Zm00001d030364	Zm00001d039520
Zm00001d030364	Zm00001d039865
Zm00001d030364	Zm00001d040651
Zm00001d030364	Zm00001d041300
Zm00001d030364	Zm00001d041436
Zm00001d030364	Zm00001d041935
Zm00001d030364	Zm00001d042256
Zm00001d030364	Zm00001d042613
Zm00001d030364	Zm00001d042944
Zm00001d030364	Zm00001d043059
Zm00001d030364	Zm00001d043086
Zm00001d030364	Zm00001d043390
Zm00001d030364	Zm00001d043628
Zm00001d030364	Zm00001d043986
Zm00001d030364	Zm00001d044607
Zm00001d030364	Zm00001d044754
Zm00001d030364	Zm00001d045042
Zm00001d030364	Zm00001d045341
Zm00001d030364	Zm00001d045390
Zm00001d030364	Zm00001d045391
Zm00001d030364	Zm00001d045392
Zm00001d030364	Zm00001d045431
Zm00001d030364	Zm00001d045581
Zm00001d030364	Zm00001d046055
Zm00001d030364	Zm00001d047542
Zm00001d030364	Zm00001d047790
Zm00001d030364	Zm00001d047986
Zm00001d030364	Zm00001d048085
Zm00001d030364	Zm00001d048307
Zm00001d030364	Zm00001d048904
Zm00001d030364	Zm00001d048959
Zm00001d030364	Zm00001d049008
Zm00001d030364	Zm00001d049561
Zm00001d030364	Zm00001d049592
Zm00001d030364	Zm00001d049688
Zm00001d030364	Zm00001d049806
Zm00001d030364	Zm00001d050669
Zm00001d030364	Zm00001d051001
Zm00001d030364	Zm00001d051595
Zm00001d030364	Zm00001d052333
Zm00001d030364	Zm00001d052892
Zm00001d030364	Zm00001d053977
Zm00001d031501	GRMZM5G876913
Zm00001d031501	GRMZM5G890451
Zm00001d031501	Zm00001d000418
Zm00001d031501	Zm00001d001793
Zm00001d031501	Zm00001d002359
Zm00001d031501	Zm00001d003188
Zm00001d031501	Zm00001d003600
Zm00001d031501	Zm00001d003822
Zm00001d031501	Zm00001d003923
Zm00001d031501	Zm00001d003983
Zm00001d031501	Zm00001d004870
Zm00001d031501	Zm00001d006081
Zm00001d031501	Zm00001d006298
Zm00001d031501	Zm00001d007930
Zm00001d031501	Zm00001d008501
Zm00001d031501	Zm00001d008825
Zm00001d031501	Zm00001d009063
Zm00001d031501	Zm00001d009210
Zm00001d031501	Zm00001d009801
Zm00001d031501	Zm00001d009923
Zm00001d031501	Zm00001d010584
Zm00001d031501	Zm00001d011213
Zm00001d031501	Zm00001d011463
Zm00001d031501	Zm00001d011713
Zm00001d031501	Zm00001d011994
Zm00001d031501	Zm00001d012604
Zm00001d031501	Zm00001d012613
Zm00001d031501	Zm00001d012754
Zm00001d031501	Zm00001d013659
Zm00001d031501	Zm00001d014258
Zm00001d031501	Zm00001d014309
Zm00001d031501	Zm00001d015490
Zm00001d031501	Zm00001d015912
Zm00001d031501	Zm00001d016351
Zm00001d031501	Zm00001d016459
Zm00001d031501	Zm00001d017838
Zm00001d031501	Zm00001d018925
Zm00001d031501	Zm00001d019265
Zm00001d031501	Zm00001d019277
Zm00001d031501	Zm00001d020175
Zm00001d031501	Zm00001d020591
Zm00001d031501	Zm00001d020752
Zm00001d031501	Zm00001d020754
Zm00001d031501	Zm00001d021136
Zm00001d031501	Zm00001d022443
Zm00001d031501	Zm00001d023541
Zm00001d031501	Zm00001d024018
Zm00001d031501	Zm00001d024353
Zm00001d031501	Zm00001d024813
Zm00001d031501	Zm00001d025872
Zm00001d031501	Zm00001d026132
Zm00001d031501	Zm00001d026500
Zm00001d031501	Zm00001d026519
Zm00001d031501	Zm00001d027587
Zm00001d031501	Zm00001d027616
Zm00001d031501	Zm00001d027719
Zm00001d031501	Zm00001d027871
Zm00001d031501	Zm00001d027924
Zm00001d031501	Zm00001d029919
Zm00001d031501	Zm00001d031017
Zm00001d031501	Zm00001d031501
Zm00001d031501	Zm00001d032321
Zm00001d031501	Zm00001d032535
Zm00001d031501	Zm00001d033048
Zm00001d031501	Zm00001d033824
Zm00001d031501	Zm00001d033840
Zm00001d031501	Zm00001d034244
Zm00001d031501	Zm00001d034573
Zm00001d031501	Zm00001d036608
Zm00001d031501	Zm00001d036836
Zm00001d031501	Zm00001d037277
Zm00001d031501	Zm00001d037307
Zm00001d031501	Zm00001d037727
Zm00001d031501	Zm00001d037939
Zm00001d031501	Zm00001d038045
Zm00001d031501	Zm00001d038202
Zm00001d031501	Zm00001d038965
Zm00001d031501	Zm00001d039001
Zm00001d031501	Zm00001d039066
Zm00001d031501	Zm00001d039132
Zm00001d031501	Zm00001d039166
Zm00001d031501	Zm00001d039974
Zm00001d031501	Zm00001d039990
Zm00001d031501	Zm00001d040197
Zm00001d031501	Zm00001d040222
Zm00001d031501	Zm00001d041747
Zm00001d031501	Zm00001d042256
Zm00001d031501	Zm00001d042284
Zm00001d031501	Zm00001d043086
Zm00001d031501	Zm00001d043574
Zm00001d031501	Zm00001d044607
Zm00001d031501	Zm00001d044629
Zm00001d031501	Zm00001d044986
Zm00001d031501	Zm00001d045042
Zm00001d031501	Zm00001d045390
Zm00001d031501	Zm00001d046089
Zm00001d031501	Zm00001d046641
Zm00001d031501	Zm00001d046649
Zm00001d031501	Zm00001d046651
Zm00001d031501	Zm00001d046711
Zm00001d031501	Zm00001d046713
Zm00001d031501	Zm00001d047066
Zm00001d031501	Zm00001d047489
Zm00001d031501	Zm00001d047790
Zm00001d031501	Zm00001d047879
Zm00001d031501	Zm00001d048649
Zm00001d031501	Zm00001d048813
Zm00001d031501	Zm00001d048847
Zm00001d031501	Zm00001d048848
Zm00001d031501	Zm00001d048948
Zm00001d031501	Zm00001d049243
Zm00001d031501	Zm00001d049592
Zm00001d031501	Zm00001d049806
Zm00001d031501	Zm00001d050093
Zm00001d031501	Zm00001d050610
Zm00001d031501	Zm00001d051001
Zm00001d031501	Zm00001d051595
Zm00001d031501	Zm00001d052983
Zm00001d031501	Zm00001d053251
Zm00001d031501	Zm00001d053350
Zm00001d031501	Zm00001d053735
Zm00001d032095	GRMZM5G836994
Zm00001d032095	Zm00001d000002
Zm00001d032095	Zm00001d000128
Zm00001d032095	Zm00001d000256
Zm00001d032095	Zm00001d000418
Zm00001d032095	Zm00001d001913
Zm00001d032095	Zm00001d002057
Zm00001d032095	Zm00001d002260
Zm00001d032095	Zm00001d002556
Zm00001d032095	Zm00001d002729
Zm00001d032095	Zm00001d002874
Zm00001d032095	Zm00001d003066
Zm00001d032095	Zm00001d003086
Zm00001d032095	Zm00001d003398
Zm00001d032095	Zm00001d003539
Zm00001d032095	Zm00001d003600
Zm00001d032095	Zm00001d003929
Zm00001d032095	Zm00001d004357
Zm00001d032095	Zm00001d004412
Zm00001d032095	Zm00001d004870
Zm00001d032095	Zm00001d005154
Zm00001d032095	Zm00001d005230
Zm00001d032095	Zm00001d005666
Zm00001d032095	Zm00001d005793
Zm00001d032095	Zm00001d006027
Zm00001d032095	Zm00001d006220
Zm00001d032095	Zm00001d006298
Zm00001d032095	Zm00001d006306
Zm00001d032095	Zm00001d006319
Zm00001d032095	Zm00001d006342
Zm00001d032095	Zm00001d006533
Zm00001d032095	Zm00001d007153
Zm00001d032095	Zm00001d007299
Zm00001d032095	Zm00001d007652
Zm00001d032095	Zm00001d007657
Zm00001d032095	Zm00001d007765
Zm00001d032095	Zm00001d008403
Zm00001d032095	Zm00001d008624
Zm00001d032095	Zm00001d008651
Zm00001d032095	Zm00001d008825
Zm00001d032095	Zm00001d008841
Zm00001d032095	Zm00001d008898
Zm00001d032095	Zm00001d009033
Zm00001d032095	Zm00001d009063
Zm00001d032095	Zm00001d009210
Zm00001d032095	Zm00001d009659
Zm00001d032095	Zm00001d009923
Zm00001d032095	Zm00001d009948
Zm00001d032095	Zm00001d010159
Zm00001d032095	Zm00001d010170
Zm00001d032095	Zm00001d010183
Zm00001d032095	Zm00001d010279
Zm00001d032095	Zm00001d010321
Zm00001d032095	Zm00001d010404
Zm00001d032095	Zm00001d010588
Zm00001d032095	Zm00001d011012
Zm00001d032095	Zm00001d011072
Zm00001d032095	Zm00001d011185
Zm00001d032095	Zm00001d011193
Zm00001d032095	Zm00001d011395
Zm00001d032095	Zm00001d011563
Zm00001d032095	Zm00001d011832
Zm00001d032095	Zm00001d011994
Zm00001d032095	Zm00001d012221
Zm00001d032095	Zm00001d012234
Zm00001d032095	Zm00001d012383
Zm00001d032095	Zm00001d012419
Zm00001d032095	Zm00001d012572
Zm00001d032095	Zm00001d012604
Zm00001d032095	Zm00001d012663
Zm00001d032095	Zm00001d013053
Zm00001d032095	Zm00001d013229
Zm00001d032095	Zm00001d013387
Zm00001d032095	Zm00001d013524
Zm00001d032095	Zm00001d013594
Zm00001d032095	Zm00001d013712
Zm00001d032095	Zm00001d013725
Zm00001d032095	Zm00001d013746
Zm00001d032095	Zm00001d013801
Zm00001d032095	Zm00001d014043
Zm00001d032095	Zm00001d014110
Zm00001d032095	Zm00001d014258
Zm00001d032095	Zm00001d014486
Zm00001d032095	Zm00001d014785
Zm00001d032095	Zm00001d014852
Zm00001d032095	Zm00001d015088
Zm00001d032095	Zm00001d015142
Zm00001d032095	Zm00001d015746
Zm00001d032095	Zm00001d015773
Zm00001d032095	Zm00001d015866
Zm00001d032095	Zm00001d015912
Zm00001d032095	Zm00001d015971
Zm00001d032095	Zm00001d016198
Zm00001d032095	Zm00001d016351
Zm00001d032095	Zm00001d016394
Zm00001d032095	Zm00001d016459
Zm00001d032095	Zm00001d016460
Zm00001d032095	Zm00001d016571
Zm00001d032095	Zm00001d016572
Zm00001d032095	Zm00001d016684
Zm00001d032095	Zm00001d016738
Zm00001d032095	Zm00001d016746
Zm00001d032095	Zm00001d016811
Zm00001d032095	Zm00001d016934
Zm00001d032095	Zm00001d017028
Zm00001d032095	Zm00001d017031
Zm00001d032095	Zm00001d017106
Zm00001d032095	Zm00001d017121
Zm00001d032095	Zm00001d017168
Zm00001d032095	Zm00001d017204
Zm00001d032095	Zm00001d017427
Zm00001d032095	Zm00001d017493
Zm00001d032095	Zm00001d017838
Zm00001d032095	Zm00001d018148
Zm00001d032095	Zm00001d018199
Zm00001d032095	Zm00001d018830
Zm00001d032095	Zm00001d019092
Zm00001d032095	Zm00001d019155
Zm00001d032095	Zm00001d019156
Zm00001d032095	Zm00001d019162
Zm00001d032095	Zm00001d019192
Zm00001d032095	Zm00001d019265
Zm00001d032095	Zm00001d019277
Zm00001d032095	Zm00001d019342
Zm00001d032095	Zm00001d019376
Zm00001d032095	Zm00001d019576
Zm00001d032095	Zm00001d019813
Zm00001d032095	Zm00001d020055
Zm00001d032095	Zm00001d020101
Zm00001d032095	Zm00001d020591
Zm00001d032095	Zm00001d020592
Zm00001d032095	Zm00001d020680
Zm00001d032095	Zm00001d020752
Zm00001d032095	Zm00001d020867
Zm00001d032095	Zm00001d020888
Zm00001d032095	Zm00001d020949
Zm00001d032095	Zm00001d021136
Zm00001d032095	Zm00001d021149
Zm00001d032095	Zm00001d021191
Zm00001d032095	Zm00001d021289
Zm00001d032095	Zm00001d021312
Zm00001d032095	Zm00001d021611
Zm00001d032095	Zm00001d021734
Zm00001d032095	Zm00001d021843
Zm00001d032095	Zm00001d022081
Zm00001d032095	Zm00001d022104
Zm00001d032095	Zm00001d022125
Zm00001d032095	Zm00001d022443
Zm00001d032095	Zm00001d022444
Zm00001d032095	Zm00001d022461
Zm00001d032095	Zm00001d022545
Zm00001d032095	Zm00001d022594
Zm00001d032095	Zm00001d023243
Zm00001d032095	Zm00001d023452
Zm00001d032095	Zm00001d023501
Zm00001d032095	Zm00001d023541
Zm00001d032095	Zm00001d023580
Zm00001d032095	Zm00001d023661
Zm00001d032095	Zm00001d023718
Zm00001d032095	Zm00001d023868
Zm00001d032095	Zm00001d023896
Zm00001d032095	Zm00001d024339
Zm00001d032095	Zm00001d024488
Zm00001d032095	Zm00001d024602
Zm00001d032095	Zm00001d024648
Zm00001d032095	Zm00001d024876
Zm00001d032095	Zm00001d024959
Zm00001d032095	Zm00001d025241
Zm00001d032095	Zm00001d025684
Zm00001d032095	Zm00001d025756
Zm00001d032095	Zm00001d025862
Zm00001d032095	Zm00001d025872
Zm00001d032095	Zm00001d026132
Zm00001d032095	Zm00001d026152
Zm00001d032095	Zm00001d027236
Zm00001d032095	Zm00001d027302
Zm00001d032095	Zm00001d027310
Zm00001d032095	Zm00001d027461
Zm00001d032095	Zm00001d027587
Zm00001d032095	Zm00001d027674
Zm00001d032095	Zm00001d028071
Zm00001d032095	Zm00001d028201
Zm00001d032095	Zm00001d028252
Zm00001d032095	Zm00001d028726
Zm00001d032095	Zm00001d029130
Zm00001d032095	Zm00001d029197
Zm00001d032095	Zm00001d029415
Zm00001d032095	Zm00001d029512
Zm00001d032095	Zm00001d029618
Zm00001d032095	Zm00001d029841
Zm00001d032095	Zm00001d029879
Zm00001d032095	Zm00001d030214
Zm00001d032095	Zm00001d030329
Zm00001d032095	Zm00001d030855
Zm00001d032095	Zm00001d030984
Zm00001d032095	Zm00001d031017
Zm00001d032095	Zm00001d031018
Zm00001d032095	Zm00001d031539
Zm00001d032095	Zm00001d032095
Zm00001d032095	Zm00001d032146
Zm00001d032095	Zm00001d032178
Zm00001d032095	Zm00001d032321
Zm00001d032095	Zm00001d032339
Zm00001d032095	Zm00001d032509
Zm00001d032095	Zm00001d032901
Zm00001d032095	Zm00001d033048
Zm00001d032095	Zm00001d033053
Zm00001d032095	Zm00001d033075
Zm00001d032095	Zm00001d033097
Zm00001d032095	Zm00001d033265
Zm00001d032095	Zm00001d033490
Zm00001d032095	Zm00001d033580
Zm00001d032095	Zm00001d033840
Zm00001d032095	Zm00001d033879
Zm00001d032095	Zm00001d033937
Zm00001d032095	Zm00001d034074
Zm00001d032095	Zm00001d034172
Zm00001d032095	Zm00001d034487
Zm00001d032095	Zm00001d034604
Zm00001d032095	Zm00001d034662
Zm00001d032095	Zm00001d035153
Zm00001d032095	Zm00001d035558
Zm00001d032095	Zm00001d035570
Zm00001d032095	Zm00001d035621
Zm00001d032095	Zm00001d035680
Zm00001d032095	Zm00001d035681
Zm00001d032095	Zm00001d035700
Zm00001d032095	Zm00001d035760
Zm00001d032095	Zm00001d035812
Zm00001d032095	Zm00001d036238
Zm00001d032095	Zm00001d036608
Zm00001d032095	Zm00001d036836
Zm00001d032095	Zm00001d037042
Zm00001d032095	Zm00001d037100
Zm00001d032095	Zm00001d037234
Zm00001d032095	Zm00001d037246
Zm00001d032095	Zm00001d037278
Zm00001d032095	Zm00001d037307
Zm00001d032095	Zm00001d037393
Zm00001d032095	Zm00001d037436
Zm00001d032095	Zm00001d037439
Zm00001d032095	Zm00001d037498
Zm00001d032095	Zm00001d037529
Zm00001d032095	Zm00001d037576
Zm00001d032095	Zm00001d037606
Zm00001d032095	Zm00001d037939
Zm00001d032095	Zm00001d037969
Zm00001d032095	Zm00001d038019
Zm00001d032095	Zm00001d038075
Zm00001d032095	Zm00001d038202
Zm00001d032095	Zm00001d038519
Zm00001d032095	Zm00001d038597
Zm00001d032095	Zm00001d038730
Zm00001d032095	Zm00001d039088
Zm00001d032095	Zm00001d039166
Zm00001d032095	Zm00001d039520
Zm00001d032095	Zm00001d039538
Zm00001d032095	Zm00001d039865
Zm00001d032095	Zm00001d039990
Zm00001d032095	Zm00001d040189
Zm00001d032095	Zm00001d040222
Zm00001d032095	Zm00001d040568
Zm00001d032095	Zm00001d040763
Zm00001d032095	Zm00001d040980
Zm00001d032095	Zm00001d041300
Zm00001d032095	Zm00001d041436
Zm00001d032095	Zm00001d041522
Zm00001d032095	Zm00001d041838
Zm00001d032095	Zm00001d041935
Zm00001d032095	Zm00001d042011
Zm00001d032095	Zm00001d042025
Zm00001d032095	Zm00001d042288
Zm00001d032095	Zm00001d042348
Zm00001d032095	Zm00001d042444
Zm00001d032095	Zm00001d042472
Zm00001d032095	Zm00001d042504
Zm00001d032095	Zm00001d042613
Zm00001d032095	Zm00001d042646
Zm00001d032095	Zm00001d042779
Zm00001d032095	Zm00001d042846
Zm00001d032095	Zm00001d042920
Zm00001d032095	Zm00001d042959
Zm00001d032095	Zm00001d043059
Zm00001d032095	Zm00001d043382
Zm00001d032095	Zm00001d043390
Zm00001d032095	Zm00001d043704
Zm00001d032095	Zm00001d043986
Zm00001d032095	Zm00001d044054
Zm00001d032095	Zm00001d044225
Zm00001d032095	Zm00001d044386
Zm00001d032095	Zm00001d044498
Zm00001d032095	Zm00001d044754
Zm00001d032095	Zm00001d044986
Zm00001d032095	Zm00001d045106
Zm00001d032095	Zm00001d045261
Zm00001d032095	Zm00001d045390
Zm00001d032095	Zm00001d045412
Zm00001d032095	Zm00001d045462
Zm00001d032095	Zm00001d045581
Zm00001d032095	Zm00001d045629
Zm00001d032095	Zm00001d045631
Zm00001d032095	Zm00001d045937
Zm00001d032095	Zm00001d045968
Zm00001d032095	Zm00001d046246
Zm00001d032095	Zm00001d046649
Zm00001d032095	Zm00001d046651
Zm00001d032095	Zm00001d046711
Zm00001d032095	Zm00001d046713
Zm00001d032095	Zm00001d046891
Zm00001d032095	Zm00001d047261
Zm00001d032095	Zm00001d047790
Zm00001d032095	Zm00001d047879
Zm00001d032095	Zm00001d047986
Zm00001d032095	Zm00001d048246
Zm00001d032095	Zm00001d048247
Zm00001d032095	Zm00001d048292
Zm00001d032095	Zm00001d048307
Zm00001d032095	Zm00001d048319
Zm00001d032095	Zm00001d048520
Zm00001d032095	Zm00001d048806
Zm00001d032095	Zm00001d048807
Zm00001d032095	Zm00001d048809
Zm00001d032095	Zm00001d048812
Zm00001d032095	Zm00001d048817
Zm00001d032095	Zm00001d048818
Zm00001d032095	Zm00001d048847
Zm00001d032095	Zm00001d048848
Zm00001d032095	Zm00001d048849
Zm00001d032095	Zm00001d048850
Zm00001d032095	Zm00001d048851
Zm00001d032095	Zm00001d048852
Zm00001d032095	Zm00001d048904
Zm00001d032095	Zm00001d048948
Zm00001d032095	Zm00001d048959
Zm00001d032095	Zm00001d049008
Zm00001d032095	Zm00001d049476
Zm00001d032095	Zm00001d049561
Zm00001d032095	Zm00001d049592
Zm00001d032095	Zm00001d049608
Zm00001d032095	Zm00001d049686
Zm00001d032095	Zm00001d050021
Zm00001d032095	Zm00001d050093
Zm00001d032095	Zm00001d050577
Zm00001d032095	Zm00001d051001
Zm00001d032095	Zm00001d051103
Zm00001d032095	Zm00001d051316
Zm00001d032095	Zm00001d051368
Zm00001d032095	Zm00001d051435
Zm00001d032095	Zm00001d051635
Zm00001d032095	Zm00001d051645
Zm00001d032095	Zm00001d051800
Zm00001d032095	Zm00001d052333
Zm00001d032095	Zm00001d052407
Zm00001d032095	Zm00001d052467
Zm00001d032095	Zm00001d052938
Zm00001d032095	Zm00001d052983
Zm00001d032095	Zm00001d053251
Zm00001d032095	Zm00001d053639
Zm00001d032095	Zm00001d053685
Zm00001d032095	Zm00001d053735
Zm00001d032095	Zm00001d053784
Zm00001d032178	GRMZM5G836994
Zm00001d032178	Zm00001d000002
Zm00001d032178	Zm00001d000009
Zm00001d032178	Zm00001d000021
Zm00001d032178	Zm00001d000181
Zm00001d032178	Zm00001d000256
Zm00001d032178	Zm00001d000418
Zm00001d032178	Zm00001d001838
Zm00001d032178	Zm00001d001852
Zm00001d032178	Zm00001d002057
Zm00001d032178	Zm00001d002128
Zm00001d032178	Zm00001d002260
Zm00001d032178	Zm00001d002381
Zm00001d032178	Zm00001d002661
Zm00001d032178	Zm00001d002729
Zm00001d032178	Zm00001d002874
Zm00001d032178	Zm00001d002960
Zm00001d032178	Zm00001d003066
Zm00001d032178	Zm00001d003083
Zm00001d032178	Zm00001d003106
Zm00001d032178	Zm00001d003409
Zm00001d032178	Zm00001d003539
Zm00001d032178	Zm00001d003600
Zm00001d032178	Zm00001d003677
Zm00001d032178	Zm00001d003822
Zm00001d032178	Zm00001d003929
Zm00001d032178	Zm00001d004172
Zm00001d032178	Zm00001d004357
Zm00001d032178	Zm00001d004655
Zm00001d032178	Zm00001d005154
Zm00001d032178	Zm00001d005230
Zm00001d032178	Zm00001d005579
Zm00001d032178	Zm00001d005636
Zm00001d032178	Zm00001d005645
Zm00001d032178	Zm00001d005793
Zm00001d032178	Zm00001d005866
Zm00001d032178	Zm00001d006220
Zm00001d032178	Zm00001d006298
Zm00001d032178	Zm00001d006306
Zm00001d032178	Zm00001d006319
Zm00001d032178	Zm00001d006533
Zm00001d032178	Zm00001d006649
Zm00001d032178	Zm00001d006699
Zm00001d032178	Zm00001d006750
Zm00001d032178	Zm00001d007153
Zm00001d032178	Zm00001d007169
Zm00001d032178	Zm00001d007657
Zm00001d032178	Zm00001d008403
Zm00001d032178	Zm00001d008624
Zm00001d032178	Zm00001d008825
Zm00001d032178	Zm00001d008846
Zm00001d032178	Zm00001d008898
Zm00001d032178	Zm00001d009063
Zm00001d032178	Zm00001d009210
Zm00001d032178	Zm00001d009292
Zm00001d032178	Zm00001d009573
Zm00001d032178	Zm00001d009638
Zm00001d032178	Zm00001d009646
Zm00001d032178	Zm00001d009801
Zm00001d032178	Zm00001d010170
Zm00001d032178	Zm00001d010183
Zm00001d032178	Zm00001d010279
Zm00001d032178	Zm00001d010371
Zm00001d032178	Zm00001d010404
Zm00001d032178	Zm00001d010588
Zm00001d032178	Zm00001d011012
Zm00001d032178	Zm00001d011072
Zm00001d032178	Zm00001d011185
Zm00001d032178	Zm00001d011193
Zm00001d032178	Zm00001d011435
Zm00001d032178	Zm00001d011463
Zm00001d032178	Zm00001d011536
Zm00001d032178	Zm00001d011563
Zm00001d032178	Zm00001d011572
Zm00001d032178	Zm00001d011713
Zm00001d032178	Zm00001d011975
Zm00001d032178	Zm00001d012198
Zm00001d032178	Zm00001d012220
Zm00001d032178	Zm00001d012221
Zm00001d032178	Zm00001d012234
Zm00001d032178	Zm00001d012361
Zm00001d032178	Zm00001d012383
Zm00001d032178	Zm00001d012419
Zm00001d032178	Zm00001d012475
Zm00001d032178	Zm00001d012572
Zm00001d032178	Zm00001d012613
Zm00001d032178	Zm00001d013012
Zm00001d032178	Zm00001d013043
Zm00001d032178	Zm00001d013053
Zm00001d032178	Zm00001d013659
Zm00001d032178	Zm00001d013725
Zm00001d032178	Zm00001d013801
Zm00001d032178	Zm00001d014043
Zm00001d032178	Zm00001d014110
Zm00001d032178	Zm00001d014190
Zm00001d032178	Zm00001d014249
Zm00001d032178	Zm00001d014258
Zm00001d032178	Zm00001d014520
Zm00001d032178	Zm00001d014719
Zm00001d032178	Zm00001d014775
Zm00001d032178	Zm00001d014785
Zm00001d032178	Zm00001d014888
Zm00001d032178	Zm00001d015088
Zm00001d032178	Zm00001d015142
Zm00001d032178	Zm00001d015414
Zm00001d032178	Zm00001d015490
Zm00001d032178	Zm00001d015746
Zm00001d032178	Zm00001d015866
Zm00001d032178	Zm00001d015912
Zm00001d032178	Zm00001d016198
Zm00001d032178	Zm00001d016351
Zm00001d032178	Zm00001d016459
Zm00001d032178	Zm00001d016460
Zm00001d032178	Zm00001d016469
Zm00001d032178	Zm00001d016559
Zm00001d032178	Zm00001d016568
Zm00001d032178	Zm00001d016571
Zm00001d032178	Zm00001d016741
Zm00001d032178	Zm00001d016746
Zm00001d032178	Zm00001d016811
Zm00001d032178	Zm00001d016934
Zm00001d032178	Zm00001d017031
Zm00001d032178	Zm00001d017106
Zm00001d032178	Zm00001d017168
Zm00001d032178	Zm00001d017181
Zm00001d032178	Zm00001d017204
Zm00001d032178	Zm00001d017280
Zm00001d032178	Zm00001d017285
Zm00001d032178	Zm00001d017427
Zm00001d032178	Zm00001d017493
Zm00001d032178	Zm00001d017838
Zm00001d032178	Zm00001d017899
Zm00001d032178	Zm00001d018199
Zm00001d032178	Zm00001d018642
Zm00001d032178	Zm00001d018971
Zm00001d032178	Zm00001d019070
Zm00001d032178	Zm00001d019156
Zm00001d032178	Zm00001d019160
Zm00001d032178	Zm00001d019162
Zm00001d032178	Zm00001d019192
Zm00001d032178	Zm00001d019265
Zm00001d032178	Zm00001d019576
Zm00001d032178	Zm00001d020055
Zm00001d032178	Zm00001d020101
Zm00001d032178	Zm00001d020591
Zm00001d032178	Zm00001d020752
Zm00001d032178	Zm00001d020769
Zm00001d032178	Zm00001d020888
Zm00001d032178	Zm00001d020984
Zm00001d032178	Zm00001d021136
Zm00001d032178	Zm00001d021191
Zm00001d032178	Zm00001d021289
Zm00001d032178	Zm00001d021312
Zm00001d032178	Zm00001d021536
Zm00001d032178	Zm00001d021611
Zm00001d032178	Zm00001d021843
Zm00001d032178	Zm00001d022081
Zm00001d032178	Zm00001d022104
Zm00001d032178	Zm00001d022125
Zm00001d032178	Zm00001d022378
Zm00001d032178	Zm00001d022443
Zm00001d032178	Zm00001d022444
Zm00001d032178	Zm00001d022461
Zm00001d032178	Zm00001d022494
Zm00001d032178	Zm00001d022545
Zm00001d032178	Zm00001d022618
Zm00001d032178	Zm00001d023243
Zm00001d032178	Zm00001d023410
Zm00001d032178	Zm00001d023452
Zm00001d032178	Zm00001d023541
Zm00001d032178	Zm00001d023552
Zm00001d032178	Zm00001d023718
Zm00001d032178	Zm00001d023802
Zm00001d032178	Zm00001d023859
Zm00001d032178	Zm00001d023896
Zm00001d032178	Zm00001d024339
Zm00001d032178	Zm00001d024353
Zm00001d032178	Zm00001d024488
Zm00001d032178	Zm00001d024631
Zm00001d032178	Zm00001d024711
Zm00001d032178	Zm00001d024876
Zm00001d032178	Zm00001d024959
Zm00001d032178	Zm00001d025081
Zm00001d032178	Zm00001d025684
Zm00001d032178	Zm00001d025803
Zm00001d032178	Zm00001d025862
Zm00001d032178	Zm00001d025872
Zm00001d032178	Zm00001d025886
Zm00001d032178	Zm00001d025889
Zm00001d032178	Zm00001d026132
Zm00001d032178	Zm00001d026390
Zm00001d032178	Zm00001d026618
Zm00001d032178	Zm00001d026671
Zm00001d032178	Zm00001d027302
Zm00001d032178	Zm00001d027310
Zm00001d032178	Zm00001d027500
Zm00001d032178	Zm00001d027587
Zm00001d032178	Zm00001d027719
Zm00001d032178	Zm00001d028201
Zm00001d032178	Zm00001d028452
Zm00001d032178	Zm00001d028511
Zm00001d032178	Zm00001d028541
Zm00001d032178	Zm00001d028568
Zm00001d032178	Zm00001d028701
Zm00001d032178	Zm00001d028726
Zm00001d032178	Zm00001d029134
Zm00001d032178	Zm00001d029197
Zm00001d032178	Zm00001d029300
Zm00001d032178	Zm00001d029415
Zm00001d032178	Zm00001d029879
Zm00001d032178	Zm00001d029919
Zm00001d032178	Zm00001d030364
Zm00001d032178	Zm00001d030855
Zm00001d032178	Zm00001d030984
Zm00001d032178	Zm00001d031018
Zm00001d032178	Zm00001d031024
Zm00001d032178	Zm00001d031532
Zm00001d032178	Zm00001d032056
Zm00001d032178	Zm00001d032095
Zm00001d032178	Zm00001d032178
Zm00001d032178	Zm00001d032321
Zm00001d032178	Zm00001d032386
Zm00001d032178	Zm00001d032398
Zm00001d032178	Zm00001d032832
Zm00001d032178	Zm00001d033048
Zm00001d032178	Zm00001d033097
Zm00001d032178	Zm00001d033228
Zm00001d032178	Zm00001d033265
Zm00001d032178	Zm00001d033490
Zm00001d032178	Zm00001d033505
Zm00001d032178	Zm00001d033580
Zm00001d032178	Zm00001d033654
Zm00001d032178	Zm00001d033879
Zm00001d032178	Zm00001d033937
Zm00001d032178	Zm00001d033968
Zm00001d032178	Zm00001d034074
Zm00001d032178	Zm00001d034487
Zm00001d032178	Zm00001d034597
Zm00001d032178	Zm00001d034662
Zm00001d032178	Zm00001d035153
Zm00001d032178	Zm00001d035169
Zm00001d032178	Zm00001d035558
Zm00001d032178	Zm00001d035664
Zm00001d032178	Zm00001d035680
Zm00001d032178	Zm00001d035681
Zm00001d032178	Zm00001d035700
Zm00001d032178	Zm00001d035760
Zm00001d032178	Zm00001d035812
Zm00001d032178	Zm00001d035879
Zm00001d032178	Zm00001d036086
Zm00001d032178	Zm00001d036125
Zm00001d032178	Zm00001d036238
Zm00001d032178	Zm00001d036425
Zm00001d032178	Zm00001d036608
Zm00001d032178	Zm00001d037009
Zm00001d032178	Zm00001d037270
Zm00001d032178	Zm00001d037277
Zm00001d032178	Zm00001d037436
Zm00001d032178	Zm00001d037439
Zm00001d032178	Zm00001d037498
Zm00001d032178	Zm00001d037576
Zm00001d032178	Zm00001d037969
Zm00001d032178	Zm00001d038075
Zm00001d032178	Zm00001d038202
Zm00001d032178	Zm00001d038473
Zm00001d032178	Zm00001d038519
Zm00001d032178	Zm00001d038597
Zm00001d032178	Zm00001d039066
Zm00001d032178	Zm00001d039088
Zm00001d032178	Zm00001d039166
Zm00001d032178	Zm00001d039520
Zm00001d032178	Zm00001d039990
Zm00001d032178	Zm00001d040189
Zm00001d032178	Zm00001d040222
Zm00001d032178	Zm00001d040375
Zm00001d032178	Zm00001d040568
Zm00001d032178	Zm00001d040651
Zm00001d032178	Zm00001d040763
Zm00001d032178	Zm00001d040980
Zm00001d032178	Zm00001d041300
Zm00001d032178	Zm00001d041596
Zm00001d032178	Zm00001d041600
Zm00001d032178	Zm00001d041726
Zm00001d032178	Zm00001d041747
Zm00001d032178	Zm00001d041838
Zm00001d032178	Zm00001d041935
Zm00001d032178	Zm00001d042025
Zm00001d032178	Zm00001d042256
Zm00001d032178	Zm00001d042288
Zm00001d032178	Zm00001d042348
Zm00001d032178	Zm00001d042442
Zm00001d032178	Zm00001d042472
Zm00001d032178	Zm00001d042504
Zm00001d032178	Zm00001d042613
Zm00001d032178	Zm00001d042646
Zm00001d032178	Zm00001d042779
Zm00001d032178	Zm00001d042846
Zm00001d032178	Zm00001d042944
Zm00001d032178	Zm00001d043059
Zm00001d032178	Zm00001d043382
Zm00001d032178	Zm00001d043390
Zm00001d032178	Zm00001d043418
Zm00001d032178	Zm00001d043715
Zm00001d032178	Zm00001d043716
Zm00001d032178	Zm00001d044129
Zm00001d032178	Zm00001d044231
Zm00001d032178	Zm00001d044332
Zm00001d032178	Zm00001d044386
Zm00001d032178	Zm00001d044498
Zm00001d032178	Zm00001d044607
Zm00001d032178	Zm00001d044754
Zm00001d032178	Zm00001d044986
Zm00001d032178	Zm00001d045042
Zm00001d032178	Zm00001d045212
Zm00001d032178	Zm00001d045261
Zm00001d032178	Zm00001d045391
Zm00001d032178	Zm00001d045392
Zm00001d032178	Zm00001d045431
Zm00001d032178	Zm00001d045462
Zm00001d032178	Zm00001d045572
Zm00001d032178	Zm00001d045581
Zm00001d032178	Zm00001d045937
Zm00001d032178	Zm00001d045968
Zm00001d032178	Zm00001d046055
Zm00001d032178	Zm00001d046479
Zm00001d032178	Zm00001d046558
Zm00001d032178	Zm00001d046651
Zm00001d032178	Zm00001d046711
Zm00001d032178	Zm00001d046713
Zm00001d032178	Zm00001d046891
Zm00001d032178	Zm00001d047124
Zm00001d032178	Zm00001d047373
Zm00001d032178	Zm00001d047489
Zm00001d032178	Zm00001d047592
Zm00001d032178	Zm00001d047790
Zm00001d032178	Zm00001d048162
Zm00001d032178	Zm00001d048183
Zm00001d032178	Zm00001d048247
Zm00001d032178	Zm00001d048307
Zm00001d032178	Zm00001d048649
Zm00001d032178	Zm00001d048689
Zm00001d032178	Zm00001d048806
Zm00001d032178	Zm00001d048808
Zm00001d032178	Zm00001d048809
Zm00001d032178	Zm00001d048812
Zm00001d032178	Zm00001d048816
Zm00001d032178	Zm00001d048818
Zm00001d032178	Zm00001d048847
Zm00001d032178	Zm00001d048848
Zm00001d032178	Zm00001d048849
Zm00001d032178	Zm00001d048850
Zm00001d032178	Zm00001d048851
Zm00001d032178	Zm00001d048852
Zm00001d032178	Zm00001d048948
Zm00001d032178	Zm00001d049008
Zm00001d032178	Zm00001d049137
Zm00001d032178	Zm00001d049208
Zm00001d032178	Zm00001d049243
Zm00001d032178	Zm00001d049508
Zm00001d032178	Zm00001d049558
Zm00001d032178	Zm00001d049592
Zm00001d032178	Zm00001d049719
Zm00001d032178	Zm00001d049769
Zm00001d032178	Zm00001d049806
Zm00001d032178	Zm00001d050093
Zm00001d032178	Zm00001d050577
Zm00001d032178	Zm00001d050606
Zm00001d032178	Zm00001d050669
Zm00001d032178	Zm00001d050815
Zm00001d032178	Zm00001d051001
Zm00001d032178	Zm00001d051316
Zm00001d032178	Zm00001d051368
Zm00001d032178	Zm00001d051371
Zm00001d032178	Zm00001d051435
Zm00001d032178	Zm00001d051635
Zm00001d032178	Zm00001d051645
Zm00001d032178	Zm00001d051800
Zm00001d032178	Zm00001d052407
Zm00001d032178	Zm00001d052493
Zm00001d032178	Zm00001d052701
Zm00001d032178	Zm00001d052953
Zm00001d032178	Zm00001d052983
Zm00001d032178	Zm00001d053213
Zm00001d032178	Zm00001d053251
Zm00001d032178	Zm00001d053639
Zm00001d032178	Zm00001d053685
Zm00001d032178	Zm00001d053784
Zm00001d032178	Zm00001d053977
Zm00001d033075	GRMZM5G876913
Zm00001d033075	Zm00001d000002
Zm00001d033075	Zm00001d000021
Zm00001d033075	Zm00001d000128
Zm00001d033075	Zm00001d000181
Zm00001d033075	Zm00001d000256
Zm00001d033075	Zm00001d000418
Zm00001d033075	Zm00001d001838
Zm00001d033075	Zm00001d001852
Zm00001d033075	Zm00001d002095
Zm00001d033075	Zm00001d002381
Zm00001d033075	Zm00001d002874
Zm00001d033075	Zm00001d003106
Zm00001d033075	Zm00001d003188
Zm00001d033075	Zm00001d003398
Zm00001d033075	Zm00001d003600
Zm00001d033075	Zm00001d003677
Zm00001d033075	Zm00001d003729
Zm00001d033075	Zm00001d003923
Zm00001d033075	Zm00001d004667
Zm00001d033075	Zm00001d005154
Zm00001d033075	Zm00001d005579
Zm00001d033075	Zm00001d005636
Zm00001d033075	Zm00001d005645
Zm00001d033075	Zm00001d006027
Zm00001d033075	Zm00001d006220
Zm00001d033075	Zm00001d006243
Zm00001d033075	Zm00001d006306
Zm00001d033075	Zm00001d006319
Zm00001d033075	Zm00001d006605
Zm00001d033075	Zm00001d006768
Zm00001d033075	Zm00001d007153
Zm00001d033075	Zm00001d007169
Zm00001d033075	Zm00001d007299
Zm00001d033075	Zm00001d007765
Zm00001d033075	Zm00001d008403
Zm00001d033075	Zm00001d008825
Zm00001d033075	Zm00001d008846
Zm00001d033075	Zm00001d009063
Zm00001d033075	Zm00001d009118
Zm00001d033075	Zm00001d009210
Zm00001d033075	Zm00001d009292
Zm00001d033075	Zm00001d009638
Zm00001d033075	Zm00001d009646
Zm00001d033075	Zm00001d009659
Zm00001d033075	Zm00001d009801
Zm00001d033075	Zm00001d010031
Zm00001d033075	Zm00001d010279
Zm00001d033075	Zm00001d010321
Zm00001d033075	Zm00001d010371
Zm00001d033075	Zm00001d010404
Zm00001d033075	Zm00001d011012
Zm00001d033075	Zm00001d011072
Zm00001d033075	Zm00001d011185
Zm00001d033075	Zm00001d011193
Zm00001d033075	Zm00001d011435
Zm00001d033075	Zm00001d011534
Zm00001d033075	Zm00001d011536
Zm00001d033075	Zm00001d011563
Zm00001d033075	Zm00001d011572
Zm00001d033075	Zm00001d011832
Zm00001d033075	Zm00001d012198
Zm00001d033075	Zm00001d012221
Zm00001d033075	Zm00001d012234
Zm00001d033075	Zm00001d012361
Zm00001d033075	Zm00001d012419
Zm00001d033075	Zm00001d012475
Zm00001d033075	Zm00001d012577
Zm00001d033075	Zm00001d012613
Zm00001d033075	Zm00001d012663
Zm00001d033075	Zm00001d012754
Zm00001d033075	Zm00001d013012
Zm00001d033075	Zm00001d013043
Zm00001d033075	Zm00001d013620
Zm00001d033075	Zm00001d013725
Zm00001d033075	Zm00001d013801
Zm00001d033075	Zm00001d014043
Zm00001d033075	Zm00001d014084
Zm00001d033075	Zm00001d014110
Zm00001d033075	Zm00001d014486
Zm00001d033075	Zm00001d014520
Zm00001d033075	Zm00001d014719
Zm00001d033075	Zm00001d014785
Zm00001d033075	Zm00001d014844
Zm00001d033075	Zm00001d014852
Zm00001d033075	Zm00001d015091
Zm00001d033075	Zm00001d015414
Zm00001d033075	Zm00001d015490
Zm00001d033075	Zm00001d015844
Zm00001d033075	Zm00001d015866
Zm00001d033075	Zm00001d015912
Zm00001d033075	Zm00001d015971
Zm00001d033075	Zm00001d016198
Zm00001d033075	Zm00001d016305
Zm00001d033075	Zm00001d016351
Zm00001d033075	Zm00001d016459
Zm00001d033075	Zm00001d016505
Zm00001d033075	Zm00001d016571
Zm00001d033075	Zm00001d016684
Zm00001d033075	Zm00001d016738
Zm00001d033075	Zm00001d016741
Zm00001d033075	Zm00001d016746
Zm00001d033075	Zm00001d016811
Zm00001d033075	Zm00001d016934
Zm00001d033075	Zm00001d017121
Zm00001d033075	Zm00001d017168
Zm00001d033075	Zm00001d017280
Zm00001d033075	Zm00001d017285
Zm00001d033075	Zm00001d017286
Zm00001d033075	Zm00001d017493
Zm00001d033075	Zm00001d017838
Zm00001d033075	Zm00001d017899
Zm00001d033075	Zm00001d018199
Zm00001d033075	Zm00001d018372
Zm00001d033075	Zm00001d018616
Zm00001d033075	Zm00001d018642
Zm00001d033075	Zm00001d018872
Zm00001d033075	Zm00001d018925
Zm00001d033075	Zm00001d018971
Zm00001d033075	Zm00001d019070
Zm00001d033075	Zm00001d019094
Zm00001d033075	Zm00001d019155
Zm00001d033075	Zm00001d019156
Zm00001d033075	Zm00001d019162
Zm00001d033075	Zm00001d019265
Zm00001d033075	Zm00001d019277
Zm00001d033075	Zm00001d019342
Zm00001d033075	Zm00001d020055
Zm00001d033075	Zm00001d020364
Zm00001d033075	Zm00001d020591
Zm00001d033075	Zm00001d020680
Zm00001d033075	Zm00001d020687
Zm00001d033075	Zm00001d020769
Zm00001d033075	Zm00001d020888
Zm00001d033075	Zm00001d020911
Zm00001d033075	Zm00001d020984
Zm00001d033075	Zm00001d021191
Zm00001d033075	Zm00001d021289
Zm00001d033075	Zm00001d021312
Zm00001d033075	Zm00001d021457
Zm00001d033075	Zm00001d021611
Zm00001d033075	Zm00001d021843
Zm00001d033075	Zm00001d022104
Zm00001d033075	Zm00001d022443
Zm00001d033075	Zm00001d022444
Zm00001d033075	Zm00001d022461
Zm00001d033075	Zm00001d022494
Zm00001d033075	Zm00001d022545
Zm00001d033075	Zm00001d023243
Zm00001d033075	Zm00001d023271
Zm00001d033075	Zm00001d023440
Zm00001d033075	Zm00001d023501
Zm00001d033075	Zm00001d023540
Zm00001d033075	Zm00001d023541
Zm00001d033075	Zm00001d023552
Zm00001d033075	Zm00001d023580
Zm00001d033075	Zm00001d023802
Zm00001d033075	Zm00001d023868
Zm00001d033075	Zm00001d023896
Zm00001d033075	Zm00001d024602
Zm00001d033075	Zm00001d024648
Zm00001d033075	Zm00001d024876
Zm00001d033075	Zm00001d024908
Zm00001d033075	Zm00001d025055
Zm00001d033075	Zm00001d025081
Zm00001d033075	Zm00001d025241
Zm00001d033075	Zm00001d025339
Zm00001d033075	Zm00001d025566
Zm00001d033075	Zm00001d025886
Zm00001d033075	Zm00001d025893
Zm00001d033075	Zm00001d026132
Zm00001d033075	Zm00001d026390
Zm00001d033075	Zm00001d026522
Zm00001d033075	Zm00001d026620
Zm00001d033075	Zm00001d026671
Zm00001d033075	Zm00001d027310
Zm00001d033075	Zm00001d027500
Zm00001d033075	Zm00001d027674
Zm00001d033075	Zm00001d027758
Zm00001d033075	Zm00001d028071
Zm00001d033075	Zm00001d028252
Zm00001d033075	Zm00001d028452
Zm00001d033075	Zm00001d028543
Zm00001d033075	Zm00001d028556
Zm00001d033075	Zm00001d028568
Zm00001d033075	Zm00001d028701
Zm00001d033075	Zm00001d028726
Zm00001d033075	Zm00001d029087
Zm00001d033075	Zm00001d029197
Zm00001d033075	Zm00001d029300
Zm00001d033075	Zm00001d029307
Zm00001d033075	Zm00001d029415
Zm00001d033075	Zm00001d029512
Zm00001d033075	Zm00001d029618
Zm00001d033075	Zm00001d029879
Zm00001d033075	Zm00001d029919
Zm00001d033075	Zm00001d030214
Zm00001d033075	Zm00001d030329
Zm00001d033075	Zm00001d030855
Zm00001d033075	Zm00001d031017
Zm00001d033075	Zm00001d031539
Zm00001d033075	Zm00001d032056
Zm00001d033075	Zm00001d032095
Zm00001d033075	Zm00001d032178
Zm00001d033075	Zm00001d032472
Zm00001d033075	Zm00001d032535
Zm00001d033075	Zm00001d032662
Zm00001d033075	Zm00001d033048
Zm00001d033075	Zm00001d033053
Zm00001d033075	Zm00001d033075
Zm00001d033075	Zm00001d033340
Zm00001d033075	Zm00001d033489
Zm00001d033075	Zm00001d033490
Zm00001d033075	Zm00001d033580
Zm00001d033075	Zm00001d033824
Zm00001d033075	Zm00001d033840
Zm00001d033075	Zm00001d033846
Zm00001d033075	Zm00001d033937
Zm00001d033075	Zm00001d033968
Zm00001d033075	Zm00001d034074
Zm00001d033075	Zm00001d034487
Zm00001d033075	Zm00001d034573
Zm00001d033075	Zm00001d034597
Zm00001d033075	Zm00001d034796
Zm00001d033075	Zm00001d035153
Zm00001d033075	Zm00001d035288
Zm00001d033075	Zm00001d035558
Zm00001d033075	Zm00001d035664
Zm00001d033075	Zm00001d035680
Zm00001d033075	Zm00001d035700
Zm00001d033075	Zm00001d035776
Zm00001d033075	Zm00001d036073
Zm00001d033075	Zm00001d036238
Zm00001d033075	Zm00001d036300
Zm00001d033075	Zm00001d036450
Zm00001d033075	Zm00001d036608
Zm00001d033075	Zm00001d037009
Zm00001d033075	Zm00001d037246
Zm00001d033075	Zm00001d037307
Zm00001d033075	Zm00001d037439
Zm00001d033075	Zm00001d037498
Zm00001d033075	Zm00001d037606
Zm00001d033075	Zm00001d037727
Zm00001d033075	Zm00001d037939
Zm00001d033075	Zm00001d037969
Zm00001d033075	Zm00001d038075
Zm00001d033075	Zm00001d038473
Zm00001d033075	Zm00001d038597
Zm00001d033075	Zm00001d038921
Zm00001d033075	Zm00001d039001
Zm00001d033075	Zm00001d039066
Zm00001d033075	Zm00001d039088
Zm00001d033075	Zm00001d039132
Zm00001d033075	Zm00001d039166
Zm00001d033075	Zm00001d039547
Zm00001d033075	Zm00001d039865
Zm00001d033075	Zm00001d039974
Zm00001d033075	Zm00001d039990
Zm00001d033075	Zm00001d040010
Zm00001d033075	Zm00001d040197
Zm00001d033075	Zm00001d040375
Zm00001d033075	Zm00001d040568
Zm00001d033075	Zm00001d040651
Zm00001d033075	Zm00001d040763
Zm00001d033075	Zm00001d041436
Zm00001d033075	Zm00001d041522
Zm00001d033075	Zm00001d041596
Zm00001d033075	Zm00001d041747
Zm00001d033075	Zm00001d041838
Zm00001d033075	Zm00001d041935
Zm00001d033075	Zm00001d042025
Zm00001d033075	Zm00001d042263
Zm00001d033075	Zm00001d042288
Zm00001d033075	Zm00001d042444
Zm00001d033075	Zm00001d042472
Zm00001d033075	Zm00001d042478
Zm00001d033075	Zm00001d042504
Zm00001d033075	Zm00001d042651
Zm00001d033075	Zm00001d042779
Zm00001d033075	Zm00001d042822
Zm00001d033075	Zm00001d042846
Zm00001d033075	Zm00001d042920
Zm00001d033075	Zm00001d043014
Zm00001d033075	Zm00001d043059
Zm00001d033075	Zm00001d043086
Zm00001d033075	Zm00001d043131
Zm00001d033075	Zm00001d043382
Zm00001d033075	Zm00001d043564
Zm00001d033075	Zm00001d043574
Zm00001d033075	Zm00001d043715
Zm00001d033075	Zm00001d043716
Zm00001d033075	Zm00001d044129
Zm00001d033075	Zm00001d044332
Zm00001d033075	Zm00001d044386
Zm00001d033075	Zm00001d044498
Zm00001d033075	Zm00001d044607
Zm00001d033075	Zm00001d044986
Zm00001d033075	Zm00001d045212
Zm00001d033075	Zm00001d045341
Zm00001d033075	Zm00001d045412
Zm00001d033075	Zm00001d045462
Zm00001d033075	Zm00001d045937
Zm00001d033075	Zm00001d045968
Zm00001d033075	Zm00001d046055
Zm00001d033075	Zm00001d046119
Zm00001d033075	Zm00001d046352
Zm00001d033075	Zm00001d046479
Zm00001d033075	Zm00001d046558
Zm00001d033075	Zm00001d046641
Zm00001d033075	Zm00001d046649
Zm00001d033075	Zm00001d046711
Zm00001d033075	Zm00001d047362
Zm00001d033075	Zm00001d047420
Zm00001d033075	Zm00001d047489
Zm00001d033075	Zm00001d047790
Zm00001d033075	Zm00001d048085
Zm00001d033075	Zm00001d048183
Zm00001d033075	Zm00001d048210
Zm00001d033075	Zm00001d048319
Zm00001d033075	Zm00001d048546
Zm00001d033075	Zm00001d048806
Zm00001d033075	Zm00001d048807
Zm00001d033075	Zm00001d048809
Zm00001d033075	Zm00001d048812
Zm00001d033075	Zm00001d048813
Zm00001d033075	Zm00001d048816
Zm00001d033075	Zm00001d048817
Zm00001d033075	Zm00001d048818
Zm00001d033075	Zm00001d048847
Zm00001d033075	Zm00001d048850
Zm00001d033075	Zm00001d048851
Zm00001d033075	Zm00001d048852
Zm00001d033075	Zm00001d048904
Zm00001d033075	Zm00001d048959
Zm00001d033075	Zm00001d049008
Zm00001d033075	Zm00001d049099
Zm00001d033075	Zm00001d049243
Zm00001d033075	Zm00001d049508
Zm00001d033075	Zm00001d049561
Zm00001d033075	Zm00001d049592
Zm00001d033075	Zm00001d049608
Zm00001d033075	Zm00001d049753
Zm00001d033075	Zm00001d049769
Zm00001d033075	Zm00001d049806
Zm00001d033075	Zm00001d050093
Zm00001d033075	Zm00001d050532
Zm00001d033075	Zm00001d051001
Zm00001d033075	Zm00001d051288
Zm00001d033075	Zm00001d051371
Zm00001d033075	Zm00001d051435
Zm00001d033075	Zm00001d051635
Zm00001d033075	Zm00001d051681
Zm00001d033075	Zm00001d051800
Zm00001d033075	Zm00001d051965
Zm00001d033075	Zm00001d052273
Zm00001d033075	Zm00001d052333
Zm00001d033075	Zm00001d052467
Zm00001d033075	Zm00001d052701
Zm00001d033075	Zm00001d052736
Zm00001d033075	Zm00001d052892
Zm00001d033075	Zm00001d052953
Zm00001d033075	Zm00001d053251
Zm00001d033075	Zm00001d053350
Zm00001d033075	Zm00001d053639
Zm00001d033075	Zm00001d053697
Zm00001d033075	Zm00001d053784
Zm00001d033075	Zm00001d053923
Zm00001d033075	Zm00001d054004
Zm00001d033265	GRMZM5G889036
Zm00001d033265	Zm00001d000002
Zm00001d033265	Zm00001d000128
Zm00001d033265	Zm00001d001765
Zm00001d033265	Zm00001d001838
Zm00001d033265	Zm00001d001852
Zm00001d033265	Zm00001d001996
Zm00001d033265	Zm00001d002128
Zm00001d033265	Zm00001d002359
Zm00001d033265	Zm00001d002556
Zm00001d033265	Zm00001d003086
Zm00001d033265	Zm00001d003198
Zm00001d033265	Zm00001d003398
Zm00001d033265	Zm00001d003545
Zm00001d033265	Zm00001d004667
Zm00001d033265	Zm00001d004870
Zm00001d033265	Zm00001d005154
Zm00001d033265	Zm00001d005579
Zm00001d033265	Zm00001d005793
Zm00001d033265	Zm00001d006157
Zm00001d033265	Zm00001d006243
Zm00001d033265	Zm00001d006319
Zm00001d033265	Zm00001d006342
Zm00001d033265	Zm00001d006605
Zm00001d033265	Zm00001d006699
Zm00001d033265	Zm00001d007169
Zm00001d033265	Zm00001d007299
Zm00001d033265	Zm00001d007652
Zm00001d033265	Zm00001d007657
Zm00001d033265	Zm00001d008403
Zm00001d033265	Zm00001d008624
Zm00001d033265	Zm00001d008651
Zm00001d033265	Zm00001d008825
Zm00001d033265	Zm00001d008841
Zm00001d033265	Zm00001d009063
Zm00001d033265	Zm00001d009118
Zm00001d033265	Zm00001d009292
Zm00001d033265	Zm00001d009638
Zm00001d033265	Zm00001d009646
Zm00001d033265	Zm00001d009659
Zm00001d033265	Zm00001d009801
Zm00001d033265	Zm00001d009923
Zm00001d033265	Zm00001d010031
Zm00001d033265	Zm00001d010279
Zm00001d033265	Zm00001d010371
Zm00001d033265	Zm00001d010588
Zm00001d033265	Zm00001d010720
Zm00001d033265	Zm00001d011012
Zm00001d033265	Zm00001d011193
Zm00001d033265	Zm00001d011213
Zm00001d033265	Zm00001d011435
Zm00001d033265	Zm00001d011536
Zm00001d033265	Zm00001d011975
Zm00001d033265	Zm00001d012383
Zm00001d033265	Zm00001d012452
Zm00001d033265	Zm00001d012572
Zm00001d033265	Zm00001d013043
Zm00001d033265	Zm00001d013053
Zm00001d033265	Zm00001d014043
Zm00001d033265	Zm00001d014249
Zm00001d033265	Zm00001d014520
Zm00001d033265	Zm00001d014719
Zm00001d033265	Zm00001d014852
Zm00001d033265	Zm00001d015490
Zm00001d033265	Zm00001d015912
Zm00001d033265	Zm00001d016198
Zm00001d033265	Zm00001d016305
Zm00001d033265	Zm00001d016351
Zm00001d033265	Zm00001d016459
Zm00001d033265	Zm00001d016505
Zm00001d033265	Zm00001d016738
Zm00001d033265	Zm00001d016746
Zm00001d033265	Zm00001d016811
Zm00001d033265	Zm00001d016934
Zm00001d033265	Zm00001d017031
Zm00001d033265	Zm00001d017121
Zm00001d033265	Zm00001d017181
Zm00001d033265	Zm00001d017285
Zm00001d033265	Zm00001d017286
Zm00001d033265	Zm00001d017306
Zm00001d033265	Zm00001d017493
Zm00001d033265	Zm00001d017838
Zm00001d033265	Zm00001d017917
Zm00001d033265	Zm00001d018193
Zm00001d033265	Zm00001d018199
Zm00001d033265	Zm00001d018616
Zm00001d033265	Zm00001d018872
Zm00001d033265	Zm00001d019070
Zm00001d033265	Zm00001d019092
Zm00001d033265	Zm00001d019160
Zm00001d033265	Zm00001d019162
Zm00001d033265	Zm00001d019192
Zm00001d033265	Zm00001d019265
Zm00001d033265	Zm00001d019342
Zm00001d033265	Zm00001d019376
Zm00001d033265	Zm00001d020055
Zm00001d033265	Zm00001d020101
Zm00001d033265	Zm00001d020175
Zm00001d033265	Zm00001d020364
Zm00001d033265	Zm00001d020754
Zm00001d033265	Zm00001d020769
Zm00001d033265	Zm00001d020946
Zm00001d033265	Zm00001d020984
Zm00001d033265	Zm00001d021289
Zm00001d033265	Zm00001d021446
Zm00001d033265	Zm00001d021611
Zm00001d033265	Zm00001d022125
Zm00001d033265	Zm00001d022443
Zm00001d033265	Zm00001d022444
Zm00001d033265	Zm00001d023272
Zm00001d033265	Zm00001d023501
Zm00001d033265	Zm00001d023580
Zm00001d033265	Zm00001d023718
Zm00001d033265	Zm00001d023859
Zm00001d033265	Zm00001d024353
Zm00001d033265	Zm00001d024648
Zm00001d033265	Zm00001d024711
Zm00001d033265	Zm00001d024813
Zm00001d033265	Zm00001d024959
Zm00001d033265	Zm00001d025081
Zm00001d033265	Zm00001d025241
Zm00001d033265	Zm00001d025684
Zm00001d033265	Zm00001d025692
Zm00001d033265	Zm00001d025889
Zm00001d033265	Zm00001d026390
Zm00001d033265	Zm00001d026671
Zm00001d033265	Zm00001d027310
Zm00001d033265	Zm00001d027448
Zm00001d033265	Zm00001d027461
Zm00001d033265	Zm00001d027587
Zm00001d033265	Zm00001d027673
Zm00001d033265	Zm00001d027719
Zm00001d033265	Zm00001d027924
Zm00001d033265	Zm00001d028201
Zm00001d033265	Zm00001d028218
Zm00001d033265	Zm00001d028252
Zm00001d033265	Zm00001d028701
Zm00001d033265	Zm00001d028951
Zm00001d033265	Zm00001d029053
Zm00001d033265	Zm00001d029087
Zm00001d033265	Zm00001d029130
Zm00001d033265	Zm00001d029134
Zm00001d033265	Zm00001d029197
Zm00001d033265	Zm00001d029415
Zm00001d033265	Zm00001d029618
Zm00001d033265	Zm00001d029879
Zm00001d033265	Zm00001d030316
Zm00001d033265	Zm00001d030984
Zm00001d033265	Zm00001d031017
Zm00001d033265	Zm00001d031587
Zm00001d033265	Zm00001d032056
Zm00001d033265	Zm00001d032178
Zm00001d033265	Zm00001d032321
Zm00001d033265	Zm00001d032455
Zm00001d033265	Zm00001d032535
Zm00001d033265	Zm00001d032832
Zm00001d033265	Zm00001d033048
Zm00001d033265	Zm00001d033489
Zm00001d033265	Zm00001d033490
Zm00001d033265	Zm00001d033580
Zm00001d033265	Zm00001d033846
Zm00001d033265	Zm00001d033968
Zm00001d033265	Zm00001d034074
Zm00001d033265	Zm00001d034172
Zm00001d033265	Zm00001d034445
Zm00001d033265	Zm00001d035153
Zm00001d033265	Zm00001d035776
Zm00001d033265	Zm00001d036125
Zm00001d033265	Zm00001d036238
Zm00001d033265	Zm00001d036300
Zm00001d033265	Zm00001d037277
Zm00001d033265	Zm00001d037439
Zm00001d033265	Zm00001d037498
Zm00001d033265	Zm00001d037529
Zm00001d033265	Zm00001d037576
Zm00001d033265	Zm00001d038519
Zm00001d033265	Zm00001d038965
Zm00001d033265	Zm00001d039166
Zm00001d033265	Zm00001d039865
Zm00001d033265	Zm00001d039990
Zm00001d033265	Zm00001d040980
Zm00001d033265	Zm00001d041300
Zm00001d033265	Zm00001d041522
Zm00001d033265	Zm00001d041596
Zm00001d033265	Zm00001d041600
Zm00001d033265	Zm00001d041747
Zm00001d033265	Zm00001d041935
Zm00001d033265	Zm00001d042025
Zm00001d033265	Zm00001d042142
Zm00001d033265	Zm00001d042284
Zm00001d033265	Zm00001d042348
Zm00001d033265	Zm00001d042478
Zm00001d033265	Zm00001d042504
Zm00001d033265	Zm00001d042613
Zm00001d033265	Zm00001d042822
Zm00001d033265	Zm00001d042846
Zm00001d033265	Zm00001d042920
Zm00001d033265	Zm00001d043086
Zm00001d033265	Zm00001d043390
Zm00001d033265	Zm00001d043418
Zm00001d033265	Zm00001d043704
Zm00001d033265	Zm00001d043716
Zm00001d033265	Zm00001d044129
Zm00001d033265	Zm00001d044225
Zm00001d033265	Zm00001d044231
Zm00001d033265	Zm00001d044332
Zm00001d033265	Zm00001d044607
Zm00001d033265	Zm00001d045261
Zm00001d033265	Zm00001d045390
Zm00001d033265	Zm00001d045391
Zm00001d033265	Zm00001d045431
Zm00001d033265	Zm00001d045462
Zm00001d033265	Zm00001d045466
Zm00001d033265	Zm00001d045631
Zm00001d033265	Zm00001d045907
Zm00001d033265	Zm00001d045937
Zm00001d033265	Zm00001d045968
Zm00001d033265	Zm00001d046558
Zm00001d033265	Zm00001d046649
Zm00001d033265	Zm00001d046651
Zm00001d033265	Zm00001d046711
Zm00001d033265	Zm00001d046713
Zm00001d033265	Zm00001d047066
Zm00001d033265	Zm00001d047542
Zm00001d033265	Zm00001d047790
Zm00001d033265	Zm00001d047879
Zm00001d033265	Zm00001d048085
Zm00001d033265	Zm00001d048162
Zm00001d033265	Zm00001d048183
Zm00001d033265	Zm00001d048520
Zm00001d033265	Zm00001d048807
Zm00001d033265	Zm00001d048808
Zm00001d033265	Zm00001d048809
Zm00001d033265	Zm00001d048810
Zm00001d033265	Zm00001d048813
Zm00001d033265	Zm00001d048818
Zm00001d033265	Zm00001d048849
Zm00001d033265	Zm00001d048851
Zm00001d033265	Zm00001d048904
Zm00001d033265	Zm00001d048948
Zm00001d033265	Zm00001d048959
Zm00001d033265	Zm00001d049099
Zm00001d033265	Zm00001d049208
Zm00001d033265	Zm00001d049561
Zm00001d033265	Zm00001d049592
Zm00001d033265	Zm00001d049608
Zm00001d033265	Zm00001d050032
Zm00001d033265	Zm00001d050093
Zm00001d033265	Zm00001d050606
Zm00001d033265	Zm00001d050815
Zm00001d033265	Zm00001d051316
Zm00001d033265	Zm00001d051368
Zm00001d033265	Zm00001d051371
Zm00001d033265	Zm00001d051435
Zm00001d033265	Zm00001d051635
Zm00001d033265	Zm00001d051645
Zm00001d033265	Zm00001d051681
Zm00001d033265	Zm00001d052183
Zm00001d033265	Zm00001d052333
Zm00001d033265	Zm00001d052953
Zm00001d033265	Zm00001d052983
Zm00001d033265	Zm00001d053251
Zm00001d033265	Zm00001d053350
Zm00001d033265	Zm00001d053685
Zm00001d033265	Zm00001d053977
Zm00001d036425	GRMZM5G876913
Zm00001d036425	Zm00001d000021
Zm00001d036425	Zm00001d000128
Zm00001d036425	Zm00001d000181
Zm00001d036425	Zm00001d001765
Zm00001d036425	Zm00001d001838
Zm00001d036425	Zm00001d001961
Zm00001d036425	Zm00001d002663
Zm00001d036425	Zm00001d002960
Zm00001d036425	Zm00001d003066
Zm00001d036425	Zm00001d003086
Zm00001d036425	Zm00001d003188
Zm00001d036425	Zm00001d003435
Zm00001d036425	Zm00001d003539
Zm00001d036425	Zm00001d003554
Zm00001d036425	Zm00001d003929
Zm00001d036425	Zm00001d004119
Zm00001d036425	Zm00001d004172
Zm00001d036425	Zm00001d004779
Zm00001d036425	Zm00001d005230
Zm00001d036425	Zm00001d005636
Zm00001d036425	Zm00001d006081
Zm00001d036425	Zm00001d006157
Zm00001d036425	Zm00001d006243
Zm00001d036425	Zm00001d006298
Zm00001d036425	Zm00001d006306
Zm00001d036425	Zm00001d006605
Zm00001d036425	Zm00001d006699
Zm00001d036425	Zm00001d006739
Zm00001d036425	Zm00001d007382
Zm00001d036425	Zm00001d007501
Zm00001d036425	Zm00001d008520
Zm00001d036425	Zm00001d008567
Zm00001d036425	Zm00001d008846
Zm00001d036425	Zm00001d008898
Zm00001d036425	Zm00001d009118
Zm00001d036425	Zm00001d009292
Zm00001d036425	Zm00001d009646
Zm00001d036425	Zm00001d010183
Zm00001d036425	Zm00001d010371
Zm00001d036425	Zm00001d010584
Zm00001d036425	Zm00001d011463
Zm00001d036425	Zm00001d011495
Zm00001d036425	Zm00001d011912
Zm00001d036425	Zm00001d011975
Zm00001d036425	Zm00001d012220
Zm00001d036425	Zm00001d012234
Zm00001d036425	Zm00001d012663
Zm00001d036425	Zm00001d012770
Zm00001d036425	Zm00001d012979
Zm00001d036425	Zm00001d013043
Zm00001d036425	Zm00001d013053
Zm00001d036425	Zm00001d013466
Zm00001d036425	Zm00001d013594
Zm00001d036425	Zm00001d013736
Zm00001d036425	Zm00001d013801
Zm00001d036425	Zm00001d014190
Zm00001d036425	Zm00001d014520
Zm00001d036425	Zm00001d014785
Zm00001d036425	Zm00001d015094
Zm00001d036425	Zm00001d015142
Zm00001d036425	Zm00001d015746
Zm00001d036425	Zm00001d015866
Zm00001d036425	Zm00001d015971
Zm00001d036425	Zm00001d016459
Zm00001d036425	Zm00001d016460
Zm00001d036425	Zm00001d016469
Zm00001d036425	Zm00001d016505
Zm00001d036425	Zm00001d016651
Zm00001d036425	Zm00001d016684
Zm00001d036425	Zm00001d017028
Zm00001d036425	Zm00001d017427
Zm00001d036425	Zm00001d017468
Zm00001d036425	Zm00001d018199
Zm00001d036425	Zm00001d018792
Zm00001d036425	Zm00001d018830
Zm00001d036425	Zm00001d019156
Zm00001d036425	Zm00001d019160
Zm00001d036425	Zm00001d019576
Zm00001d036425	Zm00001d019642
Zm00001d036425	Zm00001d020055
Zm00001d036425	Zm00001d020101
Zm00001d036425	Zm00001d020444
Zm00001d036425	Zm00001d020572
Zm00001d036425	Zm00001d020592
Zm00001d036425	Zm00001d020680
Zm00001d036425	Zm00001d020754
Zm00001d036425	Zm00001d020769
Zm00001d036425	Zm00001d020946
Zm00001d036425	Zm00001d021191
Zm00001d036425	Zm00001d021446
Zm00001d036425	Zm00001d021611
Zm00001d036425	Zm00001d021734
Zm00001d036425	Zm00001d021843
Zm00001d036425	Zm00001d022081
Zm00001d036425	Zm00001d022104
Zm00001d036425	Zm00001d022125
Zm00001d036425	Zm00001d022193
Zm00001d036425	Zm00001d022273
Zm00001d036425	Zm00001d022379
Zm00001d036425	Zm00001d022407
Zm00001d036425	Zm00001d022443
Zm00001d036425	Zm00001d022444
Zm00001d036425	Zm00001d022545
Zm00001d036425	Zm00001d022570
Zm00001d036425	Zm00001d022621
Zm00001d036425	Zm00001d023243
Zm00001d036425	Zm00001d023272
Zm00001d036425	Zm00001d023540
Zm00001d036425	Zm00001d023541
Zm00001d036425	Zm00001d023718
Zm00001d036425	Zm00001d024602
Zm00001d036425	Zm00001d025081
Zm00001d036425	Zm00001d025300
Zm00001d036425	Zm00001d025672
Zm00001d036425	Zm00001d025684
Zm00001d036425	Zm00001d025692
Zm00001d036425	Zm00001d025803
Zm00001d036425	Zm00001d025872
Zm00001d036425	Zm00001d025889
Zm00001d036425	Zm00001d026132
Zm00001d036425	Zm00001d026519
Zm00001d036425	Zm00001d027236
Zm00001d036425	Zm00001d027469
Zm00001d036425	Zm00001d027587
Zm00001d036425	Zm00001d027871
Zm00001d036425	Zm00001d028071
Zm00001d036425	Zm00001d028252
Zm00001d036425	Zm00001d028452
Zm00001d036425	Zm00001d028641
Zm00001d036425	Zm00001d028642
Zm00001d036425	Zm00001d028766
Zm00001d036425	Zm00001d029134
Zm00001d036425	Zm00001d029197
Zm00001d036425	Zm00001d029415
Zm00001d036425	Zm00001d029512
Zm00001d036425	Zm00001d029879
Zm00001d036425	Zm00001d030984
Zm00001d036425	Zm00001d031587
Zm00001d036425	Zm00001d032146
Zm00001d036425	Zm00001d032178
Zm00001d036425	Zm00001d032280
Zm00001d036425	Zm00001d032396
Zm00001d036425	Zm00001d032455
Zm00001d036425	Zm00001d032662
Zm00001d036425	Zm00001d033035
Zm00001d036425	Zm00001d033048
Zm00001d036425	Zm00001d033265
Zm00001d036425	Zm00001d033360
Zm00001d036425	Zm00001d033824
Zm00001d036425	Zm00001d033879
Zm00001d036425	Zm00001d034097
Zm00001d036425	Zm00001d034796
Zm00001d036425	Zm00001d035558
Zm00001d036425	Zm00001d035570
Zm00001d036425	Zm00001d035621
Zm00001d036425	Zm00001d035700
Zm00001d036425	Zm00001d035760
Zm00001d036425	Zm00001d035776
Zm00001d036425	Zm00001d036403
Zm00001d036425	Zm00001d036410
Zm00001d036425	Zm00001d036425
Zm00001d036425	Zm00001d036674
Zm00001d036425	Zm00001d036912
Zm00001d036425	Zm00001d037009
Zm00001d036425	Zm00001d037234
Zm00001d036425	Zm00001d037278
Zm00001d036425	Zm00001d037393
Zm00001d036425	Zm00001d037452
Zm00001d036425	Zm00001d037576
Zm00001d036425	Zm00001d037674
Zm00001d036425	Zm00001d037969
Zm00001d036425	Zm00001d038045
Zm00001d036425	Zm00001d038075
Zm00001d036425	Zm00001d038082
Zm00001d036425	Zm00001d038137
Zm00001d036425	Zm00001d038304
Zm00001d036425	Zm00001d038921
Zm00001d036425	Zm00001d039512
Zm00001d036425	Zm00001d039845
Zm00001d036425	Zm00001d040010
Zm00001d036425	Zm00001d040763
Zm00001d036425	Zm00001d040980
Zm00001d036425	Zm00001d041300
Zm00001d036425	Zm00001d041522
Zm00001d036425	Zm00001d041726
Zm00001d036425	Zm00001d041747
Zm00001d036425	Zm00001d042011
Zm00001d036425	Zm00001d042142
Zm00001d036425	Zm00001d042256
Zm00001d036425	Zm00001d042348
Zm00001d036425	Zm00001d042442
Zm00001d036425	Zm00001d042504
Zm00001d036425	Zm00001d042613
Zm00001d036425	Zm00001d042779
Zm00001d036425	Zm00001d042920
Zm00001d036425	Zm00001d042959
Zm00001d036425	Zm00001d043014
Zm00001d036425	Zm00001d043131
Zm00001d036425	Zm00001d044330
Zm00001d036425	Zm00001d044386
Zm00001d036425	Zm00001d044754
Zm00001d036425	Zm00001d044986
Zm00001d036425	Zm00001d045042
Zm00001d036425	Zm00001d045106
Zm00001d036425	Zm00001d045340
Zm00001d036425	Zm00001d045341
Zm00001d036425	Zm00001d045461
Zm00001d036425	Zm00001d045462
Zm00001d036425	Zm00001d045466
Zm00001d036425	Zm00001d045581
Zm00001d036425	Zm00001d045629
Zm00001d036425	Zm00001d045937
Zm00001d036425	Zm00001d046641
Zm00001d036425	Zm00001d046649
Zm00001d036425	Zm00001d046711
Zm00001d036425	Zm00001d047066
Zm00001d036425	Zm00001d047466
Zm00001d036425	Zm00001d047489
Zm00001d036425	Zm00001d047790
Zm00001d036425	Zm00001d048174
Zm00001d036425	Zm00001d048183
Zm00001d036425	Zm00001d048210
Zm00001d036425	Zm00001d048246
Zm00001d036425	Zm00001d048247
Zm00001d036425	Zm00001d048319
Zm00001d036425	Zm00001d048520
Zm00001d036425	Zm00001d048649
Zm00001d036425	Zm00001d048807
Zm00001d036425	Zm00001d048809
Zm00001d036425	Zm00001d048812
Zm00001d036425	Zm00001d048813
Zm00001d036425	Zm00001d048847
Zm00001d036425	Zm00001d048848
Zm00001d036425	Zm00001d048849
Zm00001d036425	Zm00001d048892
Zm00001d036425	Zm00001d048927
Zm00001d036425	Zm00001d048948
Zm00001d036425	Zm00001d049254
Zm00001d036425	Zm00001d049361
Zm00001d036425	Zm00001d049476
Zm00001d036425	Zm00001d049508
Zm00001d036425	Zm00001d049561
Zm00001d036425	Zm00001d049608
Zm00001d036425	Zm00001d049688
Zm00001d036425	Zm00001d049806
Zm00001d036425	Zm00001d049929
Zm00001d036425	Zm00001d050093
Zm00001d036425	Zm00001d051368
Zm00001d036425	Zm00001d051681
Zm00001d036425	Zm00001d051965
Zm00001d036425	Zm00001d052467
Zm00001d036425	Zm00001d052493
Zm00001d036425	Zm00001d052859
Zm00001d036425	Zm00001d053146
Zm00001d036425	Zm00001d053213
Zm00001d036425	Zm00001d053350
Zm00001d036425	Zm00001d053639
Zm00001d036425	Zm00001d053697
Zm00001d036425	Zm00001d053735
Zm00001d036425	Zm00001d053977
Zm00001d036425	Zm00001d054004
Zm00001d036551	GRMZM5G814594
Zm00001d036551	GRMZM5G851769
Zm00001d036551	GRMZM5G899892
Zm00001d036551	Zm00001d000002
Zm00001d036551	Zm00001d000009
Zm00001d036551	Zm00001d000021
Zm00001d036551	Zm00001d000256
Zm00001d036551	Zm00001d001852
Zm00001d036551	Zm00001d001913
Zm00001d036551	Zm00001d002057
Zm00001d036551	Zm00001d002359
Zm00001d036551	Zm00001d002835
Zm00001d036551	Zm00001d003083
Zm00001d036551	Zm00001d003106
Zm00001d036551	Zm00001d003198
Zm00001d036551	Zm00001d003288
Zm00001d036551	Zm00001d003398
Zm00001d036551	Zm00001d003408
Zm00001d036551	Zm00001d003539
Zm00001d036551	Zm00001d003554
Zm00001d036551	Zm00001d003600
Zm00001d036551	Zm00001d003729
Zm00001d036551	Zm00001d003923
Zm00001d036551	Zm00001d003929
Zm00001d036551	Zm00001d004119
Zm00001d036551	Zm00001d004172
Zm00001d036551	Zm00001d004323
Zm00001d036551	Zm00001d004667
Zm00001d036551	Zm00001d004979
Zm00001d036551	Zm00001d005154
Zm00001d036551	Zm00001d005230
Zm00001d036551	Zm00001d005636
Zm00001d036551	Zm00001d005866
Zm00001d036551	Zm00001d006027
Zm00001d036551	Zm00001d006220
Zm00001d036551	Zm00001d006227
Zm00001d036551	Zm00001d006306
Zm00001d036551	Zm00001d006533
Zm00001d036551	Zm00001d006649
Zm00001d036551	Zm00001d006854
Zm00001d036551	Zm00001d007169
Zm00001d036551	Zm00001d007299
Zm00001d036551	Zm00001d007382
Zm00001d036551	Zm00001d007388
Zm00001d036551	Zm00001d007657
Zm00001d036551	Zm00001d007765
Zm00001d036551	Zm00001d008403
Zm00001d036551	Zm00001d008520
Zm00001d036551	Zm00001d008619
Zm00001d036551	Zm00001d008662
Zm00001d036551	Zm00001d008663
Zm00001d036551	Zm00001d008846
Zm00001d036551	Zm00001d009210
Zm00001d036551	Zm00001d009638
Zm00001d036551	Zm00001d009646
Zm00001d036551	Zm00001d009923
Zm00001d036551	Zm00001d010031
Zm00001d036551	Zm00001d010720
Zm00001d036551	Zm00001d011072
Zm00001d036551	Zm00001d011185
Zm00001d036551	Zm00001d011193
Zm00001d036551	Zm00001d011213
Zm00001d036551	Zm00001d011435
Zm00001d036551	Zm00001d011463
Zm00001d036551	Zm00001d011536
Zm00001d036551	Zm00001d012137
Zm00001d036551	Zm00001d012198
Zm00001d036551	Zm00001d012221
Zm00001d036551	Zm00001d012234
Zm00001d036551	Zm00001d012383
Zm00001d036551	Zm00001d012419
Zm00001d036551	Zm00001d012452
Zm00001d036551	Zm00001d012475
Zm00001d036551	Zm00001d012572
Zm00001d036551	Zm00001d012577
Zm00001d036551	Zm00001d013012
Zm00001d036551	Zm00001d013043
Zm00001d036551	Zm00001d013053
Zm00001d036551	Zm00001d013594
Zm00001d036551	Zm00001d013620
Zm00001d036551	Zm00001d013801
Zm00001d036551	Zm00001d014110
Zm00001d036551	Zm00001d014249
Zm00001d036551	Zm00001d014785
Zm00001d036551	Zm00001d014844
Zm00001d036551	Zm00001d014852
Zm00001d036551	Zm00001d014888
Zm00001d036551	Zm00001d015414
Zm00001d036551	Zm00001d015490
Zm00001d036551	Zm00001d015746
Zm00001d036551	Zm00001d015844
Zm00001d036551	Zm00001d015866
Zm00001d036551	Zm00001d015971
Zm00001d036551	Zm00001d016305
Zm00001d036551	Zm00001d016394
Zm00001d036551	Zm00001d016459
Zm00001d036551	Zm00001d016460
Zm00001d036551	Zm00001d016568
Zm00001d036551	Zm00001d016741
Zm00001d036551	Zm00001d016746
Zm00001d036551	Zm00001d016811
Zm00001d036551	Zm00001d016934
Zm00001d036551	Zm00001d017031
Zm00001d036551	Zm00001d017168
Zm00001d036551	Zm00001d017286
Zm00001d036551	Zm00001d017427
Zm00001d036551	Zm00001d017468
Zm00001d036551	Zm00001d017493
Zm00001d036551	Zm00001d017876
Zm00001d036551	Zm00001d017899
Zm00001d036551	Zm00001d018148
Zm00001d036551	Zm00001d018352
Zm00001d036551	Zm00001d018727
Zm00001d036551	Zm00001d018771
Zm00001d036551	Zm00001d018792
Zm00001d036551	Zm00001d018872
Zm00001d036551	Zm00001d019070
Zm00001d036551	Zm00001d019160
Zm00001d036551	Zm00001d019249
Zm00001d036551	Zm00001d019277
Zm00001d036551	Zm00001d019376
Zm00001d036551	Zm00001d020257
Zm00001d036551	Zm00001d020591
Zm00001d036551	Zm00001d020592
Zm00001d036551	Zm00001d020680
Zm00001d036551	Zm00001d020752
Zm00001d036551	Zm00001d020867
Zm00001d036551	Zm00001d020888
Zm00001d036551	Zm00001d020984
Zm00001d036551	Zm00001d021136
Zm00001d036551	Zm00001d021191
Zm00001d036551	Zm00001d021289
Zm00001d036551	Zm00001d021446
Zm00001d036551	Zm00001d021457
Zm00001d036551	Zm00001d021611
Zm00001d036551	Zm00001d021772
Zm00001d036551	Zm00001d022081
Zm00001d036551	Zm00001d022104
Zm00001d036551	Zm00001d022378
Zm00001d036551	Zm00001d022407
Zm00001d036551	Zm00001d022443
Zm00001d036551	Zm00001d022444
Zm00001d036551	Zm00001d022461
Zm00001d036551	Zm00001d022545
Zm00001d036551	Zm00001d022594
Zm00001d036551	Zm00001d023271
Zm00001d036551	Zm00001d023410
Zm00001d036551	Zm00001d023501
Zm00001d036551	Zm00001d023541
Zm00001d036551	Zm00001d023868
Zm00001d036551	Zm00001d023896
Zm00001d036551	Zm00001d024488
Zm00001d036551	Zm00001d024813
Zm00001d036551	Zm00001d024876
Zm00001d036551	Zm00001d024908
Zm00001d036551	Zm00001d024958
Zm00001d036551	Zm00001d025055
Zm00001d036551	Zm00001d025081
Zm00001d036551	Zm00001d025241
Zm00001d036551	Zm00001d025684
Zm00001d036551	Zm00001d025692
Zm00001d036551	Zm00001d025862
Zm00001d036551	Zm00001d025872
Zm00001d036551	Zm00001d025886
Zm00001d036551	Zm00001d025889
Zm00001d036551	Zm00001d026113
Zm00001d036551	Zm00001d026132
Zm00001d036551	Zm00001d026390
Zm00001d036551	Zm00001d026522
Zm00001d036551	Zm00001d026620
Zm00001d036551	Zm00001d026671
Zm00001d036551	Zm00001d027500
Zm00001d036551	Zm00001d027587
Zm00001d036551	Zm00001d027616
Zm00001d036551	Zm00001d027674
Zm00001d036551	Zm00001d027719
Zm00001d036551	Zm00001d027871
Zm00001d036551	Zm00001d027924
Zm00001d036551	Zm00001d028071
Zm00001d036551	Zm00001d028201
Zm00001d036551	Zm00001d028218
Zm00001d036551	Zm00001d028339
Zm00001d036551	Zm00001d028453
Zm00001d036551	Zm00001d028511
Zm00001d036551	Zm00001d028543
Zm00001d036551	Zm00001d028641
Zm00001d036551	Zm00001d028726
Zm00001d036551	Zm00001d029087
Zm00001d036551	Zm00001d029197
Zm00001d036551	Zm00001d029415
Zm00001d036551	Zm00001d029512
Zm00001d036551	Zm00001d029618
Zm00001d036551	Zm00001d030214
Zm00001d036551	Zm00001d030329
Zm00001d036551	Zm00001d030855
Zm00001d036551	Zm00001d031017
Zm00001d036551	Zm00001d031149
Zm00001d036551	Zm00001d031532
Zm00001d036551	Zm00001d031587
Zm00001d036551	Zm00001d032095
Zm00001d036551	Zm00001d032146
Zm00001d036551	Zm00001d032178
Zm00001d036551	Zm00001d032386
Zm00001d036551	Zm00001d032398
Zm00001d036551	Zm00001d032472
Zm00001d036551	Zm00001d032980
Zm00001d036551	Zm00001d033048
Zm00001d036551	Zm00001d033228
Zm00001d036551	Zm00001d033489
Zm00001d036551	Zm00001d033490
Zm00001d036551	Zm00001d033840
Zm00001d036551	Zm00001d033846
Zm00001d036551	Zm00001d033937
Zm00001d036551	Zm00001d034074
Zm00001d036551	Zm00001d034487
Zm00001d036551	Zm00001d034573
Zm00001d036551	Zm00001d035153
Zm00001d036551	Zm00001d035288
Zm00001d036551	Zm00001d035680
Zm00001d036551	Zm00001d035700
Zm00001d036551	Zm00001d035760
Zm00001d036551	Zm00001d036125
Zm00001d036551	Zm00001d036238
Zm00001d036551	Zm00001d036300
Zm00001d036551	Zm00001d036450
Zm00001d036551	Zm00001d036551
Zm00001d036551	Zm00001d036608
Zm00001d036551	Zm00001d036912
Zm00001d036551	Zm00001d037009
Zm00001d036551	Zm00001d037100
Zm00001d036551	Zm00001d037209
Zm00001d036551	Zm00001d037270
Zm00001d036551	Zm00001d037278
Zm00001d036551	Zm00001d037307
Zm00001d036551	Zm00001d037393
Zm00001d036551	Zm00001d037412
Zm00001d036551	Zm00001d037436
Zm00001d036551	Zm00001d037498
Zm00001d036551	Zm00001d037565
Zm00001d036551	Zm00001d037576
Zm00001d036551	Zm00001d037606
Zm00001d036551	Zm00001d037674
Zm00001d036551	Zm00001d037725
Zm00001d036551	Zm00001d037969
Zm00001d036551	Zm00001d038202
Zm00001d036551	Zm00001d038473
Zm00001d036551	Zm00001d038597
Zm00001d036551	Zm00001d039088
Zm00001d036551	Zm00001d039166
Zm00001d036551	Zm00001d039377
Zm00001d036551	Zm00001d039974
Zm00001d036551	Zm00001d039990
Zm00001d036551	Zm00001d040010
Zm00001d036551	Zm00001d040189
Zm00001d036551	Zm00001d040568
Zm00001d036551	Zm00001d040980
Zm00001d036551	Zm00001d041522
Zm00001d036551	Zm00001d041726
Zm00001d036551	Zm00001d041838
Zm00001d036551	Zm00001d041935
Zm00001d036551	Zm00001d042263
Zm00001d036551	Zm00001d042288
Zm00001d036551	Zm00001d042444
Zm00001d036551	Zm00001d042478
Zm00001d036551	Zm00001d042504
Zm00001d036551	Zm00001d042613
Zm00001d036551	Zm00001d042646
Zm00001d036551	Zm00001d042685
Zm00001d036551	Zm00001d042779
Zm00001d036551	Zm00001d042822
Zm00001d036551	Zm00001d042846
Zm00001d036551	Zm00001d043129
Zm00001d036551	Zm00001d043390
Zm00001d036551	Zm00001d043538
Zm00001d036551	Zm00001d043564
Zm00001d036551	Zm00001d043574
Zm00001d036551	Zm00001d043628
Zm00001d036551	Zm00001d043715
Zm00001d036551	Zm00001d044054
Zm00001d036551	Zm00001d044129
Zm00001d036551	Zm00001d044231
Zm00001d036551	Zm00001d044386
Zm00001d036551	Zm00001d044498
Zm00001d036551	Zm00001d044607
Zm00001d036551	Zm00001d044754
Zm00001d036551	Zm00001d045042
Zm00001d036551	Zm00001d045212
Zm00001d036551	Zm00001d045391
Zm00001d036551	Zm00001d045392
Zm00001d036551	Zm00001d045431
Zm00001d036551	Zm00001d045462
Zm00001d036551	Zm00001d045581
Zm00001d036551	Zm00001d045907
Zm00001d036551	Zm00001d045937
Zm00001d036551	Zm00001d045968
Zm00001d036551	Zm00001d046055
Zm00001d036551	Zm00001d046119
Zm00001d036551	Zm00001d046246
Zm00001d036551	Zm00001d046352
Zm00001d036551	Zm00001d046558
Zm00001d036551	Zm00001d046713
Zm00001d036551	Zm00001d047124
Zm00001d036551	Zm00001d047261
Zm00001d036551	Zm00001d047362
Zm00001d036551	Zm00001d047489
Zm00001d036551	Zm00001d047542
Zm00001d036551	Zm00001d047790
Zm00001d036551	Zm00001d048162
Zm00001d036551	Zm00001d048307
Zm00001d036551	Zm00001d048325
Zm00001d036551	Zm00001d048492
Zm00001d036551	Zm00001d048511
Zm00001d036551	Zm00001d048520
Zm00001d036551	Zm00001d048546
Zm00001d036551	Zm00001d048806
Zm00001d036551	Zm00001d048812
Zm00001d036551	Zm00001d048817
Zm00001d036551	Zm00001d048818
Zm00001d036551	Zm00001d048848
Zm00001d036551	Zm00001d048849
Zm00001d036551	Zm00001d048852
Zm00001d036551	Zm00001d048904
Zm00001d036551	Zm00001d048948
Zm00001d036551	Zm00001d049008
Zm00001d036551	Zm00001d049099
Zm00001d036551	Zm00001d049137
Zm00001d036551	Zm00001d049208
Zm00001d036551	Zm00001d049243
Zm00001d036551	Zm00001d049558
Zm00001d036551	Zm00001d049592
Zm00001d036551	Zm00001d049608
Zm00001d036551	Zm00001d049686
Zm00001d036551	Zm00001d049753
Zm00001d036551	Zm00001d049769
Zm00001d036551	Zm00001d050021
Zm00001d036551	Zm00001d050093
Zm00001d036551	Zm00001d050548
Zm00001d036551	Zm00001d050606
Zm00001d036551	Zm00001d050610
Zm00001d036551	Zm00001d050741
Zm00001d036551	Zm00001d050815
Zm00001d036551	Zm00001d051103
Zm00001d036551	Zm00001d051316
Zm00001d036551	Zm00001d051435
Zm00001d036551	Zm00001d051595
Zm00001d036551	Zm00001d052273
Zm00001d036551	Zm00001d052654
Zm00001d036551	Zm00001d052953
Zm00001d036551	Zm00001d053251
Zm00001d036551	Zm00001d053580
Zm00001d039250	GRMZM5G801746
Zm00001d039250	GRMZM5G836994
Zm00001d039250	GRMZM5G874394
Zm00001d039250	GRMZM5G889905
Zm00001d039250	GRMZM5G890451
Zm00001d039250	Zm00001d000226
Zm00001d039250	Zm00001d000240
Zm00001d039250	Zm00001d002661
Zm00001d039250	Zm00001d004979
Zm00001d039250	Zm00001d005636
Zm00001d039250	Zm00001d005645
Zm00001d039250	Zm00001d005874
Zm00001d039250	Zm00001d006298
Zm00001d039250	Zm00001d007382
Zm00001d039250	Zm00001d009958
Zm00001d039250	Zm00001d010170
Zm00001d039250	Zm00001d011155
Zm00001d039250	Zm00001d012198
Zm00001d039250	Zm00001d013393
Zm00001d039250	Zm00001d014775
Zm00001d039250	Zm00001d015200
Zm00001d039250	Zm00001d016453
Zm00001d039250	Zm00001d017169
Zm00001d039250	Zm00001d017303
Zm00001d039250	Zm00001d018193
Zm00001d039250	Zm00001d018438
Zm00001d039250	Zm00001d020946
Zm00001d039250	Zm00001d022273
Zm00001d039250	Zm00001d023802
Zm00001d039250	Zm00001d025111
Zm00001d039250	Zm00001d025156
Zm00001d039250	Zm00001d025300
Zm00001d039250	Zm00001d025812
Zm00001d039250	Zm00001d025867
Zm00001d039250	Zm00001d027236
Zm00001d039250	Zm00001d028453
Zm00001d039250	Zm00001d029020
Zm00001d039250	Zm00001d029033
Zm00001d039250	Zm00001d032980
Zm00001d039250	Zm00001d034691
Zm00001d039250	Zm00001d036403
Zm00001d039250	Zm00001d036642
Zm00001d039250	Zm00001d036668
Zm00001d039250	Zm00001d037220
Zm00001d039250	Zm00001d037727
Zm00001d039250	Zm00001d038137
Zm00001d039250	Zm00001d038473
Zm00001d039250	Zm00001d039250
Zm00001d039250	Zm00001d043129
Zm00001d039250	Zm00001d043776
Zm00001d039250	Zm00001d044129
Zm00001d039250	Zm00001d044391
Zm00001d039250	Zm00001d045412
Zm00001d039250	Zm00001d047471
Zm00001d039250	Zm00001d047592
Zm00001d039250	Zm00001d048029
Zm00001d039250	Zm00001d048217
Zm00001d039250	Zm00001d050970
Zm00001d039250	Zm00001d051885
Zm00001d039250	Zm00001d052110
Zm00001d040189	GRMZM5G881135
Zm00001d040189	Zm00001d000009
Zm00001d040189	Zm00001d000021
Zm00001d040189	Zm00001d000128
Zm00001d040189	Zm00001d000256
Zm00001d040189	Zm00001d000418
Zm00001d040189	Zm00001d001838
Zm00001d040189	Zm00001d001852
Zm00001d040189	Zm00001d001913
Zm00001d040189	Zm00001d001996
Zm00001d040189	Zm00001d002067
Zm00001d040189	Zm00001d002095
Zm00001d040189	Zm00001d002260
Zm00001d040189	Zm00001d002556
Zm00001d040189	Zm00001d002654
Zm00001d040189	Zm00001d002960
Zm00001d040189	Zm00001d003066
Zm00001d040189	Zm00001d003106
Zm00001d040189	Zm00001d003188
Zm00001d040189	Zm00001d003539
Zm00001d040189	Zm00001d003545
Zm00001d040189	Zm00001d003677
Zm00001d040189	Zm00001d003729
Zm00001d040189	Zm00001d004323
Zm00001d040189	Zm00001d004412
Zm00001d040189	Zm00001d005154
Zm00001d040189	Zm00001d005230
Zm00001d040189	Zm00001d005636
Zm00001d040189	Zm00001d006081
Zm00001d040189	Zm00001d006157
Zm00001d040189	Zm00001d006243
Zm00001d040189	Zm00001d006306
Zm00001d040189	Zm00001d006342
Zm00001d040189	Zm00001d006533
Zm00001d040189	Zm00001d006649
Zm00001d040189	Zm00001d006768
Zm00001d040189	Zm00001d007169
Zm00001d040189	Zm00001d007299
Zm00001d040189	Zm00001d007382
Zm00001d040189	Zm00001d007657
Zm00001d040189	Zm00001d007765
Zm00001d040189	Zm00001d008403
Zm00001d040189	Zm00001d008619
Zm00001d040189	Zm00001d008662
Zm00001d040189	Zm00001d008898
Zm00001d040189	Zm00001d009063
Zm00001d040189	Zm00001d009118
Zm00001d040189	Zm00001d009161
Zm00001d040189	Zm00001d009210
Zm00001d040189	Zm00001d009431
Zm00001d040189	Zm00001d009508
Zm00001d040189	Zm00001d009638
Zm00001d040189	Zm00001d009801
Zm00001d040189	Zm00001d009948
Zm00001d040189	Zm00001d010025
Zm00001d040189	Zm00001d010279
Zm00001d040189	Zm00001d010321
Zm00001d040189	Zm00001d010404
Zm00001d040189	Zm00001d010720
Zm00001d040189	Zm00001d011072
Zm00001d040189	Zm00001d011185
Zm00001d040189	Zm00001d011193
Zm00001d040189	Zm00001d011536
Zm00001d040189	Zm00001d011832
Zm00001d040189	Zm00001d011975
Zm00001d040189	Zm00001d011994
Zm00001d040189	Zm00001d012137
Zm00001d040189	Zm00001d012221
Zm00001d040189	Zm00001d012361
Zm00001d040189	Zm00001d012419
Zm00001d040189	Zm00001d012475
Zm00001d040189	Zm00001d012572
Zm00001d040189	Zm00001d012613
Zm00001d040189	Zm00001d012770
Zm00001d040189	Zm00001d013053
Zm00001d040189	Zm00001d013594
Zm00001d040189	Zm00001d013620
Zm00001d040189	Zm00001d013746
Zm00001d040189	Zm00001d014084
Zm00001d040189	Zm00001d014110
Zm00001d040189	Zm00001d014249
Zm00001d040189	Zm00001d014486
Zm00001d040189	Zm00001d014520
Zm00001d040189	Zm00001d014719
Zm00001d040189	Zm00001d014785
Zm00001d040189	Zm00001d014844
Zm00001d040189	Zm00001d014852
Zm00001d040189	Zm00001d014888
Zm00001d040189	Zm00001d015142
Zm00001d040189	Zm00001d015200
Zm00001d040189	Zm00001d015414
Zm00001d040189	Zm00001d015490
Zm00001d040189	Zm00001d015773
Zm00001d040189	Zm00001d015844
Zm00001d040189	Zm00001d015866
Zm00001d040189	Zm00001d016198
Zm00001d040189	Zm00001d016351
Zm00001d040189	Zm00001d016394
Zm00001d040189	Zm00001d016460
Zm00001d040189	Zm00001d016505
Zm00001d040189	Zm00001d016568
Zm00001d040189	Zm00001d016571
Zm00001d040189	Zm00001d016572
Zm00001d040189	Zm00001d016741
Zm00001d040189	Zm00001d017028
Zm00001d040189	Zm00001d017031
Zm00001d040189	Zm00001d017121
Zm00001d040189	Zm00001d017168
Zm00001d040189	Zm00001d017181
Zm00001d040189	Zm00001d017280
Zm00001d040189	Zm00001d017427
Zm00001d040189	Zm00001d017838
Zm00001d040189	Zm00001d017876
Zm00001d040189	Zm00001d017917
Zm00001d040189	Zm00001d018148
Zm00001d040189	Zm00001d018352
Zm00001d040189	Zm00001d018642
Zm00001d040189	Zm00001d018727
Zm00001d040189	Zm00001d018792
Zm00001d040189	Zm00001d018881
Zm00001d040189	Zm00001d018925
Zm00001d040189	Zm00001d018971
Zm00001d040189	Zm00001d019070
Zm00001d040189	Zm00001d019092
Zm00001d040189	Zm00001d019155
Zm00001d040189	Zm00001d019156
Zm00001d040189	Zm00001d019160
Zm00001d040189	Zm00001d019162
Zm00001d040189	Zm00001d019192
Zm00001d040189	Zm00001d019277
Zm00001d040189	Zm00001d019342
Zm00001d040189	Zm00001d019813
Zm00001d040189	Zm00001d020591
Zm00001d040189	Zm00001d020592
Zm00001d040189	Zm00001d020752
Zm00001d040189	Zm00001d020754
Zm00001d040189	Zm00001d020984
Zm00001d040189	Zm00001d021191
Zm00001d040189	Zm00001d021289
Zm00001d040189	Zm00001d021312
Zm00001d040189	Zm00001d021536
Zm00001d040189	Zm00001d021611
Zm00001d040189	Zm00001d021734
Zm00001d040189	Zm00001d022081
Zm00001d040189	Zm00001d022104
Zm00001d040189	Zm00001d022397
Zm00001d040189	Zm00001d022443
Zm00001d040189	Zm00001d022444
Zm00001d040189	Zm00001d022494
Zm00001d040189	Zm00001d022545
Zm00001d040189	Zm00001d022594
Zm00001d040189	Zm00001d023271
Zm00001d040189	Zm00001d023410
Zm00001d040189	Zm00001d023440
Zm00001d040189	Zm00001d023501
Zm00001d040189	Zm00001d023541
Zm00001d040189	Zm00001d023661
Zm00001d040189	Zm00001d023718
Zm00001d040189	Zm00001d023859
Zm00001d040189	Zm00001d023868
Zm00001d040189	Zm00001d023896
Zm00001d040189	Zm00001d024339
Zm00001d040189	Zm00001d024353
Zm00001d040189	Zm00001d024488
Zm00001d040189	Zm00001d024648
Zm00001d040189	Zm00001d024711
Zm00001d040189	Zm00001d024876
Zm00001d040189	Zm00001d024908
Zm00001d040189	Zm00001d024959
Zm00001d040189	Zm00001d025081
Zm00001d040189	Zm00001d025300
Zm00001d040189	Zm00001d025453
Zm00001d040189	Zm00001d025567
Zm00001d040189	Zm00001d025684
Zm00001d040189	Zm00001d025803
Zm00001d040189	Zm00001d025886
Zm00001d040189	Zm00001d025889
Zm00001d040189	Zm00001d025893
Zm00001d040189	Zm00001d025940
Zm00001d040189	Zm00001d026113
Zm00001d040189	Zm00001d026132
Zm00001d040189	Zm00001d026390
Zm00001d040189	Zm00001d026439
Zm00001d040189	Zm00001d026467
Zm00001d040189	Zm00001d026522
Zm00001d040189	Zm00001d026618
Zm00001d040189	Zm00001d027310
Zm00001d040189	Zm00001d027448
Zm00001d040189	Zm00001d027461
Zm00001d040189	Zm00001d027500
Zm00001d040189	Zm00001d027587
Zm00001d040189	Zm00001d027674
Zm00001d040189	Zm00001d027719
Zm00001d040189	Zm00001d027758
Zm00001d040189	Zm00001d028452
Zm00001d040189	Zm00001d028511
Zm00001d040189	Zm00001d028541
Zm00001d040189	Zm00001d028556
Zm00001d040189	Zm00001d028701
Zm00001d040189	Zm00001d029087
Zm00001d040189	Zm00001d029091
Zm00001d040189	Zm00001d029134
Zm00001d040189	Zm00001d029197
Zm00001d040189	Zm00001d029415
Zm00001d040189	Zm00001d029512
Zm00001d040189	Zm00001d029618
Zm00001d040189	Zm00001d029879
Zm00001d040189	Zm00001d030364
Zm00001d040189	Zm00001d030855
Zm00001d040189	Zm00001d031017
Zm00001d040189	Zm00001d031018
Zm00001d040189	Zm00001d031236
Zm00001d040189	Zm00001d031539
Zm00001d040189	Zm00001d032056
Zm00001d040189	Zm00001d032095
Zm00001d040189	Zm00001d032178
Zm00001d040189	Zm00001d032321
Zm00001d040189	Zm00001d032386
Zm00001d040189	Zm00001d032472
Zm00001d040189	Zm00001d032535
Zm00001d040189	Zm00001d032832
Zm00001d040189	Zm00001d033048
Zm00001d040189	Zm00001d033075
Zm00001d040189	Zm00001d033097
Zm00001d040189	Zm00001d033265
Zm00001d040189	Zm00001d033490
Zm00001d040189	Zm00001d033580
Zm00001d040189	Zm00001d033590
Zm00001d040189	Zm00001d033824
Zm00001d040189	Zm00001d033840
Zm00001d040189	Zm00001d033937
Zm00001d040189	Zm00001d034172
Zm00001d040189	Zm00001d034487
Zm00001d040189	Zm00001d035153
Zm00001d040189	Zm00001d035558
Zm00001d040189	Zm00001d035664
Zm00001d040189	Zm00001d035680
Zm00001d040189	Zm00001d035681
Zm00001d040189	Zm00001d035760
Zm00001d040189	Zm00001d035776
Zm00001d040189	Zm00001d035879
Zm00001d040189	Zm00001d036073
Zm00001d040189	Zm00001d036086
Zm00001d040189	Zm00001d036125
Zm00001d040189	Zm00001d036238
Zm00001d040189	Zm00001d036403
Zm00001d040189	Zm00001d036450
Zm00001d040189	Zm00001d036551
Zm00001d040189	Zm00001d036608
Zm00001d040189	Zm00001d036642
Zm00001d040189	Zm00001d037009
Zm00001d040189	Zm00001d037234
Zm00001d040189	Zm00001d037270
Zm00001d040189	Zm00001d037278
Zm00001d040189	Zm00001d037343
Zm00001d040189	Zm00001d037436
Zm00001d040189	Zm00001d037498
Zm00001d040189	Zm00001d037529
Zm00001d040189	Zm00001d037674
Zm00001d040189	Zm00001d037939
Zm00001d040189	Zm00001d037969
Zm00001d040189	Zm00001d038019
Zm00001d040189	Zm00001d038075
Zm00001d040189	Zm00001d038202
Zm00001d040189	Zm00001d038304
Zm00001d040189	Zm00001d038459
Zm00001d040189	Zm00001d038473
Zm00001d040189	Zm00001d038519
Zm00001d040189	Zm00001d038597
Zm00001d040189	Zm00001d038730
Zm00001d040189	Zm00001d038823
Zm00001d040189	Zm00001d038965
Zm00001d040189	Zm00001d039088
Zm00001d040189	Zm00001d039132
Zm00001d040189	Zm00001d039166
Zm00001d040189	Zm00001d039520
Zm00001d040189	Zm00001d039865
Zm00001d040189	Zm00001d039990
Zm00001d040189	Zm00001d040010
Zm00001d040189	Zm00001d040189
Zm00001d040189	Zm00001d040197
Zm00001d040189	Zm00001d040222
Zm00001d040189	Zm00001d040375
Zm00001d040189	Zm00001d040568
Zm00001d040189	Zm00001d040980
Zm00001d040189	Zm00001d041436
Zm00001d040189	Zm00001d041522
Zm00001d040189	Zm00001d041726
Zm00001d040189	Zm00001d041935
Zm00001d040189	Zm00001d042011
Zm00001d040189	Zm00001d042142
Zm00001d040189	Zm00001d042256
Zm00001d040189	Zm00001d042263
Zm00001d040189	Zm00001d042478
Zm00001d040189	Zm00001d042504
Zm00001d040189	Zm00001d042613
Zm00001d040189	Zm00001d042779
Zm00001d040189	Zm00001d042822
Zm00001d040189	Zm00001d042920
Zm00001d040189	Zm00001d043014
Zm00001d040189	Zm00001d043059
Zm00001d040189	Zm00001d043086
Zm00001d040189	Zm00001d043382
Zm00001d040189	Zm00001d043390
Zm00001d040189	Zm00001d043418
Zm00001d040189	Zm00001d043574
Zm00001d040189	Zm00001d043704
Zm00001d040189	Zm00001d043715
Zm00001d040189	Zm00001d043716
Zm00001d040189	Zm00001d043986
Zm00001d040189	Zm00001d044054
Zm00001d040189	Zm00001d044129
Zm00001d040189	Zm00001d044225
Zm00001d040189	Zm00001d044386
Zm00001d040189	Zm00001d044607
Zm00001d040189	Zm00001d044986
Zm00001d040189	Zm00001d045042
Zm00001d040189	Zm00001d045106
Zm00001d040189	Zm00001d045212
Zm00001d040189	Zm00001d045261
Zm00001d040189	Zm00001d045390
Zm00001d040189	Zm00001d045461
Zm00001d040189	Zm00001d045462
Zm00001d040189	Zm00001d045466
Zm00001d040189	Zm00001d045629
Zm00001d040189	Zm00001d045907
Zm00001d040189	Zm00001d046246
Zm00001d040189	Zm00001d046479
Zm00001d040189	Zm00001d046649
Zm00001d040189	Zm00001d046651
Zm00001d040189	Zm00001d046711
Zm00001d040189	Zm00001d046713
Zm00001d040189	Zm00001d047066
Zm00001d040189	Zm00001d047261
Zm00001d040189	Zm00001d047489
Zm00001d040189	Zm00001d047542
Zm00001d040189	Zm00001d047592
Zm00001d040189	Zm00001d047879
Zm00001d040189	Zm00001d047986
Zm00001d040189	Zm00001d048183
Zm00001d040189	Zm00001d048247
Zm00001d040189	Zm00001d048492
Zm00001d040189	Zm00001d048520
Zm00001d040189	Zm00001d048649
Zm00001d040189	Zm00001d048689
Zm00001d040189	Zm00001d048806
Zm00001d040189	Zm00001d048807
Zm00001d040189	Zm00001d048809
Zm00001d040189	Zm00001d048810
Zm00001d040189	Zm00001d048812
Zm00001d040189	Zm00001d048816
Zm00001d040189	Zm00001d048817
Zm00001d040189	Zm00001d048847
Zm00001d040189	Zm00001d048849
Zm00001d040189	Zm00001d048959
Zm00001d040189	Zm00001d049099
Zm00001d040189	Zm00001d049243
Zm00001d040189	Zm00001d049561
Zm00001d040189	Zm00001d049592
Zm00001d040189	Zm00001d049608
Zm00001d040189	Zm00001d049686
Zm00001d040189	Zm00001d049719
Zm00001d040189	Zm00001d049753
Zm00001d040189	Zm00001d049769
Zm00001d040189	Zm00001d049798
Zm00001d040189	Zm00001d050093
Zm00001d040189	Zm00001d050606
Zm00001d040189	Zm00001d050815
Zm00001d040189	Zm00001d051001
Zm00001d040189	Zm00001d051103
Zm00001d040189	Zm00001d051288
Zm00001d040189	Zm00001d051316
Zm00001d040189	Zm00001d051368
Zm00001d040189	Zm00001d051371
Zm00001d040189	Zm00001d051435
Zm00001d040189	Zm00001d051635
Zm00001d040189	Zm00001d051681
Zm00001d040189	Zm00001d051800
Zm00001d040189	Zm00001d052407
Zm00001d040189	Zm00001d052493
Zm00001d040189	Zm00001d052507
Zm00001d040189	Zm00001d052953
Zm00001d040189	Zm00001d053350
Zm00001d040189	Zm00001d053784
Zm00001d040189	Zm00001d054004
Zm00001d040651	Zm00001d000002
Zm00001d040651	Zm00001d000009
Zm00001d040651	Zm00001d000181
Zm00001d040651	Zm00001d000226
Zm00001d040651	Zm00001d000344
Zm00001d040651	Zm00001d001765
Zm00001d040651	Zm00001d001838
Zm00001d040651	Zm00001d001852
Zm00001d040651	Zm00001d001913
Zm00001d040651	Zm00001d002057
Zm00001d040651	Zm00001d002095
Zm00001d040651	Zm00001d002359
Zm00001d040651	Zm00001d002556
Zm00001d040651	Zm00001d002661
Zm00001d040651	Zm00001d002874
Zm00001d040651	Zm00001d002936
Zm00001d040651	Zm00001d003106
Zm00001d040651	Zm00001d003398
Zm00001d040651	Zm00001d003408
Zm00001d040651	Zm00001d003435
Zm00001d040651	Zm00001d003729
Zm00001d040651	Zm00001d003822
Zm00001d040651	Zm00001d003929
Zm00001d040651	Zm00001d004172
Zm00001d040651	Zm00001d004412
Zm00001d040651	Zm00001d004667
Zm00001d040651	Zm00001d005154
Zm00001d040651	Zm00001d005230
Zm00001d040651	Zm00001d005645
Zm00001d040651	Zm00001d005666
Zm00001d040651	Zm00001d006027
Zm00001d040651	Zm00001d006220
Zm00001d040651	Zm00001d006227
Zm00001d040651	Zm00001d006243
Zm00001d040651	Zm00001d006298
Zm00001d040651	Zm00001d006306
Zm00001d040651	Zm00001d006319
Zm00001d040651	Zm00001d006342
Zm00001d040651	Zm00001d006533
Zm00001d040651	Zm00001d006768
Zm00001d040651	Zm00001d006854
Zm00001d040651	Zm00001d007153
Zm00001d040651	Zm00001d007169
Zm00001d040651	Zm00001d007652
Zm00001d040651	Zm00001d007657
Zm00001d040651	Zm00001d007765
Zm00001d040651	Zm00001d008567
Zm00001d040651	Zm00001d008662
Zm00001d040651	Zm00001d008825
Zm00001d040651	Zm00001d008841
Zm00001d040651	Zm00001d009118
Zm00001d040651	Zm00001d009292
Zm00001d040651	Zm00001d009638
Zm00001d040651	Zm00001d009659
Zm00001d040651	Zm00001d009948
Zm00001d040651	Zm00001d010025
Zm00001d040651	Zm00001d010031
Zm00001d040651	Zm00001d010183
Zm00001d040651	Zm00001d010321
Zm00001d040651	Zm00001d010404
Zm00001d040651	Zm00001d010588
Zm00001d040651	Zm00001d011193
Zm00001d040651	Zm00001d011213
Zm00001d040651	Zm00001d011243
Zm00001d040651	Zm00001d011435
Zm00001d040651	Zm00001d011463
Zm00001d040651	Zm00001d011563
Zm00001d040651	Zm00001d011565
Zm00001d040651	Zm00001d011572
Zm00001d040651	Zm00001d011759
Zm00001d040651	Zm00001d011832
Zm00001d040651	Zm00001d011975
Zm00001d040651	Zm00001d012137
Zm00001d040651	Zm00001d012221
Zm00001d040651	Zm00001d012234
Zm00001d040651	Zm00001d012475
Zm00001d040651	Zm00001d012577
Zm00001d040651	Zm00001d012958
Zm00001d040651	Zm00001d013053
Zm00001d040651	Zm00001d013801
Zm00001d040651	Zm00001d013971
Zm00001d040651	Zm00001d014043
Zm00001d040651	Zm00001d014258
Zm00001d040651	Zm00001d014520
Zm00001d040651	Zm00001d014775
Zm00001d040651	Zm00001d014785
Zm00001d040651	Zm00001d014852
Zm00001d040651	Zm00001d014888
Zm00001d040651	Zm00001d015200
Zm00001d040651	Zm00001d015490
Zm00001d040651	Zm00001d015746
Zm00001d040651	Zm00001d015912
Zm00001d040651	Zm00001d015971
Zm00001d040651	Zm00001d016305
Zm00001d040651	Zm00001d016394
Zm00001d040651	Zm00001d016459
Zm00001d040651	Zm00001d016469
Zm00001d040651	Zm00001d016571
Zm00001d040651	Zm00001d016572
Zm00001d040651	Zm00001d016738
Zm00001d040651	Zm00001d016741
Zm00001d040651	Zm00001d017121
Zm00001d040651	Zm00001d017168
Zm00001d040651	Zm00001d017169
Zm00001d040651	Zm00001d017204
Zm00001d040651	Zm00001d017285
Zm00001d040651	Zm00001d017427
Zm00001d040651	Zm00001d017468
Zm00001d040651	Zm00001d017493
Zm00001d040651	Zm00001d017838
Zm00001d040651	Zm00001d017876
Zm00001d040651	Zm00001d017899
Zm00001d040651	Zm00001d018193
Zm00001d040651	Zm00001d018352
Zm00001d040651	Zm00001d018792
Zm00001d040651	Zm00001d018872
Zm00001d040651	Zm00001d018925
Zm00001d040651	Zm00001d019070
Zm00001d040651	Zm00001d019092
Zm00001d040651	Zm00001d019160
Zm00001d040651	Zm00001d019162
Zm00001d040651	Zm00001d019265
Zm00001d040651	Zm00001d019277
Zm00001d040651	Zm00001d019306
Zm00001d040651	Zm00001d019376
Zm00001d040651	Zm00001d020101
Zm00001d040651	Zm00001d020364
Zm00001d040651	Zm00001d020752
Zm00001d040651	Zm00001d020911
Zm00001d040651	Zm00001d021191
Zm00001d040651	Zm00001d021611
Zm00001d040651	Zm00001d022378
Zm00001d040651	Zm00001d022407
Zm00001d040651	Zm00001d022443
Zm00001d040651	Zm00001d022444
Zm00001d040651	Zm00001d022461
Zm00001d040651	Zm00001d022545
Zm00001d040651	Zm00001d023222
Zm00001d040651	Zm00001d023540
Zm00001d040651	Zm00001d023580
Zm00001d040651	Zm00001d023718
Zm00001d040651	Zm00001d023859
Zm00001d040651	Zm00001d024631
Zm00001d040651	Zm00001d024813
Zm00001d040651	Zm00001d024876
Zm00001d040651	Zm00001d024908
Zm00001d040651	Zm00001d024958
Zm00001d040651	Zm00001d024959
Zm00001d040651	Zm00001d025081
Zm00001d040651	Zm00001d025241
Zm00001d040651	Zm00001d025300
Zm00001d040651	Zm00001d025566
Zm00001d040651	Zm00001d025672
Zm00001d040651	Zm00001d025684
Zm00001d040651	Zm00001d025692
Zm00001d040651	Zm00001d025803
Zm00001d040651	Zm00001d025872
Zm00001d040651	Zm00001d026152
Zm00001d040651	Zm00001d026390
Zm00001d040651	Zm00001d026500
Zm00001d040651	Zm00001d026522
Zm00001d040651	Zm00001d026671
Zm00001d040651	Zm00001d027448
Zm00001d040651	Zm00001d027461
Zm00001d040651	Zm00001d027500
Zm00001d040651	Zm00001d027587
Zm00001d040651	Zm00001d027616
Zm00001d040651	Zm00001d027674
Zm00001d040651	Zm00001d027924
Zm00001d040651	Zm00001d028071
Zm00001d040651	Zm00001d028201
Zm00001d040651	Zm00001d028452
Zm00001d040651	Zm00001d028511
Zm00001d040651	Zm00001d028726
Zm00001d040651	Zm00001d028951
Zm00001d040651	Zm00001d029134
Zm00001d040651	Zm00001d029307
Zm00001d040651	Zm00001d029415
Zm00001d040651	Zm00001d029512
Zm00001d040651	Zm00001d029879
Zm00001d040651	Zm00001d029917
Zm00001d040651	Zm00001d030207
Zm00001d040651	Zm00001d030214
Zm00001d040651	Zm00001d030364
Zm00001d040651	Zm00001d031017
Zm00001d040651	Zm00001d031149
Zm00001d040651	Zm00001d031532
Zm00001d040651	Zm00001d031981
Zm00001d040651	Zm00001d032099
Zm00001d040651	Zm00001d032178
Zm00001d040651	Zm00001d032283
Zm00001d040651	Zm00001d032321
Zm00001d040651	Zm00001d032339
Zm00001d040651	Zm00001d032386
Zm00001d040651	Zm00001d032455
Zm00001d040651	Zm00001d033075
Zm00001d040651	Zm00001d033094
Zm00001d040651	Zm00001d033097
Zm00001d040651	Zm00001d033228
Zm00001d040651	Zm00001d033489
Zm00001d040651	Zm00001d033533
Zm00001d040651	Zm00001d033824
Zm00001d040651	Zm00001d033846
Zm00001d040651	Zm00001d033968
Zm00001d040651	Zm00001d034074
Zm00001d040651	Zm00001d034244
Zm00001d040651	Zm00001d034487
Zm00001d040651	Zm00001d034597
Zm00001d040651	Zm00001d034604
Zm00001d040651	Zm00001d034954
Zm00001d040651	Zm00001d035153
Zm00001d040651	Zm00001d035558
Zm00001d040651	Zm00001d035621
Zm00001d040651	Zm00001d035681
Zm00001d040651	Zm00001d035760
Zm00001d040651	Zm00001d036073
Zm00001d040651	Zm00001d036125
Zm00001d040651	Zm00001d036403
Zm00001d040651	Zm00001d036410
Zm00001d040651	Zm00001d036450
Zm00001d040651	Zm00001d036551
Zm00001d040651	Zm00001d037204
Zm00001d040651	Zm00001d037209
Zm00001d040651	Zm00001d037246
Zm00001d040651	Zm00001d037277
Zm00001d040651	Zm00001d037278
Zm00001d040651	Zm00001d037343
Zm00001d040651	Zm00001d037498
Zm00001d040651	Zm00001d037565
Zm00001d040651	Zm00001d037576
Zm00001d040651	Zm00001d037674
Zm00001d040651	Zm00001d037725
Zm00001d040651	Zm00001d037727
Zm00001d040651	Zm00001d037939
Zm00001d040651	Zm00001d037969
Zm00001d040651	Zm00001d038202
Zm00001d040651	Zm00001d038473
Zm00001d040651	Zm00001d038730
Zm00001d040651	Zm00001d038921
Zm00001d040651	Zm00001d039001
Zm00001d040651	Zm00001d039088
Zm00001d040651	Zm00001d039377
Zm00001d040651	Zm00001d039512
Zm00001d040651	Zm00001d039865
Zm00001d040651	Zm00001d039990
Zm00001d040651	Zm00001d040189
Zm00001d040651	Zm00001d040197
Zm00001d040651	Zm00001d040651
Zm00001d040651	Zm00001d040980
Zm00001d040651	Zm00001d041436
Zm00001d040651	Zm00001d041522
Zm00001d040651	Zm00001d041600
Zm00001d040651	Zm00001d042025
Zm00001d040651	Zm00001d042263
[truncated: 148,087 more chars]
