# Supplementary material for: A translatome-transcriptome multi-omics gene regulatory network reveals the complicated functional landscape of maize
Source: Genome Biol. 2023 Mar 29;24:60. doi: 10.1186/s13059-023-02890-4 (PMC10053466; doi:10.1186/s13059-023-02890-4)
Supplement: Supplementary file 16 — Additional file 16. Predicted sub-GRN likely occurred in leaf. [file 13059_2023_2890_MOESM16_ESM.zip › 13059_2023_2890_MOESM16_ESM.xml]

Zm00001d000184	GRMZM5G856777
Zm00001d000184	GRMZM5G876106
Zm00001d000184	Zm00001d000020
Zm00001d000184	Zm00001d000124
Zm00001d000184	Zm00001d000184
Zm00001d000184	Zm00001d000196
Zm00001d000184	Zm00001d000199
Zm00001d000184	Zm00001d000316
Zm00001d000184	Zm00001d000396
Zm00001d000184	Zm00001d001843
Zm00001d000184	Zm00001d001860
Zm00001d000184	Zm00001d002038
Zm00001d000184	Zm00001d002129
Zm00001d000184	Zm00001d002257
Zm00001d000184	Zm00001d002309
Zm00001d000184	Zm00001d002325
Zm00001d000184	Zm00001d002371
Zm00001d000184	Zm00001d002439
Zm00001d000184	Zm00001d002456
Zm00001d000184	Zm00001d002489
Zm00001d000184	Zm00001d002532
Zm00001d000184	Zm00001d002549
Zm00001d000184	Zm00001d002591
Zm00001d000184	Zm00001d002598
Zm00001d000184	Zm00001d002799
Zm00001d000184	Zm00001d002815
Zm00001d000184	Zm00001d002823
Zm00001d000184	Zm00001d002826
Zm00001d000184	Zm00001d003157
Zm00001d000184	Zm00001d003195
Zm00001d000184	Zm00001d003271
Zm00001d000184	Zm00001d003277
Zm00001d000184	Zm00001d003512
Zm00001d000184	Zm00001d003530
Zm00001d000184	Zm00001d003534
Zm00001d000184	Zm00001d003559
Zm00001d000184	Zm00001d003572
Zm00001d000184	Zm00001d003618
Zm00001d000184	Zm00001d003671
Zm00001d000184	Zm00001d003750
Zm00001d000184	Zm00001d003773
Zm00001d000184	Zm00001d004102
Zm00001d000184	Zm00001d004203
Zm00001d000184	Zm00001d004478
Zm00001d000184	Zm00001d004546
Zm00001d000184	Zm00001d004564
Zm00001d000184	Zm00001d004716
Zm00001d000184	Zm00001d004903
Zm00001d000184	Zm00001d004977
Zm00001d000184	Zm00001d005080
Zm00001d000184	Zm00001d005325
Zm00001d000184	Zm00001d005329
Zm00001d000184	Zm00001d005359
Zm00001d000184	Zm00001d005462
Zm00001d000184	Zm00001d005502
Zm00001d000184	Zm00001d005539
Zm00001d000184	Zm00001d005622
Zm00001d000184	Zm00001d005713
Zm00001d000184	Zm00001d005733
Zm00001d000184	Zm00001d005748
Zm00001d000184	Zm00001d005895
Zm00001d000184	Zm00001d005920
Zm00001d000184	Zm00001d005925
Zm00001d000184	Zm00001d006112
Zm00001d000184	Zm00001d006214
Zm00001d000184	Zm00001d006274
Zm00001d000184	Zm00001d006345
Zm00001d000184	Zm00001d006539
Zm00001d000184	Zm00001d006588
Zm00001d000184	Zm00001d006663
Zm00001d000184	Zm00001d006833
Zm00001d000184	Zm00001d006875
Zm00001d000184	Zm00001d006922
Zm00001d000184	Zm00001d007208
Zm00001d000184	Zm00001d007319
Zm00001d000184	Zm00001d007324
Zm00001d000184	Zm00001d007716
Zm00001d000184	Zm00001d007836
Zm00001d000184	Zm00001d007837
Zm00001d000184	Zm00001d008214
Zm00001d000184	Zm00001d008329
Zm00001d000184	Zm00001d008379
Zm00001d000184	Zm00001d008408
Zm00001d000184	Zm00001d008458
Zm00001d000184	Zm00001d008502
Zm00001d000184	Zm00001d008612
Zm00001d000184	Zm00001d008645
Zm00001d000184	Zm00001d008764
Zm00001d000184	Zm00001d008900
Zm00001d000184	Zm00001d008962
Zm00001d000184	Zm00001d008984
Zm00001d000184	Zm00001d009189
Zm00001d000184	Zm00001d009243
Zm00001d000184	Zm00001d009330
Zm00001d000184	Zm00001d009359
Zm00001d000184	Zm00001d009474
Zm00001d000184	Zm00001d009556
Zm00001d000184	Zm00001d009562
Zm00001d000184	Zm00001d009800
Zm00001d000184	Zm00001d010007
Zm00001d000184	Zm00001d010198
Zm00001d000184	Zm00001d010227
Zm00001d000184	Zm00001d010231
Zm00001d000184	Zm00001d010381
Zm00001d000184	Zm00001d010410
Zm00001d000184	Zm00001d010422
Zm00001d000184	Zm00001d010529
Zm00001d000184	Zm00001d010585
Zm00001d000184	Zm00001d010755
Zm00001d000184	Zm00001d010967
Zm00001d000184	Zm00001d011003
Zm00001d000184	Zm00001d011133
Zm00001d000184	Zm00001d011135
Zm00001d000184	Zm00001d011154
Zm00001d000184	Zm00001d011210
Zm00001d000184	Zm00001d011353
Zm00001d000184	Zm00001d011401
Zm00001d000184	Zm00001d011454
Zm00001d000184	Zm00001d011513
Zm00001d000184	Zm00001d011644
Zm00001d000184	Zm00001d011709
Zm00001d000184	Zm00001d011734
Zm00001d000184	Zm00001d011735
Zm00001d000184	Zm00001d011805
Zm00001d000184	Zm00001d011813
Zm00001d000184	Zm00001d011938
Zm00001d000184	Zm00001d011993
Zm00001d000184	Zm00001d012036
Zm00001d000184	Zm00001d012049
Zm00001d000184	Zm00001d012088
Zm00001d000184	Zm00001d012159
Zm00001d000184	Zm00001d012465
Zm00001d000184	Zm00001d012585
Zm00001d000184	Zm00001d012924
Zm00001d000184	Zm00001d013009
Zm00001d000184	Zm00001d013033
Zm00001d000184	Zm00001d013287
Zm00001d000184	Zm00001d013320
Zm00001d000184	Zm00001d013406
Zm00001d000184	Zm00001d013456
Zm00001d000184	Zm00001d013655
Zm00001d000184	Zm00001d013721
Zm00001d000184	Zm00001d013755
Zm00001d000184	Zm00001d013795
Zm00001d000184	Zm00001d013857
Zm00001d000184	Zm00001d013879
Zm00001d000184	Zm00001d013982
Zm00001d000184	Zm00001d014292
Zm00001d000184	Zm00001d014299
Zm00001d000184	Zm00001d014391
Zm00001d000184	Zm00001d014445
Zm00001d000184	Zm00001d014496
Zm00001d000184	Zm00001d014518
Zm00001d000184	Zm00001d014559
Zm00001d000184	Zm00001d014596
Zm00001d000184	Zm00001d014701
Zm00001d000184	Zm00001d014704
Zm00001d000184	Zm00001d014744
Zm00001d000184	Zm00001d014778
Zm00001d000184	Zm00001d014793
Zm00001d000184	Zm00001d014919
Zm00001d000184	Zm00001d014962
Zm00001d000184	Zm00001d015084
Zm00001d000184	Zm00001d015126
Zm00001d000184	Zm00001d015138
Zm00001d000184	Zm00001d015385
Zm00001d000184	Zm00001d015579
Zm00001d000184	Zm00001d015671
Zm00001d000184	Zm00001d015743
Zm00001d000184	Zm00001d016019
Zm00001d000184	Zm00001d016075
Zm00001d000184	Zm00001d016220
Zm00001d000184	Zm00001d016535
Zm00001d000184	Zm00001d016543
Zm00001d000184	Zm00001d016561
Zm00001d000184	Zm00001d016698
Zm00001d000184	Zm00001d016721
Zm00001d000184	Zm00001d016736
Zm00001d000184	Zm00001d016743
Zm00001d000184	Zm00001d016793
Zm00001d000184	Zm00001d016802
Zm00001d000184	Zm00001d016841
Zm00001d000184	Zm00001d016850
Zm00001d000184	Zm00001d016982
Zm00001d000184	Zm00001d017041
Zm00001d000184	Zm00001d017069
Zm00001d000184	Zm00001d017097
Zm00001d000184	Zm00001d017281
Zm00001d000184	Zm00001d017298
Zm00001d000184	Zm00001d017334
Zm00001d000184	Zm00001d017424
Zm00001d000184	Zm00001d017501
Zm00001d000184	Zm00001d017505
Zm00001d000184	Zm00001d017597
Zm00001d000184	Zm00001d017622
Zm00001d000184	Zm00001d017629
Zm00001d000184	Zm00001d017711
Zm00001d000184	Zm00001d017717
Zm00001d000184	Zm00001d017721
Zm00001d000184	Zm00001d017923
Zm00001d000184	Zm00001d018037
Zm00001d000184	Zm00001d018061
Zm00001d000184	Zm00001d018145
Zm00001d000184	Zm00001d018207
Zm00001d000184	Zm00001d018220
Zm00001d000184	Zm00001d018256
Zm00001d000184	Zm00001d018282
Zm00001d000184	Zm00001d018335
Zm00001d000184	Zm00001d018348
Zm00001d000184	Zm00001d018412
Zm00001d000184	Zm00001d018428
Zm00001d000184	Zm00001d018529
Zm00001d000184	Zm00001d018544
Zm00001d000184	Zm00001d018598
Zm00001d000184	Zm00001d018633
Zm00001d000184	Zm00001d018653
Zm00001d000184	Zm00001d018779
Zm00001d000184	Zm00001d018797
Zm00001d000184	Zm00001d018839
Zm00001d000184	Zm00001d018895
Zm00001d000184	Zm00001d018901
Zm00001d000184	Zm00001d018936
Zm00001d000184	Zm00001d018940
Zm00001d000184	Zm00001d019172
Zm00001d000184	Zm00001d019404
Zm00001d000184	Zm00001d019627
Zm00001d000184	Zm00001d019629
Zm00001d000184	Zm00001d020025
Zm00001d000184	Zm00001d020043
Zm00001d000184	Zm00001d020170
Zm00001d000184	Zm00001d020409
Zm00001d000184	Zm00001d020519
Zm00001d000184	Zm00001d020556
Zm00001d000184	Zm00001d020595
Zm00001d000184	Zm00001d020693
Zm00001d000184	Zm00001d020852
Zm00001d000184	Zm00001d020901
Zm00001d000184	Zm00001d020989
Zm00001d000184	Zm00001d021047
Zm00001d000184	Zm00001d021291
Zm00001d000184	Zm00001d021351
Zm00001d000184	Zm00001d021356
Zm00001d000184	Zm00001d021385
Zm00001d000184	Zm00001d021498
Zm00001d000184	Zm00001d021512
Zm00001d000184	Zm00001d021525
Zm00001d000184	Zm00001d021596
Zm00001d000184	Zm00001d021645
Zm00001d000184	Zm00001d021763
Zm00001d000184	Zm00001d021841
Zm00001d000184	Zm00001d021858
Zm00001d000184	Zm00001d021866
Zm00001d000184	Zm00001d021946
Zm00001d000184	Zm00001d021962
Zm00001d000184	Zm00001d021979
Zm00001d000184	Zm00001d022040
Zm00001d000184	Zm00001d022107
Zm00001d000184	Zm00001d022161
Zm00001d000184	Zm00001d022163
Zm00001d000184	Zm00001d022200
Zm00001d000184	Zm00001d022384
Zm00001d000184	Zm00001d022400
Zm00001d000184	Zm00001d022477
Zm00001d000184	Zm00001d022557
Zm00001d000184	Zm00001d022561
Zm00001d000184	Zm00001d023374
Zm00001d000184	Zm00001d023430
Zm00001d000184	Zm00001d023431
Zm00001d000184	Zm00001d023593
Zm00001d000184	Zm00001d023677
Zm00001d000184	Zm00001d023781
Zm00001d000184	Zm00001d023830
Zm00001d000184	Zm00001d023873
Zm00001d000184	Zm00001d024009
Zm00001d000184	Zm00001d024187
Zm00001d000184	Zm00001d024539
Zm00001d000184	Zm00001d024547
Zm00001d000184	Zm00001d024781
Zm00001d000184	Zm00001d024835
Zm00001d000184	Zm00001d024937
Zm00001d000184	Zm00001d025171
Zm00001d000184	Zm00001d025327
Zm00001d000184	Zm00001d025359
Zm00001d000184	Zm00001d025374
Zm00001d000184	Zm00001d025400
Zm00001d000184	Zm00001d025509
Zm00001d000184	Zm00001d025538
Zm00001d000184	Zm00001d025542
Zm00001d000184	Zm00001d025544
Zm00001d000184	Zm00001d025545
Zm00001d000184	Zm00001d025617
Zm00001d000184	Zm00001d025640
Zm00001d000184	Zm00001d025652
Zm00001d000184	Zm00001d025714
Zm00001d000184	Zm00001d025749
Zm00001d000184	Zm00001d025773
Zm00001d000184	Zm00001d025845
Zm00001d000184	Zm00001d025923
Zm00001d000184	Zm00001d025964
Zm00001d000184	Zm00001d026041
Zm00001d000184	Zm00001d026118
Zm00001d000184	Zm00001d026156
Zm00001d000184	Zm00001d026337
Zm00001d000184	Zm00001d026573
Zm00001d000184	Zm00001d026705
Zm00001d000184	Zm00001d027488
Zm00001d000184	Zm00001d027510
Zm00001d000184	Zm00001d027597
Zm00001d000184	Zm00001d027734
Zm00001d000184	Zm00001d027844
Zm00001d000184	Zm00001d027879
Zm00001d000184	Zm00001d027971
Zm00001d000184	Zm00001d028151
Zm00001d000184	Zm00001d028153
Zm00001d000184	Zm00001d028186
Zm00001d000184	Zm00001d028298
Zm00001d000184	Zm00001d028354
Zm00001d000184	Zm00001d028392
Zm00001d000184	Zm00001d028475
Zm00001d000184	Zm00001d028533
Zm00001d000184	Zm00001d028953
Zm00001d000184	Zm00001d029105
Zm00001d000184	Zm00001d029183
Zm00001d000184	Zm00001d029246
Zm00001d000184	Zm00001d029286
Zm00001d000184	Zm00001d029388
Zm00001d000184	Zm00001d029444
Zm00001d000184	Zm00001d029524
Zm00001d000184	Zm00001d029571
Zm00001d000184	Zm00001d029608
Zm00001d000184	Zm00001d029716
Zm00001d000184	Zm00001d029772
Zm00001d000184	Zm00001d029875
Zm00001d000184	Zm00001d029897
Zm00001d000184	Zm00001d029898
Zm00001d000184	Zm00001d029997
Zm00001d000184	Zm00001d030048
Zm00001d000184	Zm00001d030103
Zm00001d000184	Zm00001d030500
Zm00001d000184	Zm00001d030526
Zm00001d000184	Zm00001d030623
Zm00001d000184	Zm00001d030688
Zm00001d000184	Zm00001d031164
Zm00001d000184	Zm00001d031186
Zm00001d000184	Zm00001d031191
Zm00001d000184	Zm00001d031227
Zm00001d000184	Zm00001d031259
Zm00001d000184	Zm00001d031366
Zm00001d000184	Zm00001d031372
Zm00001d000184	Zm00001d031428
Zm00001d000184	Zm00001d031522
Zm00001d000184	Zm00001d031540
Zm00001d000184	Zm00001d031655
Zm00001d000184	Zm00001d031717
Zm00001d000184	Zm00001d031726
Zm00001d000184	Zm00001d031729
Zm00001d000184	Zm00001d031769
Zm00001d000184	Zm00001d031784
Zm00001d000184	Zm00001d031799
Zm00001d000184	Zm00001d031942
Zm00001d000184	Zm00001d031954
Zm00001d000184	Zm00001d031963
Zm00001d000184	Zm00001d032027
Zm00001d000184	Zm00001d032188
Zm00001d000184	Zm00001d032197
Zm00001d000184	Zm00001d032215
Zm00001d000184	Zm00001d032238
Zm00001d000184	Zm00001d032353
Zm00001d000184	Zm00001d032402
Zm00001d000184	Zm00001d032460
Zm00001d000184	Zm00001d032584
Zm00001d000184	Zm00001d032644
Zm00001d000184	Zm00001d032725
Zm00001d000184	Zm00001d032825
Zm00001d000184	Zm00001d032925
Zm00001d000184	Zm00001d032992
Zm00001d000184	Zm00001d033079
Zm00001d000184	Zm00001d033115
Zm00001d000184	Zm00001d033300
Zm00001d000184	Zm00001d033334
Zm00001d000184	Zm00001d033367
Zm00001d000184	Zm00001d033378
Zm00001d000184	Zm00001d033591
Zm00001d000184	Zm00001d033619
Zm00001d000184	Zm00001d033786
Zm00001d000184	Zm00001d033787
Zm00001d000184	Zm00001d033872
Zm00001d000184	Zm00001d033874
Zm00001d000184	Zm00001d033924
Zm00001d000184	Zm00001d033980
Zm00001d000184	Zm00001d034019
Zm00001d000184	Zm00001d034039
Zm00001d000184	Zm00001d034189
Zm00001d000184	Zm00001d034286
Zm00001d000184	Zm00001d034298
Zm00001d000184	Zm00001d034356
Zm00001d000184	Zm00001d034357
Zm00001d000184	Zm00001d034521
Zm00001d000184	Zm00001d034523
Zm00001d000184	Zm00001d034667
Zm00001d000184	Zm00001d034723
Zm00001d000184	Zm00001d034763
Zm00001d000184	Zm00001d034784
Zm00001d000184	Zm00001d034852
Zm00001d000184	Zm00001d034887
Zm00001d000184	Zm00001d034978
Zm00001d000184	Zm00001d035013
Zm00001d000184	Zm00001d035034
Zm00001d000184	Zm00001d035135
Zm00001d000184	Zm00001d035184
Zm00001d000184	Zm00001d035246
Zm00001d000184	Zm00001d035303
Zm00001d000184	Zm00001d035759
Zm00001d000184	Zm00001d035859
Zm00001d000184	Zm00001d035916
Zm00001d000184	Zm00001d035949
Zm00001d000184	Zm00001d035975
Zm00001d000184	Zm00001d036206
Zm00001d000184	Zm00001d036345
Zm00001d000184	Zm00001d036484
Zm00001d000184	Zm00001d036489
Zm00001d000184	Zm00001d036535
Zm00001d000184	Zm00001d036749
Zm00001d000184	Zm00001d037080
Zm00001d000184	Zm00001d037109
Zm00001d000184	Zm00001d037221
Zm00001d000184	Zm00001d037396
Zm00001d000184	Zm00001d037714
Zm00001d000184	Zm00001d037756
Zm00001d000184	Zm00001d037757
Zm00001d000184	Zm00001d038022
Zm00001d000184	Zm00001d038146
Zm00001d000184	Zm00001d038163
Zm00001d000184	Zm00001d038250
Zm00001d000184	Zm00001d038280
Zm00001d000184	Zm00001d038337
Zm00001d000184	Zm00001d038384
Zm00001d000184	Zm00001d038387
Zm00001d000184	Zm00001d038576
Zm00001d000184	Zm00001d038579
Zm00001d000184	Zm00001d038608
Zm00001d000184	Zm00001d038651
Zm00001d000184	Zm00001d038678
Zm00001d000184	Zm00001d038747
Zm00001d000184	Zm00001d038764
Zm00001d000184	Zm00001d038862
Zm00001d000184	Zm00001d039061
Zm00001d000184	Zm00001d039104
Zm00001d000184	Zm00001d039118
Zm00001d000184	Zm00001d039142
Zm00001d000184	Zm00001d039341
Zm00001d000184	Zm00001d039514
Zm00001d000184	Zm00001d039643
Zm00001d000184	Zm00001d039684
Zm00001d000184	Zm00001d039719
Zm00001d000184	Zm00001d039840
Zm00001d000184	Zm00001d039858
Zm00001d000184	Zm00001d040034
Zm00001d000184	Zm00001d040281
Zm00001d000184	Zm00001d040372
Zm00001d000184	Zm00001d040422
Zm00001d000184	Zm00001d040446
Zm00001d000184	Zm00001d040463
Zm00001d000184	Zm00001d040545
Zm00001d000184	Zm00001d040567
Zm00001d000184	Zm00001d040627
Zm00001d000184	Zm00001d040637
Zm00001d000184	Zm00001d040659
Zm00001d000184	Zm00001d040686
Zm00001d000184	Zm00001d040804
Zm00001d000184	Zm00001d040818
Zm00001d000184	Zm00001d040936
Zm00001d000184	Zm00001d040981
Zm00001d000184	Zm00001d041049
Zm00001d000184	Zm00001d041179
Zm00001d000184	Zm00001d041298
Zm00001d000184	Zm00001d041474
Zm00001d000184	Zm00001d041715
Zm00001d000184	Zm00001d041804
Zm00001d000184	Zm00001d041824
Zm00001d000184	Zm00001d042008
Zm00001d000184	Zm00001d042345
Zm00001d000184	Zm00001d042371
Zm00001d000184	Zm00001d042481
Zm00001d000184	Zm00001d042526
Zm00001d000184	Zm00001d042600
Zm00001d000184	Zm00001d042601
Zm00001d000184	Zm00001d042620
Zm00001d000184	Zm00001d042637
Zm00001d000184	Zm00001d042830
Zm00001d000184	Zm00001d042840
Zm00001d000184	Zm00001d042841
Zm00001d000184	Zm00001d042874
Zm00001d000184	Zm00001d042880
Zm00001d000184	Zm00001d043045
Zm00001d000184	Zm00001d043107
Zm00001d000184	Zm00001d043182
Zm00001d000184	Zm00001d043201
Zm00001d000184	Zm00001d043296
Zm00001d000184	Zm00001d043505
Zm00001d000184	Zm00001d043534
Zm00001d000184	Zm00001d043573
Zm00001d000184	Zm00001d043592
Zm00001d000184	Zm00001d043614
Zm00001d000184	Zm00001d043724
Zm00001d000184	Zm00001d043733
Zm00001d000184	Zm00001d043786
Zm00001d000184	Zm00001d043853
Zm00001d000184	Zm00001d043944
Zm00001d000184	Zm00001d043971
Zm00001d000184	Zm00001d044016
Zm00001d000184	Zm00001d044089
Zm00001d000184	Zm00001d044130
Zm00001d000184	Zm00001d044138
Zm00001d000184	Zm00001d044146
Zm00001d000184	Zm00001d044289
Zm00001d000184	Zm00001d044327
Zm00001d000184	Zm00001d044350
Zm00001d000184	Zm00001d044504
Zm00001d000184	Zm00001d044533
Zm00001d000184	Zm00001d044671
Zm00001d000184	Zm00001d044723
Zm00001d000184	Zm00001d044765
Zm00001d000184	Zm00001d044768
Zm00001d000184	Zm00001d044838
Zm00001d000184	Zm00001d044860
Zm00001d000184	Zm00001d044925
Zm00001d000184	Zm00001d045017
Zm00001d000184	Zm00001d045054
Zm00001d000184	Zm00001d045154
Zm00001d000184	Zm00001d045274
Zm00001d000184	Zm00001d045327
Zm00001d000184	Zm00001d045373
Zm00001d000184	Zm00001d045491
Zm00001d000184	Zm00001d045538
Zm00001d000184	Zm00001d045564
Zm00001d000184	Zm00001d045667
Zm00001d000184	Zm00001d045877
Zm00001d000184	Zm00001d045919
Zm00001d000184	Zm00001d046170
Zm00001d000184	Zm00001d046385
Zm00001d000184	Zm00001d046729
Zm00001d000184	Zm00001d046786
Zm00001d000184	Zm00001d046812
Zm00001d000184	Zm00001d046971
Zm00001d000184	Zm00001d047063
Zm00001d000184	Zm00001d047166
Zm00001d000184	Zm00001d047207
Zm00001d000184	Zm00001d047212
Zm00001d000184	Zm00001d047307
Zm00001d000184	Zm00001d047419
Zm00001d000184	Zm00001d047527
Zm00001d000184	Zm00001d047582
Zm00001d000184	Zm00001d047849
Zm00001d000184	Zm00001d047857
Zm00001d000184	Zm00001d047877
Zm00001d000184	Zm00001d048006
Zm00001d000184	Zm00001d048066
Zm00001d000184	Zm00001d048149
Zm00001d000184	Zm00001d048234
Zm00001d000184	Zm00001d048414
Zm00001d000184	Zm00001d048441
Zm00001d000184	Zm00001d048621
Zm00001d000184	Zm00001d048731
Zm00001d000184	Zm00001d048799
Zm00001d000184	Zm00001d048914
Zm00001d000184	Zm00001d048962
Zm00001d000184	Zm00001d049048
Zm00001d000184	Zm00001d049092
Zm00001d000184	Zm00001d049217
Zm00001d000184	Zm00001d049282
Zm00001d000184	Zm00001d049598
Zm00001d000184	Zm00001d049642
Zm00001d000184	Zm00001d049650
Zm00001d000184	Zm00001d049665
Zm00001d000184	Zm00001d049785
Zm00001d000184	Zm00001d049995
Zm00001d000184	Zm00001d050150
Zm00001d000184	Zm00001d050222
Zm00001d000184	Zm00001d050269
Zm00001d000184	Zm00001d050333
Zm00001d000184	Zm00001d050334
Zm00001d000184	Zm00001d050375
Zm00001d000184	Zm00001d050810
Zm00001d000184	Zm00001d051094
Zm00001d000184	Zm00001d051238
Zm00001d000184	Zm00001d051247
Zm00001d000184	Zm00001d051252
Zm00001d000184	Zm00001d051472
Zm00001d000184	Zm00001d051561
Zm00001d000184	Zm00001d051915
Zm00001d000184	Zm00001d051916
Zm00001d000184	Zm00001d052034
Zm00001d000184	Zm00001d052139
Zm00001d000184	Zm00001d052163
Zm00001d000184	Zm00001d052263
Zm00001d000184	Zm00001d052630
Zm00001d000184	Zm00001d052837
Zm00001d000184	Zm00001d053066
Zm00001d000184	Zm00001d053124
Zm00001d000184	Zm00001d053172
Zm00001d000184	Zm00001d053313
Zm00001d000184	Zm00001d053412
Zm00001d000184	Zm00001d053432
Zm00001d000184	Zm00001d053626
Zm00001d000184	Zm00001d053715
Zm00001d000184	Zm00001d053885
Zm00001d000184	Zm00001d053897
Zm00001d000184	Zm00001d053960
Zm00001d000184	Zm00001d053967
Zm00001d000184	Zm00001d054006
Zm00001d002121	GRMZM5G800096
Zm00001d002121	GRMZM5G856777
Zm00001d002121	Zm00001d000070
Zm00001d002121	Zm00001d000260
Zm00001d002121	Zm00001d000277
Zm00001d002121	Zm00001d000350
Zm00001d002121	Zm00001d001812
Zm00001d002121	Zm00001d001960
Zm00001d002121	Zm00001d002121
Zm00001d002121	Zm00001d002240
Zm00001d002121	Zm00001d002258
Zm00001d002121	Zm00001d002358
Zm00001d002121	Zm00001d002408
Zm00001d002121	Zm00001d002423
Zm00001d002121	Zm00001d002456
Zm00001d002121	Zm00001d002490
Zm00001d002121	Zm00001d002565
Zm00001d002121	Zm00001d002576
Zm00001d002121	Zm00001d002788
Zm00001d002121	Zm00001d002789
Zm00001d002121	Zm00001d002826
Zm00001d002121	Zm00001d002871
Zm00001d002121	Zm00001d002880
Zm00001d002121	Zm00001d002992
Zm00001d002121	Zm00001d003044
Zm00001d002121	Zm00001d003404
Zm00001d002121	Zm00001d003411
Zm00001d002121	Zm00001d003426
Zm00001d002121	Zm00001d003530
Zm00001d002121	Zm00001d003612
Zm00001d002121	Zm00001d003632
Zm00001d002121	Zm00001d003663
Zm00001d002121	Zm00001d003797
Zm00001d002121	Zm00001d004348
Zm00001d002121	Zm00001d004392
Zm00001d002121	Zm00001d004400
Zm00001d002121	Zm00001d004555
Zm00001d002121	Zm00001d004626
Zm00001d002121	Zm00001d004633
Zm00001d002121	Zm00001d004978
Zm00001d002121	Zm00001d005161
Zm00001d002121	Zm00001d005346
Zm00001d002121	Zm00001d005685
Zm00001d002121	Zm00001d005690
Zm00001d002121	Zm00001d005812
Zm00001d002121	Zm00001d005848
Zm00001d002121	Zm00001d006002
Zm00001d002121	Zm00001d006019
Zm00001d002121	Zm00001d006098
Zm00001d002121	Zm00001d006126
Zm00001d002121	Zm00001d006153
Zm00001d002121	Zm00001d006159
Zm00001d002121	Zm00001d006161
Zm00001d002121	Zm00001d006283
Zm00001d002121	Zm00001d006285
Zm00001d002121	Zm00001d006311
Zm00001d002121	Zm00001d006350
Zm00001d002121	Zm00001d006402
Zm00001d002121	Zm00001d006466
Zm00001d002121	Zm00001d006540
Zm00001d002121	Zm00001d006587
Zm00001d002121	Zm00001d006639
Zm00001d002121	Zm00001d006875
Zm00001d002121	Zm00001d007012
Zm00001d002121	Zm00001d007034
Zm00001d002121	Zm00001d007228
Zm00001d002121	Zm00001d007320
Zm00001d002121	Zm00001d007324
Zm00001d002121	Zm00001d007366
Zm00001d002121	Zm00001d007454
Zm00001d002121	Zm00001d007573
Zm00001d002121	Zm00001d007905
Zm00001d002121	Zm00001d008228
Zm00001d002121	Zm00001d008305
Zm00001d002121	Zm00001d008329
Zm00001d002121	Zm00001d008376
Zm00001d002121	Zm00001d008440
Zm00001d002121	Zm00001d008451
Zm00001d002121	Zm00001d008497
Zm00001d002121	Zm00001d008963
Zm00001d002121	Zm00001d009589
Zm00001d002121	Zm00001d009596
Zm00001d002121	Zm00001d009605
Zm00001d002121	Zm00001d009622
Zm00001d002121	Zm00001d009698
Zm00001d002121	Zm00001d009723
Zm00001d002121	Zm00001d010204
Zm00001d002121	Zm00001d010240
Zm00001d002121	Zm00001d010336
Zm00001d002121	Zm00001d010373
Zm00001d002121	Zm00001d010426
Zm00001d002121	Zm00001d010715
Zm00001d002121	Zm00001d010799
Zm00001d002121	Zm00001d011073
Zm00001d002121	Zm00001d011104
Zm00001d002121	Zm00001d011147
Zm00001d002121	Zm00001d011183
Zm00001d002121	Zm00001d011210
Zm00001d002121	Zm00001d011252
Zm00001d002121	Zm00001d011311
Zm00001d002121	Zm00001d011387
Zm00001d002121	Zm00001d011445
Zm00001d002121	Zm00001d011454
Zm00001d002121	Zm00001d011467
Zm00001d002121	Zm00001d011513
Zm00001d002121	Zm00001d011709
Zm00001d002121	Zm00001d011887
Zm00001d002121	Zm00001d011993
Zm00001d002121	Zm00001d012045
Zm00001d002121	Zm00001d012159
Zm00001d002121	Zm00001d012168
Zm00001d002121	Zm00001d012243
Zm00001d002121	Zm00001d012431
Zm00001d002121	Zm00001d012520
Zm00001d002121	Zm00001d012530
Zm00001d002121	Zm00001d012708
Zm00001d002121	Zm00001d012847
Zm00001d002121	Zm00001d012868
Zm00001d002121	Zm00001d012998
Zm00001d002121	Zm00001d013013
Zm00001d002121	Zm00001d013055
Zm00001d002121	Zm00001d013240
Zm00001d002121	Zm00001d013277
Zm00001d002121	Zm00001d013295
Zm00001d002121	Zm00001d013320
Zm00001d002121	Zm00001d013455
Zm00001d002121	Zm00001d013534
Zm00001d002121	Zm00001d013536
Zm00001d002121	Zm00001d013573
Zm00001d002121	Zm00001d013632
Zm00001d002121	Zm00001d013651
Zm00001d002121	Zm00001d013937
Zm00001d002121	Zm00001d014102
Zm00001d002121	Zm00001d014294
Zm00001d002121	Zm00001d014487
Zm00001d002121	Zm00001d014659
Zm00001d002121	Zm00001d014715
Zm00001d002121	Zm00001d014718
Zm00001d002121	Zm00001d014781
Zm00001d002121	Zm00001d014842
Zm00001d002121	Zm00001d014899
Zm00001d002121	Zm00001d014949
Zm00001d002121	Zm00001d015060
Zm00001d002121	Zm00001d015084
Zm00001d002121	Zm00001d015215
Zm00001d002121	Zm00001d015463
Zm00001d002121	Zm00001d015484
Zm00001d002121	Zm00001d015505
Zm00001d002121	Zm00001d015519
Zm00001d002121	Zm00001d015605
Zm00001d002121	Zm00001d015613
Zm00001d002121	Zm00001d015628
Zm00001d002121	Zm00001d016223
Zm00001d002121	Zm00001d016308
Zm00001d002121	Zm00001d016542
Zm00001d002121	Zm00001d016850
Zm00001d002121	Zm00001d016863
Zm00001d002121	Zm00001d016926
Zm00001d002121	Zm00001d016943
Zm00001d002121	Zm00001d016988
Zm00001d002121	Zm00001d016991
Zm00001d002121	Zm00001d017097
Zm00001d002121	Zm00001d017151
Zm00001d002121	Zm00001d017178
Zm00001d002121	Zm00001d017222
Zm00001d002121	Zm00001d017281
Zm00001d002121	Zm00001d017345
Zm00001d002121	Zm00001d017449
Zm00001d002121	Zm00001d017531
Zm00001d002121	Zm00001d017638
Zm00001d002121	Zm00001d017869
Zm00001d002121	Zm00001d017930
Zm00001d002121	Zm00001d017982
Zm00001d002121	Zm00001d017994
Zm00001d002121	Zm00001d018034
Zm00001d002121	Zm00001d018037
Zm00001d002121	Zm00001d018069
Zm00001d002121	Zm00001d018077
Zm00001d002121	Zm00001d018146
Zm00001d002121	Zm00001d018157
Zm00001d002121	Zm00001d018162
Zm00001d002121	Zm00001d018420
Zm00001d002121	Zm00001d018475
Zm00001d002121	Zm00001d018544
Zm00001d002121	Zm00001d018623
Zm00001d002121	Zm00001d018791
Zm00001d002121	Zm00001d018821
Zm00001d002121	Zm00001d018822
Zm00001d002121	Zm00001d018838
Zm00001d002121	Zm00001d018839
Zm00001d002121	Zm00001d018884
Zm00001d002121	Zm00001d018891
Zm00001d002121	Zm00001d018940
Zm00001d002121	Zm00001d019052
Zm00001d002121	Zm00001d019057
Zm00001d002121	Zm00001d019184
Zm00001d002121	Zm00001d019312
Zm00001d002121	Zm00001d019343
Zm00001d002121	Zm00001d019397
Zm00001d002121	Zm00001d019627
Zm00001d002121	Zm00001d019956
Zm00001d002121	Zm00001d019980
Zm00001d002121	Zm00001d019985
Zm00001d002121	Zm00001d020133
Zm00001d002121	Zm00001d020317
Zm00001d002121	Zm00001d020344
Zm00001d002121	Zm00001d020380
Zm00001d002121	Zm00001d020403
Zm00001d002121	Zm00001d020409
Zm00001d002121	Zm00001d020437
Zm00001d002121	Zm00001d020445
Zm00001d002121	Zm00001d020493
Zm00001d002121	Zm00001d020537
Zm00001d002121	Zm00001d020557
Zm00001d002121	Zm00001d020612
Zm00001d002121	Zm00001d020623
Zm00001d002121	Zm00001d020628
Zm00001d002121	Zm00001d020645
Zm00001d002121	Zm00001d020740
Zm00001d002121	Zm00001d020757
Zm00001d002121	Zm00001d020764
Zm00001d002121	Zm00001d020793
Zm00001d002121	Zm00001d021202
Zm00001d002121	Zm00001d021242
Zm00001d002121	Zm00001d021247
Zm00001d002121	Zm00001d021310
Zm00001d002121	Zm00001d021351
Zm00001d002121	Zm00001d021370
Zm00001d002121	Zm00001d021515
Zm00001d002121	Zm00001d021634
Zm00001d002121	Zm00001d021720
Zm00001d002121	Zm00001d021762
Zm00001d002121	Zm00001d021763
Zm00001d002121	Zm00001d021784
Zm00001d002121	Zm00001d021825
Zm00001d002121	Zm00001d022036
Zm00001d002121	Zm00001d022101
Zm00001d002121	Zm00001d022188
Zm00001d002121	Zm00001d022203
Zm00001d002121	Zm00001d022229
Zm00001d002121	Zm00001d022337
Zm00001d002121	Zm00001d022381
Zm00001d002121	Zm00001d022464
Zm00001d002121	Zm00001d022510
Zm00001d002121	Zm00001d022596
Zm00001d002121	Zm00001d022608
Zm00001d002121	Zm00001d022615
Zm00001d002121	Zm00001d022630
Zm00001d002121	Zm00001d023278
Zm00001d002121	Zm00001d023282
Zm00001d002121	Zm00001d023286
Zm00001d002121	Zm00001d023654
Zm00001d002121	Zm00001d023698
Zm00001d002121	Zm00001d023707
Zm00001d002121	Zm00001d023869
Zm00001d002121	Zm00001d023873
Zm00001d002121	Zm00001d023887
Zm00001d002121	Zm00001d023929
Zm00001d002121	Zm00001d023990
Zm00001d002121	Zm00001d024027
Zm00001d002121	Zm00001d024148
Zm00001d002121	Zm00001d024179
Zm00001d002121	Zm00001d024250
Zm00001d002121	Zm00001d024340
Zm00001d002121	Zm00001d024372
Zm00001d002121	Zm00001d024519
Zm00001d002121	Zm00001d024539
Zm00001d002121	Zm00001d024669
Zm00001d002121	Zm00001d024691
Zm00001d002121	Zm00001d024795
Zm00001d002121	Zm00001d025249
Zm00001d002121	Zm00001d025435
Zm00001d002121	Zm00001d025652
Zm00001d002121	Zm00001d025747
Zm00001d002121	Zm00001d025964
Zm00001d002121	Zm00001d026211
Zm00001d002121	Zm00001d026243
Zm00001d002121	Zm00001d026382
Zm00001d002121	Zm00001d026501
Zm00001d002121	Zm00001d027291
Zm00001d002121	Zm00001d027320
Zm00001d002121	Zm00001d027321
Zm00001d002121	Zm00001d027332
Zm00001d002121	Zm00001d027363
Zm00001d002121	Zm00001d027442
Zm00001d002121	Zm00001d027451
Zm00001d002121	Zm00001d027518
Zm00001d002121	Zm00001d027581
Zm00001d002121	Zm00001d027601
Zm00001d002121	Zm00001d027714
Zm00001d002121	Zm00001d027755
Zm00001d002121	Zm00001d027810
Zm00001d002121	Zm00001d027911
Zm00001d002121	Zm00001d027934
Zm00001d002121	Zm00001d027950
Zm00001d002121	Zm00001d027999
Zm00001d002121	Zm00001d028013
Zm00001d002121	Zm00001d028089
Zm00001d002121	Zm00001d028164
Zm00001d002121	Zm00001d028172
Zm00001d002121	Zm00001d028338
Zm00001d002121	Zm00001d028414
Zm00001d002121	Zm00001d028428
Zm00001d002121	Zm00001d028542
Zm00001d002121	Zm00001d028575
Zm00001d002121	Zm00001d028576
Zm00001d002121	Zm00001d028756
Zm00001d002121	Zm00001d028824
Zm00001d002121	Zm00001d028954
Zm00001d002121	Zm00001d029027
Zm00001d002121	Zm00001d029049
Zm00001d002121	Zm00001d029061
Zm00001d002121	Zm00001d029074
Zm00001d002121	Zm00001d029099
Zm00001d002121	Zm00001d029105
Zm00001d002121	Zm00001d029183
Zm00001d002121	Zm00001d029194
Zm00001d002121	Zm00001d029201
Zm00001d002121	Zm00001d029243
Zm00001d002121	Zm00001d029251
Zm00001d002121	Zm00001d029289
Zm00001d002121	Zm00001d029293
Zm00001d002121	Zm00001d029396
Zm00001d002121	Zm00001d029482
Zm00001d002121	Zm00001d029720
Zm00001d002121	Zm00001d029745
Zm00001d002121	Zm00001d029997
Zm00001d002121	Zm00001d030109
Zm00001d002121	Zm00001d030130
Zm00001d002121	Zm00001d030282
Zm00001d002121	Zm00001d031229
Zm00001d002121	Zm00001d031253
Zm00001d002121	Zm00001d031421
Zm00001d002121	Zm00001d031484
Zm00001d002121	Zm00001d031514
Zm00001d002121	Zm00001d031619
Zm00001d002121	Zm00001d031696
Zm00001d002121	Zm00001d031726
Zm00001d002121	Zm00001d031729
Zm00001d002121	Zm00001d031730
Zm00001d002121	Zm00001d031873
Zm00001d002121	Zm00001d031908
Zm00001d002121	Zm00001d031934
Zm00001d002121	Zm00001d031942
Zm00001d002121	Zm00001d031969
Zm00001d002121	Zm00001d032032
Zm00001d002121	Zm00001d032162
Zm00001d002121	Zm00001d032177
Zm00001d002121	Zm00001d032185
Zm00001d002121	Zm00001d032262
Zm00001d002121	Zm00001d032366
Zm00001d002121	Zm00001d032410
Zm00001d002121	Zm00001d032420
Zm00001d002121	Zm00001d032540
Zm00001d002121	Zm00001d032725
Zm00001d002121	Zm00001d032896
Zm00001d002121	Zm00001d032919
Zm00001d002121	Zm00001d032973
Zm00001d002121	Zm00001d032994
Zm00001d002121	Zm00001d033024
Zm00001d002121	Zm00001d033098
Zm00001d002121	Zm00001d033110
Zm00001d002121	Zm00001d033288
Zm00001d002121	Zm00001d033473
Zm00001d002121	Zm00001d033634
Zm00001d002121	Zm00001d033637
Zm00001d002121	Zm00001d033910
Zm00001d002121	Zm00001d033922
Zm00001d002121	Zm00001d034082
Zm00001d002121	Zm00001d034107
Zm00001d002121	Zm00001d034248
Zm00001d002121	Zm00001d034283
Zm00001d002121	Zm00001d034359
Zm00001d002121	Zm00001d034513
Zm00001d002121	Zm00001d034542
Zm00001d002121	Zm00001d034699
Zm00001d002121	Zm00001d034715
Zm00001d002121	Zm00001d034739
Zm00001d002121	Zm00001d034764
Zm00001d002121	Zm00001d034808
Zm00001d002121	Zm00001d034890
Zm00001d002121	Zm00001d034917
Zm00001d002121	Zm00001d034969
Zm00001d002121	Zm00001d034978
Zm00001d002121	Zm00001d035001
Zm00001d002121	Zm00001d035051
Zm00001d002121	Zm00001d035363
Zm00001d002121	Zm00001d035663
Zm00001d002121	Zm00001d035682
Zm00001d002121	Zm00001d035916
Zm00001d002121	Zm00001d036014
Zm00001d002121	Zm00001d036175
Zm00001d002121	Zm00001d036364
Zm00001d002121	Zm00001d036386
Zm00001d002121	Zm00001d036398
Zm00001d002121	Zm00001d036698
Zm00001d002121	Zm00001d036750
Zm00001d002121	Zm00001d036877
Zm00001d002121	Zm00001d037361
Zm00001d002121	Zm00001d037651
Zm00001d002121	Zm00001d037658
Zm00001d002121	Zm00001d037681
Zm00001d002121	Zm00001d037748
Zm00001d002121	Zm00001d037984
Zm00001d002121	Zm00001d038020
Zm00001d002121	Zm00001d038047
Zm00001d002121	Zm00001d038133
Zm00001d002121	Zm00001d038135
Zm00001d002121	Zm00001d038242
Zm00001d002121	Zm00001d038479
Zm00001d002121	Zm00001d038542
Zm00001d002121	Zm00001d038547
Zm00001d002121	Zm00001d038579
Zm00001d002121	Zm00001d039040
Zm00001d002121	Zm00001d039070
Zm00001d002121	Zm00001d039076
Zm00001d002121	Zm00001d039077
Zm00001d002121	Zm00001d039167
Zm00001d002121	Zm00001d039253
Zm00001d002121	Zm00001d039448
Zm00001d002121	Zm00001d039598
Zm00001d002121	Zm00001d039684
Zm00001d002121	Zm00001d039966
Zm00001d002121	Zm00001d039973
Zm00001d002121	Zm00001d039991
Zm00001d002121	Zm00001d040089
Zm00001d002121	Zm00001d040100
Zm00001d002121	Zm00001d040171
Zm00001d002121	Zm00001d040210
Zm00001d002121	Zm00001d040220
Zm00001d002121	Zm00001d040243
Zm00001d002121	Zm00001d040246
Zm00001d002121	Zm00001d040264
Zm00001d002121	Zm00001d040265
Zm00001d002121	Zm00001d040438
Zm00001d002121	Zm00001d040463
Zm00001d002121	Zm00001d040582
Zm00001d002121	Zm00001d040583
Zm00001d002121	Zm00001d040650
Zm00001d002121	Zm00001d040665
Zm00001d002121	Zm00001d040959
Zm00001d002121	Zm00001d040979
Zm00001d002121	Zm00001d041298
Zm00001d002121	Zm00001d041332
Zm00001d002121	Zm00001d041374
Zm00001d002121	Zm00001d041763
Zm00001d002121	Zm00001d041776
Zm00001d002121	Zm00001d041777
Zm00001d002121	Zm00001d041989
Zm00001d002121	Zm00001d042008
Zm00001d002121	Zm00001d042017
Zm00001d002121	Zm00001d042050
Zm00001d002121	Zm00001d042066
Zm00001d002121	Zm00001d042122
Zm00001d002121	Zm00001d042125
Zm00001d002121	Zm00001d042144
Zm00001d002121	Zm00001d042346
Zm00001d002121	Zm00001d042363
Zm00001d002121	Zm00001d042454
Zm00001d002121	Zm00001d042533
Zm00001d002121	Zm00001d042620
Zm00001d002121	Zm00001d042697
Zm00001d002121	Zm00001d042727
Zm00001d002121	Zm00001d042867
Zm00001d002121	Zm00001d042880
Zm00001d002121	Zm00001d042908
Zm00001d002121	Zm00001d042958
Zm00001d002121	Zm00001d042974
Zm00001d002121	Zm00001d043160
Zm00001d002121	Zm00001d043170
Zm00001d002121	Zm00001d043201
Zm00001d002121	Zm00001d043366
Zm00001d002121	Zm00001d043401
Zm00001d002121	Zm00001d043405
Zm00001d002121	Zm00001d043508
Zm00001d002121	Zm00001d043529
Zm00001d002121	Zm00001d043620
Zm00001d002121	Zm00001d043700
Zm00001d002121	Zm00001d043815
Zm00001d002121	Zm00001d043847
Zm00001d002121	Zm00001d043972
Zm00001d002121	Zm00001d044037
Zm00001d002121	Zm00001d044040
Zm00001d002121	Zm00001d044099
Zm00001d002121	Zm00001d044194
Zm00001d002121	Zm00001d044211
Zm00001d002121	Zm00001d044217
Zm00001d002121	Zm00001d044242
Zm00001d002121	Zm00001d044267
Zm00001d002121	Zm00001d044513
Zm00001d002121	Zm00001d044529
Zm00001d002121	Zm00001d044686
Zm00001d002121	Zm00001d044693
Zm00001d002121	Zm00001d044774
Zm00001d002121	Zm00001d045451
Zm00001d002121	Zm00001d045538
Zm00001d002121	Zm00001d045563
Zm00001d002121	Zm00001d045604
Zm00001d002121	Zm00001d045661
Zm00001d002121	Zm00001d045838
Zm00001d002121	Zm00001d045938
Zm00001d002121	Zm00001d046142
Zm00001d002121	Zm00001d046184
Zm00001d002121	Zm00001d046802
Zm00001d002121	Zm00001d046897
Zm00001d002121	Zm00001d046935
Zm00001d002121	Zm00001d046938
Zm00001d002121	Zm00001d046942
Zm00001d002121	Zm00001d047090
Zm00001d002121	Zm00001d047096
Zm00001d002121	Zm00001d047175
Zm00001d002121	Zm00001d047223
Zm00001d002121	Zm00001d047442
Zm00001d002121	Zm00001d047528
Zm00001d002121	Zm00001d047532
Zm00001d002121	Zm00001d047581
Zm00001d002121	Zm00001d047671
Zm00001d002121	Zm00001d047698
Zm00001d002121	Zm00001d047934
Zm00001d002121	Zm00001d048028
Zm00001d002121	Zm00001d048116
Zm00001d002121	Zm00001d048150
Zm00001d002121	Zm00001d048193
Zm00001d002121	Zm00001d048284
Zm00001d002121	Zm00001d048479
Zm00001d002121	Zm00001d048531
Zm00001d002121	Zm00001d048719
Zm00001d002121	Zm00001d048826
Zm00001d002121	Zm00001d048998
Zm00001d002121	Zm00001d049161
Zm00001d002121	Zm00001d049203
Zm00001d002121	Zm00001d049223
Zm00001d002121	Zm00001d049267
Zm00001d002121	Zm00001d049303
Zm00001d002121	Zm00001d049343
Zm00001d002121	Zm00001d049485
Zm00001d002121	Zm00001d049650
Zm00001d002121	Zm00001d049732
Zm00001d002121	Zm00001d049860
Zm00001d002121	Zm00001d049950
Zm00001d002121	Zm00001d049965
Zm00001d002121	Zm00001d050016
Zm00001d002121	Zm00001d050022
Zm00001d002121	Zm00001d050048
Zm00001d002121	Zm00001d050150
Zm00001d002121	Zm00001d050297
Zm00001d002121	Zm00001d050333
Zm00001d002121	Zm00001d050334
Zm00001d002121	Zm00001d050403
Zm00001d002121	Zm00001d050637
Zm00001d002121	Zm00001d050666
Zm00001d002121	Zm00001d050840
Zm00001d002121	Zm00001d051194
Zm00001d002121	Zm00001d051334
Zm00001d002121	Zm00001d051520
Zm00001d002121	Zm00001d051668
Zm00001d002121	Zm00001d051746
Zm00001d002121	Zm00001d051956
Zm00001d002121	Zm00001d052163
Zm00001d002121	Zm00001d052216
Zm00001d002121	Zm00001d052240
Zm00001d002121	Zm00001d052329
Zm00001d002121	Zm00001d052397
Zm00001d002121	Zm00001d052492
Zm00001d002121	Zm00001d052525
Zm00001d002121	Zm00001d052556
Zm00001d002121	Zm00001d052595
Zm00001d002121	Zm00001d052630
Zm00001d002121	Zm00001d052683
Zm00001d002121	Zm00001d052760
Zm00001d002121	Zm00001d052797
Zm00001d002121	Zm00001d052946
Zm00001d002121	Zm00001d052977
Zm00001d002121	Zm00001d052979
Zm00001d002121	Zm00001d053007
Zm00001d002121	Zm00001d053103
Zm00001d002121	Zm00001d053288
Zm00001d002121	Zm00001d053713
Zm00001d002121	Zm00001d053799
Zm00001d002121	Zm00001d053807
Zm00001d002121	Zm00001d053868
Zm00001d002121	Zm00001d053880
Zm00001d002121	Zm00001d053925
Zm00001d002121	Zm00001d053974
Zm00001d002121	Zm00001d054006
Zm00001d002121	Zm00001d054015
Zm00001d002121	Zm00001d054071
Zm00001d002439	GRMZM5G856777
Zm00001d002439	Zm00001d000019
Zm00001d002439	Zm00001d000020
Zm00001d002439	Zm00001d000071
Zm00001d002439	Zm00001d000124
Zm00001d002439	Zm00001d000176
Zm00001d002439	Zm00001d000184
Zm00001d002439	Zm00001d000199
Zm00001d002439	Zm00001d000222
Zm00001d002439	Zm00001d000230
Zm00001d002439	Zm00001d000260
Zm00001d002439	Zm00001d000270
Zm00001d002439	Zm00001d000277
Zm00001d002439	Zm00001d000407
Zm00001d002439	Zm00001d000430
Zm00001d002439	Zm00001d001843
Zm00001d002439	Zm00001d001860
Zm00001d002439	Zm00001d001908
Zm00001d002439	Zm00001d001932
Zm00001d002439	Zm00001d002033
Zm00001d002439	Zm00001d002121
Zm00001d002439	Zm00001d002240
Zm00001d002439	Zm00001d002241
Zm00001d002439	Zm00001d002258
Zm00001d002439	Zm00001d002362
Zm00001d002439	Zm00001d002384
Zm00001d002439	Zm00001d002439
Zm00001d002439	Zm00001d002456
Zm00001d002439	Zm00001d002532
Zm00001d002439	Zm00001d002549
Zm00001d002439	Zm00001d002550
Zm00001d002439	Zm00001d002799
Zm00001d002439	Zm00001d002810
Zm00001d002439	Zm00001d002815
Zm00001d002439	Zm00001d002823
Zm00001d002439	Zm00001d002836
Zm00001d002439	Zm00001d002854
Zm00001d002439	Zm00001d002884
Zm00001d002439	Zm00001d002971
Zm00001d002439	Zm00001d002993
Zm00001d002439	Zm00001d003044
Zm00001d002439	Zm00001d003162
Zm00001d002439	Zm00001d003268
Zm00001d002439	Zm00001d003277
Zm00001d002439	Zm00001d003584
Zm00001d002439	Zm00001d003712
Zm00001d002439	Zm00001d003713
Zm00001d002439	Zm00001d004095
Zm00001d002439	Zm00001d004203
Zm00001d002439	Zm00001d004301
Zm00001d002439	Zm00001d004344
Zm00001d002439	Zm00001d004400
Zm00001d002439	Zm00001d004478
Zm00001d002439	Zm00001d004620
Zm00001d002439	Zm00001d004682
Zm00001d002439	Zm00001d004716
Zm00001d002439	Zm00001d004903
Zm00001d002439	Zm00001d005052
Zm00001d002439	Zm00001d005094
Zm00001d002439	Zm00001d005347
Zm00001d002439	Zm00001d005359
Zm00001d002439	Zm00001d005498
Zm00001d002439	Zm00001d005578
Zm00001d002439	Zm00001d005657
Zm00001d002439	Zm00001d005733
Zm00001d002439	Zm00001d005812
Zm00001d002439	Zm00001d005814
Zm00001d002439	Zm00001d005996
Zm00001d002439	Zm00001d006002
Zm00001d002439	Zm00001d006044
Zm00001d002439	Zm00001d006069
Zm00001d002439	Zm00001d006193
Zm00001d002439	Zm00001d006257
Zm00001d002439	Zm00001d006293
Zm00001d002439	Zm00001d006311
Zm00001d002439	Zm00001d006402
Zm00001d002439	Zm00001d006466
Zm00001d002439	Zm00001d006474
Zm00001d002439	Zm00001d006511
Zm00001d002439	Zm00001d006539
Zm00001d002439	Zm00001d006587
Zm00001d002439	Zm00001d006620
Zm00001d002439	Zm00001d006624
Zm00001d002439	Zm00001d006738
Zm00001d002439	Zm00001d006922
Zm00001d002439	Zm00001d007228
Zm00001d002439	Zm00001d007581
Zm00001d002439	Zm00001d007597
Zm00001d002439	Zm00001d007599
Zm00001d002439	Zm00001d007968
Zm00001d002439	Zm00001d008209
Zm00001d002439	Zm00001d008229
Zm00001d002439	Zm00001d008237
Zm00001d002439	Zm00001d008264
Zm00001d002439	Zm00001d008308
Zm00001d002439	Zm00001d008329
Zm00001d002439	Zm00001d008394
Zm00001d002439	Zm00001d008497
Zm00001d002439	Zm00001d008499
Zm00001d002439	Zm00001d008645
Zm00001d002439	Zm00001d008733
Zm00001d002439	Zm00001d008764
Zm00001d002439	Zm00001d008820
Zm00001d002439	Zm00001d008933
Zm00001d002439	Zm00001d009022
Zm00001d002439	Zm00001d009189
Zm00001d002439	Zm00001d009330
Zm00001d002439	Zm00001d009407
Zm00001d002439	Zm00001d009445
Zm00001d002439	Zm00001d009562
Zm00001d002439	Zm00001d009723
Zm00001d002439	Zm00001d009800
Zm00001d002439	Zm00001d009938
Zm00001d002439	Zm00001d009967
Zm00001d002439	Zm00001d010290
Zm00001d002439	Zm00001d010381
Zm00001d002439	Zm00001d010422
Zm00001d002439	Zm00001d010456
Zm00001d002439	Zm00001d010529
Zm00001d002439	Zm00001d010627
Zm00001d002439	Zm00001d010672
Zm00001d002439	Zm00001d010690
Zm00001d002439	Zm00001d010702
Zm00001d002439	Zm00001d010735
Zm00001d002439	Zm00001d010822
Zm00001d002439	Zm00001d010871
Zm00001d002439	Zm00001d011034
Zm00001d002439	Zm00001d011069
Zm00001d002439	Zm00001d011123
Zm00001d002439	Zm00001d011133
Zm00001d002439	Zm00001d011183
Zm00001d002439	Zm00001d011210
Zm00001d002439	Zm00001d011401
Zm00001d002439	Zm00001d011644
Zm00001d002439	Zm00001d011718
Zm00001d002439	Zm00001d011756
Zm00001d002439	Zm00001d011760
Zm00001d002439	Zm00001d011797
Zm00001d002439	Zm00001d011929
Zm00001d002439	Zm00001d011938
Zm00001d002439	Zm00001d012088
Zm00001d002439	Zm00001d012121
Zm00001d002439	Zm00001d012197
Zm00001d002439	Zm00001d012231
Zm00001d002439	Zm00001d012247
Zm00001d002439	Zm00001d012273
Zm00001d002439	Zm00001d012313
Zm00001d002439	Zm00001d012378
Zm00001d002439	Zm00001d012394
Zm00001d002439	Zm00001d012488
Zm00001d002439	Zm00001d012520
Zm00001d002439	Zm00001d012626
Zm00001d002439	Zm00001d013007
Zm00001d002439	Zm00001d013030
Zm00001d002439	Zm00001d013133
Zm00001d002439	Zm00001d013135
Zm00001d002439	Zm00001d013191
Zm00001d002439	Zm00001d013230
Zm00001d002439	Zm00001d013254
Zm00001d002439	Zm00001d013295
Zm00001d002439	Zm00001d013425
Zm00001d002439	Zm00001d013489
Zm00001d002439	Zm00001d013506
Zm00001d002439	Zm00001d013536
Zm00001d002439	Zm00001d013755
Zm00001d002439	Zm00001d013795
Zm00001d002439	Zm00001d013810
Zm00001d002439	Zm00001d013887
Zm00001d002439	Zm00001d014062
Zm00001d002439	Zm00001d014150
Zm00001d002439	Zm00001d014192
Zm00001d002439	Zm00001d014294
Zm00001d002439	Zm00001d014297
Zm00001d002439	Zm00001d014349
Zm00001d002439	Zm00001d014381
Zm00001d002439	Zm00001d014487
Zm00001d002439	Zm00001d014496
Zm00001d002439	Zm00001d014600
Zm00001d002439	Zm00001d014610
Zm00001d002439	Zm00001d014659
Zm00001d002439	Zm00001d014715
Zm00001d002439	Zm00001d014744
Zm00001d002439	Zm00001d015002
Zm00001d002439	Zm00001d015037
Zm00001d002439	Zm00001d015138
Zm00001d002439	Zm00001d015183
Zm00001d002439	Zm00001d015215
Zm00001d002439	Zm00001d015239
Zm00001d002439	Zm00001d015268
Zm00001d002439	Zm00001d015399
Zm00001d002439	Zm00001d015400
Zm00001d002439	Zm00001d015468
Zm00001d002439	Zm00001d015505
Zm00001d002439	Zm00001d015579
Zm00001d002439	Zm00001d015628
Zm00001d002439	Zm00001d015651
Zm00001d002439	Zm00001d015798
Zm00001d002439	Zm00001d015999
Zm00001d002439	Zm00001d016019
Zm00001d002439	Zm00001d016036
Zm00001d002439	Zm00001d016286
Zm00001d002439	Zm00001d016301
Zm00001d002439	Zm00001d016396
Zm00001d002439	Zm00001d016456
Zm00001d002439	Zm00001d016698
Zm00001d002439	Zm00001d016784
Zm00001d002439	Zm00001d016850
Zm00001d002439	Zm00001d016897
Zm00001d002439	Zm00001d016926
Zm00001d002439	Zm00001d016969
Zm00001d002439	Zm00001d017088
Zm00001d002439	Zm00001d017092
Zm00001d002439	Zm00001d017139
Zm00001d002439	Zm00001d017334
Zm00001d002439	Zm00001d017403
Zm00001d002439	Zm00001d017505
Zm00001d002439	Zm00001d017597
Zm00001d002439	Zm00001d017711
Zm00001d002439	Zm00001d017726
Zm00001d002439	Zm00001d017787
Zm00001d002439	Zm00001d017994
Zm00001d002439	Zm00001d018033
Zm00001d002439	Zm00001d018131
Zm00001d002439	Zm00001d018162
Zm00001d002439	Zm00001d018163
Zm00001d002439	Zm00001d018274
Zm00001d002439	Zm00001d018325
Zm00001d002439	Zm00001d018335
Zm00001d002439	Zm00001d018348
Zm00001d002439	Zm00001d018364
Zm00001d002439	Zm00001d018401
Zm00001d002439	Zm00001d018428
Zm00001d002439	Zm00001d018464
Zm00001d002439	Zm00001d018488
Zm00001d002439	Zm00001d018498
Zm00001d002439	Zm00001d018528
Zm00001d002439	Zm00001d018529
Zm00001d002439	Zm00001d018586
Zm00001d002439	Zm00001d018597
Zm00001d002439	Zm00001d018633
Zm00001d002439	Zm00001d018779
Zm00001d002439	Zm00001d018781
Zm00001d002439	Zm00001d018846
Zm00001d002439	Zm00001d018895
Zm00001d002439	Zm00001d018901
Zm00001d002439	Zm00001d018943
Zm00001d002439	Zm00001d018959
Zm00001d002439	Zm00001d019052
Zm00001d002439	Zm00001d019057
Zm00001d002439	Zm00001d019117
Zm00001d002439	Zm00001d019172
Zm00001d002439	Zm00001d019177
Zm00001d002439	Zm00001d019217
Zm00001d002439	Zm00001d019291
Zm00001d002439	Zm00001d019363
Zm00001d002439	Zm00001d019759
Zm00001d002439	Zm00001d019956
Zm00001d002439	Zm00001d020108
Zm00001d002439	Zm00001d020237
Zm00001d002439	Zm00001d020264
Zm00001d002439	Zm00001d020317
Zm00001d002439	Zm00001d020380
Zm00001d002439	Zm00001d020403
Zm00001d002439	Zm00001d020434
Zm00001d002439	Zm00001d020556
Zm00001d002439	Zm00001d020589
Zm00001d002439	Zm00001d020612
Zm00001d002439	Zm00001d020623
Zm00001d002439	Zm00001d020628
Zm00001d002439	Zm00001d020711
Zm00001d002439	Zm00001d020738
Zm00001d002439	Zm00001d020775
Zm00001d002439	Zm00001d020827
Zm00001d002439	Zm00001d020892
Zm00001d002439	Zm00001d021135
Zm00001d002439	Zm00001d021197
Zm00001d002439	Zm00001d021245
Zm00001d002439	Zm00001d021251
Zm00001d002439	Zm00001d021295
Zm00001d002439	Zm00001d021310
Zm00001d002439	Zm00001d021351
Zm00001d002439	Zm00001d021396
Zm00001d002439	Zm00001d021450
Zm00001d002439	Zm00001d021465
Zm00001d002439	Zm00001d021512
Zm00001d002439	Zm00001d021525
Zm00001d002439	Zm00001d021634
Zm00001d002439	Zm00001d021653
Zm00001d002439	Zm00001d021715
Zm00001d002439	Zm00001d021716
Zm00001d002439	Zm00001d021825
Zm00001d002439	Zm00001d021841
Zm00001d002439	Zm00001d022022
Zm00001d002439	Zm00001d022060
Zm00001d002439	Zm00001d022107
Zm00001d002439	Zm00001d022161
Zm00001d002439	Zm00001d022200
Zm00001d002439	Zm00001d022237
Zm00001d002439	Zm00001d022337
Zm00001d002439	Zm00001d022387
Zm00001d002439	Zm00001d022406
Zm00001d002439	Zm00001d022450
Zm00001d002439	Zm00001d022477
Zm00001d002439	Zm00001d022561
Zm00001d002439	Zm00001d022630
Zm00001d002439	Zm00001d023240
Zm00001d002439	Zm00001d023278
Zm00001d002439	Zm00001d023286
Zm00001d002439	Zm00001d023340
Zm00001d002439	Zm00001d023374
Zm00001d002439	Zm00001d023559
Zm00001d002439	Zm00001d023759
Zm00001d002439	Zm00001d023781
Zm00001d002439	Zm00001d023830
Zm00001d002439	Zm00001d023873
Zm00001d002439	Zm00001d023953
Zm00001d002439	Zm00001d024027
Zm00001d002439	Zm00001d024179
Zm00001d002439	Zm00001d024242
Zm00001d002439	Zm00001d024421
Zm00001d002439	Zm00001d024519
Zm00001d002439	Zm00001d024547
Zm00001d002439	Zm00001d024572
Zm00001d002439	Zm00001d024637
Zm00001d002439	Zm00001d024693
Zm00001d002439	Zm00001d024718
Zm00001d002439	Zm00001d024937
Zm00001d002439	Zm00001d025080
Zm00001d002439	Zm00001d025117
Zm00001d002439	Zm00001d025323
Zm00001d002439	Zm00001d025327
Zm00001d002439	Zm00001d025340
Zm00001d002439	Zm00001d025374
Zm00001d002439	Zm00001d025380
Zm00001d002439	Zm00001d025470
Zm00001d002439	Zm00001d025542
Zm00001d002439	Zm00001d025545
Zm00001d002439	Zm00001d025616
Zm00001d002439	Zm00001d025640
Zm00001d002439	Zm00001d025652
Zm00001d002439	Zm00001d025770
Zm00001d002439	Zm00001d025845
Zm00001d002439	Zm00001d025859
Zm00001d002439	Zm00001d025860
Zm00001d002439	Zm00001d025892
Zm00001d002439	Zm00001d025923
Zm00001d002439	Zm00001d025948
Zm00001d002439	Zm00001d026079
Zm00001d002439	Zm00001d026118
Zm00001d002439	Zm00001d026144
Zm00001d002439	Zm00001d026248
Zm00001d002439	Zm00001d026337
Zm00001d002439	Zm00001d026437
Zm00001d002439	Zm00001d026487
Zm00001d002439	Zm00001d026567
Zm00001d002439	Zm00001d026700
Zm00001d002439	Zm00001d026705
Zm00001d002439	Zm00001d027298
Zm00001d002439	Zm00001d027322
Zm00001d002439	Zm00001d027374
Zm00001d002439	Zm00001d027487
Zm00001d002439	Zm00001d027488
Zm00001d002439	Zm00001d027510
Zm00001d002439	Zm00001d027536
Zm00001d002439	Zm00001d027723
Zm00001d002439	Zm00001d027734
Zm00001d002439	Zm00001d027742
Zm00001d002439	Zm00001d027769
Zm00001d002439	Zm00001d027810
Zm00001d002439	Zm00001d027916
Zm00001d002439	Zm00001d028013
Zm00001d002439	Zm00001d028144
Zm00001d002439	Zm00001d028275
Zm00001d002439	Zm00001d028298
Zm00001d002439	Zm00001d028338
Zm00001d002439	Zm00001d028357
Zm00001d002439	Zm00001d028414
Zm00001d002439	Zm00001d028436
Zm00001d002439	Zm00001d028542
Zm00001d002439	Zm00001d028562
Zm00001d002439	Zm00001d028756
Zm00001d002439	Zm00001d028915
Zm00001d002439	Zm00001d029061
Zm00001d002439	Zm00001d029151
Zm00001d002439	Zm00001d029164
Zm00001d002439	Zm00001d029234
Zm00001d002439	Zm00001d029324
Zm00001d002439	Zm00001d029388
Zm00001d002439	Zm00001d029444
Zm00001d002439	Zm00001d029557
Zm00001d002439	Zm00001d029571
Zm00001d002439	Zm00001d029572
Zm00001d002439	Zm00001d029785
Zm00001d002439	Zm00001d029897
Zm00001d002439	Zm00001d030009
Zm00001d002439	Zm00001d030074
Zm00001d002439	Zm00001d030127
Zm00001d002439	Zm00001d030623
Zm00001d002439	Zm00001d030859
Zm00001d002439	Zm00001d031071
Zm00001d002439	Zm00001d031159
Zm00001d002439	Zm00001d031164
Zm00001d002439	Zm00001d031203
Zm00001d002439	Zm00001d031351
Zm00001d002439	Zm00001d031423
Zm00001d002439	Zm00001d031617
Zm00001d002439	Zm00001d031625
Zm00001d002439	Zm00001d031626
Zm00001d002439	Zm00001d031655
Zm00001d002439	Zm00001d031850
Zm00001d002439	Zm00001d031856
Zm00001d002439	Zm00001d031969
Zm00001d002439	Zm00001d032016
Zm00001d002439	Zm00001d032060
Zm00001d002439	Zm00001d032230
Zm00001d002439	Zm00001d032331
Zm00001d002439	Zm00001d032598
Zm00001d002439	Zm00001d032604
Zm00001d002439	Zm00001d032606
Zm00001d002439	Zm00001d032695
Zm00001d002439	Zm00001d032825
Zm00001d002439	Zm00001d032828
Zm00001d002439	Zm00001d032925
Zm00001d002439	Zm00001d032992
Zm00001d002439	Zm00001d033002
Zm00001d002439	Zm00001d033066
Zm00001d002439	Zm00001d033077
Zm00001d002439	Zm00001d033079
Zm00001d002439	Zm00001d033110
Zm00001d002439	Zm00001d033150
Zm00001d002439	Zm00001d033273
Zm00001d002439	Zm00001d033300
Zm00001d002439	Zm00001d033334
Zm00001d002439	Zm00001d033371
Zm00001d002439	Zm00001d033378
Zm00001d002439	Zm00001d033383
Zm00001d002439	Zm00001d033456
Zm00001d002439	Zm00001d033527
Zm00001d002439	Zm00001d033645
Zm00001d002439	Zm00001d033872
Zm00001d002439	Zm00001d033873
Zm00001d002439	Zm00001d033910
Zm00001d002439	Zm00001d033980
Zm00001d002439	Zm00001d034192
Zm00001d002439	Zm00001d034248
Zm00001d002439	Zm00001d034257
Zm00001d002439	Zm00001d034338
Zm00001d002439	Zm00001d034356
Zm00001d002439	Zm00001d034357
Zm00001d002439	Zm00001d034523
Zm00001d002439	Zm00001d034527
Zm00001d002439	Zm00001d034542
Zm00001d002439	Zm00001d034739
Zm00001d002439	Zm00001d034766
Zm00001d002439	Zm00001d034779
Zm00001d002439	Zm00001d034828
Zm00001d002439	Zm00001d034865
Zm00001d002439	Zm00001d034890
Zm00001d002439	Zm00001d035003
Zm00001d002439	Zm00001d035092
Zm00001d002439	Zm00001d035135
Zm00001d002439	Zm00001d035171
Zm00001d002439	Zm00001d035184
Zm00001d002439	Zm00001d035200
Zm00001d002439	Zm00001d035363
Zm00001d002439	Zm00001d035659
Zm00001d002439	Zm00001d035682
Zm00001d002439	Zm00001d035761
Zm00001d002439	Zm00001d035878
Zm00001d002439	Zm00001d035949
Zm00001d002439	Zm00001d036139
Zm00001d002439	Zm00001d036261
Zm00001d002439	Zm00001d036521
Zm00001d002439	Zm00001d036638
Zm00001d002439	Zm00001d036676
Zm00001d002439	Zm00001d036750
Zm00001d002439	Zm00001d036788
Zm00001d002439	Zm00001d036831
Zm00001d002439	Zm00001d037057
Zm00001d002439	Zm00001d037079
Zm00001d002439	Zm00001d037396
Zm00001d002439	Zm00001d037557
Zm00001d002439	Zm00001d037714
Zm00001d002439	Zm00001d037775
Zm00001d002439	Zm00001d037778
Zm00001d002439	Zm00001d038135
Zm00001d002439	Zm00001d038143
Zm00001d002439	Zm00001d038199
Zm00001d002439	Zm00001d038250
Zm00001d002439	Zm00001d038328
Zm00001d002439	Zm00001d038387
Zm00001d002439	Zm00001d038465
Zm00001d002439	Zm00001d038542
Zm00001d002439	Zm00001d038579
Zm00001d002439	Zm00001d038606
Zm00001d002439	Zm00001d038608
Zm00001d002439	Zm00001d038651
Zm00001d002439	Zm00001d038690
Zm00001d002439	Zm00001d038747
Zm00001d002439	Zm00001d038764
Zm00001d002439	Zm00001d038835
Zm00001d002439	Zm00001d038894
Zm00001d002439	Zm00001d039076
Zm00001d002439	Zm00001d039096
Zm00001d002439	Zm00001d039141
Zm00001d002439	Zm00001d039142
Zm00001d002439	Zm00001d039145
Zm00001d002439	Zm00001d039175
Zm00001d002439	Zm00001d039253
Zm00001d002439	Zm00001d039270
Zm00001d002439	Zm00001d039276
Zm00001d002439	Zm00001d039314
Zm00001d002439	Zm00001d039349
Zm00001d002439	Zm00001d039363
Zm00001d002439	Zm00001d039415
Zm00001d002439	Zm00001d039529
Zm00001d002439	Zm00001d039607
Zm00001d002439	Zm00001d039647
Zm00001d002439	Zm00001d039667
Zm00001d002439	Zm00001d039786
Zm00001d002439	Zm00001d039900
Zm00001d002439	Zm00001d039953
Zm00001d002439	Zm00001d039973
Zm00001d002439	Zm00001d040002
Zm00001d002439	Zm00001d040155
Zm00001d002439	Zm00001d040210
Zm00001d002439	Zm00001d040221
Zm00001d002439	Zm00001d040246
Zm00001d002439	Zm00001d040286
Zm00001d002439	Zm00001d040567
Zm00001d002439	Zm00001d040583
Zm00001d002439	Zm00001d040650
Zm00001d002439	Zm00001d040818
Zm00001d002439	Zm00001d041076
Zm00001d002439	Zm00001d041179
Zm00001d002439	Zm00001d041191
Zm00001d002439	Zm00001d041474
Zm00001d002439	Zm00001d041484
Zm00001d002439	Zm00001d041595
Zm00001d002439	Zm00001d041678
Zm00001d002439	Zm00001d041740
Zm00001d002439	Zm00001d041794
Zm00001d002439	Zm00001d041804
Zm00001d002439	Zm00001d041945
Zm00001d002439	Zm00001d042008
Zm00001d002439	Zm00001d042026
Zm00001d002439	Zm00001d042049
Zm00001d002439	Zm00001d042257
Zm00001d002439	Zm00001d042371
Zm00001d002439	Zm00001d042397
Zm00001d002439	Zm00001d042454
Zm00001d002439	Zm00001d042470
Zm00001d002439	Zm00001d042481
Zm00001d002439	Zm00001d042526
Zm00001d002439	Zm00001d042549
Zm00001d002439	Zm00001d042620
Zm00001d002439	Zm00001d042633
Zm00001d002439	Zm00001d042637
Zm00001d002439	Zm00001d042661
Zm00001d002439	Zm00001d042840
Zm00001d002439	Zm00001d042867
Zm00001d002439	Zm00001d042907
Zm00001d002439	Zm00001d043146
Zm00001d002439	Zm00001d043201
Zm00001d002439	Zm00001d043450
Zm00001d002439	Zm00001d043505
Zm00001d002439	Zm00001d043529
Zm00001d002439	Zm00001d043620
Zm00001d002439	Zm00001d043621
Zm00001d002439	Zm00001d043653
Zm00001d002439	Zm00001d043733
Zm00001d002439	Zm00001d043734
Zm00001d002439	Zm00001d043786
Zm00001d002439	Zm00001d043847
Zm00001d002439	Zm00001d043853
Zm00001d002439	Zm00001d043944
Zm00001d002439	Zm00001d043954
Zm00001d002439	Zm00001d043968
Zm00001d002439	Zm00001d043972
Zm00001d002439	Zm00001d044037
Zm00001d002439	Zm00001d044040
Zm00001d002439	Zm00001d044267
Zm00001d002439	Zm00001d044289
Zm00001d002439	Zm00001d044327
Zm00001d002439	Zm00001d044335
Zm00001d002439	Zm00001d044374
Zm00001d002439	Zm00001d044395
Zm00001d002439	Zm00001d044468
Zm00001d002439	Zm00001d044513
Zm00001d002439	Zm00001d044525
Zm00001d002439	Zm00001d044529
Zm00001d002439	Zm00001d044533
Zm00001d002439	Zm00001d044606
Zm00001d002439	Zm00001d044666
Zm00001d002439	Zm00001d044686
Zm00001d002439	Zm00001d044723
Zm00001d002439	Zm00001d044763
Zm00001d002439	Zm00001d044813
Zm00001d002439	Zm00001d044838
Zm00001d002439	Zm00001d044860
Zm00001d002439	Zm00001d045159
Zm00001d002439	Zm00001d045205
Zm00001d002439	Zm00001d045327
Zm00001d002439	Zm00001d045383
Zm00001d002439	Zm00001d045604
Zm00001d002439	Zm00001d045669
Zm00001d002439	Zm00001d045742
Zm00001d002439	Zm00001d045837
Zm00001d002439	Zm00001d045897
Zm00001d002439	Zm00001d045905
Zm00001d002439	Zm00001d046170
Zm00001d002439	Zm00001d046184
Zm00001d002439	Zm00001d046292
Zm00001d002439	Zm00001d046442
Zm00001d002439	Zm00001d046530
Zm00001d002439	Zm00001d046553
Zm00001d002439	Zm00001d046555
Zm00001d002439	Zm00001d046802
Zm00001d002439	Zm00001d047063
Zm00001d002439	Zm00001d047275
Zm00001d002439	Zm00001d047358
Zm00001d002439	Zm00001d047448
Zm00001d002439	Zm00001d047462
Zm00001d002439	Zm00001d047582
Zm00001d002439	Zm00001d047591
Zm00001d002439	Zm00001d047749
Zm00001d002439	Zm00001d047761
Zm00001d002439	Zm00001d047857
Zm00001d002439	Zm00001d048006
Zm00001d002439	Zm00001d048214
Zm00001d002439	Zm00001d048284
Zm00001d002439	Zm00001d048373
Zm00001d002439	Zm00001d048540
Zm00001d002439	Zm00001d048566
Zm00001d002439	Zm00001d048621
Zm00001d002439	Zm00001d048637
Zm00001d002439	Zm00001d048717
Zm00001d002439	Zm00001d048731
Zm00001d002439	Zm00001d048826
Zm00001d002439	Zm00001d048925
Zm00001d002439	Zm00001d048979
Zm00001d002439	Zm00001d049046
Zm00001d002439	Zm00001d049048
Zm00001d002439	Zm00001d049138
Zm00001d002439	Zm00001d049157
Zm00001d002439	Zm00001d049171
Zm00001d002439	Zm00001d049217
Zm00001d002439	Zm00001d049267
Zm00001d002439	Zm00001d049282
Zm00001d002439	Zm00001d049347
Zm00001d002439	Zm00001d049583
Zm00001d002439	Zm00001d049636
Zm00001d002439	Zm00001d049642
Zm00001d002439	Zm00001d049650
Zm00001d002439	Zm00001d049732
Zm00001d002439	Zm00001d049786
Zm00001d002439	Zm00001d049883
Zm00001d002439	Zm00001d049939
Zm00001d002439	Zm00001d049995
Zm00001d002439	Zm00001d050266
Zm00001d002439	Zm00001d050269
Zm00001d002439	Zm00001d050334
Zm00001d002439	Zm00001d050748
Zm00001d002439	Zm00001d050830
Zm00001d002439	Zm00001d050840
Zm00001d002439	Zm00001d050889
Zm00001d002439	Zm00001d050969
Zm00001d002439	Zm00001d051203
Zm00001d002439	Zm00001d051250
Zm00001d002439	Zm00001d051321
Zm00001d002439	Zm00001d051458
Zm00001d002439	Zm00001d051472
Zm00001d002439	Zm00001d051532
Zm00001d002439	Zm00001d051556
Zm00001d002439	Zm00001d051567
Zm00001d002439	Zm00001d051650
Zm00001d002439	Zm00001d051746
Zm00001d002439	Zm00001d051787
Zm00001d002439	Zm00001d051806
Zm00001d002439	Zm00001d051902
Zm00001d002439	Zm00001d052123
Zm00001d002439	Zm00001d052184
Zm00001d002439	Zm00001d052215
Zm00001d002439	Zm00001d052343
Zm00001d002439	Zm00001d052364
Zm00001d002439	Zm00001d052551
Zm00001d002439	Zm00001d052622
Zm00001d002439	Zm00001d052624
Zm00001d002439	Zm00001d052746
Zm00001d002439	Zm00001d052932
Zm00001d002439	Zm00001d052977
Zm00001d002439	Zm00001d053265
Zm00001d002439	Zm00001d053327
Zm00001d002439	Zm00001d053432
Zm00001d002439	Zm00001d053652
Zm00001d002439	Zm00001d053675
Zm00001d002439	Zm00001d053715
Zm00001d002439	Zm00001d053727
Zm00001d002439	Zm00001d053786
Zm00001d002439	Zm00001d053828
Zm00001d002439	Zm00001d053967
Zm00001d002439	Zm00001d053981
Zm00001d002799	GRMZM5G800096
Zm00001d002799	GRMZM5G856777
Zm00001d002799	Zm00001d000020
Zm00001d002799	Zm00001d000133
Zm00001d002799	Zm00001d000176
Zm00001d002799	Zm00001d000199
Zm00001d002799	Zm00001d000229
Zm00001d002799	Zm00001d000260
Zm00001d002799	Zm00001d000396
Zm00001d002799	Zm00001d001843
Zm00001d002799	Zm00001d002000
Zm00001d002799	Zm00001d002131
Zm00001d002799	Zm00001d002241
Zm00001d002799	Zm00001d002256
Zm00001d002799	Zm00001d002325
Zm00001d002799	Zm00001d002439
Zm00001d002799	Zm00001d002503
Zm00001d002799	Zm00001d002532
Zm00001d002799	Zm00001d002542
Zm00001d002799	Zm00001d002550
Zm00001d002799	Zm00001d002565
Zm00001d002799	Zm00001d002576
Zm00001d002799	Zm00001d002591
Zm00001d002799	Zm00001d002598
Zm00001d002799	Zm00001d002680
Zm00001d002799	Zm00001d002798
Zm00001d002799	Zm00001d002799
Zm00001d002799	Zm00001d002815
Zm00001d002799	Zm00001d002823
Zm00001d002799	Zm00001d002826
Zm00001d002799	Zm00001d002834
Zm00001d002799	Zm00001d002854
Zm00001d002799	Zm00001d002871
Zm00001d002799	Zm00001d002951
Zm00001d002799	Zm00001d002971
Zm00001d002799	Zm00001d003019
Zm00001d002799	Zm00001d003120
Zm00001d002799	Zm00001d003157
Zm00001d002799	Zm00001d003212
Zm00001d002799	Zm00001d003250
Zm00001d002799	Zm00001d003271
Zm00001d002799	Zm00001d003292
Zm00001d002799	Zm00001d003429
Zm00001d002799	Zm00001d003430
Zm00001d002799	Zm00001d003513
Zm00001d002799	Zm00001d003559
Zm00001d002799	Zm00001d003572
Zm00001d002799	Zm00001d003616
Zm00001d002799	Zm00001d003658
Zm00001d002799	Zm00001d003671
Zm00001d002799	Zm00001d003676
Zm00001d002799	Zm00001d003712
Zm00001d002799	Zm00001d003975
Zm00001d002799	Zm00001d003981
Zm00001d002799	Zm00001d004102
Zm00001d002799	Zm00001d004203
Zm00001d002799	Zm00001d004215
Zm00001d002799	Zm00001d004342
Zm00001d002799	Zm00001d004346
Zm00001d002799	Zm00001d004564
Zm00001d002799	Zm00001d004616
Zm00001d002799	Zm00001d004705
Zm00001d002799	Zm00001d004762
Zm00001d002799	Zm00001d004903
Zm00001d002799	Zm00001d004977
Zm00001d002799	Zm00001d005325
Zm00001d002799	Zm00001d005359
Zm00001d002799	Zm00001d005539
Zm00001d002799	Zm00001d005578
Zm00001d002799	Zm00001d005748
Zm00001d002799	Zm00001d005751
Zm00001d002799	Zm00001d005757
Zm00001d002799	Zm00001d005813
Zm00001d002799	Zm00001d005814
Zm00001d002799	Zm00001d005935
Zm00001d002799	Zm00001d006069
Zm00001d002799	Zm00001d006082
Zm00001d002799	Zm00001d006133
Zm00001d002799	Zm00001d006283
Zm00001d002799	Zm00001d006446
Zm00001d002799	Zm00001d006466
Zm00001d002799	Zm00001d006478
Zm00001d002799	Zm00001d006511
Zm00001d002799	Zm00001d006539
Zm00001d002799	Zm00001d006673
Zm00001d002799	Zm00001d006684
Zm00001d002799	Zm00001d006795
Zm00001d002799	Zm00001d006882
Zm00001d002799	Zm00001d007034
Zm00001d002799	Zm00001d007072
Zm00001d002799	Zm00001d007097
Zm00001d002799	Zm00001d007124
Zm00001d002799	Zm00001d007258
Zm00001d002799	Zm00001d007319
Zm00001d002799	Zm00001d007446
Zm00001d002799	Zm00001d007774
Zm00001d002799	Zm00001d007806
Zm00001d002799	Zm00001d007908
Zm00001d002799	Zm00001d007956
Zm00001d002799	Zm00001d008226
Zm00001d002799	Zm00001d008305
Zm00001d002799	Zm00001d008394
Zm00001d002799	Zm00001d008397
Zm00001d002799	Zm00001d008408
Zm00001d002799	Zm00001d008440
Zm00001d002799	Zm00001d008579
Zm00001d002799	Zm00001d008645
Zm00001d002799	Zm00001d008646
Zm00001d002799	Zm00001d008733
Zm00001d002799	Zm00001d008909
Zm00001d002799	Zm00001d008933
Zm00001d002799	Zm00001d008962
Zm00001d002799	Zm00001d008963
Zm00001d002799	Zm00001d009016
Zm00001d002799	Zm00001d009439
Zm00001d002799	Zm00001d009449
Zm00001d002799	Zm00001d009474
Zm00001d002799	Zm00001d009612
Zm00001d002799	Zm00001d009622
Zm00001d002799	Zm00001d009738
Zm00001d002799	Zm00001d009763
Zm00001d002799	Zm00001d009771
Zm00001d002799	Zm00001d009918
Zm00001d002799	Zm00001d009952
Zm00001d002799	Zm00001d010054
Zm00001d002799	Zm00001d010067
Zm00001d002799	Zm00001d010149
Zm00001d002799	Zm00001d010230
Zm00001d002799	Zm00001d010231
Zm00001d002799	Zm00001d010259
Zm00001d002799	Zm00001d010381
Zm00001d002799	Zm00001d010397
Zm00001d002799	Zm00001d010456
Zm00001d002799	Zm00001d010523
Zm00001d002799	Zm00001d010627
Zm00001d002799	Zm00001d010702
Zm00001d002799	Zm00001d010715
Zm00001d002799	Zm00001d010892
Zm00001d002799	Zm00001d011006
Zm00001d002799	Zm00001d011123
Zm00001d002799	Zm00001d011183
Zm00001d002799	Zm00001d011210
Zm00001d002799	Zm00001d011252
Zm00001d002799	Zm00001d011256
Zm00001d002799	Zm00001d011401
Zm00001d002799	Zm00001d011468
Zm00001d002799	Zm00001d011569
Zm00001d002799	Zm00001d011720
Zm00001d002799	Zm00001d011735
Zm00001d002799	Zm00001d011819
Zm00001d002799	Zm00001d011913
Zm00001d002799	Zm00001d011929
Zm00001d002799	Zm00001d011932
Zm00001d002799	Zm00001d011938
Zm00001d002799	Zm00001d011969
Zm00001d002799	Zm00001d012036
Zm00001d002799	Zm00001d012045
Zm00001d002799	Zm00001d012049
Zm00001d002799	Zm00001d012159
Zm00001d002799	Zm00001d012170
Zm00001d002799	Zm00001d012197
Zm00001d002799	Zm00001d012205
Zm00001d002799	Zm00001d012247
Zm00001d002799	Zm00001d012312
Zm00001d002799	Zm00001d012313
Zm00001d002799	Zm00001d012378
Zm00001d002799	Zm00001d012394
Zm00001d002799	Zm00001d012398
Zm00001d002799	Zm00001d012428
Zm00001d002799	Zm00001d012484
Zm00001d002799	Zm00001d012488
Zm00001d002799	Zm00001d012537
Zm00001d002799	Zm00001d012564
Zm00001d002799	Zm00001d012596
Zm00001d002799	Zm00001d012626
Zm00001d002799	Zm00001d012632
Zm00001d002799	Zm00001d012644
Zm00001d002799	Zm00001d012742
Zm00001d002799	Zm00001d012830
Zm00001d002799	Zm00001d012924
Zm00001d002799	Zm00001d012982
Zm00001d002799	Zm00001d013029
Zm00001d002799	Zm00001d013033
Zm00001d002799	Zm00001d013133
Zm00001d002799	Zm00001d013135
Zm00001d002799	Zm00001d013184
Zm00001d002799	Zm00001d013230
Zm00001d002799	Zm00001d013295
Zm00001d002799	Zm00001d013399
Zm00001d002799	Zm00001d013406
Zm00001d002799	Zm00001d013456
Zm00001d002799	Zm00001d013506
Zm00001d002799	Zm00001d013655
Zm00001d002799	Zm00001d013755
Zm00001d002799	Zm00001d013810
Zm00001d002799	Zm00001d013982
Zm00001d002799	Zm00001d014038
Zm00001d002799	Zm00001d014062
Zm00001d002799	Zm00001d014102
Zm00001d002799	Zm00001d014116
Zm00001d002799	Zm00001d014198
Zm00001d002799	Zm00001d014294
Zm00001d002799	Zm00001d014297
Zm00001d002799	Zm00001d014324
Zm00001d002799	Zm00001d014423
Zm00001d002799	Zm00001d014518
Zm00001d002799	Zm00001d014600
Zm00001d002799	Zm00001d014610
Zm00001d002799	Zm00001d014744
Zm00001d002799	Zm00001d014781
Zm00001d002799	Zm00001d014811
Zm00001d002799	Zm00001d014899
Zm00001d002799	Zm00001d014958
Zm00001d002799	Zm00001d014970
Zm00001d002799	Zm00001d014990
Zm00001d002799	Zm00001d015103
Zm00001d002799	Zm00001d015183
Zm00001d002799	Zm00001d015215
Zm00001d002799	Zm00001d015224
Zm00001d002799	Zm00001d015239
Zm00001d002799	Zm00001d015421
Zm00001d002799	Zm00001d015463
Zm00001d002799	Zm00001d015468
Zm00001d002799	Zm00001d015599
Zm00001d002799	Zm00001d015743
Zm00001d002799	Zm00001d015772
Zm00001d002799	Zm00001d015798
Zm00001d002799	Zm00001d015799
Zm00001d002799	Zm00001d015975
Zm00001d002799	Zm00001d016019
Zm00001d002799	Zm00001d016041
Zm00001d002799	Zm00001d016278
Zm00001d002799	Zm00001d016285
Zm00001d002799	Zm00001d016396
Zm00001d002799	Zm00001d016561
Zm00001d002799	Zm00001d016720
Zm00001d002799	Zm00001d016721
Zm00001d002799	Zm00001d016784
Zm00001d002799	Zm00001d016826
Zm00001d002799	Zm00001d016841
Zm00001d002799	Zm00001d016850
Zm00001d002799	Zm00001d016874
Zm00001d002799	Zm00001d016884
Zm00001d002799	Zm00001d016982
Zm00001d002799	Zm00001d016991
Zm00001d002799	Zm00001d017041
Zm00001d002799	Zm00001d017179
Zm00001d002799	Zm00001d017281
Zm00001d002799	Zm00001d017330
Zm00001d002799	Zm00001d017364
Zm00001d002799	Zm00001d017390
Zm00001d002799	Zm00001d017397
Zm00001d002799	Zm00001d017403
Zm00001d002799	Zm00001d017418
Zm00001d002799	Zm00001d017438
Zm00001d002799	Zm00001d017448
Zm00001d002799	Zm00001d017470
Zm00001d002799	Zm00001d017501
Zm00001d002799	Zm00001d017608
Zm00001d002799	Zm00001d017621
Zm00001d002799	Zm00001d017767
Zm00001d002799	Zm00001d017802
Zm00001d002799	Zm00001d017998
Zm00001d002799	Zm00001d018033
Zm00001d002799	Zm00001d018036
Zm00001d002799	Zm00001d018130
Zm00001d002799	Zm00001d018242
Zm00001d002799	Zm00001d018325
Zm00001d002799	Zm00001d018332
Zm00001d002799	Zm00001d018336
Zm00001d002799	Zm00001d018366
Zm00001d002799	Zm00001d018386
Zm00001d002799	Zm00001d018470
Zm00001d002799	Zm00001d018529
Zm00001d002799	Zm00001d018575
Zm00001d002799	Zm00001d018613
Zm00001d002799	Zm00001d018617
Zm00001d002799	Zm00001d018779
Zm00001d002799	Zm00001d018781
Zm00001d002799	Zm00001d018791
Zm00001d002799	Zm00001d018797
Zm00001d002799	Zm00001d018884
Zm00001d002799	Zm00001d018959
Zm00001d002799	Zm00001d018986
Zm00001d002799	Zm00001d019057
Zm00001d002799	Zm00001d019177
Zm00001d002799	Zm00001d019217
Zm00001d002799	Zm00001d019223
Zm00001d002799	Zm00001d019291
Zm00001d002799	Zm00001d019398
Zm00001d002799	Zm00001d019411
Zm00001d002799	Zm00001d019510
Zm00001d002799	Zm00001d019595
Zm00001d002799	Zm00001d019648
Zm00001d002799	Zm00001d019936
Zm00001d002799	Zm00001d019985
Zm00001d002799	Zm00001d020133
Zm00001d002799	Zm00001d020208
Zm00001d002799	Zm00001d020214
Zm00001d002799	Zm00001d020220
Zm00001d002799	Zm00001d020237
Zm00001d002799	Zm00001d020409
Zm00001d002799	Zm00001d020443
Zm00001d002799	Zm00001d020537
Zm00001d002799	Zm00001d020603
Zm00001d002799	Zm00001d020610
Zm00001d002799	Zm00001d020612
Zm00001d002799	Zm00001d020641
Zm00001d002799	Zm00001d020686
Zm00001d002799	Zm00001d020693
Zm00001d002799	Zm00001d020717
Zm00001d002799	Zm00001d020738
Zm00001d002799	Zm00001d020757
Zm00001d002799	Zm00001d020872
Zm00001d002799	Zm00001d020901
Zm00001d002799	Zm00001d021047
Zm00001d002799	Zm00001d021123
Zm00001d002799	Zm00001d021187
Zm00001d002799	Zm00001d021197
Zm00001d002799	Zm00001d021224
Zm00001d002799	Zm00001d021245
Zm00001d002799	Zm00001d021297
Zm00001d002799	Zm00001d021340
Zm00001d002799	Zm00001d021498
Zm00001d002799	Zm00001d021512
Zm00001d002799	Zm00001d021577
Zm00001d002799	Zm00001d021672
Zm00001d002799	Zm00001d021715
Zm00001d002799	Zm00001d021866
Zm00001d002799	Zm00001d021899
Zm00001d002799	Zm00001d021946
Zm00001d002799	Zm00001d021979
Zm00001d002799	Zm00001d022003
Zm00001d002799	Zm00001d022036
Zm00001d002799	Zm00001d022060
Zm00001d002799	Zm00001d022107
Zm00001d002799	Zm00001d022108
Zm00001d002799	Zm00001d022200
Zm00001d002799	Zm00001d022230
Zm00001d002799	Zm00001d022272
Zm00001d002799	Zm00001d022384
Zm00001d002799	Zm00001d022400
Zm00001d002799	Zm00001d022420
Zm00001d002799	Zm00001d022440
Zm00001d002799	Zm00001d022529
Zm00001d002799	Zm00001d022630
Zm00001d002799	Zm00001d023277
Zm00001d002799	Zm00001d023278
Zm00001d002799	Zm00001d023282
Zm00001d002799	Zm00001d023296
Zm00001d002799	Zm00001d023305
Zm00001d002799	Zm00001d023314
Zm00001d002799	Zm00001d023422
Zm00001d002799	Zm00001d023430
Zm00001d002799	Zm00001d023437
Zm00001d002799	Zm00001d023559
Zm00001d002799	Zm00001d023593
Zm00001d002799	Zm00001d023654
Zm00001d002799	Zm00001d023693
Zm00001d002799	Zm00001d023759
Zm00001d002799	Zm00001d023869
Zm00001d002799	Zm00001d023888
Zm00001d002799	Zm00001d023953
Zm00001d002799	Zm00001d023990
Zm00001d002799	Zm00001d024016
Zm00001d002799	Zm00001d024034
Zm00001d002799	Zm00001d024037
Zm00001d002799	Zm00001d024222
Zm00001d002799	Zm00001d024229
Zm00001d002799	Zm00001d024421
Zm00001d002799	Zm00001d024507
Zm00001d002799	Zm00001d024574
Zm00001d002799	Zm00001d024676
Zm00001d002799	Zm00001d024687
Zm00001d002799	Zm00001d024762
Zm00001d002799	Zm00001d024781
Zm00001d002799	Zm00001d024916
Zm00001d002799	Zm00001d024980
Zm00001d002799	Zm00001d025303
Zm00001d002799	Zm00001d025322
Zm00001d002799	Zm00001d025374
Zm00001d002799	Zm00001d025509
Zm00001d002799	Zm00001d025544
Zm00001d002799	Zm00001d025545
Zm00001d002799	Zm00001d025572
Zm00001d002799	Zm00001d025574
Zm00001d002799	Zm00001d025640
Zm00001d002799	Zm00001d025717
Zm00001d002799	Zm00001d025747
Zm00001d002799	Zm00001d025770
Zm00001d002799	Zm00001d025773
Zm00001d002799	Zm00001d025827
Zm00001d002799	Zm00001d025845
Zm00001d002799	Zm00001d025875
Zm00001d002799	Zm00001d025964
Zm00001d002799	Zm00001d025967
Zm00001d002799	Zm00001d026121
Zm00001d002799	Zm00001d026144
Zm00001d002799	Zm00001d026211
Zm00001d002799	Zm00001d026248
Zm00001d002799	Zm00001d026285
Zm00001d002799	Zm00001d026290
Zm00001d002799	Zm00001d026352
Zm00001d002799	Zm00001d026553
Zm00001d002799	Zm00001d026654
Zm00001d002799	Zm00001d026700
Zm00001d002799	Zm00001d027292
Zm00001d002799	Zm00001d027321
Zm00001d002799	Zm00001d027332
Zm00001d002799	Zm00001d027367
Zm00001d002799	Zm00001d027374
Zm00001d002799	Zm00001d027455
Zm00001d002799	Zm00001d027481
Zm00001d002799	Zm00001d027486
Zm00001d002799	Zm00001d027694
Zm00001d002799	Zm00001d027695
Zm00001d002799	Zm00001d027742
Zm00001d002799	Zm00001d027799
Zm00001d002799	Zm00001d027854
Zm00001d002799	Zm00001d027916
Zm00001d002799	Zm00001d028152
Zm00001d002799	Zm00001d028164
Zm00001d002799	Zm00001d028240
Zm00001d002799	Zm00001d028241
Zm00001d002799	Zm00001d028275
Zm00001d002799	Zm00001d028298
Zm00001d002799	Zm00001d028331
Zm00001d002799	Zm00001d028399
Zm00001d002799	Zm00001d028428
Zm00001d002799	Zm00001d028436
Zm00001d002799	Zm00001d028548
Zm00001d002799	Zm00001d028599
Zm00001d002799	Zm00001d028625
Zm00001d002799	Zm00001d028702
Zm00001d002799	Zm00001d028745
Zm00001d002799	Zm00001d028776
Zm00001d002799	Zm00001d028924
Zm00001d002799	Zm00001d028949
Zm00001d002799	Zm00001d028953
Zm00001d002799	Zm00001d029049
Zm00001d002799	Zm00001d029151
Zm00001d002799	Zm00001d029164
Zm00001d002799	Zm00001d029234
Zm00001d002799	Zm00001d029242
Zm00001d002799	Zm00001d029243
Zm00001d002799	Zm00001d029290
Zm00001d002799	Zm00001d029293
Zm00001d002799	Zm00001d029388
Zm00001d002799	Zm00001d029505
Zm00001d002799	Zm00001d029557
Zm00001d002799	Zm00001d029571
Zm00001d002799	Zm00001d029716
Zm00001d002799	Zm00001d029736
Zm00001d002799	Zm00001d029782
Zm00001d002799	Zm00001d029785
Zm00001d002799	Zm00001d029897
Zm00001d002799	Zm00001d029898
Zm00001d002799	Zm00001d029965
Zm00001d002799	Zm00001d030009
Zm00001d002799	Zm00001d030038
Zm00001d002799	Zm00001d030191
Zm00001d002799	Zm00001d030372
Zm00001d002799	Zm00001d030479
Zm00001d002799	Zm00001d030526
Zm00001d002799	Zm00001d030675
Zm00001d002799	Zm00001d031159
Zm00001d002799	Zm00001d031164
Zm00001d002799	Zm00001d031186
Zm00001d002799	Zm00001d031351
Zm00001d002799	Zm00001d031372
Zm00001d002799	Zm00001d031381
Zm00001d002799	Zm00001d031496
Zm00001d002799	Zm00001d031549
Zm00001d002799	Zm00001d031617
Zm00001d002799	Zm00001d031619
Zm00001d002799	Zm00001d031626
Zm00001d002799	Zm00001d031634
Zm00001d002799	Zm00001d031730
Zm00001d002799	Zm00001d031799
Zm00001d002799	Zm00001d031899
Zm00001d002799	Zm00001d032027
Zm00001d002799	Zm00001d032098
Zm00001d002799	Zm00001d032148
Zm00001d002799	Zm00001d032152
Zm00001d002799	Zm00001d032156
Zm00001d002799	Zm00001d032253
Zm00001d002799	Zm00001d032306
Zm00001d002799	Zm00001d032333
Zm00001d002799	Zm00001d032353
Zm00001d002799	Zm00001d032361
Zm00001d002799	Zm00001d032495
Zm00001d002799	Zm00001d032540
Zm00001d002799	Zm00001d032626
Zm00001d002799	Zm00001d032695
Zm00001d002799	Zm00001d032725
Zm00001d002799	Zm00001d032733
Zm00001d002799	Zm00001d032825
Zm00001d002799	Zm00001d032866
Zm00001d002799	Zm00001d033056
Zm00001d002799	Zm00001d033077
Zm00001d002799	Zm00001d033098
Zm00001d002799	Zm00001d033115
Zm00001d002799	Zm00001d033206
Zm00001d002799	Zm00001d033273
Zm00001d002799	Zm00001d033288
Zm00001d002799	Zm00001d033297
Zm00001d002799	Zm00001d033300
Zm00001d002799	Zm00001d033390
Zm00001d002799	Zm00001d033419
Zm00001d002799	Zm00001d033619
Zm00001d002799	Zm00001d033645
Zm00001d002799	Zm00001d033855
Zm00001d002799	Zm00001d033872
Zm00001d002799	Zm00001d033896
Zm00001d002799	Zm00001d034069
Zm00001d002799	Zm00001d034107
Zm00001d002799	Zm00001d034356
Zm00001d002799	Zm00001d034357
Zm00001d002799	Zm00001d034424
Zm00001d002799	Zm00001d034513
Zm00001d002799	Zm00001d034542
Zm00001d002799	Zm00001d034644
Zm00001d002799	Zm00001d034692
Zm00001d002799	Zm00001d034705
Zm00001d002799	Zm00001d034715
Zm00001d002799	Zm00001d034857
Zm00001d002799	Zm00001d034865
Zm00001d002799	Zm00001d034978
Zm00001d002799	Zm00001d035076
Zm00001d002799	Zm00001d035079
Zm00001d002799	Zm00001d035171
Zm00001d002799	Zm00001d035337
Zm00001d002799	Zm00001d035409
Zm00001d002799	Zm00001d035659
Zm00001d002799	Zm00001d035916
Zm00001d002799	Zm00001d035949
Zm00001d002799	Zm00001d036046
Zm00001d002799	Zm00001d036139
Zm00001d002799	Zm00001d036262
Zm00001d002799	Zm00001d036297
Zm00001d002799	Zm00001d036348
Zm00001d002799	Zm00001d036364
Zm00001d002799	Zm00001d036489
Zm00001d002799	Zm00001d036676
Zm00001d002799	Zm00001d036738
Zm00001d002799	Zm00001d036749
Zm00001d002799	Zm00001d036750
Zm00001d002799	Zm00001d037057
Zm00001d002799	Zm00001d037079
Zm00001d002799	Zm00001d037098
Zm00001d002799	Zm00001d037141
Zm00001d002799	Zm00001d037228
Zm00001d002799	Zm00001d037383
Zm00001d002799	Zm00001d037397
Zm00001d002799	Zm00001d037514
Zm00001d002799	Zm00001d037557
Zm00001d002799	Zm00001d037640
Zm00001d002799	Zm00001d037695
Zm00001d002799	Zm00001d037757
Zm00001d002799	Zm00001d037778
Zm00001d002799	Zm00001d037857
Zm00001d002799	Zm00001d037892
Zm00001d002799	Zm00001d038052
Zm00001d002799	Zm00001d038091
Zm00001d002799	Zm00001d038146
Zm00001d002799	Zm00001d038155
Zm00001d002799	Zm00001d038227
Zm00001d002799	Zm00001d038242
Zm00001d002799	Zm00001d038312
Zm00001d002799	Zm00001d038387
Zm00001d002799	Zm00001d038485
Zm00001d002799	Zm00001d038542
Zm00001d002799	Zm00001d038625
Zm00001d002799	Zm00001d038651
Zm00001d002799	Zm00001d038668
Zm00001d002799	Zm00001d038728
Zm00001d002799	Zm00001d038799
Zm00001d002799	Zm00001d038843
Zm00001d002799	Zm00001d038894
Zm00001d002799	Zm00001d039059
Zm00001d002799	Zm00001d039147
Zm00001d002799	Zm00001d039175
Zm00001d002799	Zm00001d039197
Zm00001d002799	Zm00001d039253
Zm00001d002799	Zm00001d039270
Zm00001d002799	Zm00001d039276
Zm00001d002799	Zm00001d039319
Zm00001d002799	Zm00001d039415
Zm00001d002799	Zm00001d039499
Zm00001d002799	Zm00001d039529
Zm00001d002799	Zm00001d039578
Zm00001d002799	Zm00001d039607
Zm00001d002799	Zm00001d039643
Zm00001d002799	Zm00001d039644
Zm00001d002799	Zm00001d039667
Zm00001d002799	Zm00001d039684
Zm00001d002799	Zm00001d039719
Zm00001d002799	Zm00001d039726
Zm00001d002799	Zm00001d039833
Zm00001d002799	Zm00001d039840
Zm00001d002799	Zm00001d039936
Zm00001d002799	Zm00001d040155
Zm00001d002799	Zm00001d040171
Zm00001d002799	Zm00001d040173
Zm00001d002799	Zm00001d040210
Zm00001d002799	Zm00001d040264
Zm00001d002799	Zm00001d040265
Zm00001d002799	Zm00001d040286
Zm00001d002799	Zm00001d040303
Zm00001d002799	Zm00001d040422
Zm00001d002799	Zm00001d040438
Zm00001d002799	Zm00001d040450
Zm00001d002799	Zm00001d040567
Zm00001d002799	Zm00001d040627
Zm00001d002799	Zm00001d040637
Zm00001d002799	Zm00001d040696
Zm00001d002799	Zm00001d040764
Zm00001d002799	Zm00001d040784
Zm00001d002799	Zm00001d040818
Zm00001d002799	Zm00001d040836
Zm00001d002799	Zm00001d040857
Zm00001d002799	Zm00001d040979
Zm00001d002799	Zm00001d041229
Zm00001d002799	Zm00001d041374
Zm00001d002799	Zm00001d041376
Zm00001d002799	Zm00001d041678
Zm00001d002799	Zm00001d041748
Zm00001d002799	Zm00001d041777
Zm00001d002799	Zm00001d041804
Zm00001d002799	Zm00001d041945
Zm00001d002799	Zm00001d042345
Zm00001d002799	Zm00001d042455
Zm00001d002799	Zm00001d042470
Zm00001d002799	Zm00001d042549
Zm00001d002799	Zm00001d042813
Zm00001d002799	Zm00001d042874
Zm00001d002799	Zm00001d042976
Zm00001d002799	Zm00001d043023
Zm00001d002799	Zm00001d043432
Zm00001d002799	Zm00001d043450
Zm00001d002799	Zm00001d043547
Zm00001d002799	Zm00001d043778
Zm00001d002799	Zm00001d043847
Zm00001d002799	Zm00001d043853
Zm00001d002799	Zm00001d044018
Zm00001d002799	Zm00001d044040
Zm00001d002799	Zm00001d044117
Zm00001d002799	Zm00001d044138
Zm00001d002799	Zm00001d044144
Zm00001d002799	Zm00001d044289
Zm00001d002799	Zm00001d044303
Zm00001d002799	Zm00001d044480
Zm00001d002799	Zm00001d044504
Zm00001d002799	Zm00001d044529
Zm00001d002799	Zm00001d044671
Zm00001d002799	Zm00001d044686
Zm00001d002799	Zm00001d044826
Zm00001d002799	Zm00001d044838
Zm00001d002799	Zm00001d044994
Zm00001d002799	Zm00001d045054
Zm00001d002799	Zm00001d045154
Zm00001d002799	Zm00001d045159
Zm00001d002799	Zm00001d045190
Zm00001d002799	Zm00001d045205
Zm00001d002799	Zm00001d045296
Zm00001d002799	Zm00001d045366
Zm00001d002799	Zm00001d045563
Zm00001d002799	Zm00001d045589
Zm00001d002799	Zm00001d045669
Zm00001d002799	Zm00001d045837
Zm00001d002799	Zm00001d045935
Zm00001d002799	Zm00001d046299
Zm00001d002799	Zm00001d046334
Zm00001d002799	Zm00001d046378
Zm00001d002799	Zm00001d046471
Zm00001d002799	Zm00001d046553
Zm00001d002799	Zm00001d046668
Zm00001d002799	Zm00001d046729
Zm00001d002799	Zm00001d046802
Zm00001d002799	Zm00001d046925
Zm00001d002799	Zm00001d046935
Zm00001d002799	Zm00001d047096
Zm00001d002799	Zm00001d047166
Zm00001d002799	Zm00001d047211
Zm00001d002799	Zm00001d047252
Zm00001d002799	Zm00001d047275
Zm00001d002799	Zm00001d047345
Zm00001d002799	Zm00001d047358
Zm00001d002799	Zm00001d047442
Zm00001d002799	Zm00001d047480
Zm00001d002799	Zm00001d047527
Zm00001d002799	Zm00001d047532
Zm00001d002799	Zm00001d047582
Zm00001d002799	Zm00001d047591
Zm00001d002799	Zm00001d047671
Zm00001d002799	Zm00001d047726
Zm00001d002799	Zm00001d047829
Zm00001d002799	Zm00001d047849
Zm00001d002799	Zm00001d047877
Zm00001d002799	Zm00001d048006
Zm00001d002799	Zm00001d048034
Zm00001d002799	Zm00001d048136
Zm00001d002799	Zm00001d048234
Zm00001d002799	Zm00001d048272
Zm00001d002799	Zm00001d048313
Zm00001d002799	Zm00001d048324
Zm00001d002799	Zm00001d048360
Zm00001d002799	Zm00001d048414
Zm00001d002799	Zm00001d048422
Zm00001d002799	Zm00001d048441
Zm00001d002799	Zm00001d048515
Zm00001d002799	Zm00001d048593
Zm00001d002799	Zm00001d048639
Zm00001d002799	Zm00001d048693
Zm00001d002799	Zm00001d048719
Zm00001d002799	Zm00001d048720
Zm00001d002799	Zm00001d048799
Zm00001d002799	Zm00001d048880
Zm00001d002799	Zm00001d048945
Zm00001d002799	Zm00001d048962
Zm00001d002799	Zm00001d048979
Zm00001d002799	Zm00001d049048
Zm00001d002799	Zm00001d049092
Zm00001d002799	Zm00001d049232
Zm00001d002799	Zm00001d049303
Zm00001d002799	Zm00001d049347
Zm00001d002799	Zm00001d049485
Zm00001d002799	Zm00001d049494
Zm00001d002799	Zm00001d049543
Zm00001d002799	Zm00001d049554
Zm00001d002799	Zm00001d049625
Zm00001d002799	Zm00001d049727
Zm00001d002799	Zm00001d049732
Zm00001d002799	Zm00001d049748
Zm00001d002799	Zm00001d049785
Zm00001d002799	Zm00001d049786
Zm00001d002799	Zm00001d049821
Zm00001d002799	Zm00001d049921
Zm00001d002799	Zm00001d049928
Zm00001d002799	Zm00001d049950
Zm00001d002799	Zm00001d049995
Zm00001d002799	Zm00001d050214
Zm00001d002799	Zm00001d050266
Zm00001d002799	Zm00001d050403
Zm00001d002799	Zm00001d050748
Zm00001d002799	Zm00001d050811
Zm00001d002799	Zm00001d050840
Zm00001d002799	Zm00001d051053
Zm00001d002799	Zm00001d051056
Zm00001d002799	Zm00001d051093
Zm00001d002799	Zm00001d051250
Zm00001d002799	Zm00001d051272
Zm00001d002799	Zm00001d051453
Zm00001d002799	Zm00001d051634
Zm00001d002799	Zm00001d051650
Zm00001d002799	Zm00001d051668
Zm00001d002799	Zm00001d051823
Zm00001d002799	Zm00001d051865
Zm00001d002799	Zm00001d051882
Zm00001d002799	Zm00001d052118
Zm00001d002799	Zm00001d052139
Zm00001d002799	Zm00001d052215
Zm00001d002799	Zm00001d052263
Zm00001d002799	Zm00001d052339
Zm00001d002799	Zm00001d052364
Zm00001d002799	Zm00001d052471
Zm00001d002799	Zm00001d052624
Zm00001d002799	Zm00001d052673
Zm00001d002799	Zm00001d052682
Zm00001d002799	Zm00001d052684
Zm00001d002799	Zm00001d052760
Zm00001d002799	Zm00001d052837
Zm00001d002799	Zm00001d053066
Zm00001d002799	Zm00001d053067
Zm00001d002799	Zm00001d053076
Zm00001d002799	Zm00001d053102
Zm00001d002799	Zm00001d053119
Zm00001d002799	Zm00001d053124
Zm00001d002799	Zm00001d053151
Zm00001d002799	Zm00001d053172
Zm00001d002799	Zm00001d053249
Zm00001d002799	Zm00001d053313
Zm00001d002799	Zm00001d053342
Zm00001d002799	Zm00001d053406
Zm00001d002799	Zm00001d053412
Zm00001d002799	Zm00001d053675
Zm00001d002799	Zm00001d053715
Zm00001d002799	Zm00001d053782
Zm00001d002799	Zm00001d053828
Zm00001d002799	Zm00001d053859
Zm00001d002799	Zm00001d053974
Zm00001d002799	Zm00001d054014
Zm00001d002799	Zm00001d054087
Zm00001d002799	Zm00001d054094
Zm00001d003162	GRMZM5G800096
Zm00001d003162	GRMZM5G834666
Zm00001d003162	GRMZM5G856777
Zm00001d003162	GRMZM5G876106
Zm00001d003162	Zm00001d000020
Zm00001d003162	Zm00001d000060
Zm00001d003162	Zm00001d000123
Zm00001d003162	Zm00001d000164
Zm00001d003162	Zm00001d000184
Zm00001d003162	Zm00001d000199
Zm00001d003162	Zm00001d000230
Zm00001d003162	Zm00001d000260
Zm00001d003162	Zm00001d000277
Zm00001d003162	Zm00001d000316
Zm00001d003162	Zm00001d000399
Zm00001d003162	Zm00001d000407
Zm00001d003162	Zm00001d000430
Zm00001d003162	Zm00001d001784
Zm00001d003162	Zm00001d001812
Zm00001d003162	Zm00001d001820
Zm00001d003162	Zm00001d001908
Zm00001d003162	Zm00001d001932
Zm00001d003162	Zm00001d002000
Zm00001d003162	Zm00001d002001
Zm00001d003162	Zm00001d002038
Zm00001d003162	Zm00001d002104
Zm00001d003162	Zm00001d002129
Zm00001d003162	Zm00001d002135
Zm00001d003162	Zm00001d002181
Zm00001d003162	Zm00001d002241
Zm00001d003162	Zm00001d002256
Zm00001d003162	Zm00001d002309
Zm00001d003162	Zm00001d002312
Zm00001d003162	Zm00001d002325
Zm00001d003162	Zm00001d002341
Zm00001d003162	Zm00001d002351
Zm00001d003162	Zm00001d002358
Zm00001d003162	Zm00001d002362
Zm00001d003162	Zm00001d002384
Zm00001d003162	Zm00001d002416
Zm00001d003162	Zm00001d002423
Zm00001d003162	Zm00001d002454
Zm00001d003162	Zm00001d002456
Zm00001d003162	Zm00001d002532
Zm00001d003162	Zm00001d002549
Zm00001d003162	Zm00001d002550
Zm00001d003162	Zm00001d002589
Zm00001d003162	Zm00001d002591
Zm00001d003162	Zm00001d002680
Zm00001d003162	Zm00001d002770
Zm00001d003162	Zm00001d002789
Zm00001d003162	Zm00001d002810
Zm00001d003162	Zm00001d002822
Zm00001d003162	Zm00001d002834
Zm00001d003162	Zm00001d002848
Zm00001d003162	Zm00001d002854
Zm00001d003162	Zm00001d002884
Zm00001d003162	Zm00001d002896
Zm00001d003162	Zm00001d002956
Zm00001d003162	Zm00001d002993
Zm00001d003162	Zm00001d003044
Zm00001d003162	Zm00001d003162
Zm00001d003162	Zm00001d003195
Zm00001d003162	Zm00001d003212
Zm00001d003162	Zm00001d003276
Zm00001d003162	Zm00001d003292
Zm00001d003162	Zm00001d003373
Zm00001d003162	Zm00001d003404
Zm00001d003162	Zm00001d003411
Zm00001d003162	Zm00001d003429
Zm00001d003162	Zm00001d003430
Zm00001d003162	Zm00001d003438
Zm00001d003162	Zm00001d003530
Zm00001d003162	Zm00001d003559
Zm00001d003162	Zm00001d003615
Zm00001d003162	Zm00001d003616
Zm00001d003162	Zm00001d003671
Zm00001d003162	Zm00001d003676
Zm00001d003162	Zm00001d003712
Zm00001d003162	Zm00001d003715
Zm00001d003162	Zm00001d003719
Zm00001d003162	Zm00001d003750
Zm00001d003162	Zm00001d003767
Zm00001d003162	Zm00001d003847
Zm00001d003162	Zm00001d003866
Zm00001d003162	Zm00001d003961
Zm00001d003162	Zm00001d004102
Zm00001d003162	Zm00001d004196
Zm00001d003162	Zm00001d004344
Zm00001d003162	Zm00001d004348
Zm00001d003162	Zm00001d004392
Zm00001d003162	Zm00001d004440
Zm00001d003162	Zm00001d004478
Zm00001d003162	Zm00001d004480
Zm00001d003162	Zm00001d004513
Zm00001d003162	Zm00001d004564
Zm00001d003162	Zm00001d004616
Zm00001d003162	Zm00001d004620
Zm00001d003162	Zm00001d004633
Zm00001d003162	Zm00001d004651
Zm00001d003162	Zm00001d004716
Zm00001d003162	Zm00001d004856
Zm00001d003162	Zm00001d004977
Zm00001d003162	Zm00001d004978
Zm00001d003162	Zm00001d005080
Zm00001d003162	Zm00001d005094
Zm00001d003162	Zm00001d005099
Zm00001d003162	Zm00001d005174
Zm00001d003162	Zm00001d005193
Zm00001d003162	Zm00001d005256
Zm00001d003162	Zm00001d005317
Zm00001d003162	Zm00001d005325
Zm00001d003162	Zm00001d005329
Zm00001d003162	Zm00001d005346
Zm00001d003162	Zm00001d005359
Zm00001d003162	Zm00001d005457
Zm00001d003162	Zm00001d005498
Zm00001d003162	Zm00001d005578
Zm00001d003162	Zm00001d005630
Zm00001d003162	Zm00001d005657
Zm00001d003162	Zm00001d005762
Zm00001d003162	Zm00001d005807
Zm00001d003162	Zm00001d005814
Zm00001d003162	Zm00001d005935
Zm00001d003162	Zm00001d005950
Zm00001d003162	Zm00001d006019
Zm00001d003162	Zm00001d006082
Zm00001d003162	Zm00001d006126
Zm00001d003162	Zm00001d006159
Zm00001d003162	Zm00001d006193
Zm00001d003162	Zm00001d006198
Zm00001d003162	Zm00001d006214
Zm00001d003162	Zm00001d006274
Zm00001d003162	Zm00001d006275
Zm00001d003162	Zm00001d006377
Zm00001d003162	Zm00001d006402
Zm00001d003162	Zm00001d006446
Zm00001d003162	Zm00001d006447
Zm00001d003162	Zm00001d006466
Zm00001d003162	Zm00001d006520
Zm00001d003162	Zm00001d006588
Zm00001d003162	Zm00001d006624
Zm00001d003162	Zm00001d006663
Zm00001d003162	Zm00001d006670
Zm00001d003162	Zm00001d006673
Zm00001d003162	Zm00001d006684
Zm00001d003162	Zm00001d006688
Zm00001d003162	Zm00001d006738
Zm00001d003162	Zm00001d006823
Zm00001d003162	Zm00001d006886
Zm00001d003162	Zm00001d007044
Zm00001d003162	Zm00001d007072
Zm00001d003162	Zm00001d007124
Zm00001d003162	Zm00001d007135
Zm00001d003162	Zm00001d007167
Zm00001d003162	Zm00001d007208
Zm00001d003162	Zm00001d007228
Zm00001d003162	Zm00001d007272
Zm00001d003162	Zm00001d007288
Zm00001d003162	Zm00001d007319
Zm00001d003162	Zm00001d007320
Zm00001d003162	Zm00001d007366
Zm00001d003162	Zm00001d007387
Zm00001d003162	Zm00001d007454
Zm00001d003162	Zm00001d007485
Zm00001d003162	Zm00001d007581
Zm00001d003162	Zm00001d007687
Zm00001d003162	Zm00001d007716
Zm00001d003162	Zm00001d007774
Zm00001d003162	Zm00001d007783
Zm00001d003162	Zm00001d007836
Zm00001d003162	Zm00001d007837
Zm00001d003162	Zm00001d007918
Zm00001d003162	Zm00001d007921
Zm00001d003162	Zm00001d007936
Zm00001d003162	Zm00001d007954
Zm00001d003162	Zm00001d008203
Zm00001d003162	Zm00001d008208
Zm00001d003162	Zm00001d008226
Zm00001d003162	Zm00001d008229
Zm00001d003162	Zm00001d008281
Zm00001d003162	Zm00001d008394
Zm00001d003162	Zm00001d008408
Zm00001d003162	Zm00001d008427
Zm00001d003162	Zm00001d008440
Zm00001d003162	Zm00001d008497
Zm00001d003162	Zm00001d008499
Zm00001d003162	Zm00001d008549
Zm00001d003162	Zm00001d008600
Zm00001d003162	Zm00001d008612
Zm00001d003162	Zm00001d008645
Zm00001d003162	Zm00001d008646
Zm00001d003162	Zm00001d008764
Zm00001d003162	Zm00001d008940
Zm00001d003162	Zm00001d008963
Zm00001d003162	Zm00001d008977
Zm00001d003162	Zm00001d008984
Zm00001d003162	Zm00001d009016
Zm00001d003162	Zm00001d009022
Zm00001d003162	Zm00001d009028
Zm00001d003162	Zm00001d009156
Zm00001d003162	Zm00001d009178
Zm00001d003162	Zm00001d009243
Zm00001d003162	Zm00001d009315
Zm00001d003162	Zm00001d009354
Zm00001d003162	Zm00001d009439
Zm00001d003162	Zm00001d009474
Zm00001d003162	Zm00001d009481
Zm00001d003162	Zm00001d009503
Zm00001d003162	Zm00001d009562
Zm00001d003162	Zm00001d009596
Zm00001d003162	Zm00001d009599
Zm00001d003162	Zm00001d009613
Zm00001d003162	Zm00001d009645
Zm00001d003162	Zm00001d009763
Zm00001d003162	Zm00001d009771
Zm00001d003162	Zm00001d009775
Zm00001d003162	Zm00001d009930
Zm00001d003162	Zm00001d009938
Zm00001d003162	Zm00001d009967
Zm00001d003162	Zm00001d009983
Zm00001d003162	Zm00001d010000
Zm00001d003162	Zm00001d010054
Zm00001d003162	Zm00001d010067
Zm00001d003162	Zm00001d010128
Zm00001d003162	Zm00001d010204
Zm00001d003162	Zm00001d010314
Zm00001d003162	Zm00001d010456
Zm00001d003162	Zm00001d010535
Zm00001d003162	Zm00001d010536
Zm00001d003162	Zm00001d010585
Zm00001d003162	Zm00001d010672
Zm00001d003162	Zm00001d010702
Zm00001d003162	Zm00001d010715
Zm00001d003162	Zm00001d010791
Zm00001d003162	Zm00001d010799
Zm00001d003162	Zm00001d010802
Zm00001d003162	Zm00001d010822
Zm00001d003162	Zm00001d010871
Zm00001d003162	Zm00001d011067
Zm00001d003162	Zm00001d011069
Zm00001d003162	Zm00001d011093
Zm00001d003162	Zm00001d011123
Zm00001d003162	Zm00001d011147
Zm00001d003162	Zm00001d011154
Zm00001d003162	Zm00001d011174
Zm00001d003162	Zm00001d011183
Zm00001d003162	Zm00001d011252
Zm00001d003162	Zm00001d011256
Zm00001d003162	Zm00001d011311
Zm00001d003162	Zm00001d011334
Zm00001d003162	Zm00001d011366
Zm00001d003162	Zm00001d011387
Zm00001d003162	Zm00001d011445
Zm00001d003162	Zm00001d011448
Zm00001d003162	Zm00001d011454
Zm00001d003162	Zm00001d011510
Zm00001d003162	Zm00001d011512
Zm00001d003162	Zm00001d011515
Zm00001d003162	Zm00001d011531
Zm00001d003162	Zm00001d011585
Zm00001d003162	Zm00001d011596
Zm00001d003162	Zm00001d011636
Zm00001d003162	Zm00001d011709
Zm00001d003162	Zm00001d011718
Zm00001d003162	Zm00001d011746
Zm00001d003162	Zm00001d011756
Zm00001d003162	Zm00001d011760
Zm00001d003162	Zm00001d011761
Zm00001d003162	Zm00001d011780
Zm00001d003162	Zm00001d011799
Zm00001d003162	Zm00001d011813
Zm00001d003162	Zm00001d011826
Zm00001d003162	Zm00001d011831
Zm00001d003162	Zm00001d011887
Zm00001d003162	Zm00001d011890
Zm00001d003162	Zm00001d011901
Zm00001d003162	Zm00001d011913
Zm00001d003162	Zm00001d011993
Zm00001d003162	Zm00001d012007
Zm00001d003162	Zm00001d012029
Zm00001d003162	Zm00001d012036
Zm00001d003162	Zm00001d012049
Zm00001d003162	Zm00001d012088
Zm00001d003162	Zm00001d012170
Zm00001d003162	Zm00001d012197
Zm00001d003162	Zm00001d012205
Zm00001d003162	Zm00001d012206
Zm00001d003162	Zm00001d012231
Zm00001d003162	Zm00001d012312
Zm00001d003162	Zm00001d012313
Zm00001d003162	Zm00001d012362
Zm00001d003162	Zm00001d012378
Zm00001d003162	Zm00001d012394
Zm00001d003162	Zm00001d012398
Zm00001d003162	Zm00001d012464
Zm00001d003162	Zm00001d012465
Zm00001d003162	Zm00001d012510
Zm00001d003162	Zm00001d012530
Zm00001d003162	Zm00001d012559
Zm00001d003162	Zm00001d012564
Zm00001d003162	Zm00001d012626
Zm00001d003162	Zm00001d012645
Zm00001d003162	Zm00001d012673
Zm00001d003162	Zm00001d012701
Zm00001d003162	Zm00001d012810
Zm00001d003162	Zm00001d012847
Zm00001d003162	Zm00001d012862
Zm00001d003162	Zm00001d012868
Zm00001d003162	Zm00001d012922
Zm00001d003162	Zm00001d012973
Zm00001d003162	Zm00001d012982
Zm00001d003162	Zm00001d013013
Zm00001d003162	Zm00001d013027
Zm00001d003162	Zm00001d013073
Zm00001d003162	Zm00001d013133
Zm00001d003162	Zm00001d013141
Zm00001d003162	Zm00001d013146
Zm00001d003162	Zm00001d013184
Zm00001d003162	Zm00001d013191
Zm00001d003162	Zm00001d013195
Zm00001d003162	Zm00001d013212
Zm00001d003162	Zm00001d013230
Zm00001d003162	Zm00001d013240
Zm00001d003162	Zm00001d013261
Zm00001d003162	Zm00001d013287
Zm00001d003162	Zm00001d013295
Zm00001d003162	Zm00001d013320
Zm00001d003162	Zm00001d013364
Zm00001d003162	Zm00001d013406
Zm00001d003162	Zm00001d013412
Zm00001d003162	Zm00001d013443
Zm00001d003162	Zm00001d013446
Zm00001d003162	Zm00001d013489
Zm00001d003162	Zm00001d013506
Zm00001d003162	Zm00001d013534
Zm00001d003162	Zm00001d013593
Zm00001d003162	Zm00001d013632
Zm00001d003162	Zm00001d013651
Zm00001d003162	Zm00001d013655
Zm00001d003162	Zm00001d013656
Zm00001d003162	Zm00001d013721
Zm00001d003162	Zm00001d013745
Zm00001d003162	Zm00001d013795
Zm00001d003162	Zm00001d013799
Zm00001d003162	Zm00001d013810
Zm00001d003162	Zm00001d013814
Zm00001d003162	Zm00001d013845
Zm00001d003162	Zm00001d013861
Zm00001d003162	Zm00001d013879
Zm00001d003162	Zm00001d013887
Zm00001d003162	Zm00001d013937
Zm00001d003162	Zm00001d013982
Zm00001d003162	Zm00001d014150
Zm00001d003162	Zm00001d014192
Zm00001d003162	Zm00001d014292
Zm00001d003162	Zm00001d014299
Zm00001d003162	Zm00001d014324
Zm00001d003162	Zm00001d014349
Zm00001d003162	Zm00001d014391
Zm00001d003162	Zm00001d014423
Zm00001d003162	Zm00001d014456
Zm00001d003162	Zm00001d014458
Zm00001d003162	Zm00001d014518
Zm00001d003162	Zm00001d014569
Zm00001d003162	Zm00001d014596
Zm00001d003162	Zm00001d014606
Zm00001d003162	Zm00001d014701
Zm00001d003162	Zm00001d014704
Zm00001d003162	Zm00001d014715
Zm00001d003162	Zm00001d014717
Zm00001d003162	Zm00001d014744
Zm00001d003162	Zm00001d014778
Zm00001d003162	Zm00001d014781
Zm00001d003162	Zm00001d014816
Zm00001d003162	Zm00001d014863
Zm00001d003162	Zm00001d014919
Zm00001d003162	Zm00001d014990
Zm00001d003162	Zm00001d014991
Zm00001d003162	Zm00001d015037
Zm00001d003162	Zm00001d015084
Zm00001d003162	Zm00001d015095
Zm00001d003162	Zm00001d015102
Zm00001d003162	Zm00001d015135
Zm00001d003162	Zm00001d015138
Zm00001d003162	Zm00001d015204
Zm00001d003162	Zm00001d015242
Zm00001d003162	Zm00001d015268
Zm00001d003162	Zm00001d015385
Zm00001d003162	Zm00001d015407
Zm00001d003162	Zm00001d015421
Zm00001d003162	Zm00001d015463
Zm00001d003162	Zm00001d015569
Zm00001d003162	Zm00001d015570
Zm00001d003162	Zm00001d015579
Zm00001d003162	Zm00001d015651
Zm00001d003162	Zm00001d015772
Zm00001d003162	Zm00001d015929
Zm00001d003162	Zm00001d015948
Zm00001d003162	Zm00001d015970
Zm00001d003162	Zm00001d015976
Zm00001d003162	Zm00001d016105
Zm00001d003162	Zm00001d016144
Zm00001d003162	Zm00001d016234
Zm00001d003162	Zm00001d016286
Zm00001d003162	Zm00001d016301
Zm00001d003162	Zm00001d016456
Zm00001d003162	Zm00001d016475
Zm00001d003162	Zm00001d016535
Zm00001d003162	Zm00001d016550
Zm00001d003162	Zm00001d016561
Zm00001d003162	Zm00001d016599
Zm00001d003162	Zm00001d016690
Zm00001d003162	Zm00001d016698
Zm00001d003162	Zm00001d016702
Zm00001d003162	Zm00001d016721
Zm00001d003162	Zm00001d016731
Zm00001d003162	Zm00001d016793
Zm00001d003162	Zm00001d016802
Zm00001d003162	Zm00001d016826
Zm00001d003162	Zm00001d016854
Zm00001d003162	Zm00001d016874
Zm00001d003162	Zm00001d016893
Zm00001d003162	Zm00001d016898
Zm00001d003162	Zm00001d016926
Zm00001d003162	Zm00001d016933
Zm00001d003162	Zm00001d016982
Zm00001d003162	Zm00001d016991
Zm00001d003162	Zm00001d017037
Zm00001d003162	Zm00001d017069
Zm00001d003162	Zm00001d017086
Zm00001d003162	Zm00001d017092
Zm00001d003162	Zm00001d017097
Zm00001d003162	Zm00001d017118
Zm00001d003162	Zm00001d017130
Zm00001d003162	Zm00001d017135
Zm00001d003162	Zm00001d017147
Zm00001d003162	Zm00001d017178
Zm00001d003162	Zm00001d017179
Zm00001d003162	Zm00001d017215
Zm00001d003162	Zm00001d017330
Zm00001d003162	Zm00001d017379
Zm00001d003162	Zm00001d017390
Zm00001d003162	Zm00001d017418
Zm00001d003162	Zm00001d017435
Zm00001d003162	Zm00001d017448
Zm00001d003162	Zm00001d017472
Zm00001d003162	Zm00001d017557
Zm00001d003162	Zm00001d017597
Zm00001d003162	Zm00001d017608
Zm00001d003162	Zm00001d017618
Zm00001d003162	Zm00001d017621
Zm00001d003162	Zm00001d017767
Zm00001d003162	Zm00001d017787
Zm00001d003162	Zm00001d017862
Zm00001d003162	Zm00001d017907
Zm00001d003162	Zm00001d017930
Zm00001d003162	Zm00001d017982
Zm00001d003162	Zm00001d017994
Zm00001d003162	Zm00001d018034
Zm00001d003162	Zm00001d018036
Zm00001d003162	Zm00001d018037
Zm00001d003162	Zm00001d018069
Zm00001d003162	Zm00001d018077
Zm00001d003162	Zm00001d018130
Zm00001d003162	Zm00001d018131
Zm00001d003162	Zm00001d018146
Zm00001d003162	Zm00001d018157
Zm00001d003162	Zm00001d018162
Zm00001d003162	Zm00001d018220
Zm00001d003162	Zm00001d018242
Zm00001d003162	Zm00001d018247
Zm00001d003162	Zm00001d018274
Zm00001d003162	Zm00001d018325
Zm00001d003162	Zm00001d018332
Zm00001d003162	Zm00001d018348
Zm00001d003162	Zm00001d018362
Zm00001d003162	Zm00001d018366
Zm00001d003162	Zm00001d018386
Zm00001d003162	Zm00001d018401
Zm00001d003162	Zm00001d018413
Zm00001d003162	Zm00001d018428
Zm00001d003162	Zm00001d018464
Zm00001d003162	Zm00001d018466
Zm00001d003162	Zm00001d018488
Zm00001d003162	Zm00001d018498
Zm00001d003162	Zm00001d018529
Zm00001d003162	Zm00001d018544
Zm00001d003162	Zm00001d018595
Zm00001d003162	Zm00001d018617
Zm00001d003162	Zm00001d018633
Zm00001d003162	Zm00001d018639
Zm00001d003162	Zm00001d018653
Zm00001d003162	Zm00001d018693
Zm00001d003162	Zm00001d018756
Zm00001d003162	Zm00001d018779
Zm00001d003162	Zm00001d018781
Zm00001d003162	Zm00001d018796
Zm00001d003162	Zm00001d018797
Zm00001d003162	Zm00001d018826
Zm00001d003162	Zm00001d018846
Zm00001d003162	Zm00001d018891
Zm00001d003162	Zm00001d018895
Zm00001d003162	Zm00001d018908
Zm00001d003162	Zm00001d018959
Zm00001d003162	Zm00001d019052
Zm00001d003162	Zm00001d019057
Zm00001d003162	Zm00001d019117
Zm00001d003162	Zm00001d019124
Zm00001d003162	Zm00001d019177
Zm00001d003162	Zm00001d019217
Zm00001d003162	Zm00001d019223
Zm00001d003162	Zm00001d019397
Zm00001d003162	Zm00001d019454
Zm00001d003162	Zm00001d019501
Zm00001d003162	Zm00001d019573
Zm00001d003162	Zm00001d019595
Zm00001d003162	Zm00001d019631
Zm00001d003162	Zm00001d019644
Zm00001d003162	Zm00001d019648
Zm00001d003162	Zm00001d019759
Zm00001d003162	Zm00001d019899
Zm00001d003162	Zm00001d019936
Zm00001d003162	Zm00001d019944
Zm00001d003162	Zm00001d019985
Zm00001d003162	Zm00001d020002
Zm00001d003162	Zm00001d020030
Zm00001d003162	Zm00001d020052
Zm00001d003162	Zm00001d020094
Zm00001d003162	Zm00001d020170
Zm00001d003162	Zm00001d020208
Zm00001d003162	Zm00001d020214
Zm00001d003162	Zm00001d020220
Zm00001d003162	Zm00001d020237
Zm00001d003162	Zm00001d020264
Zm00001d003162	Zm00001d020357
Zm00001d003162	Zm00001d020374
Zm00001d003162	Zm00001d020403
Zm00001d003162	Zm00001d020434
Zm00001d003162	Zm00001d020443
Zm00001d003162	Zm00001d020445
Zm00001d003162	Zm00001d020556
Zm00001d003162	Zm00001d020557
Zm00001d003162	Zm00001d020589
Zm00001d003162	Zm00001d020628
Zm00001d003162	Zm00001d020645
Zm00001d003162	Zm00001d020738
Zm00001d003162	Zm00001d020764
Zm00001d003162	Zm00001d020775
Zm00001d003162	Zm00001d020793
Zm00001d003162	Zm00001d020957
Zm00001d003162	Zm00001d020971
Zm00001d003162	Zm00001d020989
Zm00001d003162	Zm00001d021047
Zm00001d003162	Zm00001d021060
Zm00001d003162	Zm00001d021197
Zm00001d003162	Zm00001d021242
Zm00001d003162	Zm00001d021245
Zm00001d003162	Zm00001d021278
Zm00001d003162	Zm00001d021291
Zm00001d003162	Zm00001d021310
Zm00001d003162	Zm00001d021340
Zm00001d003162	Zm00001d021351
Zm00001d003162	Zm00001d021360
Zm00001d003162	Zm00001d021368
Zm00001d003162	Zm00001d021370
Zm00001d003162	Zm00001d021396
Zm00001d003162	Zm00001d021416
Zm00001d003162	Zm00001d021465
Zm00001d003162	Zm00001d021498
Zm00001d003162	Zm00001d021512
Zm00001d003162	Zm00001d021518
Zm00001d003162	Zm00001d021569
Zm00001d003162	Zm00001d021620
Zm00001d003162	Zm00001d021668
Zm00001d003162	Zm00001d021703
Zm00001d003162	Zm00001d021715
Zm00001d003162	Zm00001d021716
Zm00001d003162	Zm00001d021762
Zm00001d003162	Zm00001d021763
Zm00001d003162	Zm00001d021784
Zm00001d003162	Zm00001d021825
Zm00001d003162	Zm00001d021866
Zm00001d003162	Zm00001d021899
Zm00001d003162	Zm00001d021962
Zm00001d003162	Zm00001d022022
Zm00001d003162	Zm00001d022040
Zm00001d003162	Zm00001d022060
Zm00001d003162	Zm00001d022101
Zm00001d003162	Zm00001d022107
Zm00001d003162	Zm00001d022122
Zm00001d003162	Zm00001d022161
Zm00001d003162	Zm00001d022188
Zm00001d003162	Zm00001d022200
Zm00001d003162	Zm00001d022203
Zm00001d003162	Zm00001d022230
Zm00001d003162	Zm00001d022272
Zm00001d003162	Zm00001d022274
Zm00001d003162	Zm00001d022381
Zm00001d003162	Zm00001d022388
Zm00001d003162	Zm00001d022395
Zm00001d003162	Zm00001d022423
Zm00001d003162	Zm00001d022464
Zm00001d003162	Zm00001d022477
Zm00001d003162	Zm00001d022479
Zm00001d003162	Zm00001d022512
Zm00001d003162	Zm00001d022525
Zm00001d003162	Zm00001d022544
Zm00001d003162	Zm00001d022588
Zm00001d003162	Zm00001d023208
Zm00001d003162	Zm00001d023241
Zm00001d003162	Zm00001d023278
Zm00001d003162	Zm00001d023282
Zm00001d003162	Zm00001d023296
Zm00001d003162	Zm00001d023305
Zm00001d003162	Zm00001d023314
Zm00001d003162	Zm00001d023379
Zm00001d003162	Zm00001d023427
Zm00001d003162	Zm00001d023437
Zm00001d003162	Zm00001d023504
Zm00001d003162	Zm00001d023516
Zm00001d003162	Zm00001d023534
Zm00001d003162	Zm00001d023592
Zm00001d003162	Zm00001d023655
Zm00001d003162	Zm00001d023699
Zm00001d003162	Zm00001d023707
Zm00001d003162	Zm00001d023757
Zm00001d003162	Zm00001d023759
Zm00001d003162	Zm00001d023792
Zm00001d003162	Zm00001d023869
Zm00001d003162	Zm00001d023887
Zm00001d003162	Zm00001d023888
Zm00001d003162	Zm00001d023929
Zm00001d003162	Zm00001d023990
Zm00001d003162	Zm00001d024148
Zm00001d003162	Zm00001d024169
Zm00001d003162	Zm00001d024179
Zm00001d003162	Zm00001d024187
Zm00001d003162	Zm00001d024222
Zm00001d003162	Zm00001d024409
Zm00001d003162	Zm00001d024507
Zm00001d003162	Zm00001d024546
Zm00001d003162	Zm00001d024547
Zm00001d003162	Zm00001d024635
Zm00001d003162	Zm00001d024637
Zm00001d003162	Zm00001d024640
Zm00001d003162	Zm00001d024676
Zm00001d003162	Zm00001d024679
Zm00001d003162	Zm00001d024693
Zm00001d003162	Zm00001d024804
Zm00001d003162	Zm00001d024854
Zm00001d003162	Zm00001d024916
Zm00001d003162	Zm00001d024937
Zm00001d003162	Zm00001d024965
Zm00001d003162	Zm00001d024980
Zm00001d003162	Zm00001d025130
Zm00001d003162	Zm00001d025228
Zm00001d003162	Zm00001d025322
Zm00001d003162	Zm00001d025323
Zm00001d003162	Zm00001d025340
Zm00001d003162	Zm00001d025421
Zm00001d003162	Zm00001d025469
Zm00001d003162	Zm00001d025470
Zm00001d003162	Zm00001d025509
Zm00001d003162	Zm00001d025544
Zm00001d003162	Zm00001d025545
Zm00001d003162	Zm00001d025747
Zm00001d003162	Zm00001d025749
Zm00001d003162	Zm00001d025757
Zm00001d003162	Zm00001d025770
Zm00001d003162	Zm00001d025773
Zm00001d003162	Zm00001d025827
Zm00001d003162	Zm00001d025845
Zm00001d003162	Zm00001d025848
Zm00001d003162	Zm00001d025885
Zm00001d003162	Zm00001d025916
Zm00001d003162	Zm00001d025923
Zm00001d003162	Zm00001d025948
Zm00001d003162	Zm00001d025967
Zm00001d003162	Zm00001d026041
Zm00001d003162	Zm00001d026121
Zm00001d003162	Zm00001d026139
Zm00001d003162	Zm00001d026140
Zm00001d003162	Zm00001d026156
Zm00001d003162	Zm00001d026211
Zm00001d003162	Zm00001d026244
Zm00001d003162	Zm00001d026248
Zm00001d003162	Zm00001d026285
Zm00001d003162	Zm00001d026290
Zm00001d003162	Zm00001d026337
Zm00001d003162	Zm00001d026348
Zm00001d003162	Zm00001d026382
Zm00001d003162	Zm00001d026437
Zm00001d003162	Zm00001d026445
Zm00001d003162	Zm00001d026501
Zm00001d003162	Zm00001d026599
Zm00001d003162	Zm00001d026603
Zm00001d003162	Zm00001d026652
Zm00001d003162	Zm00001d026700
Zm00001d003162	Zm00001d027242
Zm00001d003162	Zm00001d027268
Zm00001d003162	Zm00001d027298
Zm00001d003162	Zm00001d027309
Zm00001d003162	Zm00001d027320
Zm00001d003162	Zm00001d027321
Zm00001d003162	Zm00001d027322
Zm00001d003162	Zm00001d027332
Zm00001d003162	Zm00001d027369
Zm00001d003162	Zm00001d027422
Zm00001d003162	Zm00001d027442
Zm00001d003162	Zm00001d027478
Zm00001d003162	Zm00001d027486
Zm00001d003162	Zm00001d027510
Zm00001d003162	Zm00001d027517
Zm00001d003162	Zm00001d027518
Zm00001d003162	Zm00001d027536
Zm00001d003162	Zm00001d027597
Zm00001d003162	Zm00001d027695
Zm00001d003162	Zm00001d027714
Zm00001d003162	Zm00001d027723
Zm00001d003162	Zm00001d027734
Zm00001d003162	Zm00001d027768
Zm00001d003162	Zm00001d027841
Zm00001d003162	Zm00001d027879
Zm00001d003162	Zm00001d027916
Zm00001d003162	Zm00001d027921
Zm00001d003162	Zm00001d027944
Zm00001d003162	Zm00001d028144
Zm00001d003162	Zm00001d028152
Zm00001d003162	Zm00001d028153
Zm00001d003162	Zm00001d028164
Zm00001d003162	Zm00001d028186
Zm00001d003162	Zm00001d028221
Zm00001d003162	Zm00001d028258
Zm00001d003162	Zm00001d028272
Zm00001d003162	Zm00001d028297
Zm00001d003162	Zm00001d028298
Zm00001d003162	Zm00001d028331
Zm00001d003162	Zm00001d028357
Zm00001d003162	Zm00001d028397
Zm00001d003162	Zm00001d028414
Zm00001d003162	Zm00001d028436
Zm00001d003162	Zm00001d028472
Zm00001d003162	Zm00001d028533
Zm00001d003162	Zm00001d028539
Zm00001d003162	Zm00001d028542
Zm00001d003162	Zm00001d028562
Zm00001d003162	Zm00001d028585
Zm00001d003162	Zm00001d028613
Zm00001d003162	Zm00001d028625
Zm00001d003162	Zm00001d028702
Zm00001d003162	Zm00001d028704
Zm00001d003162	Zm00001d028745
Zm00001d003162	Zm00001d028756
Zm00001d003162	Zm00001d028776
Zm00001d003162	Zm00001d028880
Zm00001d003162	Zm00001d028915
Zm00001d003162	Zm00001d028924
Zm00001d003162	Zm00001d028954
Zm00001d003162	Zm00001d028964
Zm00001d003162	Zm00001d028984
Zm00001d003162	Zm00001d029027
Zm00001d003162	Zm00001d029039
Zm00001d003162	Zm00001d029049
Zm00001d003162	Zm00001d029095
Zm00001d003162	Zm00001d029150
Zm00001d003162	Zm00001d029164
Zm00001d003162	Zm00001d029183
Zm00001d003162	Zm00001d029200
Zm00001d003162	Zm00001d029201
Zm00001d003162	Zm00001d029246
Zm00001d003162	Zm00001d029372
Zm00001d003162	Zm00001d029373
Zm00001d003162	Zm00001d029378
Zm00001d003162	Zm00001d029388
Zm00001d003162	Zm00001d029396
Zm00001d003162	Zm00001d029498
Zm00001d003162	Zm00001d029502
Zm00001d003162	Zm00001d029560
Zm00001d003162	Zm00001d029572
Zm00001d003162	Zm00001d029608
Zm00001d003162	Zm00001d029645
Zm00001d003162	Zm00001d029716
Zm00001d003162	Zm00001d029745
Zm00001d003162	Zm00001d029761
Zm00001d003162	Zm00001d029809
Zm00001d003162	Zm00001d029822
Zm00001d003162	Zm00001d029897
Zm00001d003162	Zm00001d029898
Zm00001d003162	Zm00001d030009
Zm00001d003162	Zm00001d030010
Zm00001d003162	Zm00001d030074
Zm00001d003162	Zm00001d030103
Zm00001d003162	Zm00001d030109
Zm00001d003162	Zm00001d030127
Zm00001d003162	Zm00001d030130
Zm00001d003162	Zm00001d030348
Zm00001d003162	Zm00001d030372
Zm00001d003162	Zm00001d030379
Zm00001d003162	Zm00001d030398
Zm00001d003162	Zm00001d030500
Zm00001d003162	Zm00001d030526
Zm00001d003162	Zm00001d030581
Zm00001d003162	Zm00001d030612
Zm00001d003162	Zm00001d030623
Zm00001d003162	Zm00001d030624
Zm00001d003162	Zm00001d030688
Zm00001d003162	Zm00001d030786
Zm00001d003162	Zm00001d030859
Zm00001d003162	Zm00001d031059
Zm00001d003162	Zm00001d031071
Zm00001d003162	Zm00001d031159
Zm00001d003162	Zm00001d031216
Zm00001d003162	Zm00001d031253
Zm00001d003162	Zm00001d031256
Zm00001d003162	Zm00001d031264
Zm00001d003162	Zm00001d031349
Zm00001d003162	Zm00001d031379
Zm00001d003162	Zm00001d031412
Zm00001d003162	Zm00001d031421
Zm00001d003162	Zm00001d031439
Zm00001d003162	Zm00001d031447
Zm00001d003162	Zm00001d031484
Zm00001d003162	Zm00001d031496
Zm00001d003162	Zm00001d031514
Zm00001d003162	Zm00001d031535
Zm00001d003162	Zm00001d031617
Zm00001d003162	Zm00001d031634
Zm00001d003162	Zm00001d031717
Zm00001d003162	Zm00001d031726
Zm00001d003162	Zm00001d031769
Zm00001d003162	Zm00001d031824
Zm00001d003162	Zm00001d031850
Zm00001d003162	Zm00001d031856
Zm00001d003162	Zm00001d031899
Zm00001d003162	Zm00001d031945
Zm00001d003162	Zm00001d031946
Zm00001d003162	Zm00001d031952
Zm00001d003162	Zm00001d031954
Zm00001d003162	Zm00001d031963
Zm00001d003162	Zm00001d031997
Zm00001d003162	Zm00001d032060
Zm00001d003162	Zm00001d032098
Zm00001d003162	Zm00001d032127
Zm00001d003162	Zm00001d032156
Zm00001d003162	Zm00001d032162
Zm00001d003162	Zm00001d032197
Zm00001d003162	Zm00001d032209
Zm00001d003162	Zm00001d032215
Zm00001d003162	Zm00001d032230
Zm00001d003162	Zm00001d032238
Zm00001d003162	Zm00001d032253
Zm00001d003162	Zm00001d032262
Zm00001d003162	Zm00001d032318
Zm00001d003162	Zm00001d032331
Zm00001d003162	Zm00001d032333
Zm00001d003162	Zm00001d032358
Zm00001d003162	Zm00001d032366
Zm00001d003162	Zm00001d032373
Zm00001d003162	Zm00001d032379
Zm00001d003162	Zm00001d032380
Zm00001d003162	Zm00001d032383
Zm00001d003162	Zm00001d032385
Zm00001d003162	Zm00001d032420
Zm00001d003162	Zm00001d032495
Zm00001d003162	Zm00001d032598
Zm00001d003162	Zm00001d032604
Zm00001d003162	Zm00001d032644
Zm00001d003162	Zm00001d032695
Zm00001d003162	Zm00001d032710
Zm00001d003162	Zm00001d032721
Zm00001d003162	Zm00001d032790
Zm00001d003162	Zm00001d032828
Zm00001d003162	Zm00001d032866
Zm00001d003162	Zm00001d032896
Zm00001d003162	Zm00001d033002
Zm00001d003162	Zm00001d033018
Zm00001d003162	Zm00001d033024
Zm00001d003162	Zm00001d033040
Zm00001d003162	Zm00001d033061
Zm00001d003162	Zm00001d033066
Zm00001d003162	Zm00001d033068
Zm00001d003162	Zm00001d033077
Zm00001d003162	Zm00001d033079
Zm00001d003162	Zm00001d033091
Zm00001d003162	Zm00001d033098
Zm00001d003162	Zm00001d033150
Zm00001d003162	Zm00001d033155
Zm00001d003162	Zm00001d033247
Zm00001d003162	Zm00001d033267
Zm00001d003162	Zm00001d033272
Zm00001d003162	Zm00001d033273
Zm00001d003162	Zm00001d033275
Zm00001d003162	Zm00001d033288
Zm00001d003162	Zm00001d033297
Zm00001d003162	Zm00001d033300
Zm00001d003162	Zm00001d033334
Zm00001d003162	Zm00001d033366
Zm00001d003162	Zm00001d033419
Zm00001d003162	Zm00001d033496
Zm00001d003162	Zm00001d033523
Zm00001d003162	Zm00001d033527
Zm00001d003162	Zm00001d033543
Zm00001d003162	Zm00001d033555
Zm00001d003162	Zm00001d033591
Zm00001d003162	Zm00001d033634
Zm00001d003162	Zm00001d033666
Zm00001d003162	Zm00001d033707
Zm00001d003162	Zm00001d033719
Zm00001d003162	Zm00001d033787
Zm00001d003162	Zm00001d033872
Zm00001d003162	Zm00001d033873
Zm00001d003162	Zm00001d033874
Zm00001d003162	Zm00001d033893
Zm00001d003162	Zm00001d033896
Zm00001d003162	Zm00001d033922
Zm00001d003162	Zm00001d033980
Zm00001d003162	Zm00001d033985
Zm00001d003162	Zm00001d034007
Zm00001d003162	Zm00001d034020
Zm00001d003162	Zm00001d034035
Zm00001d003162	Zm00001d034039
Zm00001d003162	Zm00001d034075
Zm00001d003162	Zm00001d034107
Zm00001d003162	Zm00001d034189
Zm00001d003162	Zm00001d034245
Zm00001d003162	Zm00001d034283
Zm00001d003162	Zm00001d034318
Zm00001d003162	Zm00001d034338
Zm00001d003162	Zm00001d034357
Zm00001d003162	Zm00001d034401
Zm00001d003162	Zm00001d034424
Zm00001d003162	Zm00001d034457
Zm00001d003162	Zm00001d034486
Zm00001d003162	Zm00001d034489
Zm00001d003162	Zm00001d034513
Zm00001d003162	Zm00001d034523
Zm00001d003162	Zm00001d034527
Zm00001d003162	Zm00001d034543
Zm00001d003162	Zm00001d034665
Zm00001d003162	Zm00001d034668
Zm00001d003162	Zm00001d034705
Zm00001d003162	Zm00001d034724
Zm00001d003162	Zm00001d034764
Zm00001d003162	Zm00001d034766
Zm00001d003162	Zm00001d034779
Zm00001d003162	Zm00001d034808
Zm00001d003162	Zm00001d034828
Zm00001d003162	Zm00001d034852
Zm00001d003162	Zm00001d034857
Zm00001d003162	Zm00001d034868
Zm00001d003162	Zm00001d034890
Zm00001d003162	Zm00001d034892
Zm00001d003162	Zm00001d034900
Zm00001d003162	Zm00001d034932
Zm00001d003162	Zm00001d034962
Zm00001d003162	Zm00001d035002
Zm00001d003162	Zm00001d035003
Zm00001d003162	Zm00001d035021
Zm00001d003162	Zm00001d035051
Zm00001d003162	Zm00001d035076
Zm00001d003162	Zm00001d035081
Zm00001d003162	Zm00001d035092
Zm00001d003162	Zm00001d035115
Zm00001d003162	Zm00001d035135
Zm00001d003162	Zm00001d035200
Zm00001d003162	Zm00001d035212
Zm00001d003162	Zm00001d035254
Zm00001d003162	Zm00001d035317
Zm00001d003162	Zm00001d035337
Zm00001d003162	Zm00001d035363
Zm00001d003162	Zm00001d035377
Zm00001d003162	Zm00001d035494
Zm00001d003162	Zm00001d035512
Zm00001d003162	Zm00001d035515
Zm00001d003162	Zm00001d035634
Zm00001d003162	Zm00001d035737
Zm00001d003162	Zm00001d035759
Zm00001d003162	Zm00001d035767
Zm00001d003162	Zm00001d035859
Zm00001d003162	Zm00001d035878
Zm00001d003162	Zm00001d035907
Zm00001d003162	Zm00001d035916
Zm00001d003162	Zm00001d035949
Zm00001d003162	Zm00001d035975
Zm00001d003162	Zm00001d036139
Zm00001d003162	Zm00001d036175
Zm00001d003162	Zm00001d036224
Zm00001d003162	Zm00001d036230
Zm00001d003162	Zm00001d036262
Zm00001d003162	Zm00001d036297
Zm00001d003162	Zm00001d036340
Zm00001d003162	Zm00001d036345
Zm00001d003162	Zm00001d036386
Zm00001d003162	Zm00001d036475
Zm00001d003162	Zm00001d036489
Zm00001d003162	Zm00001d036515
Zm00001d003162	Zm00001d036521
Zm00001d003162	Zm00001d036630
Zm00001d003162	Zm00001d036638
Zm00001d003162	Zm00001d036652
Zm00001d003162	Zm00001d036698
Zm00001d003162	Zm00001d036738
Zm00001d003162	Zm00001d036749
Zm00001d003162	Zm00001d036750
Zm00001d003162	Zm00001d036788
Zm00001d003162	Zm00001d036830
Zm00001d003162	Zm00001d036875
Zm00001d003162	Zm00001d036877
Zm00001d003162	Zm00001d036894
Zm00001d003162	Zm00001d036898
Zm00001d003162	Zm00001d037043
Zm00001d003162	Zm00001d037079
Zm00001d003162	Zm00001d037098
Zm00001d003162	Zm00001d037141
Zm00001d003162	Zm00001d037221
Zm00001d003162	Zm00001d037237
Zm00001d003162	Zm00001d037361
Zm00001d003162	Zm00001d037398
Zm00001d003162	Zm00001d037532
Zm00001d003162	Zm00001d037551
Zm00001d003162	Zm00001d037640
Zm00001d003162	Zm00001d037653
Zm00001d003162	Zm00001d037658
Zm00001d003162	Zm00001d037681
Zm00001d003162	Zm00001d037748
Zm00001d003162	Zm00001d037774
Zm00001d003162	Zm00001d037857
Zm00001d003162	Zm00001d037858
Zm00001d003162	Zm00001d037966
Zm00001d003162	Zm00001d037984
Zm00001d003162	Zm00001d038018
Zm00001d003162	Zm00001d038039
Zm00001d003162	Zm00001d038047
Zm00001d003162	Zm00001d038091
Zm00001d003162	Zm00001d038097
Zm00001d003162	Zm00001d038121
Zm00001d003162	Zm00001d038126
Zm00001d003162	Zm00001d038128
Zm00001d003162	Zm00001d038155
Zm00001d003162	Zm00001d038161
Zm00001d003162	Zm00001d038163
Zm00001d003162	Zm00001d038181
Zm00001d003162	Zm00001d038199
Zm00001d003162	Zm00001d038252
Zm00001d003162	Zm00001d038312
Zm00001d003162	Zm00001d038328
Zm00001d003162	Zm00001d038485
Zm00001d003162	Zm00001d038491
Zm00001d003162	Zm00001d038579
Zm00001d003162	Zm00001d038642
Zm00001d003162	Zm00001d038651
Zm00001d003162	Zm00001d038668
Zm00001d003162	Zm00001d038678
Zm00001d003162	Zm00001d038764
Zm00001d003162	Zm00001d038799
Zm00001d003162	Zm00001d038809
Zm00001d003162	Zm00001d038843
Zm00001d003162	Zm00001d038894
Zm00001d003162	Zm00001d038922
Zm00001d003162	Zm00001d039036
Zm00001d003162	Zm00001d039059
Zm00001d003162	Zm00001d039061
Zm00001d003162	Zm00001d039070
Zm00001d003162	Zm00001d039076
Zm00001d003162	Zm00001d039096
Zm00001d003162	Zm00001d039104
Zm00001d003162	Zm00001d039118
Zm00001d003162	Zm00001d039142
Zm00001d003162	Zm00001d039181
Zm00001d003162	Zm00001d039197
Zm00001d003162	Zm00001d039253
Zm00001d003162	Zm00001d039258
Zm00001d003162	Zm00001d039260
Zm00001d003162	Zm00001d039265
Zm00001d003162	Zm00001d039270
Zm00001d003162	Zm00001d039276
Zm00001d003162	Zm00001d039280
Zm00001d003162	Zm00001d039314
Zm00001d003162	Zm00001d039349
Zm00001d003162	Zm00001d039456
Zm00001d003162	Zm00001d039644
Zm00001d003162	Zm00001d039667
Zm00001d003162	Zm00001d039674
Zm00001d003162	Zm00001d039677
Zm00001d003162	Zm00001d039719
Zm00001d003162	Zm00001d039727
Zm00001d003162	Zm00001d039745
Zm00001d003162	Zm00001d039816
Zm00001d003162	Zm00001d039833
Zm00001d003162	Zm00001d039837
Zm00001d003162	Zm00001d039840
Zm00001d003162	Zm00001d039852
Zm00001d003162	Zm00001d039936
Zm00001d003162	Zm00001d039953
Zm00001d003162	Zm00001d039966
Zm00001d003162	Zm00001d039987
Zm00001d003162	Zm00001d040163
Zm00001d003162	Zm00001d040215
Zm00001d003162	Zm00001d040220
Zm00001d003162	Zm00001d040242
Zm00001d003162	Zm00001d040246
Zm00001d003162	Zm00001d040303
Zm00001d003162	Zm00001d040422
Zm00001d003162	Zm00001d040446
Zm00001d003162	Zm00001d040450
Zm00001d003162	Zm00001d040463
Zm00001d003162	Zm00001d040467
Zm00001d003162	Zm00001d040567
Zm00001d003162	Zm00001d040570
Zm00001d003162	Zm00001d040582
Zm00001d003162	Zm00001d040637
Zm00001d003162	Zm00001d040656
Zm00001d003162	Zm00001d040659
Zm00001d003162	Zm00001d040686
Zm00001d003162	Zm00001d040696
Zm00001d003162	Zm00001d040720
Zm00001d003162	Zm00001d040818
Zm00001d003162	Zm00001d040836
Zm00001d003162	Zm00001d040842
Zm00001d003162	Zm00001d040855
Zm00001d003162	Zm00001d040959
Zm00001d003162	Zm00001d040981
Zm00001d003162	Zm00001d041076
Zm00001d003162	Zm00001d041077
Zm00001d003162	Zm00001d041229
Zm00001d003162	Zm00001d041232
Zm00001d003162	Zm00001d041308
Zm00001d003162	Zm00001d041374
Zm00001d003162	Zm00001d041474
Zm00001d003162	Zm00001d041484
Zm00001d003162	Zm00001d041595
Zm00001d003162	Zm00001d041678
Zm00001d003162	Zm00001d041715
Zm00001d003162	Zm00001d041774
Zm00001d003162	Zm00001d041804
Zm00001d003162	Zm00001d041819
Zm00001d003162	Zm00001d041824
Zm00001d003162	Zm00001d041961
Zm00001d003162	Zm00001d042026
Zm00001d003162	Zm00001d042033
Zm00001d003162	Zm00001d042044
Zm00001d003162	Zm00001d042049
Zm00001d003162	Zm00001d042245
Zm00001d003162	Zm00001d042257
Zm00001d003162	Zm00001d042274
Zm00001d003162	Zm00001d042289
Zm00001d003162	Zm00001d042345
Zm00001d003162	Zm00001d042346
Zm00001d003162	Zm00001d042397
Zm00001d003162	Zm00001d042420
Zm00001d003162	Zm00001d042438
Zm00001d003162	Zm00001d042470
Zm00001d003162	Zm00001d042481
Zm00001d003162	Zm00001d042526
Zm00001d003162	Zm00001d042530
Zm00001d003162	Zm00001d042533
Zm00001d003162	Zm00001d042601
Zm00001d003162	Zm00001d042637
Zm00001d003162	Zm00001d042673
Zm00001d003162	Zm00001d042697
Zm00001d003162	Zm00001d042712
Zm00001d003162	Zm00001d042727
Zm00001d003162	Zm00001d042770
Zm00001d003162	Zm00001d042840
Zm00001d003162	Zm00001d042863
Zm00001d003162	Zm00001d042867
Zm00001d003162	Zm00001d042868
Zm00001d003162	Zm00001d042874
Zm00001d003162	Zm00001d042955
Zm00001d003162	Zm00001d042976
Zm00001d003162	Zm00001d042998
Zm00001d003162	Zm00001d043045
Zm00001d003162	Zm00001d043088
Zm00001d003162	Zm00001d043110
Zm00001d003162	Zm00001d043125
Zm00001d003162	Zm00001d043170
Zm00001d003162	Zm00001d043182
Zm00001d003162	Zm00001d043207
Zm00001d003162	Zm00001d043248
Zm00001d003162	Zm00001d043296
Zm00001d003162	Zm00001d043374
Zm00001d003162	Zm00001d043401
Zm00001d003162	Zm00001d043405
Zm00001d003162	Zm00001d043465
Zm00001d003162	Zm00001d043505
Zm00001d003162	Zm00001d043534
Zm00001d003162	Zm00001d043573
Zm00001d003162	Zm00001d043614
Zm00001d003162	Zm00001d043620
Zm00001d003162	Zm00001d043621
Zm00001d003162	Zm00001d043707
Zm00001d003162	Zm00001d043721
Zm00001d003162	Zm00001d043735
Zm00001d003162	Zm00001d043780
Zm00001d003162	Zm00001d043786
Zm00001d003162	Zm00001d043830
Zm00001d003162	Zm00001d043870
Zm00001d003162	Zm00001d043880
Zm00001d003162	Zm00001d043944
Zm00001d003162	Zm00001d043968
Zm00001d003162	Zm00001d043971
Zm00001d003162	Zm00001d043972
Zm00001d003162	Zm00001d043998
Zm00001d003162	Zm00001d044017
Zm00001d003162	Zm00001d044018
Zm00001d003162	Zm00001d044043
Zm00001d003162	Zm00001d044099
Zm00001d003162	Zm00001d044101
Zm00001d003162	Zm00001d044117
Zm00001d003162	Zm00001d044138
Zm00001d003162	Zm00001d044144
Zm00001d003162	Zm00001d044194
Zm00001d003162	Zm00001d044201
Zm00001d003162	Zm00001d044211
Zm00001d003162	Zm00001d044235
Zm00001d003162	Zm00001d044267
Zm00001d003162	Zm00001d044335
Zm00001d003162	Zm00001d044382
Zm00001d003162	Zm00001d044395
Zm00001d003162	Zm00001d044415
Zm00001d003162	Zm00001d044465
Zm00001d003162	Zm00001d044513
Zm00001d003162	Zm00001d044525
Zm00001d003162	Zm00001d044529
Zm00001d003162	Zm00001d044533
Zm00001d003162	Zm00001d044599
Zm00001d003162	Zm00001d044601
Zm00001d003162	Zm00001d044606
Zm00001d003162	Zm00001d044666
Zm00001d003162	Zm00001d044723
Zm00001d003162	Zm00001d044745
Zm00001d003162	Zm00001d044763
Zm00001d003162	Zm00001d044765
Zm00001d003162	Zm00001d044838
Zm00001d003162	Zm00001d044903
Zm00001d003162	Zm00001d044925
Zm00001d003162	Zm00001d044970
Zm00001d003162	Zm00001d045017
Zm00001d003162	Zm00001d045144
Zm00001d003162	Zm00001d045188
Zm00001d003162	Zm00001d045298
Zm00001d003162	Zm00001d045327
Zm00001d003162	Zm00001d045373
Zm00001d003162	Zm00001d045383
Zm00001d003162	Zm00001d045397
Zm00001d003162	Zm00001d045421
Zm00001d003162	Zm00001d045538
Zm00001d003162	Zm00001d045550
Zm00001d003162	Zm00001d045563
Zm00001d003162	Zm00001d045574
Zm00001d003162	Zm00001d045575
Zm00001d003162	Zm00001d045604
Zm00001d003162	Zm00001d045641
Zm00001d003162	Zm00001d045667
Zm00001d003162	Zm00001d045696
Zm00001d003162	Zm00001d045742
Zm00001d003162	Zm00001d045877
Zm00001d003162	Zm00001d045893
Zm00001d003162	Zm00001d046001
Zm00001d003162	Zm00001d046020
Zm00001d003162	Zm00001d046170
Zm00001d003162	Zm00001d046177
Zm00001d003162	Zm00001d046334
Zm00001d003162	Zm00001d046354
Zm00001d003162	Zm00001d046442
Zm00001d003162	Zm00001d046530
Zm00001d003162	Zm00001d046555
Zm00001d003162	Zm00001d046595
Zm00001d003162	Zm00001d046748
Zm00001d003162	Zm00001d046786
Zm00001d003162	Zm00001d046923
Zm00001d003162	Zm00001d046925
Zm00001d003162	Zm00001d046935
Zm00001d003162	Zm00001d046940
Zm00001d003162	Zm00001d046942
Zm00001d003162	Zm00001d046947
Zm00001d003162	Zm00001d046962
Zm00001d003162	Zm00001d046971
Zm00001d003162	Zm00001d047063
Zm00001d003162	Zm00001d047166
Zm00001d003162	Zm00001d047184
Zm00001d003162	Zm00001d047190
Zm00001d003162	Zm00001d047211
Zm00001d003162	Zm00001d047212
Zm00001d003162	Zm00001d047335
Zm00001d003162	Zm00001d047345
Zm00001d003162	Zm00001d047358
Zm00001d003162	Zm00001d047396
Zm00001d003162	Zm00001d047442
Zm00001d003162	Zm00001d047463
Zm00001d003162	Zm00001d047501
Zm00001d003162	Zm00001d047726
Zm00001d003162	Zm00001d047728
Zm00001d003162	Zm00001d047759
Zm00001d003162	Zm00001d047760
Zm00001d003162	Zm00001d047768
Zm00001d003162	Zm00001d047802
Zm00001d003162	Zm00001d047829
Zm00001d003162	Zm00001d047849
Zm00001d003162	Zm00001d047937
Zm00001d003162	Zm00001d048112
Zm00001d003162	Zm00001d048113
Zm00001d003162	Zm00001d048116
Zm00001d003162	Zm00001d048134
Zm00001d003162	Zm00001d048175
Zm00001d003162	Zm00001d048272
Zm00001d003162	Zm00001d048284
Zm00001d003162	Zm00001d048286
Zm00001d003162	Zm00001d048313
Zm00001d003162	Zm00001d048324
Zm00001d003162	Zm00001d048360
Zm00001d003162	Zm00001d048373
Zm00001d003162	Zm00001d048422
Zm00001d003162	Zm00001d048441
Zm00001d003162	Zm00001d048451
Zm00001d003162	Zm00001d048515
Zm00001d003162	Zm00001d048531
Zm00001d003162	Zm00001d048540
Zm00001d003162	Zm00001d048569
Zm00001d003162	Zm00001d048593
Zm00001d003162	Zm00001d048606
Zm00001d003162	Zm00001d048611
Zm00001d003162	Zm00001d048621
Zm00001d003162	Zm00001d048635
Zm00001d003162	Zm00001d048637
Zm00001d003162	Zm00001d048639
Zm00001d003162	Zm00001d048688
Zm00001d003162	Zm00001d048693
Zm00001d003162	Zm00001d048711
Zm00001d003162	Zm00001d048717
Zm00001d003162	Zm00001d048720
Zm00001d003162	Zm00001d048731
Zm00001d003162	Zm00001d048737
Zm00001d003162	Zm00001d048856
Zm00001d003162	Zm00001d048877
Zm00001d003162	Zm00001d048901
Zm00001d003162	Zm00001d048925
Zm00001d003162	Zm00001d048944
Zm00001d003162	Zm00001d048962
Zm00001d003162	Zm00001d048979
Zm00001d003162	Zm00001d048998
Zm00001d003162	Zm00001d049092
Zm00001d003162	Zm00001d049157
Zm00001d003162	Zm00001d049232
Zm00001d003162	Zm00001d049267
Zm00001d003162	Zm00001d049282
Zm00001d003162	Zm00001d049292
Zm00001d003162	Zm00001d049343
Zm00001d003162	Zm00001d049347
Zm00001d003162	Zm00001d049365
Zm00001d003162	Zm00001d049494
Zm00001d003162	Zm00001d049525
Zm00001d003162	Zm00001d049554
Zm00001d003162	Zm00001d049650
Zm00001d003162	Zm00001d049748
Zm00001d003162	Zm00001d049785
Zm00001d003162	Zm00001d049786
Zm00001d003162	Zm00001d049821
Zm00001d003162	Zm00001d049848
Zm00001d003162	Zm00001d049883
Zm00001d003162	Zm00001d049910
Zm00001d003162	Zm00001d049922
Zm00001d003162	Zm00001d049928
Zm00001d003162	Zm00001d049930
Zm00001d003162	Zm00001d049939
Zm00001d003162	Zm00001d049948
Zm00001d003162	Zm00001d049965
Zm00001d003162	Zm00001d049995
Zm00001d003162	Zm00001d050022
Zm00001d003162	Zm00001d050033
Zm00001d003162	Zm00001d050043
Zm00001d003162	Zm00001d050130
Zm00001d003162	Zm00001d050150
Zm00001d003162	Zm00001d050173
Zm00001d003162	Zm00001d050214
Zm00001d003162	Zm00001d050222
Zm00001d003162	Zm00001d050266
Zm00001d003162	Zm00001d050269
Zm00001d003162	Zm00001d050333
Zm00001d003162	Zm00001d050334
Zm00001d003162	Zm00001d050346
Zm00001d003162	Zm00001d050359
Zm00001d003162	Zm00001d050393
Zm00001d003162	Zm00001d050457
Zm00001d003162	Zm00001d050534
Zm00001d003162	Zm00001d050557
Zm00001d003162	Zm00001d050748
Zm00001d003162	Zm00001d050811
Zm00001d003162	Zm00001d050844
Zm00001d003162	Zm00001d050868
Zm00001d003162	Zm00001d051018
Zm00001d003162	Zm00001d051194
Zm00001d003162	Zm00001d051203
Zm00001d003162	Zm00001d051238
Zm00001d003162	Zm00001d051247
Zm00001d003162	Zm00001d051307
Zm00001d003162	Zm00001d051329
Zm00001d003162	Zm00001d051373
Zm00001d003162	Zm00001d051429
Zm00001d003162	Zm00001d051439
Zm00001d003162	Zm00001d051453
Zm00001d003162	Zm00001d051458
Zm00001d003162	Zm00001d051518
Zm00001d003162	Zm00001d051532
Zm00001d003162	Zm00001d051545
Zm00001d003162	Zm00001d051561
Zm00001d003162	Zm00001d051567
Zm00001d003162	Zm00001d051633
Zm00001d003162	Zm00001d051669
Zm00001d003162	Zm00001d051688
Zm00001d003162	Zm00001d051740
Zm00001d003162	Zm00001d051806
Zm00001d003162	Zm00001d051823
Zm00001d003162	Zm00001d051865
Zm00001d003162	Zm00001d051883
Zm00001d003162	Zm00001d051928
Zm00001d003162	Zm00001d052118
Zm00001d003162	Zm00001d052139
Zm00001d003162	Zm00001d052164
Zm00001d003162	Zm00001d052184
Zm00001d003162	Zm00001d052216
Zm00001d003162	Zm00001d052242
Zm00001d003162	Zm00001d052409
Zm00001d003162	Zm00001d052423
Zm00001d003162	Zm00001d052471
Zm00001d003162	Zm00001d052513
Zm00001d003162	Zm00001d052556
Zm00001d003162	Zm00001d052622
Zm00001d003162	Zm00001d052624
Zm00001d003162	Zm00001d052630
Zm00001d003162	Zm00001d052768
Zm00001d003162	Zm00001d052797
Zm00001d003162	Zm00001d052847
Zm00001d003162	Zm00001d052977
Zm00001d003162	Zm00001d053067
Zm00001d003162	Zm00001d053076
Zm00001d003162	Zm00001d053103
Zm00001d003162	Zm00001d053124
Zm00001d003162	Zm00001d053149
Zm00001d003162	Zm00001d053171
Zm00001d003162	Zm00001d053313
Zm00001d003162	Zm00001d053327
Zm00001d003162	Zm00001d053342
Zm00001d003162	Zm00001d053412
Zm00001d003162	Zm00001d053432
Zm00001d003162	Zm00001d053446
Zm00001d003162	Zm00001d053545
Zm00001d003162	Zm00001d053626
Zm00001d003162	Zm00001d053675
Zm00001d003162	Zm00001d053713
Zm00001d003162	Zm00001d053801
Zm00001d003162	Zm00001d053828
Zm00001d003162	Zm00001d053861
Zm00001d003162	Zm00001d053880
Zm00001d003162	Zm00001d053885
Zm00001d003162	Zm00001d053897
Zm00001d003162	Zm00001d053925
Zm00001d003162	Zm00001d053965
Zm00001d003162	Zm00001d053974
Zm00001d003162	Zm00001d053981
Zm00001d003162	Zm00001d054006
Zm00001d003162	Zm00001d054015
Zm00001d003162	Zm00001d054044
Zm00001d003195	GRMZM5G800096
Zm00001d003195	Zm00001d000060
Zm00001d003195	Zm00001d000070
Zm00001d003195	Zm00001d000164
Zm00001d003195	Zm00001d000184
Zm00001d003195	Zm00001d000229
Zm00001d003195	Zm00001d000316
Zm00001d003195	Zm00001d000396
Zm00001d003195	Zm00001d000430
Zm00001d003195	Zm00001d001820
Zm00001d003195	Zm00001d001859
Zm00001d003195	Zm00001d001905
Zm00001d003195	Zm00001d001995
Zm00001d003195	Zm00001d002135
Zm00001d003195	Zm00001d002181
Zm00001d003195	Zm00001d002241
Zm00001d003195	Zm00001d002258
Zm00001d003195	Zm00001d002341
Zm00001d003195	Zm00001d002351
Zm00001d003195	Zm00001d002362
Zm00001d003195	Zm00001d002416
Zm00001d003195	Zm00001d002456
Zm00001d003195	Zm00001d002501
Zm00001d003195	Zm00001d002503
Zm00001d003195	Zm00001d002550
Zm00001d003195	Zm00001d002565
Zm00001d003195	Zm00001d002591
Zm00001d003195	Zm00001d002742
Zm00001d003195	Zm00001d002789
Zm00001d003195	Zm00001d002822
Zm00001d003195	Zm00001d002826
Zm00001d003195	Zm00001d002842
Zm00001d003195	Zm00001d002848
Zm00001d003195	Zm00001d002871
Zm00001d003195	Zm00001d002880
Zm00001d003195	Zm00001d002951
Zm00001d003195	Zm00001d002992
Zm00001d003195	Zm00001d003268
Zm00001d003195	Zm00001d003271
Zm00001d003195	Zm00001d003277
Zm00001d003195	Zm00001d003357
Zm00001d003195	Zm00001d003438
Zm00001d003195	Zm00001d003513
Zm00001d003195	Zm00001d003530
Zm00001d003195	Zm00001d003572
Zm00001d003195	Zm00001d003616
Zm00001d003195	Zm00001d003658
Zm00001d003195	Zm00001d003676
Zm00001d003195	Zm00001d003712
Zm00001d003195	Zm00001d003719
Zm00001d003195	Zm00001d003756
Zm00001d003195	Zm00001d003767
Zm00001d003195	Zm00001d003839
Zm00001d003195	Zm00001d003928
Zm00001d003195	Zm00001d004095
Zm00001d003195	Zm00001d004102
Zm00001d003195	Zm00001d004196
Zm00001d003195	Zm00001d004203
Zm00001d003195	Zm00001d004279
Zm00001d003195	Zm00001d004310
Zm00001d003195	Zm00001d004437
Zm00001d003195	Zm00001d004440
Zm00001d003195	Zm00001d004480
Zm00001d003195	Zm00001d004620
Zm00001d003195	Zm00001d004651
Zm00001d003195	Zm00001d004672
Zm00001d003195	Zm00001d004821
Zm00001d003195	Zm00001d004903
Zm00001d003195	Zm00001d005051
Zm00001d003195	Zm00001d005080
Zm00001d003195	Zm00001d005094
Zm00001d003195	Zm00001d005174
Zm00001d003195	Zm00001d005193
Zm00001d003195	Zm00001d005325
Zm00001d003195	Zm00001d005344
Zm00001d003195	Zm00001d005346
Zm00001d003195	Zm00001d005347
Zm00001d003195	Zm00001d005391
Zm00001d003195	Zm00001d005578
Zm00001d003195	Zm00001d005630
Zm00001d003195	Zm00001d005733
Zm00001d003195	Zm00001d005848
Zm00001d003195	Zm00001d005895
Zm00001d003195	Zm00001d005925
Zm00001d003195	Zm00001d005935
Zm00001d003195	Zm00001d006002
Zm00001d003195	Zm00001d006069
Zm00001d003195	Zm00001d006133
Zm00001d003195	Zm00001d006153
Zm00001d003195	Zm00001d006193
Zm00001d003195	Zm00001d006198
Zm00001d003195	Zm00001d006447
Zm00001d003195	Zm00001d006467
Zm00001d003195	Zm00001d006511
Zm00001d003195	Zm00001d006520
Zm00001d003195	Zm00001d006521
Zm00001d003195	Zm00001d006539
Zm00001d003195	Zm00001d006610
Zm00001d003195	Zm00001d006663
Zm00001d003195	Zm00001d006670
Zm00001d003195	Zm00001d006684
Zm00001d003195	Zm00001d006737
Zm00001d003195	Zm00001d006790
Zm00001d003195	Zm00001d006795
Zm00001d003195	Zm00001d006823
Zm00001d003195	Zm00001d006882
Zm00001d003195	Zm00001d007272
Zm00001d003195	Zm00001d007288
Zm00001d003195	Zm00001d007387
Zm00001d003195	Zm00001d007403
Zm00001d003195	Zm00001d007597
Zm00001d003195	Zm00001d007687
Zm00001d003195	Zm00001d007716
Zm00001d003195	Zm00001d007750
Zm00001d003195	Zm00001d007783
Zm00001d003195	Zm00001d007836
Zm00001d003195	Zm00001d007956
Zm00001d003195	Zm00001d008214
Zm00001d003195	Zm00001d008222
Zm00001d003195	Zm00001d008226
Zm00001d003195	Zm00001d008281
Zm00001d003195	Zm00001d008379
Zm00001d003195	Zm00001d008394
Zm00001d003195	Zm00001d008408
Zm00001d003195	Zm00001d008458
Zm00001d003195	Zm00001d008499
Zm00001d003195	Zm00001d008600
Zm00001d003195	Zm00001d008764
Zm00001d003195	Zm00001d008816
Zm00001d003195	Zm00001d008977
Zm00001d003195	Zm00001d008984
Zm00001d003195	Zm00001d009005
Zm00001d003195	Zm00001d009022
Zm00001d003195	Zm00001d009152
Zm00001d003195	Zm00001d009189
Zm00001d003195	Zm00001d009243
Zm00001d003195	Zm00001d009330
Zm00001d003195	Zm00001d009359
Zm00001d003195	Zm00001d009372
Zm00001d003195	Zm00001d009439
Zm00001d003195	Zm00001d009562
Zm00001d003195	Zm00001d009589
Zm00001d003195	Zm00001d009599
Zm00001d003195	Zm00001d009613
Zm00001d003195	Zm00001d009645
Zm00001d003195	Zm00001d009775
Zm00001d003195	Zm00001d009903
Zm00001d003195	Zm00001d009967
Zm00001d003195	Zm00001d010054
Zm00001d003195	Zm00001d010230
Zm00001d003195	Zm00001d010231
Zm00001d003195	Zm00001d010395
Zm00001d003195	Zm00001d010410
Zm00001d003195	Zm00001d010523
Zm00001d003195	Zm00001d010634
Zm00001d003195	Zm00001d010693
Zm00001d003195	Zm00001d010744
Zm00001d003195	Zm00001d010791
Zm00001d003195	Zm00001d010871
Zm00001d003195	Zm00001d010903
Zm00001d003195	Zm00001d011003
Zm00001d003195	Zm00001d011174
Zm00001d003195	Zm00001d011256
Zm00001d003195	Zm00001d011331
Zm00001d003195	Zm00001d011401
Zm00001d003195	Zm00001d011461
Zm00001d003195	Zm00001d011510
Zm00001d003195	Zm00001d011512
Zm00001d003195	Zm00001d011519
Zm00001d003195	Zm00001d011548
Zm00001d003195	Zm00001d011569
Zm00001d003195	Zm00001d011636
Zm00001d003195	Zm00001d011644
Zm00001d003195	Zm00001d011720
Zm00001d003195	Zm00001d011758
Zm00001d003195	Zm00001d011799
Zm00001d003195	Zm00001d011831
Zm00001d003195	Zm00001d011845
Zm00001d003195	Zm00001d011890
Zm00001d003195	Zm00001d011913
Zm00001d003195	Zm00001d011932
Zm00001d003195	Zm00001d011993
Zm00001d003195	Zm00001d012036
Zm00001d003195	Zm00001d012049
Zm00001d003195	Zm00001d012083
Zm00001d003195	Zm00001d012121
Zm00001d003195	Zm00001d012131
Zm00001d003195	Zm00001d012170
Zm00001d003195	Zm00001d012243
Zm00001d003195	Zm00001d012313
Zm00001d003195	Zm00001d012394
Zm00001d003195	Zm00001d012428
Zm00001d003195	Zm00001d012510
Zm00001d003195	Zm00001d012537
Zm00001d003195	Zm00001d012559
Zm00001d003195	Zm00001d012564
Zm00001d003195	Zm00001d012644
Zm00001d003195	Zm00001d012686
Zm00001d003195	Zm00001d012689
Zm00001d003195	Zm00001d012707
Zm00001d003195	Zm00001d012736
Zm00001d003195	Zm00001d012868
Zm00001d003195	Zm00001d012982
Zm00001d003195	Zm00001d013033
Zm00001d003195	Zm00001d013141
Zm00001d003195	Zm00001d013146
Zm00001d003195	Zm00001d013212
Zm00001d003195	Zm00001d013230
Zm00001d003195	Zm00001d013254
Zm00001d003195	Zm00001d013399
Zm00001d003195	Zm00001d013406
Zm00001d003195	Zm00001d013456
Zm00001d003195	Zm00001d013506
Zm00001d003195	Zm00001d013593
Zm00001d003195	Zm00001d013635
Zm00001d003195	Zm00001d013721
Zm00001d003195	Zm00001d013755
Zm00001d003195	Zm00001d013781
Zm00001d003195	Zm00001d013810
Zm00001d003195	Zm00001d013814
Zm00001d003195	Zm00001d013885
Zm00001d003195	Zm00001d014062
Zm00001d003195	Zm00001d014102
Zm00001d003195	Zm00001d014116
Zm00001d003195	Zm00001d014193
Zm00001d003195	Zm00001d014272
Zm00001d003195	Zm00001d014292
Zm00001d003195	Zm00001d014360
Zm00001d003195	Zm00001d014446
Zm00001d003195	Zm00001d014456
Zm00001d003195	Zm00001d014518
Zm00001d003195	Zm00001d014559
Zm00001d003195	Zm00001d014600
Zm00001d003195	Zm00001d014606
Zm00001d003195	Zm00001d014701
Zm00001d003195	Zm00001d014863
Zm00001d003195	Zm00001d014958
Zm00001d003195	Zm00001d014990
Zm00001d003195	Zm00001d015126
Zm00001d003195	Zm00001d015182
Zm00001d003195	Zm00001d015215
Zm00001d003195	Zm00001d015268
Zm00001d003195	Zm00001d015385
Zm00001d003195	Zm00001d015399
Zm00001d003195	Zm00001d015401
Zm00001d003195	Zm00001d015421
Zm00001d003195	Zm00001d015468
Zm00001d003195	Zm00001d015579
Zm00001d003195	Zm00001d015599
Zm00001d003195	Zm00001d015612
Zm00001d003195	Zm00001d015743
Zm00001d003195	Zm00001d015772
Zm00001d003195	Zm00001d015799
Zm00001d003195	Zm00001d016041
Zm00001d003195	Zm00001d016075
Zm00001d003195	Zm00001d016105
Zm00001d003195	Zm00001d016408
Zm00001d003195	Zm00001d016475
Zm00001d003195	Zm00001d016535
Zm00001d003195	Zm00001d016550
Zm00001d003195	Zm00001d016698
Zm00001d003195	Zm00001d016731
Zm00001d003195	Zm00001d016818
Zm00001d003195	Zm00001d016874
Zm00001d003195	Zm00001d016933
Zm00001d003195	Zm00001d016982
Zm00001d003195	Zm00001d017147
Zm00001d003195	Zm00001d017281
Zm00001d003195	Zm00001d017298
Zm00001d003195	Zm00001d017397
Zm00001d003195	Zm00001d017424
Zm00001d003195	Zm00001d017438
Zm00001d003195	Zm00001d017470
Zm00001d003195	Zm00001d017472
Zm00001d003195	Zm00001d017501
Zm00001d003195	Zm00001d017505
Zm00001d003195	Zm00001d017531
Zm00001d003195	Zm00001d017557
Zm00001d003195	Zm00001d017597
Zm00001d003195	Zm00001d017621
Zm00001d003195	Zm00001d017766
Zm00001d003195	Zm00001d017767
Zm00001d003195	Zm00001d017787
Zm00001d003195	Zm00001d017900
Zm00001d003195	Zm00001d017923
Zm00001d003195	Zm00001d018037
Zm00001d003195	Zm00001d018069
Zm00001d003195	Zm00001d018131
Zm00001d003195	Zm00001d018145
Zm00001d003195	Zm00001d018179
Zm00001d003195	Zm00001d018200
Zm00001d003195	Zm00001d018220
Zm00001d003195	Zm00001d018242
Zm00001d003195	Zm00001d018274
Zm00001d003195	Zm00001d018318
Zm00001d003195	Zm00001d018332
Zm00001d003195	Zm00001d018348
Zm00001d003195	Zm00001d018412
Zm00001d003195	Zm00001d018464
Zm00001d003195	Zm00001d018470
Zm00001d003195	Zm00001d018498
Zm00001d003195	Zm00001d018528
Zm00001d003195	Zm00001d018623
Zm00001d003195	Zm00001d018639
Zm00001d003195	Zm00001d018652
Zm00001d003195	Zm00001d018779
Zm00001d003195	Zm00001d018796
Zm00001d003195	Zm00001d018901
Zm00001d003195	Zm00001d018936
Zm00001d003195	Zm00001d018943
Zm00001d003195	Zm00001d018959
Zm00001d003195	Zm00001d018983
Zm00001d003195	Zm00001d019052
Zm00001d003195	Zm00001d019057
Zm00001d003195	Zm00001d019069
Zm00001d003195	Zm00001d019117
Zm00001d003195	Zm00001d019124
Zm00001d003195	Zm00001d019184
Zm00001d003195	Zm00001d019217
Zm00001d003195	Zm00001d019223
Zm00001d003195	Zm00001d019260
Zm00001d003195	Zm00001d019343
Zm00001d003195	Zm00001d019348
Zm00001d003195	Zm00001d019398
Zm00001d003195	Zm00001d019413
Zm00001d003195	Zm00001d019595
Zm00001d003195	Zm00001d019613
Zm00001d003195	Zm00001d019629
Zm00001d003195	Zm00001d019631
Zm00001d003195	Zm00001d019936
Zm00001d003195	Zm00001d020002
Zm00001d003195	Zm00001d020025
Zm00001d003195	Zm00001d020052
Zm00001d003195	Zm00001d020208
Zm00001d003195	Zm00001d020409
Zm00001d003195	Zm00001d020589
Zm00001d003195	Zm00001d020603
Zm00001d003195	Zm00001d020645
Zm00001d003195	Zm00001d020686
Zm00001d003195	Zm00001d020711
Zm00001d003195	Zm00001d020717
Zm00001d003195	Zm00001d020738
Zm00001d003195	Zm00001d020901
Zm00001d003195	Zm00001d021039
Zm00001d003195	Zm00001d021094
Zm00001d003195	Zm00001d021224
Zm00001d003195	Zm00001d021295
Zm00001d003195	Zm00001d021351
Zm00001d003195	Zm00001d021360
Zm00001d003195	Zm00001d021498
Zm00001d003195	Zm00001d021525
Zm00001d003195	Zm00001d021620
Zm00001d003195	Zm00001d021653
Zm00001d003195	Zm00001d021762
Zm00001d003195	Zm00001d021763
Zm00001d003195	Zm00001d021784
Zm00001d003195	Zm00001d021841
Zm00001d003195	Zm00001d021899
Zm00001d003195	Zm00001d021979
Zm00001d003195	Zm00001d022022
Zm00001d003195	Zm00001d022107
Zm00001d003195	Zm00001d022108
Zm00001d003195	Zm00001d022161
Zm00001d003195	Zm00001d022200
Zm00001d003195	Zm00001d022239
Zm00001d003195	Zm00001d022272
Zm00001d003195	Zm00001d022302
Zm00001d003195	Zm00001d022395
Zm00001d003195	Zm00001d022403
Zm00001d003195	Zm00001d022420
Zm00001d003195	Zm00001d022423
Zm00001d003195	Zm00001d022450
Zm00001d003195	Zm00001d022479
Zm00001d003195	Zm00001d022516
Zm00001d003195	Zm00001d022600
Zm00001d003195	Zm00001d022622
Zm00001d003195	Zm00001d022630
Zm00001d003195	Zm00001d023269
Zm00001d003195	Zm00001d023277
Zm00001d003195	Zm00001d023278
Zm00001d003195	Zm00001d023282
Zm00001d003195	Zm00001d023305
Zm00001d003195	Zm00001d023314
Zm00001d003195	Zm00001d023317
Zm00001d003195	Zm00001d023318
Zm00001d003195	Zm00001d023431
Zm00001d003195	Zm00001d023437
Zm00001d003195	Zm00001d023603
Zm00001d003195	Zm00001d023635
Zm00001d003195	Zm00001d023654
Zm00001d003195	Zm00001d023655
Zm00001d003195	Zm00001d023677
Zm00001d003195	Zm00001d024507
Zm00001d003195	Zm00001d024519
Zm00001d003195	Zm00001d024546
Zm00001d003195	Zm00001d024572
Zm00001d003195	Zm00001d024574
Zm00001d003195	Zm00001d024637
Zm00001d003195	Zm00001d024693
Zm00001d003195	Zm00001d024762
Zm00001d003195	Zm00001d024835
Zm00001d003195	Zm00001d024854
Zm00001d003195	Zm00001d024916
Zm00001d003195	Zm00001d024937
Zm00001d003195	Zm00001d024980
Zm00001d003195	Zm00001d025130
Zm00001d003195	Zm00001d025303
Zm00001d003195	Zm00001d025323
Zm00001d003195	Zm00001d025380
Zm00001d003195	Zm00001d025400
Zm00001d003195	Zm00001d025509
Zm00001d003195	Zm00001d025574
Zm00001d003195	Zm00001d025617
Zm00001d003195	Zm00001d025737
Zm00001d003195	Zm00001d025747
Zm00001d003195	Zm00001d025770
Zm00001d003195	Zm00001d025773
Zm00001d003195	Zm00001d025827
Zm00001d003195	Zm00001d025848
Zm00001d003195	Zm00001d025875
Zm00001d003195	Zm00001d025916
Zm00001d003195	Zm00001d025923
Zm00001d003195	Zm00001d025948
Zm00001d003195	Zm00001d025964
Zm00001d003195	Zm00001d026139
Zm00001d003195	Zm00001d026140
Zm00001d003195	Zm00001d026156
Zm00001d003195	Zm00001d026205
Zm00001d003195	Zm00001d026211
Zm00001d003195	Zm00001d026261
Zm00001d003195	Zm00001d026302
Zm00001d003195	Zm00001d026350
Zm00001d003195	Zm00001d026382
Zm00001d003195	Zm00001d026383
Zm00001d003195	Zm00001d026573
Zm00001d003195	Zm00001d026632
Zm00001d003195	Zm00001d026645
Zm00001d003195	Zm00001d026652
Zm00001d003195	Zm00001d026690
Zm00001d003195	Zm00001d027322
Zm00001d003195	Zm00001d027455
Zm00001d003195	Zm00001d027487
Zm00001d003195	Zm00001d027502
Zm00001d003195	Zm00001d027510
Zm00001d003195	Zm00001d027695
Zm00001d003195	Zm00001d027723
Zm00001d003195	Zm00001d027734
Zm00001d003195	Zm00001d027756
Zm00001d003195	Zm00001d027834
Zm00001d003195	Zm00001d027841
Zm00001d003195	Zm00001d027881
Zm00001d003195	Zm00001d027921
Zm00001d003195	Zm00001d028054
Zm00001d003195	Zm00001d028151
Zm00001d003195	Zm00001d028152
Zm00001d003195	Zm00001d028186
Zm00001d003195	Zm00001d028272
Zm00001d003195	Zm00001d028428
Zm00001d003195	Zm00001d028436
Zm00001d003195	Zm00001d028471
Zm00001d003195	Zm00001d028539
Zm00001d003195	Zm00001d028562
Zm00001d003195	Zm00001d028776
Zm00001d003195	Zm00001d028806
Zm00001d003195	Zm00001d028953
Zm00001d003195	Zm00001d029039
Zm00001d003195	Zm00001d029105
Zm00001d003195	Zm00001d029149
Zm00001d003195	Zm00001d029151
Zm00001d003195	Zm00001d029314
Zm00001d003195	Zm00001d029372
Zm00001d003195	Zm00001d029443
Zm00001d003195	Zm00001d029444
Zm00001d003195	Zm00001d029524
Zm00001d003195	Zm00001d029571
Zm00001d003195	Zm00001d029572
Zm00001d003195	Zm00001d029608
Zm00001d003195	Zm00001d029674
Zm00001d003195	Zm00001d029716
Zm00001d003195	Zm00001d029875
Zm00001d003195	Zm00001d029897
Zm00001d003195	Zm00001d029898
Zm00001d003195	Zm00001d030103
Zm00001d003195	Zm00001d030109
Zm00001d003195	Zm00001d030191
Zm00001d003195	Zm00001d030479
Zm00001d003195	Zm00001d030500
Zm00001d003195	Zm00001d030526
Zm00001d003195	Zm00001d030623
Zm00001d003195	Zm00001d030892
Zm00001d003195	Zm00001d031049
Zm00001d003195	Zm00001d031186
Zm00001d003195	Zm00001d031192
Zm00001d003195	Zm00001d031259
Zm00001d003195	Zm00001d031264
Zm00001d003195	Zm00001d031366
Zm00001d003195	Zm00001d031372
Zm00001d003195	Zm00001d031381
Zm00001d003195	Zm00001d031412
Zm00001d003195	Zm00001d031423
Zm00001d003195	Zm00001d031517
Zm00001d003195	Zm00001d031549
Zm00001d003195	Zm00001d031559
Zm00001d003195	Zm00001d031617
Zm00001d003195	Zm00001d031625
Zm00001d003195	Zm00001d031634
Zm00001d003195	Zm00001d031726
Zm00001d003195	Zm00001d031741
Zm00001d003195	Zm00001d031850
Zm00001d003195	Zm00001d032016
Zm00001d003195	Zm00001d032027
Zm00001d003195	Zm00001d032152
Zm00001d003195	Zm00001d032230
Zm00001d003195	Zm00001d032253
Zm00001d003195	Zm00001d032306
Zm00001d003195	Zm00001d032318
Zm00001d003195	Zm00001d032333
Zm00001d003195	Zm00001d032353
Zm00001d003195	Zm00001d032358
Zm00001d003195	Zm00001d032380
Zm00001d003195	Zm00001d032385
Zm00001d003195	Zm00001d032695
Zm00001d003195	Zm00001d032725
Zm00001d003195	Zm00001d032828
Zm00001d003195	Zm00001d032919
Zm00001d003195	Zm00001d032925
Zm00001d003195	Zm00001d033018
Zm00001d003195	Zm00001d033040
Zm00001d003195	Zm00001d033066
Zm00001d003195	Zm00001d033267
Zm00001d003195	Zm00001d033273
Zm00001d003195	Zm00001d033275
Zm00001d003195	Zm00001d033297
Zm00001d003195	Zm00001d033300
Zm00001d003195	Zm00001d033378
Zm00001d003195	Zm00001d033483
Zm00001d003195	Zm00001d033496
Zm00001d003195	Zm00001d033523
Zm00001d003195	Zm00001d033551
Zm00001d003195	Zm00001d033594
Zm00001d003195	Zm00001d033645
Zm00001d003195	Zm00001d033666
Zm00001d003195	Zm00001d033690
Zm00001d003195	Zm00001d033708
Zm00001d003195	Zm00001d033717
Zm00001d003195	Zm00001d033787
Zm00001d003195	Zm00001d033855
Zm00001d003195	Zm00001d033874
Zm00001d003195	Zm00001d033898
Zm00001d003195	Zm00001d033985
Zm00001d003195	Zm00001d034192
Zm00001d003195	Zm00001d034217
Zm00001d003195	Zm00001d034249
Zm00001d003195	Zm00001d034283
Zm00001d003195	Zm00001d034305
Zm00001d003195	Zm00001d034357
Zm00001d003195	Zm00001d034359
Zm00001d003195	Zm00001d034419
Zm00001d003195	Zm00001d034527
Zm00001d003195	Zm00001d034543
Zm00001d003195	Zm00001d034665
Zm00001d003195	Zm00001d034692
Zm00001d003195	Zm00001d034705
Zm00001d003195	Zm00001d034714
Zm00001d003195	Zm00001d034739
Zm00001d003195	Zm00001d034763
Zm00001d003195	Zm00001d034764
Zm00001d003195	Zm00001d034779
Zm00001d003195	Zm00001d034834
Zm00001d003195	Zm00001d034857
Zm00001d003195	Zm00001d034900
Zm00001d003195	Zm00001d034962
Zm00001d003195	Zm00001d034978
Zm00001d003195	Zm00001d035013
Zm00001d003195	Zm00001d035034
Zm00001d003195	Zm00001d035246
Zm00001d003195	Zm00001d035309
Zm00001d003195	Zm00001d035317
Zm00001d003195	Zm00001d035323
Zm00001d003195	Zm00001d035363
Zm00001d003195	Zm00001d035377
Zm00001d003195	Zm00001d035501
Zm00001d003195	Zm00001d035512
Zm00001d003195	Zm00001d035761
Zm00001d003195	Zm00001d035767
Zm00001d003195	Zm00001d035774
Zm00001d003195	Zm00001d035878
Zm00001d003195	Zm00001d035916
Zm00001d003195	Zm00001d035949
Zm00001d003195	Zm00001d036136
Zm00001d003195	Zm00001d036139
Zm00001d003195	Zm00001d036224
Zm00001d003195	Zm00001d036261
Zm00001d003195	Zm00001d036262
Zm00001d003195	Zm00001d036348
Zm00001d003195	Zm00001d036475
Zm00001d003195	Zm00001d036481
Zm00001d003195	Zm00001d036489
Zm00001d003195	Zm00001d036535
Zm00001d003195	Zm00001d036630
Zm00001d003195	Zm00001d036638
Zm00001d003195	Zm00001d036676
Zm00001d003195	Zm00001d036750
Zm00001d003195	Zm00001d037067
Zm00001d003195	Zm00001d037079
Zm00001d003195	Zm00001d037109
Zm00001d003195	Zm00001d037141
Zm00001d003195	Zm00001d037210
Zm00001d003195	Zm00001d037228
Zm00001d003195	Zm00001d037273
Zm00001d003195	Zm00001d037385
Zm00001d003195	Zm00001d037396
Zm00001d003195	Zm00001d037397
Zm00001d003195	Zm00001d037398
Zm00001d003195	Zm00001d037473
Zm00001d003195	Zm00001d037658
Zm00001d003195	Zm00001d037681
Zm00001d003195	Zm00001d037834
Zm00001d003195	Zm00001d038003
Zm00001d003195	Zm00001d038143
Zm00001d003195	Zm00001d038146
Zm00001d003195	Zm00001d038170
Zm00001d003195	Zm00001d038199
Zm00001d003195	Zm00001d038226
Zm00001d003195	Zm00001d038252
Zm00001d003195	Zm00001d038280
Zm00001d003195	Zm00001d038312
Zm00001d003195	Zm00001d038384
Zm00001d003195	Zm00001d038408
Zm00001d003195	Zm00001d038465
Zm00001d003195	Zm00001d038484
Zm00001d003195	Zm00001d038485
Zm00001d003195	Zm00001d038608
Zm00001d003195	Zm00001d038651
Zm00001d003195	Zm00001d038690
Zm00001d003195	Zm00001d038751
Zm00001d003195	Zm00001d038764
Zm00001d003195	Zm00001d038809
Zm00001d003195	Zm00001d038894
Zm00001d003195	Zm00001d038972
Zm00001d003195	Zm00001d039040
Zm00001d003195	Zm00001d039118
Zm00001d003195	Zm00001d039194
Zm00001d003195	Zm00001d039197
Zm00001d003195	Zm00001d039265
Zm00001d003195	Zm00001d039270
Zm00001d003195	Zm00001d039276
Zm00001d003195	Zm00001d039514
Zm00001d003195	Zm00001d039647
Zm00001d003195	Zm00001d039667
Zm00001d003195	Zm00001d039674
Zm00001d003195	Zm00001d039715
Zm00001d003195	Zm00001d039719
Zm00001d003195	Zm00001d039833
Zm00001d003195	Zm00001d039887
Zm00001d003195	Zm00001d039987
Zm00001d003195	Zm00001d040002
Zm00001d003195	Zm00001d040034
Zm00001d003195	Zm00001d040100
Zm00001d003195	Zm00001d040154
Zm00001d003195	Zm00001d040171
Zm00001d003195	Zm00001d040221
Zm00001d003195	Zm00001d040281
Zm00001d003195	Zm00001d040422
Zm00001d003195	Zm00001d040450
Zm00001d003195	Zm00001d040544
Zm00001d003195	Zm00001d040567
Zm00001d003195	Zm00001d040637
Zm00001d003195	Zm00001d040638
Zm00001d003195	Zm00001d040659
Zm00001d003195	Zm00001d040720
Zm00001d003195	Zm00001d040842
Zm00001d003195	Zm00001d041049
Zm00001d003195	Zm00001d041232
Zm00001d003195	Zm00001d041374
Zm00001d003195	Zm00001d041525
Zm00001d003195	Zm00001d041595
Zm00001d003195	Zm00001d041635
Zm00001d003195	Zm00001d041678
Zm00001d003195	Zm00001d041748
Zm00001d003195	Zm00001d041763
Zm00001d003195	Zm00001d041804
Zm00001d003195	Zm00001d042026
Zm00001d003195	Zm00001d042049
Zm00001d003195	Zm00001d042274
Zm00001d003195	Zm00001d042289
Zm00001d003195	Zm00001d042437
Zm00001d003195	Zm00001d042454
Zm00001d003195	Zm00001d042481
Zm00001d003195	Zm00001d042526
Zm00001d003195	Zm00001d042637
Zm00001d003195	Zm00001d042661
Zm00001d003195	Zm00001d042697
Zm00001d003195	Zm00001d042727
Zm00001d003195	Zm00001d042799
Zm00001d003195	Zm00001d042813
Zm00001d003195	Zm00001d042830
Zm00001d003195	Zm00001d042840
Zm00001d003195	Zm00001d042863
Zm00001d003195	Zm00001d042880
Zm00001d003195	Zm00001d042907
Zm00001d003195	Zm00001d043095
Zm00001d003195	Zm00001d043107
Zm00001d003195	Zm00001d043117
Zm00001d003195	Zm00001d043125
Zm00001d003195	Zm00001d043168
Zm00001d003195	Zm00001d043207
Zm00001d003195	Zm00001d043296
Zm00001d003195	Zm00001d043299
Zm00001d003195	Zm00001d043374
Zm00001d003195	Zm00001d043401
Zm00001d003195	Zm00001d043432
Zm00001d003195	Zm00001d043547
Zm00001d003195	Zm00001d043614
Zm00001d003195	Zm00001d043621
Zm00001d003195	Zm00001d043721
Zm00001d003195	Zm00001d043735
Zm00001d003195	Zm00001d043766
Zm00001d003195	Zm00001d043870
Zm00001d003195	Zm00001d043944
Zm00001d003195	Zm00001d043954
Zm00001d003195	Zm00001d043968
Zm00001d003195	Zm00001d043998
Zm00001d003195	Zm00001d044018
Zm00001d003195	Zm00001d044048
Zm00001d003195	Zm00001d044089
Zm00001d003195	Zm00001d044117
Zm00001d003195	Zm00001d044138
Zm00001d003195	Zm00001d044144
Zm00001d003195	Zm00001d044194
Zm00001d003195	Zm00001d044235
Zm00001d003195	Zm00001d044289
Zm00001d003195	Zm00001d044327
Zm00001d003195	Zm00001d044350
Zm00001d003195	Zm00001d044395
Zm00001d003195	Zm00001d044409
Zm00001d003195	Zm00001d044465
Zm00001d003195	Zm00001d044533
Zm00001d003195	Zm00001d044546
Zm00001d003195	Zm00001d044606
Zm00001d003195	Zm00001d044686
Zm00001d003195	Zm00001d044723
Zm00001d003195	Zm00001d044765
Zm00001d003195	Zm00001d044785
Zm00001d003195	Zm00001d044813
Zm00001d003195	Zm00001d044925
Zm00001d003195	Zm00001d044970
Zm00001d003195	Zm00001d044994
Zm00001d003195	Zm00001d045154
Zm00001d003195	Zm00001d045188
Zm00001d003195	Zm00001d045190
Zm00001d003195	Zm00001d045274
Zm00001d003195	Zm00001d045298
Zm00001d003195	Zm00001d045393
Zm00001d003195	Zm00001d045491
Zm00001d003195	Zm00001d045567
Zm00001d003195	Zm00001d045575
Zm00001d003195	Zm00001d045589
Zm00001d003195	Zm00001d045905
Zm00001d003195	Zm00001d045938
Zm00001d003195	Zm00001d045975
Zm00001d003195	Zm00001d046020
Zm00001d003195	Zm00001d046112
Zm00001d003195	Zm00001d046142
Zm00001d003195	Zm00001d046170
Zm00001d003195	Zm00001d046207
Zm00001d003195	Zm00001d046334
Zm00001d003195	Zm00001d046354
Zm00001d003195	Zm00001d046378
Zm00001d003195	Zm00001d046385
Zm00001d003195	Zm00001d046404
Zm00001d003195	Zm00001d046440
Zm00001d003195	Zm00001d046595
Zm00001d003195	Zm00001d046802
Zm00001d003195	Zm00001d046923
Zm00001d003195	Zm00001d047063
Zm00001d003195	Zm00001d047275
Zm00001d003195	Zm00001d047358
Zm00001d003195	Zm00001d047463
Zm00001d003195	Zm00001d047522
Zm00001d003195	Zm00001d047527
Zm00001d003195	Zm00001d047528
Zm00001d003195	Zm00001d047582
Zm00001d003195	Zm00001d047728
Zm00001d003195	Zm00001d047749
Zm00001d003195	Zm00001d047761
Zm00001d003195	Zm00001d047802
Zm00001d003195	Zm00001d047849
Zm00001d003195	Zm00001d048006
Zm00001d003195	Zm00001d048075
Zm00001d003195	Zm00001d048175
Zm00001d003195	Zm00001d048203
Zm00001d003195	Zm00001d048272
Zm00001d003195	Zm00001d048562
Zm00001d003195	Zm00001d048623
Zm00001d003195	Zm00001d048637
Zm00001d003195	Zm00001d048639
Zm00001d003195	Zm00001d048877
Zm00001d003195	Zm00001d048925
Zm00001d003195	Zm00001d048998
Zm00001d003195	Zm00001d049080
Zm00001d003195	Zm00001d049111
Zm00001d003195	Zm00001d049157
Zm00001d003195	Zm00001d049171
Zm00001d003195	Zm00001d049360
Zm00001d003195	Zm00001d049490
Zm00001d003195	Zm00001d049543
Zm00001d003195	Zm00001d049554
Zm00001d003195	Zm00001d049625
Zm00001d003195	Zm00001d049727
Zm00001d003195	Zm00001d049748
Zm00001d003195	Zm00001d049921
Zm00001d003195	Zm00001d049930
Zm00001d003195	Zm00001d049939
Zm00001d003195	Zm00001d049948
Zm00001d003195	Zm00001d050043
Zm00001d003195	Zm00001d050214
Zm00001d003195	Zm00001d050269
Zm00001d003195	Zm00001d050334
Zm00001d003195	Zm00001d050393
Zm00001d003195	Zm00001d050403
Zm00001d003195	Zm00001d050457
Zm00001d003195	Zm00001d050748
Zm00001d003195	Zm00001d050868
Zm00001d003195	Zm00001d051018
Zm00001d003195	Zm00001d051252
Zm00001d003195	Zm00001d051272
Zm00001d003195	Zm00001d051307
Zm00001d003195	Zm00001d051373
Zm00001d003195	Zm00001d051429
Zm00001d003195	Zm00001d051439
Zm00001d003195	Zm00001d051472
Zm00001d003195	Zm00001d051534
Zm00001d003195	Zm00001d051545
Zm00001d003195	Zm00001d051556
Zm00001d003195	Zm00001d051567
Zm00001d003195	Zm00001d051634
Zm00001d003195	Zm00001d051883
Zm00001d003195	Zm00001d051915
Zm00001d003195	Zm00001d051956
Zm00001d003195	Zm00001d052118
Zm00001d003195	Zm00001d052164
Zm00001d003195	Zm00001d052215
Zm00001d003195	Zm00001d052343
Zm00001d003195	Zm00001d052401
Zm00001d003195	Zm00001d052525
Zm00001d003195	Zm00001d052551
Zm00001d003195	Zm00001d052768
Zm00001d003195	Zm00001d052776
Zm00001d003195	Zm00001d053066
Zm00001d003195	Zm00001d053076
Zm00001d003195	Zm00001d053102
Zm00001d003195	Zm00001d053119
Zm00001d003195	Zm00001d053149
Zm00001d003195	Zm00001d053327
Zm00001d003195	Zm00001d053378
Zm00001d003195	Zm00001d053406
Zm00001d003195	Zm00001d053432
Zm00001d003195	Zm00001d053569
Zm00001d003195	Zm00001d053675
Zm00001d003195	Zm00001d053715
Zm00001d003195	Zm00001d053722
Zm00001d003195	Zm00001d053874
Zm00001d003195	Zm00001d053897
Zm00001d003195	Zm00001d053967
Zm00001d003195	Zm00001d054087
Zm00001d003616	GRMZM5G800096
Zm00001d003616	GRMZM5G834666
Zm00001d003616	Zm00001d000062
Zm00001d003616	Zm00001d000070
Zm00001d003616	Zm00001d000176
Zm00001d003616	Zm00001d000197
Zm00001d003616	Zm00001d000407
Zm00001d003616	Zm00001d001784
Zm00001d003616	Zm00001d001820
Zm00001d003616	Zm00001d001826
Zm00001d003616	Zm00001d001860
Zm00001d003616	Zm00001d001909
Zm00001d003616	Zm00001d002131
Zm00001d003616	Zm00001d002241
Zm00001d003616	Zm00001d002341
Zm00001d003616	Zm00001d002416
Zm00001d003616	Zm00001d002423
Zm00001d003616	Zm00001d002439
Zm00001d003616	Zm00001d002499
Zm00001d003616	Zm00001d002501
Zm00001d003616	Zm00001d002503
Zm00001d003616	Zm00001d002589
Zm00001d003616	Zm00001d003044
Zm00001d003616	Zm00001d003195
Zm00001d003616	Zm00001d003306
Zm00001d003616	Zm00001d003430
Zm00001d003616	Zm00001d003572
Zm00001d003616	Zm00001d003584
Zm00001d003616	Zm00001d003616
Zm00001d003616	Zm00001d003712
Zm00001d003616	Zm00001d003719
Zm00001d003616	Zm00001d003778
Zm00001d003616	Zm00001d003797
Zm00001d003616	Zm00001d003839
Zm00001d003616	Zm00001d003866
Zm00001d003616	Zm00001d003867
Zm00001d003616	Zm00001d003981
Zm00001d003616	Zm00001d004021
Zm00001d003616	Zm00001d004310
Zm00001d003616	Zm00001d004440
Zm00001d003616	Zm00001d004616
Zm00001d003616	Zm00001d004633
Zm00001d003616	Zm00001d004917
Zm00001d003616	Zm00001d005052
Zm00001d003616	Zm00001d005256
Zm00001d003616	Zm00001d005329
Zm00001d003616	Zm00001d005457
Zm00001d003616	Zm00001d005539
Zm00001d003616	Zm00001d005757
Zm00001d003616	Zm00001d005814
Zm00001d003616	Zm00001d005848
Zm00001d003616	Zm00001d006126
Zm00001d003616	Zm00001d006161
Zm00001d003616	Zm00001d006198
Zm00001d003616	Zm00001d006446
Zm00001d003616	Zm00001d006447
Zm00001d003616	Zm00001d006520
Zm00001d003616	Zm00001d006521
Zm00001d003616	Zm00001d006596
Zm00001d003616	Zm00001d006663
Zm00001d003616	Zm00001d006738
Zm00001d003616	Zm00001d006823
Zm00001d003616	Zm00001d006833
Zm00001d003616	Zm00001d006834
Zm00001d003616	Zm00001d007034
Zm00001d003616	Zm00001d007208
Zm00001d003616	Zm00001d007272
Zm00001d003616	Zm00001d007485
Zm00001d003616	Zm00001d007517
Zm00001d003616	Zm00001d007687
Zm00001d003616	Zm00001d007836
Zm00001d003616	Zm00001d007954
Zm00001d003616	Zm00001d008219
Zm00001d003616	Zm00001d008458
Zm00001d003616	Zm00001d008820
Zm00001d003616	Zm00001d009028
Zm00001d003616	Zm00001d009189
Zm00001d003616	Zm00001d009243
Zm00001d003616	Zm00001d009354
Zm00001d003616	Zm00001d009372
Zm00001d003616	Zm00001d009407
Zm00001d003616	Zm00001d009482
Zm00001d003616	Zm00001d009582
Zm00001d003616	Zm00001d009599
Zm00001d003616	Zm00001d009605
Zm00001d003616	Zm00001d009622
Zm00001d003616	Zm00001d009775
Zm00001d003616	Zm00001d009800
Zm00001d003616	Zm00001d009918
Zm00001d003616	Zm00001d009929
Zm00001d003616	Zm00001d009983
Zm00001d003616	Zm00001d010128
Zm00001d003616	Zm00001d010239
Zm00001d003616	Zm00001d010290
Zm00001d003616	Zm00001d010373
Zm00001d003616	Zm00001d010426
Zm00001d003616	Zm00001d010529
Zm00001d003616	Zm00001d010536
Zm00001d003616	Zm00001d010585
Zm00001d003616	Zm00001d010634
Zm00001d003616	Zm00001d010644
Zm00001d003616	Zm00001d010650
Zm00001d003616	Zm00001d010690
Zm00001d003616	Zm00001d010723
Zm00001d003616	Zm00001d010730
Zm00001d003616	Zm00001d010744
Zm00001d003616	Zm00001d010903
Zm00001d003616	Zm00001d010967
Zm00001d003616	Zm00001d011162
Zm00001d003616	Zm00001d011331
Zm00001d003616	Zm00001d011424
Zm00001d003616	Zm00001d011461
Zm00001d003616	Zm00001d011513
Zm00001d003616	Zm00001d011579
Zm00001d003616	Zm00001d011585
Zm00001d003616	Zm00001d011642
Zm00001d003616	Zm00001d011644
Zm00001d003616	Zm00001d011742
Zm00001d003616	Zm00001d011746
Zm00001d003616	Zm00001d011780
Zm00001d003616	Zm00001d011805
Zm00001d003616	Zm00001d011813
Zm00001d003616	Zm00001d011913
Zm00001d003616	Zm00001d011929
Zm00001d003616	Zm00001d012049
Zm00001d003616	Zm00001d012083
Zm00001d003616	Zm00001d012121
Zm00001d003616	Zm00001d012168
Zm00001d003616	Zm00001d012170
Zm00001d003616	Zm00001d012273
Zm00001d003616	Zm00001d012362
Zm00001d003616	Zm00001d012465
Zm00001d003616	Zm00001d012510
Zm00001d003616	Zm00001d012559
Zm00001d003616	Zm00001d012689
Zm00001d003616	Zm00001d012810
Zm00001d003616	Zm00001d012812
Zm00001d003616	Zm00001d012830
Zm00001d003616	Zm00001d012847
Zm00001d003616	Zm00001d012862
Zm00001d003616	Zm00001d012982
Zm00001d003616	Zm00001d013013
Zm00001d003616	Zm00001d013135
Zm00001d003616	Zm00001d013141
Zm00001d003616	Zm00001d013184
Zm00001d003616	Zm00001d013364
Zm00001d003616	Zm00001d013443
Zm00001d003616	Zm00001d013632
Zm00001d003616	Zm00001d013635
Zm00001d003616	Zm00001d013656
Zm00001d003616	Zm00001d013799
Zm00001d003616	Zm00001d013814
Zm00001d003616	Zm00001d013869
Zm00001d003616	Zm00001d013982
Zm00001d003616	Zm00001d014062
Zm00001d003616	Zm00001d014102
Zm00001d003616	Zm00001d014193
Zm00001d003616	Zm00001d014292
Zm00001d003616	Zm00001d014297
Zm00001d003616	Zm00001d014349
Zm00001d003616	Zm00001d014559
Zm00001d003616	Zm00001d014600
Zm00001d003616	Zm00001d014919
Zm00001d003616	Zm00001d014990
Zm00001d003616	Zm00001d015138
Zm00001d003616	Zm00001d015217
Zm00001d003616	Zm00001d015419
Zm00001d003616	Zm00001d015579
Zm00001d003616	Zm00001d015599
Zm00001d003616	Zm00001d015613
Zm00001d003616	Zm00001d015772
Zm00001d003616	Zm00001d015976
Zm00001d003616	Zm00001d015999
Zm00001d003616	Zm00001d016006
Zm00001d003616	Zm00001d016008
Zm00001d003616	Zm00001d016105
Zm00001d003616	Zm00001d016220
Zm00001d003616	Zm00001d016308
Zm00001d003616	Zm00001d016535
Zm00001d003616	Zm00001d016542
Zm00001d003616	Zm00001d016690
Zm00001d003616	Zm00001d016793
Zm00001d003616	Zm00001d016826
Zm00001d003616	Zm00001d016850
Zm00001d003616	Zm00001d016898
Zm00001d003616	Zm00001d016933
Zm00001d003616	Zm00001d017069
Zm00001d003616	Zm00001d017135
Zm00001d003616	Zm00001d017264
Zm00001d003616	Zm00001d017379
Zm00001d003616	Zm00001d017390
Zm00001d003616	Zm00001d017403
Zm00001d003616	Zm00001d017424
Zm00001d003616	Zm00001d017597
Zm00001d003616	Zm00001d017622
Zm00001d003616	Zm00001d017711
Zm00001d003616	Zm00001d017939
Zm00001d003616	Zm00001d017994
Zm00001d003616	Zm00001d018069
Zm00001d003616	Zm00001d018125
Zm00001d003616	Zm00001d018162
Zm00001d003616	Zm00001d018207
Zm00001d003616	Zm00001d018256
Zm00001d003616	Zm00001d018318
Zm00001d003616	Zm00001d018334
Zm00001d003616	Zm00001d018362
Zm00001d003616	Zm00001d018386
Zm00001d003616	Zm00001d018529
Zm00001d003616	Zm00001d018586
Zm00001d003616	Zm00001d018598
Zm00001d003616	Zm00001d018693
Zm00001d003616	Zm00001d018810
Zm00001d003616	Zm00001d018821
Zm00001d003616	Zm00001d018936
Zm00001d003616	Zm00001d018940
Zm00001d003616	Zm00001d019217
Zm00001d003616	Zm00001d019218
Zm00001d003616	Zm00001d019348
Zm00001d003616	Zm00001d019397
Zm00001d003616	Zm00001d019398
Zm00001d003616	Zm00001d019413
Zm00001d003616	Zm00001d019415
Zm00001d003616	Zm00001d019501
Zm00001d003616	Zm00001d019587
Zm00001d003616	Zm00001d019595
Zm00001d003616	Zm00001d019613
Zm00001d003616	Zm00001d019672
Zm00001d003616	Zm00001d019759
Zm00001d003616	Zm00001d020002
Zm00001d003616	Zm00001d020043
Zm00001d003616	Zm00001d020087
Zm00001d003616	Zm00001d020208
Zm00001d003616	Zm00001d020220
Zm00001d003616	Zm00001d020236
Zm00001d003616	Zm00001d020264
Zm00001d003616	Zm00001d020357
Zm00001d003616	Zm00001d020431
Zm00001d003616	Zm00001d020493
Zm00001d003616	Zm00001d020603
Zm00001d003616	Zm00001d020610
Zm00001d003616	Zm00001d020732
Zm00001d003616	Zm00001d020738
Zm00001d003616	Zm00001d020740
Zm00001d003616	Zm00001d020793
Zm00001d003616	Zm00001d020898
Zm00001d003616	Zm00001d020971
Zm00001d003616	Zm00001d021297
Zm00001d003616	Zm00001d021340
Zm00001d003616	Zm00001d021396
Zm00001d003616	Zm00001d021416
Zm00001d003616	Zm00001d021450
Zm00001d003616	Zm00001d021465
Zm00001d003616	Zm00001d021596
Zm00001d003616	Zm00001d021653
Zm00001d003616	Zm00001d021763
Zm00001d003616	Zm00001d021764
Zm00001d003616	Zm00001d021825
Zm00001d003616	Zm00001d021899
Zm00001d003616	Zm00001d021962
Zm00001d003616	Zm00001d021979
Zm00001d003616	Zm00001d022022
Zm00001d003616	Zm00001d022101
Zm00001d003616	Zm00001d022229
Zm00001d003616	Zm00001d022254
Zm00001d003616	Zm00001d022274
Zm00001d003616	Zm00001d022387
Zm00001d003616	Zm00001d022423
Zm00001d003616	Zm00001d022450
Zm00001d003616	Zm00001d022477
Zm00001d003616	Zm00001d022479
Zm00001d003616	Zm00001d022516
Zm00001d003616	Zm00001d022557
Zm00001d003616	Zm00001d022630
Zm00001d003616	Zm00001d023240
Zm00001d003616	Zm00001d023282
Zm00001d003616	Zm00001d023379
Zm00001d003616	Zm00001d023504
Zm00001d003616	Zm00001d023655
Zm00001d003616	Zm00001d023677
Zm00001d003616	Zm00001d023682
Zm00001d003616	Zm00001d023759
Zm00001d003616	Zm00001d023781
Zm00001d003616	Zm00001d023830
Zm00001d003616	Zm00001d023888
Zm00001d003616	Zm00001d024034
Zm00001d003616	Zm00001d024148
Zm00001d003616	Zm00001d024212
Zm00001d003616	Zm00001d024222
Zm00001d003616	Zm00001d024572
Zm00001d003616	Zm00001d024574
Zm00001d003616	Zm00001d024635
Zm00001d003616	Zm00001d024669
Zm00001d003616	Zm00001d024679
Zm00001d003616	Zm00001d024687
Zm00001d003616	Zm00001d024830
Zm00001d003616	Zm00001d024916
Zm00001d003616	Zm00001d024937
Zm00001d003616	Zm00001d024965
Zm00001d003616	Zm00001d025080
Zm00001d003616	Zm00001d025117
Zm00001d003616	Zm00001d025124
Zm00001d003616	Zm00001d025326
Zm00001d003616	Zm00001d025538
Zm00001d003616	Zm00001d025644
Zm00001d003616	Zm00001d025717
Zm00001d003616	Zm00001d025747
Zm00001d003616	Zm00001d025749
Zm00001d003616	Zm00001d025827
Zm00001d003616	Zm00001d025875
Zm00001d003616	Zm00001d025916
Zm00001d003616	Zm00001d025964
Zm00001d003616	Zm00001d026079
Zm00001d003616	Zm00001d026200
Zm00001d003616	Zm00001d026261
Zm00001d003616	Zm00001d026285
Zm00001d003616	Zm00001d026603
Zm00001d003616	Zm00001d026632
Zm00001d003616	Zm00001d026634
Zm00001d003616	Zm00001d026635
Zm00001d003616	Zm00001d026690
Zm00001d003616	Zm00001d027291
Zm00001d003616	Zm00001d027455
Zm00001d003616	Zm00001d027502
Zm00001d003616	Zm00001d027581
Zm00001d003616	Zm00001d027601
Zm00001d003616	Zm00001d027729
Zm00001d003616	Zm00001d027755
Zm00001d003616	Zm00001d027842
Zm00001d003616	Zm00001d027921
Zm00001d003616	Zm00001d027936
Zm00001d003616	Zm00001d028013
Zm00001d003616	Zm00001d028151
Zm00001d003616	Zm00001d028186
Zm00001d003616	Zm00001d028275
Zm00001d003616	Zm00001d028331
Zm00001d003616	Zm00001d028357
Zm00001d003616	Zm00001d028397
Zm00001d003616	Zm00001d028613
Zm00001d003616	Zm00001d028670
Zm00001d003616	Zm00001d028776
Zm00001d003616	Zm00001d028894
Zm00001d003616	Zm00001d028905
Zm00001d003616	Zm00001d028949
Zm00001d003616	Zm00001d028984
Zm00001d003616	Zm00001d029049
Zm00001d003616	Zm00001d029149
Zm00001d003616	Zm00001d029151
Zm00001d003616	Zm00001d029164
Zm00001d003616	Zm00001d029242
Zm00001d003616	Zm00001d029286
Zm00001d003616	Zm00001d029289
Zm00001d003616	Zm00001d029372
Zm00001d003616	Zm00001d029482
Zm00001d003616	Zm00001d029498
Zm00001d003616	Zm00001d029716
Zm00001d003616	Zm00001d029720
Zm00001d003616	Zm00001d029722
Zm00001d003616	Zm00001d029772
Zm00001d003616	Zm00001d029785
Zm00001d003616	Zm00001d029865
Zm00001d003616	Zm00001d029875
Zm00001d003616	Zm00001d029897
Zm00001d003616	Zm00001d029965
Zm00001d003616	Zm00001d030379
Zm00001d003616	Zm00001d030766
Zm00001d003616	Zm00001d031186
Zm00001d003616	Zm00001d031253
Zm00001d003616	Zm00001d031267
Zm00001d003616	Zm00001d031351
Zm00001d003616	Zm00001d031381
Zm00001d003616	Zm00001d031407
Zm00001d003616	Zm00001d031428
Zm00001d003616	Zm00001d031484
Zm00001d003616	Zm00001d031503
Zm00001d003616	Zm00001d031514
Zm00001d003616	Zm00001d031517
Zm00001d003616	Zm00001d031769
Zm00001d003616	Zm00001d031860
Zm00001d003616	Zm00001d032051
Zm00001d003616	Zm00001d032098
Zm00001d003616	Zm00001d032127
Zm00001d003616	Zm00001d032162
Zm00001d003616	Zm00001d032197
Zm00001d003616	Zm00001d032238
Zm00001d003616	Zm00001d032272
Zm00001d003616	Zm00001d032361
Zm00001d003616	Zm00001d032366
Zm00001d003616	Zm00001d032373
Zm00001d003616	Zm00001d032379
Zm00001d003616	Zm00001d032385
Zm00001d003616	Zm00001d032402
Zm00001d003616	Zm00001d032481
Zm00001d003616	Zm00001d032495
Zm00001d003616	Zm00001d032540
Zm00001d003616	Zm00001d032598
Zm00001d003616	Zm00001d032606
Zm00001d003616	Zm00001d032687
Zm00001d003616	Zm00001d032825
Zm00001d003616	Zm00001d032828
Zm00001d003616	Zm00001d032961
Zm00001d003616	Zm00001d033002
Zm00001d003616	Zm00001d033024
Zm00001d003616	Zm00001d033040
Zm00001d003616	Zm00001d033066
Zm00001d003616	Zm00001d033068
Zm00001d003616	Zm00001d033079
Zm00001d003616	Zm00001d033098
Zm00001d003616	Zm00001d033297
Zm00001d003616	Zm00001d033371
Zm00001d003616	Zm00001d033378
Zm00001d003616	Zm00001d033383
Zm00001d003616	Zm00001d033419
Zm00001d003616	Zm00001d033704
Zm00001d003616	Zm00001d033786
Zm00001d003616	Zm00001d033855
Zm00001d003616	Zm00001d033924
Zm00001d003616	Zm00001d034012
Zm00001d003616	Zm00001d034245
Zm00001d003616	Zm00001d034283
Zm00001d003616	Zm00001d034438
Zm00001d003616	Zm00001d034489
Zm00001d003616	Zm00001d034543
Zm00001d003616	Zm00001d034665
Zm00001d003616	Zm00001d034671
Zm00001d003616	Zm00001d034715
Zm00001d003616	Zm00001d034723
Zm00001d003616	Zm00001d034763
Zm00001d003616	Zm00001d034852
Zm00001d003616	Zm00001d034868
Zm00001d003616	Zm00001d034897
Zm00001d003616	Zm00001d034916
Zm00001d003616	Zm00001d034978
Zm00001d003616	Zm00001d035113
Zm00001d003616	Zm00001d035115
Zm00001d003616	Zm00001d035182
Zm00001d003616	Zm00001d035185
Zm00001d003616	Zm00001d035246
Zm00001d003616	Zm00001d035254
Zm00001d003616	Zm00001d035309
Zm00001d003616	Zm00001d035337
Zm00001d003616	Zm00001d035494
Zm00001d003616	Zm00001d035512
Zm00001d003616	Zm00001d035682
Zm00001d003616	Zm00001d035759
Zm00001d003616	Zm00001d036123
Zm00001d003616	Zm00001d036175
Zm00001d003616	Zm00001d036262
Zm00001d003616	Zm00001d036475
Zm00001d003616	Zm00001d036521
Zm00001d003616	Zm00001d036630
Zm00001d003616	Zm00001d036738
Zm00001d003616	Zm00001d036749
Zm00001d003616	Zm00001d036777
Zm00001d003616	Zm00001d036788
Zm00001d003616	Zm00001d036877
Zm00001d003616	Zm00001d037057
Zm00001d003616	Zm00001d037079
Zm00001d003616	Zm00001d037210
Zm00001d003616	Zm00001d037237
Zm00001d003616	Zm00001d037297
Zm00001d003616	Zm00001d037383
Zm00001d003616	Zm00001d037681
Zm00001d003616	Zm00001d037694
Zm00001d003616	Zm00001d037695
Zm00001d003616	Zm00001d037757
Zm00001d003616	Zm00001d037771
Zm00001d003616	Zm00001d037790
Zm00001d003616	Zm00001d037830
Zm00001d003616	Zm00001d037835
Zm00001d003616	Zm00001d037857
Zm00001d003616	Zm00001d038020
Zm00001d003616	Zm00001d038121
Zm00001d003616	Zm00001d038161
Zm00001d003616	Zm00001d038181
Zm00001d003616	Zm00001d038199
Zm00001d003616	Zm00001d038280
Zm00001d003616	Zm00001d038387
Zm00001d003616	Zm00001d038479
Zm00001d003616	Zm00001d038484
Zm00001d003616	Zm00001d038576
Zm00001d003616	Zm00001d038642
Zm00001d003616	Zm00001d038678
Zm00001d003616	Zm00001d038862
Zm00001d003616	Zm00001d038891
Zm00001d003616	Zm00001d038972
Zm00001d003616	Zm00001d039059
Zm00001d003616	Zm00001d039077
Zm00001d003616	Zm00001d039175
Zm00001d003616	Zm00001d039197
Zm00001d003616	Zm00001d039211
Zm00001d003616	Zm00001d039258
Zm00001d003616	Zm00001d039280
Zm00001d003616	Zm00001d039314
Zm00001d003616	Zm00001d039451
Zm00001d003616	Zm00001d039514
Zm00001d003616	Zm00001d039677
Zm00001d003616	Zm00001d039685
Zm00001d003616	Zm00001d039719
Zm00001d003616	Zm00001d039833
Zm00001d003616	Zm00001d039852
Zm00001d003616	Zm00001d039903
Zm00001d003616	Zm00001d039987
Zm00001d003616	Zm00001d040210
Zm00001d003616	Zm00001d040215
Zm00001d003616	Zm00001d040243
Zm00001d003616	Zm00001d040265
Zm00001d003616	Zm00001d040372
Zm00001d003616	Zm00001d040383
Zm00001d003616	Zm00001d040627
Zm00001d003616	Zm00001d040656
Zm00001d003616	Zm00001d040665
Zm00001d003616	Zm00001d040693
Zm00001d003616	Zm00001d040720
Zm00001d003616	Zm00001d040842
Zm00001d003616	Zm00001d041049
Zm00001d003616	Zm00001d041298
Zm00001d003616	Zm00001d041635
Zm00001d003616	Zm00001d041678
Zm00001d003616	Zm00001d041740
Zm00001d003616	Zm00001d041777
Zm00001d003616	Zm00001d041961
Zm00001d003616	Zm00001d042033
Zm00001d003616	Zm00001d042050
Zm00001d003616	Zm00001d042345
Zm00001d003616	Zm00001d042438
Zm00001d003616	Zm00001d042473
Zm00001d003616	Zm00001d042633
Zm00001d003616	Zm00001d042697
Zm00001d003616	Zm00001d042734
Zm00001d003616	Zm00001d042874
Zm00001d003616	Zm00001d042907
Zm00001d003616	Zm00001d042976
Zm00001d003616	Zm00001d043023
Zm00001d003616	Zm00001d043045
Zm00001d003616	Zm00001d043170
Zm00001d003616	Zm00001d043234
Zm00001d003616	Zm00001d043248
Zm00001d003616	Zm00001d043380
Zm00001d003616	Zm00001d043573
Zm00001d003616	Zm00001d043662
Zm00001d003616	Zm00001d043736
Zm00001d003616	Zm00001d043847
Zm00001d003616	Zm00001d043972
Zm00001d003616	Zm00001d044018
Zm00001d003616	Zm00001d044043
Zm00001d003616	Zm00001d044130
Zm00001d003616	Zm00001d044235
Zm00001d003616	Zm00001d044468
Zm00001d003616	Zm00001d044495
Zm00001d003616	Zm00001d044671
Zm00001d003616	Zm00001d044765
Zm00001d003616	Zm00001d044768
Zm00001d003616	Zm00001d044970
Zm00001d003616	Zm00001d045050
Zm00001d003616	Zm00001d045154
Zm00001d003616	Zm00001d045176
Zm00001d003616	Zm00001d045190
Zm00001d003616	Zm00001d045274
Zm00001d003616	Zm00001d045366
Zm00001d003616	Zm00001d045373
Zm00001d003616	Zm00001d045397
Zm00001d003616	Zm00001d045421
Zm00001d003616	Zm00001d045451
Zm00001d003616	Zm00001d045479
Zm00001d003616	Zm00001d045491
Zm00001d003616	Zm00001d045550
Zm00001d003616	Zm00001d045641
Zm00001d003616	Zm00001d045669
Zm00001d003616	Zm00001d045673
Zm00001d003616	Zm00001d045706
Zm00001d003616	Zm00001d045838
Zm00001d003616	Zm00001d045905
Zm00001d003616	Zm00001d046112
Zm00001d003616	Zm00001d046177
Zm00001d003616	Zm00001d046385
Zm00001d003616	Zm00001d046440
Zm00001d003616	Zm00001d046492
Zm00001d003616	Zm00001d046530
Zm00001d003616	Zm00001d046553
Zm00001d003616	Zm00001d046595
Zm00001d003616	Zm00001d046629
Zm00001d003616	Zm00001d046748
Zm00001d003616	Zm00001d046786
Zm00001d003616	Zm00001d046887
Zm00001d003616	Zm00001d046925
Zm00001d003616	Zm00001d046938
Zm00001d003616	Zm00001d046940
Zm00001d003616	Zm00001d046947
Zm00001d003616	Zm00001d046962
Zm00001d003616	Zm00001d046979
Zm00001d003616	Zm00001d047307
Zm00001d003616	Zm00001d047396
Zm00001d003616	Zm00001d047419
Zm00001d003616	Zm00001d047491
Zm00001d003616	Zm00001d047528
Zm00001d003616	Zm00001d047532
Zm00001d003616	Zm00001d047749
Zm00001d003616	Zm00001d047768
Zm00001d003616	Zm00001d047802
Zm00001d003616	Zm00001d047829
Zm00001d003616	Zm00001d047849
Zm00001d003616	Zm00001d047918
Zm00001d003616	Zm00001d048066
Zm00001d003616	Zm00001d048075
Zm00001d003616	Zm00001d048134
Zm00001d003616	Zm00001d048203
Zm00001d003616	Zm00001d048272
Zm00001d003616	Zm00001d048398
Zm00001d003616	Zm00001d048479
Zm00001d003616	Zm00001d048611
Zm00001d003616	Zm00001d048637
Zm00001d003616	Zm00001d048639
Zm00001d003616	Zm00001d048711
Zm00001d003616	Zm00001d048717
Zm00001d003616	Zm00001d048731
Zm00001d003616	Zm00001d048799
Zm00001d003616	Zm00001d048877
Zm00001d003616	Zm00001d048898
Zm00001d003616	Zm00001d048901
Zm00001d003616	Zm00001d048925
Zm00001d003616	Zm00001d048979
Zm00001d003616	Zm00001d049113
Zm00001d003616	Zm00001d049135
Zm00001d003616	Zm00001d049171
Zm00001d003616	Zm00001d049329
Zm00001d003616	Zm00001d049525
Zm00001d003616	Zm00001d049732
Zm00001d003616	Zm00001d049743
Zm00001d003616	Zm00001d049860
Zm00001d003616	Zm00001d049883
Zm00001d003616	Zm00001d049922
Zm00001d003616	Zm00001d049928
Zm00001d003616	Zm00001d049995
Zm00001d003616	Zm00001d050033
Zm00001d003616	Zm00001d050119
Zm00001d003616	Zm00001d050150
Zm00001d003616	Zm00001d050324
Zm00001d003616	Zm00001d050333
Zm00001d003616	Zm00001d050334
Zm00001d003616	Zm00001d050359
Zm00001d003616	Zm00001d050403
Zm00001d003616	Zm00001d050840
Zm00001d003616	Zm00001d050872
Zm00001d003616	Zm00001d050969
Zm00001d003616	Zm00001d051094
Zm00001d003616	Zm00001d051233
Zm00001d003616	Zm00001d051238
Zm00001d003616	Zm00001d051272
Zm00001d003616	Zm00001d051472
Zm00001d003616	Zm00001d051518
Zm00001d003616	Zm00001d051556
Zm00001d003616	Zm00001d051561
Zm00001d003616	Zm00001d051569
Zm00001d003616	Zm00001d051749
Zm00001d003616	Zm00001d051916
Zm00001d003616	Zm00001d051976
Zm00001d003616	Zm00001d052034
Zm00001d003616	Zm00001d052093
Zm00001d003616	Zm00001d052184
Zm00001d003616	Zm00001d052362
Zm00001d003616	Zm00001d052409
Zm00001d003616	Zm00001d052439
Zm00001d003616	Zm00001d052551
Zm00001d003616	Zm00001d052595
Zm00001d003616	Zm00001d052657
Zm00001d003616	Zm00001d052746
Zm00001d003616	Zm00001d052766
Zm00001d003616	Zm00001d052769
Zm00001d003616	Zm00001d052776
Zm00001d003616	Zm00001d052847
Zm00001d003616	Zm00001d053014
Zm00001d003616	Zm00001d053102
Zm00001d003616	Zm00001d053103
Zm00001d003616	Zm00001d053119
Zm00001d003616	Zm00001d053133
Zm00001d003616	Zm00001d053188
Zm00001d003616	Zm00001d053202
Zm00001d003616	Zm00001d053378
Zm00001d003616	Zm00001d053569
Zm00001d003616	Zm00001d053974
Zm00001d003616	Zm00001d053978
Zm00001d004095	GRMZM5G876106
Zm00001d004095	Zm00001d000070
Zm00001d004095	Zm00001d000123
Zm00001d004095	Zm00001d000270
Zm00001d004095	Zm00001d000409
Zm00001d004095	Zm00001d001820
Zm00001d004095	Zm00001d001866
Zm00001d004095	Zm00001d002000
Zm00001d004095	Zm00001d002312
Zm00001d004095	Zm00001d002408
Zm00001d004095	Zm00001d002416
Zm00001d004095	Zm00001d002439
Zm00001d004095	Zm00001d002490
Zm00001d004095	Zm00001d002501
Zm00001d004095	Zm00001d002542
Zm00001d004095	Zm00001d002549
Zm00001d004095	Zm00001d002591
Zm00001d004095	Zm00001d002621
Zm00001d004095	Zm00001d002798
Zm00001d004095	Zm00001d002871
Zm00001d004095	Zm00001d002896
Zm00001d004095	Zm00001d003019
Zm00001d004095	Zm00001d003357
Zm00001d004095	Zm00001d003394
Zm00001d004095	Zm00001d003426
Zm00001d004095	Zm00001d003513
Zm00001d004095	Zm00001d003530
Zm00001d004095	Zm00001d003767
Zm00001d004095	Zm00001d003778
Zm00001d004095	Zm00001d004095
Zm00001d004095	Zm00001d004279
Zm00001d004095	Zm00001d004440
Zm00001d004095	Zm00001d004633
Zm00001d004095	Zm00001d004705
Zm00001d004095	Zm00001d004856
Zm00001d004095	Zm00001d005317
Zm00001d004095	Zm00001d005344
Zm00001d004095	Zm00001d005498
Zm00001d004095	Zm00001d005622
Zm00001d004095	Zm00001d005804
Zm00001d004095	Zm00001d006082
Zm00001d004095	Zm00001d006214
Zm00001d004095	Zm00001d006402
Zm00001d004095	Zm00001d006466
Zm00001d004095	Zm00001d006474
Zm00001d004095	Zm00001d006511
Zm00001d004095	Zm00001d006523
Zm00001d004095	Zm00001d006588
Zm00001d004095	Zm00001d006657
Zm00001d004095	Zm00001d006882
Zm00001d004095	Zm00001d007044
Zm00001d004095	Zm00001d007082
Zm00001d004095	Zm00001d007267
Zm00001d004095	Zm00001d007324
Zm00001d004095	Zm00001d007454
Zm00001d004095	Zm00001d007785
Zm00001d004095	Zm00001d007838
Zm00001d004095	Zm00001d007954
Zm00001d004095	Zm00001d008226
Zm00001d004095	Zm00001d008237
Zm00001d004095	Zm00001d008468
Zm00001d004095	Zm00001d008499
Zm00001d004095	Zm00001d008984
Zm00001d004095	Zm00001d009354
Zm00001d004095	Zm00001d009482
Zm00001d004095	Zm00001d009599
Zm00001d004095	Zm00001d009983
Zm00001d004095	Zm00001d010231
Zm00001d004095	Zm00001d010290
Zm00001d004095	Zm00001d010634
Zm00001d004095	Zm00001d010735
Zm00001d004095	Zm00001d010791
Zm00001d004095	Zm00001d010903
Zm00001d004095	Zm00001d011123
Zm00001d004095	Zm00001d011133
Zm00001d004095	Zm00001d011166
Zm00001d004095	Zm00001d011636
Zm00001d004095	Zm00001d011644
Zm00001d004095	Zm00001d011718
Zm00001d004095	Zm00001d011735
Zm00001d004095	Zm00001d011758
Zm00001d004095	Zm00001d011797
Zm00001d004095	Zm00001d011813
Zm00001d004095	Zm00001d011890
Zm00001d004095	Zm00001d012049
Zm00001d004095	Zm00001d012088
Zm00001d004095	Zm00001d012510
Zm00001d004095	Zm00001d012564
Zm00001d004095	Zm00001d012644
Zm00001d004095	Zm00001d012862
Zm00001d004095	Zm00001d012924
Zm00001d004095	Zm00001d012972
Zm00001d004095	Zm00001d013007
Zm00001d004095	Zm00001d013081
Zm00001d004095	Zm00001d013141
Zm00001d004095	Zm00001d013412
Zm00001d004095	Zm00001d013443
Zm00001d004095	Zm00001d013799
Zm00001d004095	Zm00001d014062
Zm00001d004095	Zm00001d014349
Zm00001d004095	Zm00001d014425
Zm00001d004095	Zm00001d014652
Zm00001d004095	Zm00001d014716
Zm00001d004095	Zm00001d014778
Zm00001d004095	Zm00001d014793
Zm00001d004095	Zm00001d015366
Zm00001d004095	Zm00001d015419
Zm00001d004095	Zm00001d015463
Zm00001d004095	Zm00001d015612
Zm00001d004095	Zm00001d015776
Zm00001d004095	Zm00001d016234
Zm00001d004095	Zm00001d016278
Zm00001d004095	Zm00001d016308
Zm00001d004095	Zm00001d016408
Zm00001d004095	Zm00001d016475
Zm00001d004095	Zm00001d016743
Zm00001d004095	Zm00001d016826
Zm00001d004095	Zm00001d016851
Zm00001d004095	Zm00001d016854
Zm00001d004095	Zm00001d016898
Zm00001d004095	Zm00001d016943
Zm00001d004095	Zm00001d017086
Zm00001d004095	Zm00001d017588
Zm00001d004095	Zm00001d017629
Zm00001d004095	Zm00001d017767
Zm00001d004095	Zm00001d017802
Zm00001d004095	Zm00001d018207
Zm00001d004095	Zm00001d018219
Zm00001d004095	Zm00001d018420
Zm00001d004095	Zm00001d018475
Zm00001d004095	Zm00001d018571
Zm00001d004095	Zm00001d018597
Zm00001d004095	Zm00001d018796
Zm00001d004095	Zm00001d019069
Zm00001d004095	Zm00001d019218
Zm00001d004095	Zm00001d019343
Zm00001d004095	Zm00001d019613
Zm00001d004095	Zm00001d019644
Zm00001d004095	Zm00001d019759
Zm00001d004095	Zm00001d019933
Zm00001d004095	Zm00001d019944
Zm00001d004095	Zm00001d019980
Zm00001d004095	Zm00001d020170
Zm00001d004095	Zm00001d020214
Zm00001d004095	Zm00001d020323
Zm00001d004095	Zm00001d020628
Zm00001d004095	Zm00001d020693
Zm00001d004095	Zm00001d020711
Zm00001d004095	Zm00001d020892
Zm00001d004095	Zm00001d021135
Zm00001d004095	Zm00001d021169
Zm00001d004095	Zm00001d021242
Zm00001d004095	Zm00001d021351
Zm00001d004095	Zm00001d021356
Zm00001d004095	Zm00001d021385
Zm00001d004095	Zm00001d021525
Zm00001d004095	Zm00001d021596
Zm00001d004095	Zm00001d021653
Zm00001d004095	Zm00001d021773
Zm00001d004095	Zm00001d021858
Zm00001d004095	Zm00001d022022
Zm00001d004095	Zm00001d022040
Zm00001d004095	Zm00001d022050
Zm00001d004095	Zm00001d022107
Zm00001d004095	Zm00001d022381
Zm00001d004095	Zm00001d022387
Zm00001d004095	Zm00001d022440
Zm00001d004095	Zm00001d022477
Zm00001d004095	Zm00001d022504
Zm00001d004095	Zm00001d022588
Zm00001d004095	Zm00001d023223
Zm00001d004095	Zm00001d023296
Zm00001d004095	Zm00001d023314
Zm00001d004095	Zm00001d023603
Zm00001d004095	Zm00001d023608
Zm00001d004095	Zm00001d023682
Zm00001d004095	Zm00001d024222
Zm00001d004095	Zm00001d024372
Zm00001d004095	Zm00001d024980
Zm00001d004095	Zm00001d025124
Zm00001d004095	Zm00001d025171
Zm00001d004095	Zm00001d025303
Zm00001d004095	Zm00001d025310
Zm00001d004095	Zm00001d025421
Zm00001d004095	Zm00001d025469
Zm00001d004095	Zm00001d025640
Zm00001d004095	Zm00001d025644
Zm00001d004095	Zm00001d025923
Zm00001d004095	Zm00001d025952
Zm00001d004095	Zm00001d026261
Zm00001d004095	Zm00001d026436
Zm00001d004095	Zm00001d026562
Zm00001d004095	Zm00001d026567
Zm00001d004095	Zm00001d026603
Zm00001d004095	Zm00001d026652
Zm00001d004095	Zm00001d026690
Zm00001d004095	Zm00001d026705
Zm00001d004095	Zm00001d027349
Zm00001d004095	Zm00001d027374
Zm00001d004095	Zm00001d027510
Zm00001d004095	Zm00001d027734
Zm00001d004095	Zm00001d027742
Zm00001d004095	Zm00001d027755
Zm00001d004095	Zm00001d027854
Zm00001d004095	Zm00001d027950
Zm00001d004095	Zm00001d028144
Zm00001d004095	Zm00001d028172
Zm00001d004095	Zm00001d028475
Zm00001d004095	Zm00001d028533
Zm00001d004095	Zm00001d028770
Zm00001d004095	Zm00001d028905
Zm00001d004095	Zm00001d028949
Zm00001d004095	Zm00001d028964
Zm00001d004095	Zm00001d029095
Zm00001d004095	Zm00001d029444
Zm00001d004095	Zm00001d029645
Zm00001d004095	Zm00001d029736
Zm00001d004095	Zm00001d029897
Zm00001d004095	Zm00001d030612
Zm00001d004095	Zm00001d030786
Zm00001d004095	Zm00001d031131
Zm00001d004095	Zm00001d031164
Zm00001d004095	Zm00001d031203
Zm00001d004095	Zm00001d031216
Zm00001d004095	Zm00001d031278
Zm00001d004095	Zm00001d031503
Zm00001d004095	Zm00001d031514
Zm00001d004095	Zm00001d031522
Zm00001d004095	Zm00001d031726
Zm00001d004095	Zm00001d031873
Zm00001d004095	Zm00001d031899
Zm00001d004095	Zm00001d032016
Zm00001d004095	Zm00001d032185
Zm00001d004095	Zm00001d032229
Zm00001d004095	Zm00001d032306
Zm00001d004095	Zm00001d032337
Zm00001d004095	Zm00001d032373
Zm00001d004095	Zm00001d032379
Zm00001d004095	Zm00001d032733
Zm00001d004095	Zm00001d032866
Zm00001d004095	Zm00001d032933
Zm00001d004095	Zm00001d033066
Zm00001d004095	Zm00001d033077
Zm00001d004095	Zm00001d033300
Zm00001d004095	Zm00001d033363
Zm00001d004095	Zm00001d033404
Zm00001d004095	Zm00001d033690
Zm00001d004095	Zm00001d033922
Zm00001d004095	Zm00001d034019
Zm00001d004095	Zm00001d034069
Zm00001d004095	Zm00001d034249
Zm00001d004095	Zm00001d034326
Zm00001d004095	Zm00001d034357
Zm00001d004095	Zm00001d034401
Zm00001d004095	Zm00001d034419
Zm00001d004095	Zm00001d034457
Zm00001d004095	Zm00001d034527
Zm00001d004095	Zm00001d034668
Zm00001d004095	Zm00001d034692
Zm00001d004095	Zm00001d034779
Zm00001d004095	Zm00001d035076
Zm00001d004095	Zm00001d035079
Zm00001d004095	Zm00001d035309
Zm00001d004095	Zm00001d035317
Zm00001d004095	Zm00001d035949
Zm00001d004095	Zm00001d036262
Zm00001d004095	Zm00001d036348
Zm00001d004095	Zm00001d036521
Zm00001d004095	Zm00001d036524
Zm00001d004095	Zm00001d036830
Zm00001d004095	Zm00001d037057
Zm00001d004095	Zm00001d037109
Zm00001d004095	Zm00001d037273
Zm00001d004095	Zm00001d037361
Zm00001d004095	Zm00001d037396
Zm00001d004095	Zm00001d037551
Zm00001d004095	Zm00001d037644
Zm00001d004095	Zm00001d037771
Zm00001d004095	Zm00001d037774
Zm00001d004095	Zm00001d037790
Zm00001d004095	Zm00001d037830
Zm00001d004095	Zm00001d037892
Zm00001d004095	Zm00001d037966
Zm00001d004095	Zm00001d038226
Zm00001d004095	Zm00001d038465
Zm00001d004095	Zm00001d038625
Zm00001d004095	Zm00001d038764
Zm00001d004095	Zm00001d038799
Zm00001d004095	Zm00001d038809
Zm00001d004095	Zm00001d038835
Zm00001d004095	Zm00001d039040
Zm00001d004095	Zm00001d039118
Zm00001d004095	Zm00001d039197
Zm00001d004095	Zm00001d039276
Zm00001d004095	Zm00001d039338
Zm00001d004095	Zm00001d039514
Zm00001d004095	Zm00001d039674
Zm00001d004095	Zm00001d039816
Zm00001d004095	Zm00001d039841
Zm00001d004095	Zm00001d039866
Zm00001d004095	Zm00001d039966
Zm00001d004095	Zm00001d039991
Zm00001d004095	Zm00001d040034
Zm00001d004095	Zm00001d040089
Zm00001d004095	Zm00001d040125
Zm00001d004095	Zm00001d040158
Zm00001d004095	Zm00001d040163
Zm00001d004095	Zm00001d040191
Zm00001d004095	Zm00001d040637
Zm00001d004095	Zm00001d040936
Zm00001d004095	Zm00001d040959
Zm00001d004095	Zm00001d041332
Zm00001d004095	Zm00001d041780
Zm00001d004095	Zm00001d041804
Zm00001d004095	Zm00001d041961
Zm00001d004095	Zm00001d042008
Zm00001d004095	Zm00001d042172
Zm00001d004095	Zm00001d042371
Zm00001d004095	Zm00001d042549
Zm00001d004095	Zm00001d042620
Zm00001d004095	Zm00001d042841
Zm00001d004095	Zm00001d042847
Zm00001d004095	Zm00001d042907
Zm00001d004095	Zm00001d042974
Zm00001d004095	Zm00001d043095
Zm00001d004095	Zm00001d043234
Zm00001d004095	Zm00001d043298
Zm00001d004095	Zm00001d043449
Zm00001d004095	Zm00001d043505
Zm00001d004095	Zm00001d043614
Zm00001d004095	Zm00001d043620
Zm00001d004095	Zm00001d043767
Zm00001d004095	Zm00001d044040
Zm00001d004095	Zm00001d044089
Zm00001d004095	Zm00001d044235
Zm00001d004095	Zm00001d044327
Zm00001d004095	Zm00001d044546
Zm00001d004095	Zm00001d044599
Zm00001d004095	Zm00001d044671
Zm00001d004095	Zm00001d044693
Zm00001d004095	Zm00001d044826
Zm00001d004095	Zm00001d045054
Zm00001d004095	Zm00001d045136
Zm00001d004095	Zm00001d045190
Zm00001d004095	Zm00001d045509
Zm00001d004095	Zm00001d045575
Zm00001d004095	Zm00001d045669
Zm00001d004095	Zm00001d045673
Zm00001d004095	Zm00001d045782
Zm00001d004095	Zm00001d045877
Zm00001d004095	Zm00001d045919
Zm00001d004095	Zm00001d045935
Zm00001d004095	Zm00001d046112
Zm00001d004095	Zm00001d046299
Zm00001d004095	Zm00001d046595
Zm00001d004095	Zm00001d047307
Zm00001d004095	Zm00001d047504
Zm00001d004095	Zm00001d047829
Zm00001d004095	Zm00001d047937
Zm00001d004095	Zm00001d048150
Zm00001d004095	Zm00001d048234
Zm00001d004095	Zm00001d048347
Zm00001d004095	Zm00001d048373
Zm00001d004095	Zm00001d048441
Zm00001d004095	Zm00001d048569
Zm00001d004095	Zm00001d048719
Zm00001d004095	Zm00001d048731
Zm00001d004095	Zm00001d048925
Zm00001d004095	Zm00001d048998
Zm00001d004095	Zm00001d049153
Zm00001d004095	Zm00001d049176
Zm00001d004095	Zm00001d049217
Zm00001d004095	Zm00001d049543
Zm00001d004095	Zm00001d049665
Zm00001d004095	Zm00001d049743
Zm00001d004095	Zm00001d050130
Zm00001d004095	Zm00001d050333
Zm00001d004095	Zm00001d050557
Zm00001d004095	Zm00001d051018
Zm00001d004095	Zm00001d051094
Zm00001d004095	Zm00001d051252
Zm00001d004095	Zm00001d051320
Zm00001d004095	Zm00001d051321
Zm00001d004095	Zm00001d051429
Zm00001d004095	Zm00001d051518
Zm00001d004095	Zm00001d051520
Zm00001d004095	Zm00001d051567
Zm00001d004095	Zm00001d051668
Zm00001d004095	Zm00001d051871
Zm00001d004095	Zm00001d051915
Zm00001d004095	Zm00001d051916
Zm00001d004095	Zm00001d052184
Zm00001d004095	Zm00001d052364
Zm00001d004095	Zm00001d052847
Zm00001d004095	Zm00001d052977
Zm00001d004095	Zm00001d053151
Zm00001d004095	Zm00001d053188
Zm00001d004095	Zm00001d053290
Zm00001d004095	Zm00001d053432
Zm00001d004095	Zm00001d053652
Zm00001d004095	Zm00001d053713
Zm00001d004095	Zm00001d053801
Zm00001d004095	Zm00001d054014
Zm00001d004095	Zm00001d054079
Zm00001d004102	GRMZM5G800096
Zm00001d004102	Zm00001d000019
Zm00001d004102	Zm00001d000020
Zm00001d004102	Zm00001d000060
Zm00001d004102	Zm00001d000164
Zm00001d004102	Zm00001d000176
Zm00001d004102	Zm00001d000184
Zm00001d004102	Zm00001d000229
Zm00001d004102	Zm00001d000230
Zm00001d004102	Zm00001d000260
Zm00001d004102	Zm00001d000270
Zm00001d004102	Zm00001d000277
Zm00001d004102	Zm00001d000316
Zm00001d004102	Zm00001d000407
Zm00001d004102	Zm00001d000430
Zm00001d004102	Zm00001d001820
Zm00001d004102	Zm00001d001843
Zm00001d004102	Zm00001d001860
Zm00001d004102	Zm00001d001909
Zm00001d004102	Zm00001d001995
Zm00001d004102	Zm00001d002038
Zm00001d004102	Zm00001d002104
Zm00001d004102	Zm00001d002129
Zm00001d004102	Zm00001d002181
Zm00001d004102	Zm00001d002309
Zm00001d004102	Zm00001d002312
Zm00001d004102	Zm00001d002341
Zm00001d004102	Zm00001d002351
Zm00001d004102	Zm00001d002362
Zm00001d004102	Zm00001d002384
Zm00001d004102	Zm00001d002416
Zm00001d004102	Zm00001d002503
Zm00001d004102	Zm00001d002532
Zm00001d004102	Zm00001d002591
Zm00001d004102	Zm00001d002680
Zm00001d004102	Zm00001d002742
Zm00001d004102	Zm00001d002789
Zm00001d004102	Zm00001d002798
Zm00001d004102	Zm00001d002823
Zm00001d004102	Zm00001d002834
Zm00001d004102	Zm00001d002836
Zm00001d004102	Zm00001d002871
Zm00001d004102	Zm00001d002873
Zm00001d004102	Zm00001d002951
Zm00001d004102	Zm00001d002992
Zm00001d004102	Zm00001d003044
Zm00001d004102	Zm00001d003157
Zm00001d004102	Zm00001d003162
Zm00001d004102	Zm00001d003195
Zm00001d004102	Zm00001d003212
Zm00001d004102	Zm00001d003250
Zm00001d004102	Zm00001d003276
Zm00001d004102	Zm00001d003429
Zm00001d004102	Zm00001d003430
Zm00001d004102	Zm00001d003438
Zm00001d004102	Zm00001d003512
Zm00001d004102	Zm00001d003559
Zm00001d004102	Zm00001d003589
Zm00001d004102	Zm00001d003616
Zm00001d004102	Zm00001d003618
Zm00001d004102	Zm00001d003663
Zm00001d004102	Zm00001d003719
Zm00001d004102	Zm00001d003756
Zm00001d004102	Zm00001d003839
Zm00001d004102	Zm00001d003961
Zm00001d004102	Zm00001d003975
Zm00001d004102	Zm00001d004102
Zm00001d004102	Zm00001d004196
Zm00001d004102	Zm00001d004279
Zm00001d004102	Zm00001d004301
Zm00001d004102	Zm00001d004392
Zm00001d004102	Zm00001d004440
Zm00001d004102	Zm00001d004633
Zm00001d004102	Zm00001d004651
Zm00001d004102	Zm00001d004716
Zm00001d004102	Zm00001d004903
Zm00001d004102	Zm00001d004936
Zm00001d004102	Zm00001d004977
Zm00001d004102	Zm00001d005032
Zm00001d004102	Zm00001d005051
Zm00001d004102	Zm00001d005052
Zm00001d004102	Zm00001d005094
Zm00001d004102	Zm00001d005329
Zm00001d004102	Zm00001d005346
Zm00001d004102	Zm00001d005457
Zm00001d004102	Zm00001d005502
Zm00001d004102	Zm00001d005520
Zm00001d004102	Zm00001d005578
Zm00001d004102	Zm00001d005657
Zm00001d004102	Zm00001d005751
Zm00001d004102	Zm00001d005762
Zm00001d004102	Zm00001d005785
Zm00001d004102	Zm00001d005881
Zm00001d004102	Zm00001d005920
Zm00001d004102	Zm00001d005935
Zm00001d004102	Zm00001d006447
Zm00001d004102	Zm00001d006466
Zm00001d004102	Zm00001d006467
Zm00001d004102	Zm00001d006511
Zm00001d004102	Zm00001d006520
Zm00001d004102	Zm00001d006539
Zm00001d004102	Zm00001d006587
Zm00001d004102	Zm00001d006663
Zm00001d004102	Zm00001d006673
Zm00001d004102	Zm00001d006738
Zm00001d004102	Zm00001d006833
Zm00001d004102	Zm00001d006875
Zm00001d004102	Zm00001d006886
Zm00001d004102	Zm00001d007072
Zm00001d004102	Zm00001d007079
Zm00001d004102	Zm00001d007092
Zm00001d004102	Zm00001d007097
Zm00001d004102	Zm00001d007167
Zm00001d004102	Zm00001d007208
Zm00001d004102	Zm00001d007258
Zm00001d004102	Zm00001d007267
Zm00001d004102	Zm00001d007272
Zm00001d004102	Zm00001d007319
Zm00001d004102	Zm00001d007366
Zm00001d004102	Zm00001d007403
Zm00001d004102	Zm00001d007581
Zm00001d004102	Zm00001d007639
Zm00001d004102	Zm00001d007687
Zm00001d004102	Zm00001d007716
Zm00001d004102	Zm00001d007750
Zm00001d004102	Zm00001d007838
Zm00001d004102	Zm00001d007858
Zm00001d004102	Zm00001d007908
Zm00001d004102	Zm00001d007921
Zm00001d004102	Zm00001d007936
Zm00001d004102	Zm00001d007954
Zm00001d004102	Zm00001d007956
Zm00001d004102	Zm00001d008214
Zm00001d004102	Zm00001d008226
Zm00001d004102	Zm00001d008229
Zm00001d004102	Zm00001d008281
Zm00001d004102	Zm00001d008394
Zm00001d004102	Zm00001d008396
Zm00001d004102	Zm00001d008451
Zm00001d004102	Zm00001d008499
Zm00001d004102	Zm00001d008559
Zm00001d004102	Zm00001d008612
Zm00001d004102	Zm00001d008625
Zm00001d004102	Zm00001d008646
Zm00001d004102	Zm00001d008721
Zm00001d004102	Zm00001d008733
Zm00001d004102	Zm00001d008764
Zm00001d004102	Zm00001d008816
Zm00001d004102	Zm00001d008851
Zm00001d004102	Zm00001d008940
Zm00001d004102	Zm00001d008962
Zm00001d004102	Zm00001d008977
Zm00001d004102	Zm00001d008985
Zm00001d004102	Zm00001d009016
Zm00001d004102	Zm00001d009022
Zm00001d004102	Zm00001d009028
Zm00001d004102	Zm00001d009156
Zm00001d004102	Zm00001d009178
Zm00001d004102	Zm00001d009189
Zm00001d004102	Zm00001d009243
Zm00001d004102	Zm00001d009314
Zm00001d004102	Zm00001d009372
Zm00001d004102	Zm00001d009481
Zm00001d004102	Zm00001d009503
Zm00001d004102	Zm00001d009556
Zm00001d004102	Zm00001d009571
Zm00001d004102	Zm00001d009599
Zm00001d004102	Zm00001d009612
Zm00001d004102	Zm00001d009645
Zm00001d004102	Zm00001d009723
Zm00001d004102	Zm00001d009771
Zm00001d004102	Zm00001d009775
Zm00001d004102	Zm00001d009800
Zm00001d004102	Zm00001d009927
Zm00001d004102	Zm00001d009929
Zm00001d004102	Zm00001d010000
Zm00001d004102	Zm00001d010128
Zm00001d004102	Zm00001d010240
Zm00001d004102	Zm00001d010248
Zm00001d004102	Zm00001d010259
Zm00001d004102	Zm00001d010381
Zm00001d004102	Zm00001d010422
Zm00001d004102	Zm00001d010456
Zm00001d004102	Zm00001d010585
Zm00001d004102	Zm00001d010627
Zm00001d004102	Zm00001d010702
Zm00001d004102	Zm00001d010715
Zm00001d004102	Zm00001d010799
Zm00001d004102	Zm00001d010821
Zm00001d004102	Zm00001d010822
Zm00001d004102	Zm00001d010871
Zm00001d004102	Zm00001d010892
Zm00001d004102	Zm00001d011067
Zm00001d004102	Zm00001d011069
Zm00001d004102	Zm00001d011093
Zm00001d004102	Zm00001d011123
Zm00001d004102	Zm00001d011154
Zm00001d004102	Zm00001d011210
Zm00001d004102	Zm00001d011311
Zm00001d004102	Zm00001d011331
Zm00001d004102	Zm00001d011334
Zm00001d004102	Zm00001d011362
Zm00001d004102	Zm00001d011401
Zm00001d004102	Zm00001d011454
Zm00001d004102	Zm00001d011457
Zm00001d004102	Zm00001d011467
Zm00001d004102	Zm00001d011496
Zm00001d004102	Zm00001d011512
Zm00001d004102	Zm00001d011515
Zm00001d004102	Zm00001d011519
Zm00001d004102	Zm00001d011569
Zm00001d004102	Zm00001d011634
Zm00001d004102	Zm00001d011709
Zm00001d004102	Zm00001d011720
Zm00001d004102	Zm00001d011735
Zm00001d004102	Zm00001d011746
Zm00001d004102	Zm00001d011760
Zm00001d004102	Zm00001d011761
Zm00001d004102	Zm00001d011819
Zm00001d004102	Zm00001d011826
Zm00001d004102	Zm00001d011890
Zm00001d004102	Zm00001d011901
Zm00001d004102	Zm00001d011932
Zm00001d004102	Zm00001d011969
Zm00001d004102	Zm00001d012029
Zm00001d004102	Zm00001d012036
Zm00001d004102	Zm00001d012049
Zm00001d004102	Zm00001d012197
Zm00001d004102	Zm00001d012205
Zm00001d004102	Zm00001d012231
Zm00001d004102	Zm00001d012247
Zm00001d004102	Zm00001d012287
Zm00001d004102	Zm00001d012313
Zm00001d004102	Zm00001d012464
Zm00001d004102	Zm00001d012488
Zm00001d004102	Zm00001d012596
Zm00001d004102	Zm00001d012626
Zm00001d004102	Zm00001d012632
Zm00001d004102	Zm00001d012686
Zm00001d004102	Zm00001d012689
Zm00001d004102	Zm00001d012708
Zm00001d004102	Zm00001d012787
Zm00001d004102	Zm00001d012810
Zm00001d004102	Zm00001d012884
Zm00001d004102	Zm00001d013027
Zm00001d004102	Zm00001d013030
Zm00001d004102	Zm00001d013133
Zm00001d004102	Zm00001d013141
Zm00001d004102	Zm00001d013184
Zm00001d004102	Zm00001d013240
Zm00001d004102	Zm00001d013287
Zm00001d004102	Zm00001d013295
Zm00001d004102	Zm00001d013320
Zm00001d004102	Zm00001d013324
Zm00001d004102	Zm00001d013339
Zm00001d004102	Zm00001d013364
Zm00001d004102	Zm00001d013443
Zm00001d004102	Zm00001d013446
Zm00001d004102	Zm00001d013489
Zm00001d004102	Zm00001d013655
Zm00001d004102	Zm00001d013745
Zm00001d004102	Zm00001d013795
Zm00001d004102	Zm00001d013799
Zm00001d004102	Zm00001d013810
Zm00001d004102	Zm00001d013845
Zm00001d004102	Zm00001d013887
Zm00001d004102	Zm00001d014038
Zm00001d004102	Zm00001d014062
Zm00001d004102	Zm00001d014102
Zm00001d004102	Zm00001d014193
Zm00001d004102	Zm00001d014299
Zm00001d004102	Zm00001d014324
Zm00001d004102	Zm00001d014349
Zm00001d004102	Zm00001d014391
Zm00001d004102	Zm00001d014423
Zm00001d004102	Zm00001d014445
Zm00001d004102	Zm00001d014569
Zm00001d004102	Zm00001d014596
Zm00001d004102	Zm00001d014600
Zm00001d004102	Zm00001d014606
Zm00001d004102	Zm00001d014688
Zm00001d004102	Zm00001d014692
Zm00001d004102	Zm00001d014716
Zm00001d004102	Zm00001d014744
Zm00001d004102	Zm00001d014919
Zm00001d004102	Zm00001d014962
Zm00001d004102	Zm00001d014990
Zm00001d004102	Zm00001d015004
Zm00001d004102	Zm00001d015135
Zm00001d004102	Zm00001d015183
Zm00001d004102	Zm00001d015215
Zm00001d004102	Zm00001d015268
Zm00001d004102	Zm00001d015297
Zm00001d004102	Zm00001d015399
Zm00001d004102	Zm00001d015407
Zm00001d004102	Zm00001d015569
Zm00001d004102	Zm00001d015570
Zm00001d004102	Zm00001d015705
Zm00001d004102	Zm00001d015948
Zm00001d004102	Zm00001d015970
Zm00001d004102	Zm00001d016006
Zm00001d004102	Zm00001d016019
Zm00001d004102	Zm00001d016041
Zm00001d004102	Zm00001d016105
Zm00001d004102	Zm00001d016134
Zm00001d004102	Zm00001d016160
Zm00001d004102	Zm00001d016285
Zm00001d004102	Zm00001d016396
Zm00001d004102	Zm00001d016408
Zm00001d004102	Zm00001d016535
Zm00001d004102	Zm00001d016542
Zm00001d004102	Zm00001d016550
Zm00001d004102	Zm00001d016599
Zm00001d004102	Zm00001d016690
Zm00001d004102	Zm00001d016698
Zm00001d004102	Zm00001d016731
Zm00001d004102	Zm00001d016793
Zm00001d004102	Zm00001d016826
Zm00001d004102	Zm00001d016863
Zm00001d004102	Zm00001d016866
Zm00001d004102	Zm00001d016893
Zm00001d004102	Zm00001d016933
Zm00001d004102	Zm00001d016982
Zm00001d004102	Zm00001d017037
Zm00001d004102	Zm00001d017041
Zm00001d004102	Zm00001d017069
Zm00001d004102	Zm00001d017092
Zm00001d004102	Zm00001d017097
Zm00001d004102	Zm00001d017118
Zm00001d004102	Zm00001d017130
Zm00001d004102	Zm00001d017147
Zm00001d004102	Zm00001d017178
Zm00001d004102	Zm00001d017199
Zm00001d004102	Zm00001d017215
Zm00001d004102	Zm00001d017264
Zm00001d004102	Zm00001d017281
Zm00001d004102	Zm00001d017364
Zm00001d004102	Zm00001d017395
Zm00001d004102	Zm00001d017403
Zm00001d004102	Zm00001d017424
Zm00001d004102	Zm00001d017448
Zm00001d004102	Zm00001d017449
Zm00001d004102	Zm00001d017501
Zm00001d004102	Zm00001d017557
Zm00001d004102	Zm00001d017597
Zm00001d004102	Zm00001d017618
Zm00001d004102	Zm00001d017621
Zm00001d004102	Zm00001d017711
Zm00001d004102	Zm00001d017717
Zm00001d004102	Zm00001d017746
Zm00001d004102	Zm00001d017765
Zm00001d004102	Zm00001d017766
Zm00001d004102	Zm00001d017767
Zm00001d004102	Zm00001d017787
Zm00001d004102	Zm00001d017920
Zm00001d004102	Zm00001d017930
Zm00001d004102	Zm00001d018030
Zm00001d004102	Zm00001d018036
Zm00001d004102	Zm00001d018037
Zm00001d004102	Zm00001d018086
Zm00001d004102	Zm00001d018130
Zm00001d004102	Zm00001d018145
Zm00001d004102	Zm00001d018162
Zm00001d004102	Zm00001d018220
Zm00001d004102	Zm00001d018247
Zm00001d004102	Zm00001d018256
Zm00001d004102	Zm00001d018318
Zm00001d004102	Zm00001d018332
Zm00001d004102	Zm00001d018362
Zm00001d004102	Zm00001d018412
Zm00001d004102	Zm00001d018428
Zm00001d004102	Zm00001d018466
Zm00001d004102	Zm00001d018470
Zm00001d004102	Zm00001d018498
Zm00001d004102	Zm00001d018529
Zm00001d004102	Zm00001d018544
Zm00001d004102	Zm00001d018571
Zm00001d004102	Zm00001d018575
Zm00001d004102	Zm00001d018595
Zm00001d004102	Zm00001d018639
Zm00001d004102	Zm00001d018652
Zm00001d004102	Zm00001d018756
Zm00001d004102	Zm00001d018758
Zm00001d004102	Zm00001d018796
Zm00001d004102	Zm00001d018797
Zm00001d004102	Zm00001d018810
Zm00001d004102	Zm00001d018821
Zm00001d004102	Zm00001d018839
Zm00001d004102	Zm00001d018846
Zm00001d004102	Zm00001d018891
Zm00001d004102	Zm00001d018895
Zm00001d004102	Zm00001d018901
Zm00001d004102	Zm00001d018936
Zm00001d004102	Zm00001d018983
Zm00001d004102	Zm00001d018984
Zm00001d004102	Zm00001d019052
Zm00001d004102	Zm00001d019057
Zm00001d004102	Zm00001d019124
Zm00001d004102	Zm00001d019216
Zm00001d004102	Zm00001d019223
Zm00001d004102	Zm00001d019397
Zm00001d004102	Zm00001d019404
Zm00001d004102	Zm00001d019413
Zm00001d004102	Zm00001d019454
Zm00001d004102	Zm00001d019501
Zm00001d004102	Zm00001d019510
Zm00001d004102	Zm00001d019573
Zm00001d004102	Zm00001d019587
Zm00001d004102	Zm00001d019595
Zm00001d004102	Zm00001d019613
Zm00001d004102	Zm00001d019670
Zm00001d004102	Zm00001d019898
Zm00001d004102	Zm00001d019936
Zm00001d004102	Zm00001d019985
Zm00001d004102	Zm00001d020002
Zm00001d004102	Zm00001d020025
Zm00001d004102	Zm00001d020052
Zm00001d004102	Zm00001d020087
Zm00001d004102	Zm00001d020133
Zm00001d004102	Zm00001d020214
Zm00001d004102	Zm00001d020264
Zm00001d004102	Zm00001d020306
Zm00001d004102	Zm00001d020344
Zm00001d004102	Zm00001d020365
Zm00001d004102	Zm00001d020409
Zm00001d004102	Zm00001d020434
Zm00001d004102	Zm00001d020460
Zm00001d004102	Zm00001d020493
Zm00001d004102	Zm00001d020511
Zm00001d004102	Zm00001d020556
Zm00001d004102	Zm00001d020557
Zm00001d004102	Zm00001d020589
Zm00001d004102	Zm00001d020603
Zm00001d004102	Zm00001d020610
Zm00001d004102	Zm00001d020623
Zm00001d004102	Zm00001d020641
Zm00001d004102	Zm00001d020645
Zm00001d004102	Zm00001d020738
Zm00001d004102	Zm00001d020872
Zm00001d004102	Zm00001d020901
Zm00001d004102	Zm00001d020971
Zm00001d004102	Zm00001d020989
Zm00001d004102	Zm00001d021039
Zm00001d004102	Zm00001d021197
Zm00001d004102	Zm00001d021295
Zm00001d004102	Zm00001d021340
Zm00001d004102	Zm00001d021351
Zm00001d004102	Zm00001d021368
Zm00001d004102	Zm00001d021370
Zm00001d004102	Zm00001d021416
Zm00001d004102	Zm00001d021512
Zm00001d004102	Zm00001d021518
Zm00001d004102	Zm00001d021596
Zm00001d004102	Zm00001d021620
Zm00001d004102	Zm00001d021708
Zm00001d004102	Zm00001d021715
Zm00001d004102	Zm00001d021716
Zm00001d004102	Zm00001d021762
Zm00001d004102	Zm00001d021784
Zm00001d004102	Zm00001d021841
Zm00001d004102	Zm00001d021881
Zm00001d004102	Zm00001d021899
Zm00001d004102	Zm00001d021979
Zm00001d004102	Zm00001d022022
Zm00001d004102	Zm00001d022040
Zm00001d004102	Zm00001d022060
Zm00001d004102	Zm00001d022107
Zm00001d004102	Zm00001d022108
Zm00001d004102	Zm00001d022161
Zm00001d004102	Zm00001d022237
Zm00001d004102	Zm00001d022254
Zm00001d004102	Zm00001d022272
Zm00001d004102	Zm00001d022274
Zm00001d004102	Zm00001d022384
Zm00001d004102	Zm00001d022388
Zm00001d004102	Zm00001d022400
Zm00001d004102	Zm00001d022406
Zm00001d004102	Zm00001d022420
Zm00001d004102	Zm00001d022477
Zm00001d004102	Zm00001d022516
Zm00001d004102	Zm00001d022588
Zm00001d004102	Zm00001d023208
Zm00001d004102	Zm00001d023258
Zm00001d004102	Zm00001d023277
Zm00001d004102	Zm00001d023305
Zm00001d004102	Zm00001d023314
Zm00001d004102	Zm00001d023317
Zm00001d004102	Zm00001d023427
Zm00001d004102	Zm00001d023430
Zm00001d004102	Zm00001d023534
Zm00001d004102	Zm00001d023603
Zm00001d004102	Zm00001d023654
Zm00001d004102	Zm00001d023655
Zm00001d004102	Zm00001d023707
Zm00001d004102	Zm00001d023757
Zm00001d004102	Zm00001d023792
Zm00001d004102	Zm00001d023929
Zm00001d004102	Zm00001d023953
Zm00001d004102	Zm00001d023990
Zm00001d004102	Zm00001d024009
Zm00001d004102	Zm00001d024016
Zm00001d004102	Zm00001d024148
Zm00001d004102	Zm00001d024421
Zm00001d004102	Zm00001d024507
Zm00001d004102	Zm00001d024519
Zm00001d004102	Zm00001d024547
Zm00001d004102	Zm00001d024572
Zm00001d004102	Zm00001d024574
Zm00001d004102	Zm00001d024635
Zm00001d004102	Zm00001d024637
Zm00001d004102	Zm00001d024679
Zm00001d004102	Zm00001d024687
Zm00001d004102	Zm00001d024718
Zm00001d004102	Zm00001d024781
Zm00001d004102	Zm00001d024804
Zm00001d004102	Zm00001d024830
Zm00001d004102	Zm00001d024835
Zm00001d004102	Zm00001d024854
Zm00001d004102	Zm00001d024916
Zm00001d004102	Zm00001d024947
Zm00001d004102	Zm00001d025099
Zm00001d004102	Zm00001d025228
Zm00001d004102	Zm00001d025323
Zm00001d004102	Zm00001d025326
Zm00001d004102	Zm00001d025400
Zm00001d004102	Zm00001d025421
Zm00001d004102	Zm00001d025470
Zm00001d004102	Zm00001d025509
Zm00001d004102	Zm00001d025544
Zm00001d004102	Zm00001d025545
Zm00001d004102	Zm00001d025747
Zm00001d004102	Zm00001d025770
Zm00001d004102	Zm00001d025819
Zm00001d004102	Zm00001d025845
Zm00001d004102	Zm00001d025848
Zm00001d004102	Zm00001d025860
Zm00001d004102	Zm00001d025875
Zm00001d004102	Zm00001d025923
Zm00001d004102	Zm00001d025952
Zm00001d004102	Zm00001d025967
Zm00001d004102	Zm00001d026041
Zm00001d004102	Zm00001d026140
Zm00001d004102	Zm00001d026156
Zm00001d004102	Zm00001d026200
Zm00001d004102	Zm00001d026248
Zm00001d004102	Zm00001d026285
Zm00001d004102	Zm00001d026337
Zm00001d004102	Zm00001d026348
Zm00001d004102	Zm00001d026382
Zm00001d004102	Zm00001d026436
Zm00001d004102	Zm00001d026560
Zm00001d004102	Zm00001d026608
Zm00001d004102	Zm00001d026654
Zm00001d004102	Zm00001d026700
Zm00001d004102	Zm00001d027230
Zm00001d004102	Zm00001d027292
Zm00001d004102	Zm00001d027298
Zm00001d004102	Zm00001d027320
Zm00001d004102	Zm00001d027322
Zm00001d004102	Zm00001d027366
Zm00001d004102	Zm00001d027374
Zm00001d004102	Zm00001d027422
Zm00001d004102	Zm00001d027478
Zm00001d004102	Zm00001d027481
Zm00001d004102	Zm00001d027510
Zm00001d004102	Zm00001d027597
Zm00001d004102	Zm00001d027659
Zm00001d004102	Zm00001d027694
Zm00001d004102	Zm00001d027714
Zm00001d004102	Zm00001d027723
Zm00001d004102	Zm00001d027729
Zm00001d004102	Zm00001d027884
Zm00001d004102	Zm00001d027916
Zm00001d004102	Zm00001d027936
Zm00001d004102	Zm00001d028144
Zm00001d004102	Zm00001d028152
Zm00001d004102	Zm00001d028186
Zm00001d004102	Zm00001d028221
Zm00001d004102	Zm00001d028240
Zm00001d004102	Zm00001d028258
Zm00001d004102	Zm00001d028272
Zm00001d004102	Zm00001d028298
Zm00001d004102	Zm00001d028331
Zm00001d004102	Zm00001d028399
Zm00001d004102	Zm00001d028469
Zm00001d004102	Zm00001d028539
Zm00001d004102	Zm00001d028575
Zm00001d004102	Zm00001d028613
Zm00001d004102	Zm00001d028625
Zm00001d004102	Zm00001d028670
Zm00001d004102	Zm00001d028702
Zm00001d004102	Zm00001d028704
Zm00001d004102	Zm00001d028707
Zm00001d004102	Zm00001d028776
Zm00001d004102	Zm00001d028915
Zm00001d004102	Zm00001d028949
Zm00001d004102	Zm00001d029039
Zm00001d004102	Zm00001d029095
Zm00001d004102	Zm00001d029099
Zm00001d004102	Zm00001d029150
Zm00001d004102	Zm00001d029289
Zm00001d004102	Zm00001d029290
Zm00001d004102	Zm00001d029314
Zm00001d004102	Zm00001d029372
Zm00001d004102	Zm00001d029388
Zm00001d004102	Zm00001d029396
Zm00001d004102	Zm00001d029443
Zm00001d004102	Zm00001d029498
Zm00001d004102	Zm00001d029502
Zm00001d004102	Zm00001d029505
Zm00001d004102	Zm00001d029557
Zm00001d004102	Zm00001d029571
Zm00001d004102	Zm00001d029608
Zm00001d004102	Zm00001d029745
Zm00001d004102	Zm00001d029761
Zm00001d004102	Zm00001d029809
Zm00001d004102	Zm00001d029892
Zm00001d004102	Zm00001d029897
Zm00001d004102	Zm00001d029898
Zm00001d004102	Zm00001d029965
Zm00001d004102	Zm00001d030009
Zm00001d004102	Zm00001d030010
Zm00001d004102	Zm00001d030048
Zm00001d004102	Zm00001d030074
Zm00001d004102	Zm00001d030103
Zm00001d004102	Zm00001d030127
Zm00001d004102	Zm00001d030191
Zm00001d004102	Zm00001d030398
Zm00001d004102	Zm00001d030500
Zm00001d004102	Zm00001d030549
Zm00001d004102	Zm00001d030612
Zm00001d004102	Zm00001d030623
Zm00001d004102	Zm00001d030786
Zm00001d004102	Zm00001d030859
Zm00001d004102	Zm00001d031065
Zm00001d004102	Zm00001d031159
Zm00001d004102	Zm00001d031186
Zm00001d004102	Zm00001d031256
Zm00001d004102	Zm00001d031264
Zm00001d004102	Zm00001d031484
Zm00001d004102	Zm00001d031522
Zm00001d004102	Zm00001d031535
Zm00001d004102	Zm00001d031559
Zm00001d004102	Zm00001d031617
Zm00001d004102	Zm00001d031626
Zm00001d004102	Zm00001d031696
Zm00001d004102	Zm00001d031717
Zm00001d004102	Zm00001d031769
Zm00001d004102	Zm00001d031860
Zm00001d004102	Zm00001d031899
Zm00001d004102	Zm00001d031945
Zm00001d004102	Zm00001d031952
Zm00001d004102	Zm00001d031954
Zm00001d004102	Zm00001d031963
Zm00001d004102	Zm00001d032016
Zm00001d004102	Zm00001d032051
Zm00001d004102	Zm00001d032127
Zm00001d004102	Zm00001d032209
Zm00001d004102	Zm00001d032215
Zm00001d004102	Zm00001d032230
Zm00001d004102	Zm00001d032253
Zm00001d004102	Zm00001d032272
Zm00001d004102	Zm00001d032306
Zm00001d004102	Zm00001d032318
Zm00001d004102	Zm00001d032331
Zm00001d004102	Zm00001d032333
Zm00001d004102	Zm00001d032353
Zm00001d004102	Zm00001d032366
Zm00001d004102	Zm00001d032373
Zm00001d004102	Zm00001d032380
Zm00001d004102	Zm00001d032383
Zm00001d004102	Zm00001d032420
Zm00001d004102	Zm00001d032495
Zm00001d004102	Zm00001d032604
Zm00001d004102	Zm00001d032626
Zm00001d004102	Zm00001d032825
Zm00001d004102	Zm00001d032828
Zm00001d004102	Zm00001d032866
Zm00001d004102	Zm00001d032933
Zm00001d004102	Zm00001d033002
Zm00001d004102	Zm00001d033018
Zm00001d004102	Zm00001d033040
Zm00001d004102	Zm00001d033061
Zm00001d004102	Zm00001d033066
Zm00001d004102	Zm00001d033068
Zm00001d004102	Zm00001d033077
Zm00001d004102	Zm00001d033091
Zm00001d004102	Zm00001d033155
Zm00001d004102	Zm00001d033272
Zm00001d004102	Zm00001d033273
Zm00001d004102	Zm00001d033334
Zm00001d004102	Zm00001d033419
Zm00001d004102	Zm00001d033473
Zm00001d004102	Zm00001d033523
Zm00001d004102	Zm00001d033527
Zm00001d004102	Zm00001d033551
Zm00001d004102	Zm00001d033619
Zm00001d004102	Zm00001d033637
Zm00001d004102	Zm00001d033666
Zm00001d004102	Zm00001d033717
Zm00001d004102	Zm00001d033719
Zm00001d004102	Zm00001d033787
Zm00001d004102	Zm00001d033874
Zm00001d004102	Zm00001d033893
Zm00001d004102	Zm00001d033910
Zm00001d004102	Zm00001d033922
Zm00001d004102	Zm00001d033985
Zm00001d004102	Zm00001d034007
Zm00001d004102	Zm00001d034020
Zm00001d004102	Zm00001d034080
Zm00001d004102	Zm00001d034107
Zm00001d004102	Zm00001d034189
Zm00001d004102	Zm00001d034241
Zm00001d004102	Zm00001d034249
Zm00001d004102	Zm00001d034257
Zm00001d004102	Zm00001d034283
Zm00001d004102	Zm00001d034356
Zm00001d004102	Zm00001d034357
Zm00001d004102	Zm00001d034401
Zm00001d004102	Zm00001d034424
Zm00001d004102	Zm00001d034489
Zm00001d004102	Zm00001d034523
Zm00001d004102	Zm00001d034543
Zm00001d004102	Zm00001d034692
Zm00001d004102	Zm00001d034705
Zm00001d004102	Zm00001d034725
Zm00001d004102	Zm00001d034779
Zm00001d004102	Zm00001d034784
Zm00001d004102	Zm00001d034852
Zm00001d004102	Zm00001d034857
Zm00001d004102	Zm00001d034865
Zm00001d004102	Zm00001d034868
Zm00001d004102	Zm00001d034887
Zm00001d004102	Zm00001d034900
Zm00001d004102	Zm00001d034962
Zm00001d004102	Zm00001d035003
Zm00001d004102	Zm00001d035013
Zm00001d004102	Zm00001d035034
Zm00001d004102	Zm00001d035076
Zm00001d004102	Zm00001d035081
Zm00001d004102	Zm00001d035092
Zm00001d004102	Zm00001d035115
Zm00001d004102	Zm00001d035171
Zm00001d004102	Zm00001d035212
Zm00001d004102	Zm00001d035309
Zm00001d004102	Zm00001d035337
Zm00001d004102	Zm00001d035390
Zm00001d004102	Zm00001d035634
Zm00001d004102	Zm00001d035761
Zm00001d004102	Zm00001d035767
Zm00001d004102	Zm00001d035859
Zm00001d004102	Zm00001d035878
Zm00001d004102	Zm00001d035907
Zm00001d004102	Zm00001d035949
Zm00001d004102	Zm00001d035975
Zm00001d004102	Zm00001d036046
Zm00001d004102	Zm00001d036230
Zm00001d004102	Zm00001d036340
Zm00001d004102	Zm00001d036345
Zm00001d004102	Zm00001d036475
Zm00001d004102	Zm00001d036489
Zm00001d004102	Zm00001d036524
Zm00001d004102	Zm00001d036535
Zm00001d004102	Zm00001d036630
Zm00001d004102	Zm00001d036830
Zm00001d004102	Zm00001d036831
Zm00001d004102	Zm00001d036877
Zm00001d004102	Zm00001d037043
Zm00001d004102	Zm00001d037079
Zm00001d004102	Zm00001d037210
Zm00001d004102	Zm00001d037221
Zm00001d004102	Zm00001d037273
Zm00001d004102	Zm00001d037476
Zm00001d004102	Zm00001d037513
Zm00001d004102	Zm00001d037653
Zm00001d004102	Zm00001d037748
Zm00001d004102	Zm00001d037757
Zm00001d004102	Zm00001d037775
Zm00001d004102	Zm00001d037892
Zm00001d004102	Zm00001d037966
Zm00001d004102	Zm00001d037984
Zm00001d004102	Zm00001d038018
Zm00001d004102	Zm00001d038022
Zm00001d004102	Zm00001d038039
Zm00001d004102	Zm00001d038097
Zm00001d004102	Zm00001d038121
Zm00001d004102	Zm00001d038155
Zm00001d004102	Zm00001d038161
Zm00001d004102	Zm00001d038226
Zm00001d004102	Zm00001d038337
Zm00001d004102	Zm00001d038387
Zm00001d004102	Zm00001d038484
Zm00001d004102	Zm00001d038485
Zm00001d004102	Zm00001d038527
Zm00001d004102	Zm00001d038576
Zm00001d004102	Zm00001d038608
Zm00001d004102	Zm00001d038625
Zm00001d004102	Zm00001d038651
Zm00001d004102	Zm00001d038678
Zm00001d004102	Zm00001d038799
Zm00001d004102	Zm00001d038809
Zm00001d004102	Zm00001d038835
Zm00001d004102	Zm00001d038894
Zm00001d004102	Zm00001d039061
Zm00001d004102	Zm00001d039076
Zm00001d004102	Zm00001d039118
Zm00001d004102	Zm00001d039142
Zm00001d004102	Zm00001d039175
Zm00001d004102	Zm00001d039194
Zm00001d004102	Zm00001d039197
Zm00001d004102	Zm00001d039260
Zm00001d004102	Zm00001d039265
Zm00001d004102	Zm00001d039270
Zm00001d004102	Zm00001d039276
Zm00001d004102	Zm00001d039280
Zm00001d004102	Zm00001d039314
Zm00001d004102	Zm00001d039349
Zm00001d004102	Zm00001d039499
Zm00001d004102	Zm00001d039514
Zm00001d004102	Zm00001d039607
Zm00001d004102	Zm00001d039667
Zm00001d004102	Zm00001d039745
Zm00001d004102	Zm00001d039816
Zm00001d004102	Zm00001d039840
Zm00001d004102	Zm00001d039841
Zm00001d004102	Zm00001d039852
Zm00001d004102	Zm00001d039900
Zm00001d004102	Zm00001d039903
Zm00001d004102	Zm00001d039953
Zm00001d004102	Zm00001d040002
Zm00001d004102	Zm00001d040034
Zm00001d004102	Zm00001d040163
Zm00001d004102	Zm00001d040215
Zm00001d004102	Zm00001d040216
Zm00001d004102	Zm00001d040221
Zm00001d004102	Zm00001d040242
Zm00001d004102	Zm00001d040246
Zm00001d004102	Zm00001d040422
Zm00001d004102	Zm00001d040450
Zm00001d004102	Zm00001d040567
Zm00001d004102	Zm00001d040570
Zm00001d004102	Zm00001d040582
Zm00001d004102	Zm00001d040583
Zm00001d004102	Zm00001d040637
Zm00001d004102	Zm00001d040659
Zm00001d004102	Zm00001d040660
Zm00001d004102	Zm00001d040696
Zm00001d004102	Zm00001d040720
Zm00001d004102	Zm00001d040783
Zm00001d004102	Zm00001d040784
Zm00001d004102	Zm00001d040804
Zm00001d004102	Zm00001d040818
Zm00001d004102	Zm00001d040842
Zm00001d004102	Zm00001d040959
Zm00001d004102	Zm00001d041077
Zm00001d004102	Zm00001d041229
Zm00001d004102	Zm00001d041332
Zm00001d004102	Zm00001d041374
Zm00001d004102	Zm00001d041678
Zm00001d004102	Zm00001d041715
Zm00001d004102	Zm00001d041763
Zm00001d004102	Zm00001d041819
Zm00001d004102	Zm00001d041824
Zm00001d004102	Zm00001d041961
Zm00001d004102	Zm00001d041965
Zm00001d004102	Zm00001d042008
Zm00001d004102	Zm00001d042017
Zm00001d004102	Zm00001d042026
Zm00001d004102	Zm00001d042044
Zm00001d004102	Zm00001d042066
Zm00001d004102	Zm00001d042178
Zm00001d004102	Zm00001d042257
Zm00001d004102	Zm00001d042289
Zm00001d004102	Zm00001d042346
Zm00001d004102	Zm00001d042371
Zm00001d004102	Zm00001d042397
Zm00001d004102	Zm00001d042438
Zm00001d004102	Zm00001d042481
Zm00001d004102	Zm00001d042486
Zm00001d004102	Zm00001d042526
Zm00001d004102	Zm00001d042530
Zm00001d004102	Zm00001d042549
Zm00001d004102	Zm00001d042600
Zm00001d004102	Zm00001d042601
Zm00001d004102	Zm00001d042620
Zm00001d004102	Zm00001d042673
Zm00001d004102	Zm00001d042697
Zm00001d004102	Zm00001d042712
Zm00001d004102	Zm00001d042786
Zm00001d004102	Zm00001d042840
Zm00001d004102	Zm00001d042880
Zm00001d004102	Zm00001d042907
Zm00001d004102	Zm00001d042940
Zm00001d004102	Zm00001d042955
Zm00001d004102	Zm00001d043045
Zm00001d004102	Zm00001d043107
Zm00001d004102	Zm00001d043182
Zm00001d004102	Zm00001d043201
Zm00001d004102	Zm00001d043248
Zm00001d004102	Zm00001d043296
Zm00001d004102	Zm00001d043358
Zm00001d004102	Zm00001d043374
Zm00001d004102	Zm00001d043401
Zm00001d004102	Zm00001d043505
Zm00001d004102	Zm00001d043508
Zm00001d004102	Zm00001d043592
Zm00001d004102	Zm00001d043620
Zm00001d004102	Zm00001d043621
Zm00001d004102	Zm00001d043653
Zm00001d004102	Zm00001d043707
Zm00001d004102	Zm00001d043767
Zm00001d004102	Zm00001d043786
Zm00001d004102	Zm00001d043880
Zm00001d004102	Zm00001d043944
Zm00001d004102	Zm00001d044089
Zm00001d004102	Zm00001d044101
Zm00001d004102	Zm00001d044117
Zm00001d004102	Zm00001d044211
Zm00001d004102	Zm00001d044235
Zm00001d004102	Zm00001d044289
Zm00001d004102	Zm00001d044303
Zm00001d004102	Zm00001d044327
Zm00001d004102	Zm00001d044335
Zm00001d004102	Zm00001d044382
Zm00001d004102	Zm00001d044409
Zm00001d004102	Zm00001d044415
Zm00001d004102	Zm00001d044468
Zm00001d004102	Zm00001d044480
Zm00001d004102	Zm00001d044601
Zm00001d004102	Zm00001d044671
Zm00001d004102	Zm00001d044745
Zm00001d004102	Zm00001d044765
Zm00001d004102	Zm00001d044768
Zm00001d004102	Zm00001d044785
Zm00001d004102	Zm00001d044903
Zm00001d004102	Zm00001d044994
Zm00001d004102	Zm00001d045017
Zm00001d004102	Zm00001d045144
Zm00001d004102	Zm00001d045176
Zm00001d004102	Zm00001d045190
Zm00001d004102	Zm00001d045205
Zm00001d004102	Zm00001d045274
Zm00001d004102	Zm00001d045383
Zm00001d004102	Zm00001d045491
Zm00001d004102	Zm00001d045539
Zm00001d004102	Zm00001d045564
Zm00001d004102	Zm00001d045573
Zm00001d004102	Zm00001d045574
Zm00001d004102	Zm00001d045575
Zm00001d004102	Zm00001d045589
Zm00001d004102	Zm00001d045604
Zm00001d004102	Zm00001d045667
Zm00001d004102	Zm00001d045669
Zm00001d004102	Zm00001d045742
Zm00001d004102	Zm00001d045885
Zm00001d004102	Zm00001d045897
Zm00001d004102	Zm00001d045938
Zm00001d004102	Zm00001d046170
Zm00001d004102	Zm00001d046334
Zm00001d004102	Zm00001d046440
Zm00001d004102	Zm00001d046530
Zm00001d004102	Zm00001d046553
Zm00001d004102	Zm00001d046628
Zm00001d004102	Zm00001d046683
Zm00001d004102	Zm00001d046729
Zm00001d004102	Zm00001d046748
Zm00001d004102	Zm00001d046786
Zm00001d004102	Zm00001d046887
Zm00001d004102	Zm00001d046935
Zm00001d004102	Zm00001d046942
Zm00001d004102	Zm00001d046971
Zm00001d004102	Zm00001d047063
Zm00001d004102	Zm00001d047109
Zm00001d004102	Zm00001d047204
Zm00001d004102	Zm00001d047252
Zm00001d004102	Zm00001d047345
Zm00001d004102	Zm00001d047396
Zm00001d004102	Zm00001d047463
Zm00001d004102	Zm00001d047591
Zm00001d004102	Zm00001d047726
Zm00001d004102	Zm00001d047759
Zm00001d004102	Zm00001d047760
Zm00001d004102	Zm00001d047768
Zm00001d004102	Zm00001d047802
Zm00001d004102	Zm00001d048028
Zm00001d004102	Zm00001d048075
Zm00001d004102	Zm00001d048116
Zm00001d004102	Zm00001d048175
Zm00001d004102	Zm00001d048203
Zm00001d004102	Zm00001d048214
Zm00001d004102	Zm00001d048234
Zm00001d004102	Zm00001d048272
Zm00001d004102	Zm00001d048313
Zm00001d004102	Zm00001d048324
Zm00001d004102	Zm00001d048373
Zm00001d004102	Zm00001d048414
Zm00001d004102	Zm00001d048422
Zm00001d004102	Zm00001d048441
Zm00001d004102	Zm00001d048515
Zm00001d004102	Zm00001d048565
Zm00001d004102	Zm00001d048593
Zm00001d004102	Zm00001d048623
Zm00001d004102	Zm00001d048635
Zm00001d004102	Zm00001d048637
Zm00001d004102	Zm00001d048688
Zm00001d004102	Zm00001d048693
Zm00001d004102	Zm00001d048731
Zm00001d004102	Zm00001d048737
Zm00001d004102	Zm00001d048826
Zm00001d004102	Zm00001d048856
Zm00001d004102	Zm00001d048877
Zm00001d004102	Zm00001d048898
Zm00001d004102	Zm00001d049048
Zm00001d004102	Zm00001d049092
Zm00001d004102	Zm00001d049138
Zm00001d004102	Zm00001d049153
Zm00001d004102	Zm00001d049160
Zm00001d004102	Zm00001d049171
Zm00001d004102	Zm00001d049223
Zm00001d004102	Zm00001d049267
Zm00001d004102	Zm00001d049347
Zm00001d004102	Zm00001d049360
Zm00001d004102	Zm00001d049387
Zm00001d004102	Zm00001d049490
Zm00001d004102	Zm00001d049494
Zm00001d004102	Zm00001d049543
Zm00001d004102	Zm00001d049554
Zm00001d004102	Zm00001d049625
Zm00001d004102	Zm00001d049650
Zm00001d004102	Zm00001d049743
Zm00001d004102	Zm00001d049785
Zm00001d004102	Zm00001d049883
Zm00001d004102	Zm00001d049960
Zm00001d004102	Zm00001d049995
Zm00001d004102	Zm00001d050150
Zm00001d004102	Zm00001d050222
Zm00001d004102	Zm00001d050251
Zm00001d004102	Zm00001d050269
Zm00001d004102	Zm00001d050393
Zm00001d004102	Zm00001d050457
Zm00001d004102	Zm00001d050748
Zm00001d004102	Zm00001d050844
Zm00001d004102	Zm00001d050868
Zm00001d004102	Zm00001d050872
Zm00001d004102	Zm00001d050889
Zm00001d004102	Zm00001d050969
Zm00001d004102	Zm00001d051018
Zm00001d004102	Zm00001d051053
Zm00001d004102	Zm00001d051194
Zm00001d004102	Zm00001d051203
Zm00001d004102	Zm00001d051272
Zm00001d004102	Zm00001d051307
Zm00001d004102	Zm00001d051373
Zm00001d004102	Zm00001d051429
Zm00001d004102	Zm00001d051458
Zm00001d004102	Zm00001d051518
Zm00001d004102	Zm00001d051567
Zm00001d004102	Zm00001d051740
Zm00001d004102	Zm00001d051785
Zm00001d004102	Zm00001d051806
Zm00001d004102	Zm00001d051823
Zm00001d004102	Zm00001d051883
Zm00001d004102	Zm00001d051928
Zm00001d004102	Zm00001d052034
Zm00001d004102	Zm00001d052118
Zm00001d004102	Zm00001d052138
Zm00001d004102	Zm00001d052184
Zm00001d004102	Zm00001d052216
Zm00001d004102	Zm00001d052343
Zm00001d004102	Zm00001d052362
Zm00001d004102	Zm00001d052364
Zm00001d004102	Zm00001d052401
Zm00001d004102	Zm00001d052622
Zm00001d004102	Zm00001d052624
Zm00001d004102	Zm00001d052630
Zm00001d004102	Zm00001d052682
Zm00001d004102	Zm00001d052746
Zm00001d004102	Zm00001d052760
Zm00001d004102	Zm00001d052768
Zm00001d004102	Zm00001d052769
Zm00001d004102	Zm00001d052847
Zm00001d004102	Zm00001d053015
Zm00001d004102	Zm00001d053067
Zm00001d004102	Zm00001d053102
Zm00001d004102	Zm00001d053103
Zm00001d004102	Zm00001d053124
Zm00001d004102	Zm00001d053149
Zm00001d004102	Zm00001d053151
Zm00001d004102	Zm00001d053290
Zm00001d004102	Zm00001d053313
Zm00001d004102	Zm00001d053327
Zm00001d004102	Zm00001d053396
Zm00001d004102	Zm00001d053406
Zm00001d004102	Zm00001d053446
Zm00001d004102	Zm00001d053545
Zm00001d004102	Zm00001d053715
Zm00001d004102	Zm00001d053722
Zm00001d004102	Zm00001d053828
Zm00001d004102	Zm00001d053861
Zm00001d004102	Zm00001d053925
Zm00001d004102	Zm00001d053957
Zm00001d004102	Zm00001d053967
Zm00001d004102	Zm00001d053974
Zm00001d004102	Zm00001d053981
Zm00001d004102	Zm00001d054006
Zm00001d004102	Zm00001d054015
Zm00001d004102	Zm00001d054079
Zm00001d004497	GRMZM5G800096
Zm00001d004497	Zm00001d000060
Zm00001d004497	Zm00001d000070
Zm00001d004497	Zm00001d000164
Zm00001d004497	Zm00001d000222
Zm00001d004497	Zm00001d000300
Zm00001d004497	Zm00001d000350
Zm00001d004497	Zm00001d000360
Zm00001d004497	Zm00001d000399
Zm00001d004497	Zm00001d000430
Zm00001d004497	Zm00001d001784
Zm00001d004497	Zm00001d001812
Zm00001d004497	Zm00001d001820
Zm00001d004497	Zm00001d001843
Zm00001d004497	Zm00001d001860
Zm00001d004497	Zm00001d001861
Zm00001d004497	Zm00001d001960
Zm00001d004497	Zm00001d002089
Zm00001d004497	Zm00001d002104
Zm00001d004497	Zm00001d002121
Zm00001d004497	Zm00001d002139
Zm00001d004497	Zm00001d002240
Zm00001d004497	Zm00001d002358
Zm00001d004497	Zm00001d002384
Zm00001d004497	Zm00001d002454
Zm00001d004497	Zm00001d002490
Zm00001d004497	Zm00001d002565
Zm00001d004497	Zm00001d002589
Zm00001d004497	Zm00001d002788
Zm00001d004497	Zm00001d002789
Zm00001d004497	Zm00001d002815
Zm00001d004497	Zm00001d002854
Zm00001d004497	Zm00001d002873
Zm00001d004497	Zm00001d002880
Zm00001d004497	Zm00001d002951
Zm00001d004497	Zm00001d002971
Zm00001d004497	Zm00001d003044
Zm00001d004497	Zm00001d003306
Zm00001d004497	Zm00001d003373
Zm00001d004497	Zm00001d003404
Zm00001d004497	Zm00001d003429
Zm00001d004497	Zm00001d003534
Zm00001d004497	Zm00001d003589
Zm00001d004497	Zm00001d003612
Zm00001d004497	Zm00001d003663
Zm00001d004497	Zm00001d003797
Zm00001d004497	Zm00001d003867
Zm00001d004497	Zm00001d003975
Zm00001d004497	Zm00001d004342
Zm00001d004497	Zm00001d004344
Zm00001d004497	Zm00001d004346
Zm00001d004497	Zm00001d004348
Zm00001d004497	Zm00001d004392
Zm00001d004497	Zm00001d004400
Zm00001d004497	Zm00001d004497
Zm00001d004497	Zm00001d004513
Zm00001d004497	Zm00001d004626
Zm00001d004497	Zm00001d004633
Zm00001d004497	Zm00001d005161
Zm00001d004497	Zm00001d005344
Zm00001d004497	Zm00001d005346
Zm00001d004497	Zm00001d005482
Zm00001d004497	Zm00001d005520
Zm00001d004497	Zm00001d005685
Zm00001d004497	Zm00001d005693
Zm00001d004497	Zm00001d005785
Zm00001d004497	Zm00001d005814
Zm00001d004497	Zm00001d005950
Zm00001d004497	Zm00001d005972
Zm00001d004497	Zm00001d005996
Zm00001d004497	Zm00001d006002
Zm00001d004497	Zm00001d006098
Zm00001d004497	Zm00001d006126
Zm00001d004497	Zm00001d006159
Zm00001d004497	Zm00001d006161
Zm00001d004497	Zm00001d006274
Zm00001d004497	Zm00001d006275
Zm00001d004497	Zm00001d006283
Zm00001d004497	Zm00001d006285
Zm00001d004497	Zm00001d006311
Zm00001d004497	Zm00001d006402
Zm00001d004497	Zm00001d006446
Zm00001d004497	Zm00001d006447
Zm00001d004497	Zm00001d006540
Zm00001d004497	Zm00001d006620
Zm00001d004497	Zm00001d006624
Zm00001d004497	Zm00001d006657
Zm00001d004497	Zm00001d006875
Zm00001d004497	Zm00001d007082
Zm00001d004497	Zm00001d007124
Zm00001d004497	Zm00001d007320
Zm00001d004497	Zm00001d007324
Zm00001d004497	Zm00001d007366
Zm00001d004497	Zm00001d007572
Zm00001d004497	Zm00001d007573
Zm00001d004497	Zm00001d007639
Zm00001d004497	Zm00001d007838
Zm00001d004497	Zm00001d007936
Zm00001d004497	Zm00001d008203
Zm00001d004497	Zm00001d008209
Zm00001d004497	Zm00001d008228
Zm00001d004497	Zm00001d008229
Zm00001d004497	Zm00001d008376
Zm00001d004497	Zm00001d008397
Zm00001d004497	Zm00001d008427
Zm00001d004497	Zm00001d008440
Zm00001d004497	Zm00001d008559
Zm00001d004497	Zm00001d008612
Zm00001d004497	Zm00001d008963
Zm00001d004497	Zm00001d008984
Zm00001d004497	Zm00001d008985
Zm00001d004497	Zm00001d009152
Zm00001d004497	Zm00001d009314
Zm00001d004497	Zm00001d009425
Zm00001d004497	Zm00001d009506
Zm00001d004497	Zm00001d009582
Zm00001d004497	Zm00001d009589
Zm00001d004497	Zm00001d009622
Zm00001d004497	Zm00001d009698
Zm00001d004497	Zm00001d009723
Zm00001d004497	Zm00001d009877
Zm00001d004497	Zm00001d009952
Zm00001d004497	Zm00001d010240
Zm00001d004497	Zm00001d010336
Zm00001d004497	Zm00001d010456
Zm00001d004497	Zm00001d010585
Zm00001d004497	Zm00001d010606
Zm00001d004497	Zm00001d010672
Zm00001d004497	Zm00001d010799
Zm00001d004497	Zm00001d010802
Zm00001d004497	Zm00001d011069
Zm00001d004497	Zm00001d011073
Zm00001d004497	Zm00001d011104
Zm00001d004497	Zm00001d011183
Zm00001d004497	Zm00001d011353
Zm00001d004497	Zm00001d011362
Zm00001d004497	Zm00001d011366
Zm00001d004497	Zm00001d011386
Zm00001d004497	Zm00001d011445
Zm00001d004497	Zm00001d011467
Zm00001d004497	Zm00001d011513
Zm00001d004497	Zm00001d011515
Zm00001d004497	Zm00001d011548
Zm00001d004497	Zm00001d011579
Zm00001d004497	Zm00001d011585
Zm00001d004497	Zm00001d011780
Zm00001d004497	Zm00001d011819
Zm00001d004497	Zm00001d011887
Zm00001d004497	Zm00001d011993
Zm00001d004497	Zm00001d012029
Zm00001d004497	Zm00001d012287
Zm00001d004497	Zm00001d012645
Zm00001d004497	Zm00001d012812
Zm00001d004497	Zm00001d012973
Zm00001d004497	Zm00001d012998
Zm00001d004497	Zm00001d013013
Zm00001d004497	Zm00001d013081
Zm00001d004497	Zm00001d013093
Zm00001d004497	Zm00001d013133
Zm00001d004497	Zm00001d013191
Zm00001d004497	Zm00001d013240
Zm00001d004497	Zm00001d013277
Zm00001d004497	Zm00001d013320
Zm00001d004497	Zm00001d013324
Zm00001d004497	Zm00001d013425
Zm00001d004497	Zm00001d013534
Zm00001d004497	Zm00001d013651
Zm00001d004497	Zm00001d013656
Zm00001d004497	Zm00001d013845
Zm00001d004497	Zm00001d013861
Zm00001d004497	Zm00001d013918
Zm00001d004497	Zm00001d013937
Zm00001d004497	Zm00001d014038
Zm00001d004497	Zm00001d014191
Zm00001d004497	Zm00001d014294
Zm00001d004497	Zm00001d014315
Zm00001d004497	Zm00001d014381
Zm00001d004497	Zm00001d014425
Zm00001d004497	Zm00001d014487
Zm00001d004497	Zm00001d014496
Zm00001d004497	Zm00001d014659
Zm00001d004497	Zm00001d014718
Zm00001d004497	Zm00001d014781
Zm00001d004497	Zm00001d014816
Zm00001d004497	Zm00001d014842
Zm00001d004497	Zm00001d014990
Zm00001d004497	Zm00001d014991
Zm00001d004497	Zm00001d015002
Zm00001d004497	Zm00001d015084
Zm00001d004497	Zm00001d015095
Zm00001d004497	Zm00001d015103
Zm00001d004497	Zm00001d015204
Zm00001d004497	Zm00001d015224
Zm00001d004497	Zm00001d015377
Zm00001d004497	Zm00001d015484
Zm00001d004497	Zm00001d015505
Zm00001d004497	Zm00001d015519
Zm00001d004497	Zm00001d015569
Zm00001d004497	Zm00001d015605
Zm00001d004497	Zm00001d015613
Zm00001d004497	Zm00001d015772
Zm00001d004497	Zm00001d015798
Zm00001d004497	Zm00001d015799
Zm00001d004497	Zm00001d015837
Zm00001d004497	Zm00001d015975
Zm00001d004497	Zm00001d015999
Zm00001d004497	Zm00001d016006
Zm00001d004497	Zm00001d016100
Zm00001d004497	Zm00001d016542
Zm00001d004497	Zm00001d016702
Zm00001d004497	Zm00001d016736
Zm00001d004497	Zm00001d016802
Zm00001d004497	Zm00001d016863
Zm00001d004497	Zm00001d016893
Zm00001d004497	Zm00001d016943
Zm00001d004497	Zm00001d016991
Zm00001d004497	Zm00001d017097
Zm00001d004497	Zm00001d017118
Zm00001d004497	Zm00001d017151
Zm00001d004497	Zm00001d017222
Zm00001d004497	Zm00001d017323
Zm00001d004497	Zm00001d017449
Zm00001d004497	Zm00001d017531
Zm00001d004497	Zm00001d017588
Zm00001d004497	Zm00001d017618
Zm00001d004497	Zm00001d017621
Zm00001d004497	Zm00001d017751
Zm00001d004497	Zm00001d017930
Zm00001d004497	Zm00001d017982
Zm00001d004497	Zm00001d017994
Zm00001d004497	Zm00001d018030
Zm00001d004497	Zm00001d018034
Zm00001d004497	Zm00001d018065
Zm00001d004497	Zm00001d018066
Zm00001d004497	Zm00001d018069
Zm00001d004497	Zm00001d018162
Zm00001d004497	Zm00001d018247
Zm00001d004497	Zm00001d018362
Zm00001d004497	Zm00001d018386
Zm00001d004497	Zm00001d018412
Zm00001d004497	Zm00001d018413
Zm00001d004497	Zm00001d018464
Zm00001d004497	Zm00001d018544
Zm00001d004497	Zm00001d018597
Zm00001d004497	Zm00001d018693
Zm00001d004497	Zm00001d018791
Zm00001d004497	Zm00001d018821
Zm00001d004497	Zm00001d018984
Zm00001d004497	Zm00001d019052
Zm00001d004497	Zm00001d019057
Zm00001d004497	Zm00001d019130
Zm00001d004497	Zm00001d019184
Zm00001d004497	Zm00001d019218
Zm00001d004497	Zm00001d019312
Zm00001d004497	Zm00001d019398
Zm00001d004497	Zm00001d019510
Zm00001d004497	Zm00001d019573
Zm00001d004497	Zm00001d019589
Zm00001d004497	Zm00001d019613
Zm00001d004497	Zm00001d019627
Zm00001d004497	Zm00001d019644
Zm00001d004497	Zm00001d019648
Zm00001d004497	Zm00001d019670
Zm00001d004497	Zm00001d019899
Zm00001d004497	Zm00001d019956
Zm00001d004497	Zm00001d019980
Zm00001d004497	Zm00001d019985
Zm00001d004497	Zm00001d020108
Zm00001d004497	Zm00001d020220
Zm00001d004497	Zm00001d020317
Zm00001d004497	Zm00001d020357
Zm00001d004497	Zm00001d020403
Zm00001d004497	Zm00001d020409
Zm00001d004497	Zm00001d020437
Zm00001d004497	Zm00001d020537
Zm00001d004497	Zm00001d020557
Zm00001d004497	Zm00001d020732
Zm00001d004497	Zm00001d020740
Zm00001d004497	Zm00001d020757
Zm00001d004497	Zm00001d020775
Zm00001d004497	Zm00001d020957
Zm00001d004497	Zm00001d021356
Zm00001d004497	Zm00001d021360
Zm00001d004497	Zm00001d021368
Zm00001d004497	Zm00001d021370
Zm00001d004497	Zm00001d021465
Zm00001d004497	Zm00001d021498
Zm00001d004497	Zm00001d021507
Zm00001d004497	Zm00001d021515
Zm00001d004497	Zm00001d021518
Zm00001d004497	Zm00001d021634
Zm00001d004497	Zm00001d021645
Zm00001d004497	Zm00001d021703
Zm00001d004497	Zm00001d021715
Zm00001d004497	Zm00001d021763
Zm00001d004497	Zm00001d021764
Zm00001d004497	Zm00001d021825
Zm00001d004497	Zm00001d022188
Zm00001d004497	Zm00001d022229
Zm00001d004497	Zm00001d022337
Zm00001d004497	Zm00001d022373
Zm00001d004497	Zm00001d022423
Zm00001d004497	Zm00001d022510
Zm00001d004497	Zm00001d022630
Zm00001d004497	Zm00001d023208
Zm00001d004497	Zm00001d023223
Zm00001d004497	Zm00001d023282
Zm00001d004497	Zm00001d023286
Zm00001d004497	Zm00001d023340
Zm00001d004497	Zm00001d023374
Zm00001d004497	Zm00001d023427
Zm00001d004497	Zm00001d023559
Zm00001d004497	Zm00001d023592
Zm00001d004497	Zm00001d023693
Zm00001d004497	Zm00001d023698
Zm00001d004497	Zm00001d023699
Zm00001d004497	Zm00001d023757
Zm00001d004497	Zm00001d023887
Zm00001d004497	Zm00001d023929
Zm00001d004497	Zm00001d023984
Zm00001d004497	Zm00001d024027
Zm00001d004497	Zm00001d024037
Zm00001d004497	Zm00001d024148
Zm00001d004497	Zm00001d024169
Zm00001d004497	Zm00001d024248
Zm00001d004497	Zm00001d024250
Zm00001d004497	Zm00001d024340
Zm00001d004497	Zm00001d024674
Zm00001d004497	Zm00001d024854
Zm00001d004497	Zm00001d024966
Zm00001d004497	Zm00001d025249
Zm00001d004497	Zm00001d025652
Zm00001d004497	Zm00001d025819
Zm00001d004497	Zm00001d025848
Zm00001d004497	Zm00001d026160
Zm00001d004497	Zm00001d026211
Zm00001d004497	Zm00001d026243
Zm00001d004497	Zm00001d026244
Zm00001d004497	Zm00001d026436
Zm00001d004497	Zm00001d026437
Zm00001d004497	Zm00001d026501
Zm00001d004497	Zm00001d026567
Zm00001d004497	Zm00001d026603
Zm00001d004497	Zm00001d026654
Zm00001d004497	Zm00001d026690
Zm00001d004497	Zm00001d026700
Zm00001d004497	Zm00001d027291
Zm00001d004497	Zm00001d027309
Zm00001d004497	Zm00001d027320
Zm00001d004497	Zm00001d027321
Zm00001d004497	Zm00001d027363
Zm00001d004497	Zm00001d027369
Zm00001d004497	Zm00001d027421
Zm00001d004497	Zm00001d027422
Zm00001d004497	Zm00001d027442
Zm00001d004497	Zm00001d027451
Zm00001d004497	Zm00001d027488
Zm00001d004497	Zm00001d027518
Zm00001d004497	Zm00001d027522
Zm00001d004497	Zm00001d027581
Zm00001d004497	Zm00001d027601
Zm00001d004497	Zm00001d027714
Zm00001d004497	Zm00001d027810
Zm00001d004497	Zm00001d027841
Zm00001d004497	Zm00001d027934
Zm00001d004497	Zm00001d027944
Zm00001d004497	Zm00001d027999
Zm00001d004497	Zm00001d028089
Zm00001d004497	Zm00001d028221
Zm00001d004497	Zm00001d028240
Zm00001d004497	Zm00001d028272
Zm00001d004497	Zm00001d028338
Zm00001d004497	Zm00001d028406
Zm00001d004497	Zm00001d028409
Zm00001d004497	Zm00001d028414
Zm00001d004497	Zm00001d028542
Zm00001d004497	Zm00001d028548
Zm00001d004497	Zm00001d028585
Zm00001d004497	Zm00001d028670
Zm00001d004497	Zm00001d028675
Zm00001d004497	Zm00001d028867
Zm00001d004497	Zm00001d028954
Zm00001d004497	Zm00001d029027
Zm00001d004497	Zm00001d029049
Zm00001d004497	Zm00001d029061
Zm00001d004497	Zm00001d029105
Zm00001d004497	Zm00001d029201
Zm00001d004497	Zm00001d029243
Zm00001d004497	Zm00001d029482
Zm00001d004497	Zm00001d029505
Zm00001d004497	Zm00001d029720
Zm00001d004497	Zm00001d029745
Zm00001d004497	Zm00001d029822
Zm00001d004497	Zm00001d029997
Zm00001d004497	Zm00001d030109
Zm00001d004497	Zm00001d030130
Zm00001d004497	Zm00001d030282
Zm00001d004497	Zm00001d030398
Zm00001d004497	Zm00001d030496
Zm00001d004497	Zm00001d030561
Zm00001d004497	Zm00001d030638
Zm00001d004497	Zm00001d030688
Zm00001d004497	Zm00001d030786
Zm00001d004497	Zm00001d031421
Zm00001d004497	Zm00001d031453
Zm00001d004497	Zm00001d031503
Zm00001d004497	Zm00001d031517
Zm00001d004497	Zm00001d031535
Zm00001d004497	Zm00001d031729
Zm00001d004497	Zm00001d031908
Zm00001d004497	Zm00001d031934
Zm00001d004497	Zm00001d031946
Zm00001d004497	Zm00001d031969
Zm00001d004497	Zm00001d032127
Zm00001d004497	Zm00001d032162
Zm00001d004497	Zm00001d032177
Zm00001d004497	Zm00001d032188
Zm00001d004497	Zm00001d032197
Zm00001d004497	Zm00001d032366
Zm00001d004497	Zm00001d032399
Zm00001d004497	Zm00001d032420
Zm00001d004497	Zm00001d032896
Zm00001d004497	Zm00001d032973
Zm00001d004497	Zm00001d033024
Zm00001d004497	Zm00001d033317
Zm00001d004497	Zm00001d033383
Zm00001d004497	Zm00001d033469
Zm00001d004497	Zm00001d033910
Zm00001d004497	Zm00001d033922
Zm00001d004497	Zm00001d034020
Zm00001d004497	Zm00001d034082
Zm00001d004497	Zm00001d034192
Zm00001d004497	Zm00001d034283
Zm00001d004497	Zm00001d034338
Zm00001d004497	Zm00001d034486
Zm00001d004497	Zm00001d034542
Zm00001d004497	Zm00001d034665
Zm00001d004497	Zm00001d034668
Zm00001d004497	Zm00001d034692
Zm00001d004497	Zm00001d034739
Zm00001d004497	Zm00001d034766
Zm00001d004497	Zm00001d034808
Zm00001d004497	Zm00001d034828
Zm00001d004497	Zm00001d034890
Zm00001d004497	Zm00001d034917
Zm00001d004497	Zm00001d034932
Zm00001d004497	Zm00001d034935
Zm00001d004497	Zm00001d034962
Zm00001d004497	Zm00001d034969
Zm00001d004497	Zm00001d035001
Zm00001d004497	Zm00001d035051
Zm00001d004497	Zm00001d035076
Zm00001d004497	Zm00001d035079
Zm00001d004497	Zm00001d035212
Zm00001d004497	Zm00001d035303
Zm00001d004497	Zm00001d035363
Zm00001d004497	Zm00001d035682
Zm00001d004497	Zm00001d035759
Zm00001d004497	Zm00001d035761
Zm00001d004497	Zm00001d035907
Zm00001d004497	Zm00001d035978
Zm00001d004497	Zm00001d036014
Zm00001d004497	Zm00001d036046
Zm00001d004497	Zm00001d036135
Zm00001d004497	Zm00001d036175
Zm00001d004497	Zm00001d036297
Zm00001d004497	Zm00001d036484
Zm00001d004497	Zm00001d036788
Zm00001d004497	Zm00001d037221
Zm00001d004497	Zm00001d037240
Zm00001d004497	Zm00001d037361
Zm00001d004497	Zm00001d037383
Zm00001d004497	Zm00001d037513
Zm00001d004497	Zm00001d037616
Zm00001d004497	Zm00001d037651
Zm00001d004497	Zm00001d037658
Zm00001d004497	Zm00001d037748
Zm00001d004497	Zm00001d037775
Zm00001d004497	Zm00001d037830
Zm00001d004497	Zm00001d037835
Zm00001d004497	Zm00001d037860
Zm00001d004497	Zm00001d037984
Zm00001d004497	Zm00001d038047
Zm00001d004497	Zm00001d038052
Zm00001d004497	Zm00001d038084
Zm00001d004497	Zm00001d038126
Zm00001d004497	Zm00001d038170
Zm00001d004497	Zm00001d038491
Zm00001d004497	Zm00001d038527
Zm00001d004497	Zm00001d038606
Zm00001d004497	Zm00001d038835
Zm00001d004497	Zm00001d039036
Zm00001d004497	Zm00001d039040
Zm00001d004497	Zm00001d039070
Zm00001d004497	Zm00001d039076
Zm00001d004497	Zm00001d039096
Zm00001d004497	Zm00001d039167
Zm00001d004497	Zm00001d039181
Zm00001d004497	Zm00001d039448
Zm00001d004497	Zm00001d039451
Zm00001d004497	Zm00001d039529
Zm00001d004497	Zm00001d039598
Zm00001d004497	Zm00001d039677
Zm00001d004497	Zm00001d039715
Zm00001d004497	Zm00001d039726
Zm00001d004497	Zm00001d039833
Zm00001d004497	Zm00001d040089
Zm00001d004497	Zm00001d040100
Zm00001d004497	Zm00001d040163
Zm00001d004497	Zm00001d040210
Zm00001d004497	Zm00001d040220
Zm00001d004497	Zm00001d040242
Zm00001d004497	Zm00001d040243
Zm00001d004497	Zm00001d040265
Zm00001d004497	Zm00001d040463
Zm00001d004497	Zm00001d040467
Zm00001d004497	Zm00001d040545
Zm00001d004497	Zm00001d040582
Zm00001d004497	Zm00001d040583
Zm00001d004497	Zm00001d040650
Zm00001d004497	Zm00001d040656
Zm00001d004497	Zm00001d040665
Zm00001d004497	Zm00001d040686
Zm00001d004497	Zm00001d040837
Zm00001d004497	Zm00001d040857
Zm00001d004497	Zm00001d041076
Zm00001d004497	Zm00001d041179
Zm00001d004497	Zm00001d041578
Zm00001d004497	Zm00001d041595
Zm00001d004497	Zm00001d041635
Zm00001d004497	Zm00001d041777
Zm00001d004497	Zm00001d041819
Zm00001d004497	Zm00001d041989
Zm00001d004497	Zm00001d042008
Zm00001d004497	Zm00001d042017
Zm00001d004497	Zm00001d042122
Zm00001d004497	Zm00001d042178
Zm00001d004497	Zm00001d042346
Zm00001d004497	Zm00001d042363
Zm00001d004497	Zm00001d042397
Zm00001d004497	Zm00001d042486
Zm00001d004497	Zm00001d042663
Zm00001d004497	Zm00001d042697
Zm00001d004497	Zm00001d042727
Zm00001d004497	Zm00001d042828
Zm00001d004497	Zm00001d042847
Zm00001d004497	Zm00001d042867
Zm00001d004497	Zm00001d042880
Zm00001d004497	Zm00001d042905
Zm00001d004497	Zm00001d043009
Zm00001d004497	Zm00001d043088
Zm00001d004497	Zm00001d043167
Zm00001d004497	Zm00001d043170
Zm00001d004497	Zm00001d043201
Zm00001d004497	Zm00001d043366
Zm00001d004497	Zm00001d043380
Zm00001d004497	Zm00001d043508
Zm00001d004497	Zm00001d043699
Zm00001d004497	Zm00001d043721
Zm00001d004497	Zm00001d043815
Zm00001d004497	Zm00001d043968
Zm00001d004497	Zm00001d043971
Zm00001d004497	Zm00001d043972
Zm00001d004497	Zm00001d044040
Zm00001d004497	Zm00001d044211
Zm00001d004497	Zm00001d044242
Zm00001d004497	Zm00001d044267
Zm00001d004497	Zm00001d044415
Zm00001d004497	Zm00001d044504
Zm00001d004497	Zm00001d044513
Zm00001d004497	Zm00001d044606
Zm00001d004497	Zm00001d044686
Zm00001d004497	Zm00001d044763
Zm00001d004497	Zm00001d044774
Zm00001d004497	Zm00001d044826
Zm00001d004497	Zm00001d044844
Zm00001d004497	Zm00001d045079
Zm00001d004497	Zm00001d045144
Zm00001d004497	Zm00001d045205
Zm00001d004497	Zm00001d045538
Zm00001d004497	Zm00001d045564
Zm00001d004497	Zm00001d045604
Zm00001d004497	Zm00001d045605
Zm00001d004497	Zm00001d045661
Zm00001d004497	Zm00001d045742
Zm00001d004497	Zm00001d046001
Zm00001d004497	Zm00001d046184
Zm00001d004497	Zm00001d046299
Zm00001d004497	Zm00001d046405
Zm00001d004497	Zm00001d046555
Zm00001d004497	Zm00001d046683
Zm00001d004497	Zm00001d046786
Zm00001d004497	Zm00001d046812
Zm00001d004497	Zm00001d046923
Zm00001d004497	Zm00001d046935
Zm00001d004497	Zm00001d046938
Zm00001d004497	Zm00001d046940
Zm00001d004497	Zm00001d046942
Zm00001d004497	Zm00001d046962
Zm00001d004497	Zm00001d047067
Zm00001d004497	Zm00001d047096
Zm00001d004497	Zm00001d047190
Zm00001d004497	Zm00001d047223
Zm00001d004497	Zm00001d047252
Zm00001d004497	Zm00001d047442
Zm00001d004497	Zm00001d047462
Zm00001d004497	Zm00001d047532
Zm00001d004497	Zm00001d047625
Zm00001d004497	Zm00001d047634
Zm00001d004497	Zm00001d047768
Zm00001d004497	Zm00001d048116
Zm00001d004497	Zm00001d048193
Zm00001d004497	Zm00001d048286
Zm00001d004497	Zm00001d048422
Zm00001d004497	Zm00001d048441
Zm00001d004497	Zm00001d048479
Zm00001d004497	Zm00001d048565
Zm00001d004497	Zm00001d048719
Zm00001d004497	Zm00001d048720
Zm00001d004497	Zm00001d048826
Zm00001d004497	Zm00001d048835
Zm00001d004497	Zm00001d048856
Zm00001d004497	Zm00001d049111
Zm00001d004497	Zm00001d049138
Zm00001d004497	Zm00001d049161
Zm00001d004497	Zm00001d049203
Zm00001d004497	Zm00001d049267
Zm00001d004497	Zm00001d049343
Zm00001d004497	Zm00001d049485
Zm00001d004497	Zm00001d049525
Zm00001d004497	Zm00001d049583
Zm00001d004497	Zm00001d049694
Zm00001d004497	Zm00001d049732
Zm00001d004497	Zm00001d049743
Zm00001d004497	Zm00001d049950
Zm00001d004497	Zm00001d049960
Zm00001d004497	Zm00001d049965
Zm00001d004497	Zm00001d050016
Zm00001d004497	Zm00001d050022
Zm00001d004497	Zm00001d050033
Zm00001d004497	Zm00001d050150
Zm00001d004497	Zm00001d050283
Zm00001d004497	Zm00001d050320
Zm00001d004497	Zm00001d050333
Zm00001d004497	Zm00001d050334
Zm00001d004497	Zm00001d050637
Zm00001d004497	Zm00001d050969
Zm00001d004497	Zm00001d051252
Zm00001d004497	Zm00001d051320
Zm00001d004497	Zm00001d051334
Zm00001d004497	Zm00001d051373
Zm00001d004497	Zm00001d051388
Zm00001d004497	Zm00001d051453
Zm00001d004497	Zm00001d051561
Zm00001d004497	Zm00001d051668
Zm00001d004497	Zm00001d051669
Zm00001d004497	Zm00001d051785
Zm00001d004497	Zm00001d051787
Zm00001d004497	Zm00001d051823
Zm00001d004497	Zm00001d051928
Zm00001d004497	Zm00001d052118
Zm00001d004497	Zm00001d052123
Zm00001d004497	Zm00001d052144
Zm00001d004497	Zm00001d052216
Zm00001d004497	Zm00001d052556
Zm00001d004497	Zm00001d052595
Zm00001d004497	Zm00001d052630
Zm00001d004497	Zm00001d052797
Zm00001d004497	Zm00001d052979
Zm00001d004497	Zm00001d053007
Zm00001d004497	Zm00001d053015
Zm00001d004497	Zm00001d053067
Zm00001d004497	Zm00001d053288
Zm00001d004497	Zm00001d053446
Zm00001d004497	Zm00001d053652
Zm00001d004497	Zm00001d053713
Zm00001d004497	Zm00001d053727
Zm00001d004497	Zm00001d053782
Zm00001d004497	Zm00001d053807
Zm00001d004497	Zm00001d053868
Zm00001d004497	Zm00001d053880
Zm00001d004497	Zm00001d053925
Zm00001d004497	Zm00001d053953
Zm00001d004497	Zm00001d054006
Zm00001d004497	Zm00001d054015
Zm00001d004497	Zm00001d054044
Zm00001d004497	Zm00001d054071
Zm00001d004651	GRMZM5G800096
Zm00001d004651	GRMZM5G834666
Zm00001d004651	Zm00001d000070
Zm00001d004651	Zm00001d000277
Zm00001d004651	Zm00001d000316
Zm00001d004651	Zm00001d000349
Zm00001d004651	Zm00001d000360
Zm00001d004651	Zm00001d000399
Zm00001d004651	Zm00001d001784
Zm00001d004651	Zm00001d001820
Zm00001d004651	Zm00001d001861
Zm00001d004651	Zm00001d002038
Zm00001d004651	Zm00001d002325
Zm00001d004651	Zm00001d002371
Zm00001d004651	Zm00001d002416
Zm00001d004651	Zm00001d002490
Zm00001d004651	Zm00001d002501
Zm00001d004651	Zm00001d002854
Zm00001d004651	Zm00001d002871
Zm00001d004651	Zm00001d002880
Zm00001d004651	Zm00001d002951
Zm00001d004651	Zm00001d003292
Zm00001d004651	Zm00001d003355
Zm00001d004651	Zm00001d003512
Zm00001d004651	Zm00001d003513
Zm00001d004651	Zm00001d003530
Zm00001d004651	Zm00001d003534
Zm00001d004651	Zm00001d003559
Zm00001d004651	Zm00001d003589
Zm00001d004651	Zm00001d003715
Zm00001d004651	Zm00001d003719
Zm00001d004651	Zm00001d003767
Zm00001d004651	Zm00001d004021
Zm00001d004651	Zm00001d004310
Zm00001d004651	Zm00001d004342
Zm00001d004651	Zm00001d004346
Zm00001d004651	Zm00001d004400
Zm00001d004651	Zm00001d004480
Zm00001d004651	Zm00001d004497
Zm00001d004651	Zm00001d004513
Zm00001d004651	Zm00001d004616
Zm00001d004651	Zm00001d004633
Zm00001d004651	Zm00001d004651
Zm00001d004651	Zm00001d004707
Zm00001d004651	Zm00001d004723
Zm00001d004651	Zm00001d005099
Zm00001d004651	Zm00001d005161
Zm00001d004651	Zm00001d005270
Zm00001d004651	Zm00001d005578
Zm00001d004651	Zm00001d005685
Zm00001d004651	Zm00001d005785
Zm00001d004651	Zm00001d005807
Zm00001d004651	Zm00001d005972
Zm00001d004651	Zm00001d005996
Zm00001d004651	Zm00001d006159
Zm00001d004651	Zm00001d006161
Zm00001d004651	Zm00001d006176
Zm00001d004651	Zm00001d006198
Zm00001d004651	Zm00001d006214
Zm00001d004651	Zm00001d006293
Zm00001d004651	Zm00001d006347
Zm00001d004651	Zm00001d006402
Zm00001d004651	Zm00001d006403
Zm00001d004651	Zm00001d006447
Zm00001d004651	Zm00001d006521
Zm00001d004651	Zm00001d006588
Zm00001d004651	Zm00001d006610
Zm00001d004651	Zm00001d006737
Zm00001d004651	Zm00001d006834
Zm00001d004651	Zm00001d006886
Zm00001d004651	Zm00001d006906
Zm00001d004651	Zm00001d007079
Zm00001d004651	Zm00001d007228
Zm00001d004651	Zm00001d007267
Zm00001d004651	Zm00001d007288
Zm00001d004651	Zm00001d007319
Zm00001d004651	Zm00001d007320
Zm00001d004651	Zm00001d007324
Zm00001d004651	Zm00001d007403
Zm00001d004651	Zm00001d007573
Zm00001d004651	Zm00001d007750
Zm00001d004651	Zm00001d007783
Zm00001d004651	Zm00001d007806
Zm00001d004651	Zm00001d007838
Zm00001d004651	Zm00001d007905
Zm00001d004651	Zm00001d008211
Zm00001d004651	Zm00001d008451
Zm00001d004651	Zm00001d008613
Zm00001d004651	Zm00001d008646
Zm00001d004651	Zm00001d009330
Zm00001d004651	Zm00001d009354
Zm00001d004651	Zm00001d009503
Zm00001d004651	Zm00001d009589
Zm00001d004651	Zm00001d009596
Zm00001d004651	Zm00001d009605
Zm00001d004651	Zm00001d009723
Zm00001d004651	Zm00001d009775
Zm00001d004651	Zm00001d009877
Zm00001d004651	Zm00001d009918
Zm00001d004651	Zm00001d009929
Zm00001d004651	Zm00001d009930
Zm00001d004651	Zm00001d009952
Zm00001d004651	Zm00001d009983
Zm00001d004651	Zm00001d010259
Zm00001d004651	Zm00001d010422
Zm00001d004651	Zm00001d010426
Zm00001d004651	Zm00001d010456
Zm00001d004651	Zm00001d010535
Zm00001d004651	Zm00001d010690
Zm00001d004651	Zm00001d010799
Zm00001d004651	Zm00001d010821
Zm00001d004651	Zm00001d010871
Zm00001d004651	Zm00001d011006
Zm00001d004651	Zm00001d011104
Zm00001d004651	Zm00001d011362
Zm00001d004651	Zm00001d011386
Zm00001d004651	Zm00001d011387
Zm00001d004651	Zm00001d011467
Zm00001d004651	Zm00001d011515
Zm00001d004651	Zm00001d011518
Zm00001d004651	Zm00001d011579
Zm00001d004651	Zm00001d011596
Zm00001d004651	Zm00001d011636
Zm00001d004651	Zm00001d011709
Zm00001d004651	Zm00001d011819
Zm00001d004651	Zm00001d011826
Zm00001d004651	Zm00001d011890
Zm00001d004651	Zm00001d011901
Zm00001d004651	Zm00001d012045
Zm00001d004651	Zm00001d012049
Zm00001d004651	Zm00001d012168
Zm00001d004651	Zm00001d012287
Zm00001d004651	Zm00001d012312
Zm00001d004651	Zm00001d012395
Zm00001d004651	Zm00001d012398
Zm00001d004651	Zm00001d012488
Zm00001d004651	Zm00001d012520
Zm00001d004651	Zm00001d012564
Zm00001d004651	Zm00001d012626
Zm00001d004651	Zm00001d012673
Zm00001d004651	Zm00001d012812
Zm00001d004651	Zm00001d012820
Zm00001d004651	Zm00001d012922
Zm00001d004651	Zm00001d012982
Zm00001d004651	Zm00001d012998
Zm00001d004651	Zm00001d013013
Zm00001d004651	Zm00001d013027
Zm00001d004651	Zm00001d013073
Zm00001d004651	Zm00001d013133
Zm00001d004651	Zm00001d013135
Zm00001d004651	Zm00001d013261
Zm00001d004651	Zm00001d013287
Zm00001d004651	Zm00001d013456
Zm00001d004651	Zm00001d013593
Zm00001d004651	Zm00001d013615
Zm00001d004651	Zm00001d013814
Zm00001d004651	Zm00001d013861
Zm00001d004651	Zm00001d013937
Zm00001d004651	Zm00001d014015
Zm00001d004651	Zm00001d014038
Zm00001d004651	Zm00001d014150
Zm00001d004651	Zm00001d014193
Zm00001d004651	Zm00001d014294
Zm00001d004651	Zm00001d014381
Zm00001d004651	Zm00001d014391
Zm00001d004651	Zm00001d014456
Zm00001d004651	Zm00001d014458
Zm00001d004651	Zm00001d014496
Zm00001d004651	Zm00001d014518
Zm00001d004651	Zm00001d014596
Zm00001d004651	Zm00001d014659
Zm00001d004651	Zm00001d014715
Zm00001d004651	Zm00001d014795
Zm00001d004651	Zm00001d014842
Zm00001d004651	Zm00001d014919
Zm00001d004651	Zm00001d014962
Zm00001d004651	Zm00001d014990
Zm00001d004651	Zm00001d014995
Zm00001d004651	Zm00001d015084
Zm00001d004651	Zm00001d015374
Zm00001d004651	Zm00001d015385
Zm00001d004651	Zm00001d015505
Zm00001d004651	Zm00001d015570
Zm00001d004651	Zm00001d015579
Zm00001d004651	Zm00001d015605
Zm00001d004651	Zm00001d015651
Zm00001d004651	Zm00001d015671
Zm00001d004651	Zm00001d015743
Zm00001d004651	Zm00001d015798
Zm00001d004651	Zm00001d015799
Zm00001d004651	Zm00001d015837
Zm00001d004651	Zm00001d015975
Zm00001d004651	Zm00001d016019
Zm00001d004651	Zm00001d016036
Zm00001d004651	Zm00001d016105
Zm00001d004651	Zm00001d016278
Zm00001d004651	Zm00001d016361
Zm00001d004651	Zm00001d016408
Zm00001d004651	Zm00001d016475
Zm00001d004651	Zm00001d016540
Zm00001d004651	Zm00001d016690
Zm00001d004651	Zm00001d016691
Zm00001d004651	Zm00001d016702
Zm00001d004651	Zm00001d016736
Zm00001d004651	Zm00001d016802
Zm00001d004651	Zm00001d016863
Zm00001d004651	Zm00001d016897
Zm00001d004651	Zm00001d016969
Zm00001d004651	Zm00001d016995
Zm00001d004651	Zm00001d017097
Zm00001d004651	Zm00001d017103
Zm00001d004651	Zm00001d017118
Zm00001d004651	Zm00001d017130
Zm00001d004651	Zm00001d017151
Zm00001d004651	Zm00001d017323
Zm00001d004651	Zm00001d017345
Zm00001d004651	Zm00001d017418
Zm00001d004651	Zm00001d017448
Zm00001d004651	Zm00001d017470
Zm00001d004651	Zm00001d017597
Zm00001d004651	Zm00001d017622
Zm00001d004651	Zm00001d017751
Zm00001d004651	Zm00001d017766
Zm00001d004651	Zm00001d017802
Zm00001d004651	Zm00001d017812
Zm00001d004651	Zm00001d017888
Zm00001d004651	Zm00001d017920
Zm00001d004651	Zm00001d017982
Zm00001d004651	Zm00001d018061
Zm00001d004651	Zm00001d018207
Zm00001d004651	Zm00001d018336
Zm00001d004651	Zm00001d018362
Zm00001d004651	Zm00001d018364
Zm00001d004651	Zm00001d018366
Zm00001d004651	Zm00001d018412
Zm00001d004651	Zm00001d018413
Zm00001d004651	Zm00001d018432
Zm00001d004651	Zm00001d018464
Zm00001d004651	Zm00001d018475
Zm00001d004651	Zm00001d018571
Zm00001d004651	Zm00001d018597
Zm00001d004651	Zm00001d018623
Zm00001d004651	Zm00001d018639
Zm00001d004651	Zm00001d018652
Zm00001d004651	Zm00001d018796
Zm00001d004651	Zm00001d018821
Zm00001d004651	Zm00001d018891
Zm00001d004651	Zm00001d018959
Zm00001d004651	Zm00001d018986
Zm00001d004651	Zm00001d019172
Zm00001d004651	Zm00001d019177
Zm00001d004651	Zm00001d019218
Zm00001d004651	Zm00001d019223
Zm00001d004651	Zm00001d019501
Zm00001d004651	Zm00001d019510
Zm00001d004651	Zm00001d019573
Zm00001d004651	Zm00001d019688
Zm00001d004651	Zm00001d019899
Zm00001d004651	Zm00001d019980
Zm00001d004651	Zm00001d019985
Zm00001d004651	Zm00001d020025
Zm00001d004651	Zm00001d020220
Zm00001d004651	Zm00001d020317
Zm00001d004651	Zm00001d020381
Zm00001d004651	Zm00001d020403
Zm00001d004651	Zm00001d020443
Zm00001d004651	Zm00001d020493
Zm00001d004651	Zm00001d020537
Zm00001d004651	Zm00001d020610
Zm00001d004651	Zm00001d020717
Zm00001d004651	Zm00001d020764
Zm00001d004651	Zm00001d020957
Zm00001d004651	Zm00001d020971
Zm00001d004651	Zm00001d021202
Zm00001d004651	Zm00001d021242
Zm00001d004651	Zm00001d021295
Zm00001d004651	Zm00001d021360
Zm00001d004651	Zm00001d021370
Zm00001d004651	Zm00001d021444
Zm00001d004651	Zm00001d021450
Zm00001d004651	Zm00001d021465
Zm00001d004651	Zm00001d021507
Zm00001d004651	Zm00001d021515
Zm00001d004651	Zm00001d021708
Zm00001d004651	Zm00001d021715
Zm00001d004651	Zm00001d021719
Zm00001d004651	Zm00001d021763
Zm00001d004651	Zm00001d021825
Zm00001d004651	Zm00001d021866
Zm00001d004651	Zm00001d022272
Zm00001d004651	Zm00001d022321
Zm00001d004651	Zm00001d022395
Zm00001d004651	Zm00001d022504
Zm00001d004651	Zm00001d022510
Zm00001d004651	Zm00001d022561
Zm00001d004651	Zm00001d022608
Zm00001d004651	Zm00001d023208
Zm00001d004651	Zm00001d023223
Zm00001d004651	Zm00001d023241
Zm00001d004651	Zm00001d023277
Zm00001d004651	Zm00001d023278
Zm00001d004651	Zm00001d023282
Zm00001d004651	Zm00001d023286
Zm00001d004651	Zm00001d023379
Zm00001d004651	Zm00001d023426
Zm00001d004651	Zm00001d023430
Zm00001d004651	Zm00001d023608
Zm00001d004651	Zm00001d023707
Zm00001d004651	Zm00001d023757
Zm00001d004651	Zm00001d023888
Zm00001d004651	Zm00001d023990
Zm00001d004651	Zm00001d024179
Zm00001d004651	Zm00001d024340
Zm00001d004651	Zm00001d024409
Zm00001d004651	Zm00001d024519
Zm00001d004651	Zm00001d024539
Zm00001d004651	Zm00001d024547
Zm00001d004651	Zm00001d024679
Zm00001d004651	Zm00001d024916
Zm00001d004651	Zm00001d025130
Zm00001d004651	Zm00001d025171
Zm00001d004651	Zm00001d025421
Zm00001d004651	Zm00001d025435
Zm00001d004651	Zm00001d025479
Zm00001d004651	Zm00001d025538
Zm00001d004651	Zm00001d025644
Zm00001d004651	Zm00001d025770
Zm00001d004651	Zm00001d025773
Zm00001d004651	Zm00001d025860
Zm00001d004651	Zm00001d025875
Zm00001d004651	Zm00001d025952
Zm00001d004651	Zm00001d026095
Zm00001d004651	Zm00001d026211
Zm00001d004651	Zm00001d026244
Zm00001d004651	Zm00001d026383
Zm00001d004651	Zm00001d026445
Zm00001d004651	Zm00001d026553
Zm00001d004651	Zm00001d026599
Zm00001d004651	Zm00001d026690
Zm00001d004651	Zm00001d026705
Zm00001d004651	Zm00001d027291
Zm00001d004651	Zm00001d027349
Zm00001d004651	Zm00001d027363
Zm00001d004651	Zm00001d027366
Zm00001d004651	Zm00001d027369
Zm00001d004651	Zm00001d027451
Zm00001d004651	Zm00001d027455
Zm00001d004651	Zm00001d027659
Zm00001d004651	Zm00001d027734
Zm00001d004651	Zm00001d027842
Zm00001d004651	Zm00001d027847
Zm00001d004651	Zm00001d027884
Zm00001d004651	Zm00001d027911
Zm00001d004651	Zm00001d027916
Zm00001d004651	Zm00001d027999
Zm00001d004651	Zm00001d028054
Zm00001d004651	Zm00001d028089
Zm00001d004651	Zm00001d028119
Zm00001d004651	Zm00001d028151
Zm00001d004651	Zm00001d028152
Zm00001d004651	Zm00001d028153
Zm00001d004651	Zm00001d028338
Zm00001d004651	Zm00001d028392
Zm00001d004651	Zm00001d028471
Zm00001d004651	Zm00001d028472
Zm00001d004651	Zm00001d028599
Zm00001d004651	Zm00001d028770
Zm00001d004651	Zm00001d028867
Zm00001d004651	Zm00001d028905
Zm00001d004651	Zm00001d028915
Zm00001d004651	Zm00001d028954
Zm00001d004651	Zm00001d029061
Zm00001d004651	Zm00001d029099
Zm00001d004651	Zm00001d029105
Zm00001d004651	Zm00001d029194
Zm00001d004651	Zm00001d029251
Zm00001d004651	Zm00001d029289
Zm00001d004651	Zm00001d029443
Zm00001d004651	Zm00001d029444
Zm00001d004651	Zm00001d029482
Zm00001d004651	Zm00001d029524
Zm00001d004651	Zm00001d029571
Zm00001d004651	Zm00001d029674
Zm00001d004651	Zm00001d029720
Zm00001d004651	Zm00001d029822
Zm00001d004651	Zm00001d029875
Zm00001d004651	Zm00001d029892
Zm00001d004651	Zm00001d029897
Zm00001d004651	Zm00001d030038
Zm00001d004651	Zm00001d030117
Zm00001d004651	Zm00001d030130
Zm00001d004651	Zm00001d030398
Zm00001d004651	Zm00001d030688
Zm00001d004651	Zm00001d031059
Zm00001d004651	Zm00001d031159
Zm00001d004651	Zm00001d031164
Zm00001d004651	Zm00001d031216
Zm00001d004651	Zm00001d031421
Zm00001d004651	Zm00001d031453
Zm00001d004651	Zm00001d031496
Zm00001d004651	Zm00001d031540
Zm00001d004651	Zm00001d031617
Zm00001d004651	Zm00001d031696
Zm00001d004651	Zm00001d031726
Zm00001d004651	Zm00001d031952
Zm00001d004651	Zm00001d031969
Zm00001d004651	Zm00001d031997
Zm00001d004651	Zm00001d032127
Zm00001d004651	Zm00001d032152
Zm00001d004651	Zm00001d032177
Zm00001d004651	Zm00001d032185
Zm00001d004651	Zm00001d032229
Zm00001d004651	Zm00001d032230
Zm00001d004651	Zm00001d032331
Zm00001d004651	Zm00001d032332
Zm00001d004651	Zm00001d032379
Zm00001d004651	Zm00001d032399
Zm00001d004651	Zm00001d032420
Zm00001d004651	Zm00001d032561
Zm00001d004651	Zm00001d032644
Zm00001d004651	Zm00001d032721
Zm00001d004651	Zm00001d032867
Zm00001d004651	Zm00001d032919
Zm00001d004651	Zm00001d032994
Zm00001d004651	Zm00001d033061
Zm00001d004651	Zm00001d033066
Zm00001d004651	Zm00001d033110
Zm00001d004651	Zm00001d033150
Zm00001d004651	Zm00001d033272
Zm00001d004651	Zm00001d033334
Zm00001d004651	Zm00001d033363
Zm00001d004651	Zm00001d033371
Zm00001d004651	Zm00001d033404
Zm00001d004651	Zm00001d033419
Zm00001d004651	Zm00001d033456
Zm00001d004651	Zm00001d033473
Zm00001d004651	Zm00001d033527
Zm00001d004651	Zm00001d033551
Zm00001d004651	Zm00001d033591
Zm00001d004651	Zm00001d033704
Zm00001d004651	Zm00001d033708
Zm00001d004651	Zm00001d033719
Zm00001d004651	Zm00001d033874
Zm00001d004651	Zm00001d033898
Zm00001d004651	Zm00001d033980
Zm00001d004651	Zm00001d034020
Zm00001d004651	Zm00001d034245
Zm00001d004651	Zm00001d034257
Zm00001d004651	Zm00001d034318
Zm00001d004651	Zm00001d034338
Zm00001d004651	Zm00001d034419
Zm00001d004651	Zm00001d034527
Zm00001d004651	Zm00001d034542
Zm00001d004651	Zm00001d034671
Zm00001d004651	Zm00001d034699
Zm00001d004651	Zm00001d034705
Zm00001d004651	Zm00001d034721
Zm00001d004651	Zm00001d034723
Zm00001d004651	Zm00001d034724
Zm00001d004651	Zm00001d034784
Zm00001d004651	Zm00001d034808
Zm00001d004651	Zm00001d034932
Zm00001d004651	Zm00001d034935
Zm00001d004651	Zm00001d035051
Zm00001d004651	Zm00001d035200
Zm00001d004651	Zm00001d035254
Zm00001d004651	Zm00001d035317
Zm00001d004651	Zm00001d035337
Zm00001d004651	Zm00001d035363
Zm00001d004651	Zm00001d035456
Zm00001d004651	Zm00001d035494
Zm00001d004651	Zm00001d035761
Zm00001d004651	Zm00001d035767
Zm00001d004651	Zm00001d035937
Zm00001d004651	Zm00001d035949
Zm00001d004651	Zm00001d036014
Zm00001d004651	Zm00001d036046
Zm00001d004651	Zm00001d036135
Zm00001d004651	Zm00001d036345
Zm00001d004651	Zm00001d036521
Zm00001d004651	Zm00001d036524
Zm00001d004651	Zm00001d036535
Zm00001d004651	Zm00001d036638
Zm00001d004651	Zm00001d036777
Zm00001d004651	Zm00001d037043
Zm00001d004651	Zm00001d037057
Zm00001d004651	Zm00001d037067
Zm00001d004651	Zm00001d037273
Zm00001d004651	Zm00001d037383
Zm00001d004651	Zm00001d037385
Zm00001d004651	Zm00001d037513
Zm00001d004651	Zm00001d037551
Zm00001d004651	Zm00001d037616
Zm00001d004651	Zm00001d037658
Zm00001d004651	Zm00001d037681
Zm00001d004651	Zm00001d037694
Zm00001d004651	Zm00001d037774
Zm00001d004651	Zm00001d037984
Zm00001d004651	Zm00001d038018
Zm00001d004651	Zm00001d038052
Zm00001d004651	Zm00001d038126
Zm00001d004651	Zm00001d038155
Zm00001d004651	Zm00001d038163
Zm00001d004651	Zm00001d038181
Zm00001d004651	Zm00001d038242
Zm00001d004651	Zm00001d038280
Zm00001d004651	Zm00001d038479
Zm00001d004651	Zm00001d038491
Zm00001d004651	Zm00001d038527
Zm00001d004651	Zm00001d038547
Zm00001d004651	Zm00001d038799
Zm00001d004651	Zm00001d038835
Zm00001d004651	Zm00001d039036
Zm00001d004651	Zm00001d039061
Zm00001d004651	Zm00001d039076
Zm00001d004651	Zm00001d039077
Zm00001d004651	Zm00001d039118
Zm00001d004651	Zm00001d039349
Zm00001d004651	Zm00001d039363
Zm00001d004651	Zm00001d039451
Zm00001d004651	Zm00001d039578
Zm00001d004651	Zm00001d039598
Zm00001d004651	Zm00001d039715
Zm00001d004651	Zm00001d039745
Zm00001d004651	Zm00001d039816
Zm00001d004651	Zm00001d040144
Zm00001d004651	Zm00001d040159
Zm00001d004651	Zm00001d040210
Zm00001d004651	Zm00001d040216
Zm00001d004651	Zm00001d040220
Zm00001d004651	Zm00001d040242
Zm00001d004651	Zm00001d040243
Zm00001d004651	Zm00001d040264
Zm00001d004651	Zm00001d040265
Zm00001d004651	Zm00001d040463
Zm00001d004651	Zm00001d040467
Zm00001d004651	Zm00001d040693
Zm00001d004651	Zm00001d040720
Zm00001d004651	Zm00001d040836
Zm00001d004651	Zm00001d040855
Zm00001d004651	Zm00001d040857
Zm00001d004651	Zm00001d040979
Zm00001d004651	Zm00001d041077
Zm00001d004651	Zm00001d041701
Zm00001d004651	Zm00001d041794
Zm00001d004651	Zm00001d041965
Zm00001d004651	Zm00001d042005
Zm00001d004651	Zm00001d042008
Zm00001d004651	Zm00001d042017
Zm00001d004651	Zm00001d042026
Zm00001d004651	Zm00001d042178
Zm00001d004651	Zm00001d042271
Zm00001d004651	Zm00001d042363
Zm00001d004651	Zm00001d042454
Zm00001d004651	Zm00001d042455
Zm00001d004651	Zm00001d042494
Zm00001d004651	Zm00001d042530
Zm00001d004651	Zm00001d042533
Zm00001d004651	Zm00001d042637
Zm00001d004651	Zm00001d042661
Zm00001d004651	Zm00001d042770
Zm00001d004651	Zm00001d042908
Zm00001d004651	Zm00001d042940
Zm00001d004651	Zm00001d042974
Zm00001d004651	Zm00001d043023
Zm00001d004651	Zm00001d043095
Zm00001d004651	Zm00001d043109
Zm00001d004651	Zm00001d043167
Zm00001d004651	Zm00001d043298
Zm00001d004651	Zm00001d043366
Zm00001d004651	Zm00001d043432
Zm00001d004651	Zm00001d043449
Zm00001d004651	Zm00001d043465
Zm00001d004651	Zm00001d043508
Zm00001d004651	Zm00001d043735
Zm00001d004651	Zm00001d043766
Zm00001d004651	Zm00001d043780
Zm00001d004651	Zm00001d043944
Zm00001d004651	Zm00001d043968
Zm00001d004651	Zm00001d043998
Zm00001d004651	Zm00001d044040
Zm00001d004651	Zm00001d044117
Zm00001d004651	Zm00001d044211
Zm00001d004651	Zm00001d044374
Zm00001d004651	Zm00001d044382
Zm00001d004651	Zm00001d044465
Zm00001d004651	Zm00001d044504
Zm00001d004651	Zm00001d044513
Zm00001d004651	Zm00001d044546
Zm00001d004651	Zm00001d044666
Zm00001d004651	Zm00001d044765
Zm00001d004651	Zm00001d044774
Zm00001d004651	Zm00001d044785
Zm00001d004651	Zm00001d044826
Zm00001d004651	Zm00001d044994
Zm00001d004651	Zm00001d045136
Zm00001d004651	Zm00001d045144
Zm00001d004651	Zm00001d045159
Zm00001d004651	Zm00001d045366
Zm00001d004651	Zm00001d045397
Zm00001d004651	Zm00001d045435
Zm00001d004651	Zm00001d045538
Zm00001d004651	Zm00001d045574
Zm00001d004651	Zm00001d045817
Zm00001d004651	Zm00001d045837
Zm00001d004651	Zm00001d045838
Zm00001d004651	Zm00001d046001
Zm00001d004651	Zm00001d046142
Zm00001d004651	Zm00001d046299
Zm00001d004651	Zm00001d046354
Zm00001d004651	Zm00001d046363
Zm00001d004651	Zm00001d046440
Zm00001d004651	Zm00001d046683
Zm00001d004651	Zm00001d046748
Zm00001d004651	Zm00001d046786
Zm00001d004651	Zm00001d046792
Zm00001d004651	Zm00001d046802
Zm00001d004651	Zm00001d046923
Zm00001d004651	Zm00001d046942
Zm00001d004651	Zm00001d046962
Zm00001d004651	Zm00001d047096
Zm00001d004651	Zm00001d047184
Zm00001d004651	Zm00001d047204
Zm00001d004651	Zm00001d047252
Zm00001d004651	Zm00001d047419
Zm00001d004651	Zm00001d047434
Zm00001d004651	Zm00001d047532
Zm00001d004651	Zm00001d047582
Zm00001d004651	Zm00001d047625
Zm00001d004651	Zm00001d047726
Zm00001d004651	Zm00001d047760
Zm00001d004651	Zm00001d048066
Zm00001d004651	Zm00001d048112
Zm00001d004651	Zm00001d048114
Zm00001d004651	Zm00001d048134
Zm00001d004651	Zm00001d048286
Zm00001d004651	Zm00001d048422
Zm00001d004651	Zm00001d048451
Zm00001d004651	Zm00001d048637
Zm00001d004651	Zm00001d048688
Zm00001d004651	Zm00001d048711
Zm00001d004651	Zm00001d048720
Zm00001d004651	Zm00001d048737
Zm00001d004651	Zm00001d048856
Zm00001d004651	Zm00001d048901
Zm00001d004651	Zm00001d048962
Zm00001d004651	Zm00001d048998
Zm00001d004651	Zm00001d049026
Zm00001d004651	Zm00001d049113
Zm00001d004651	Zm00001d049223
Zm00001d004651	Zm00001d049525
Zm00001d004651	Zm00001d049642
Zm00001d004651	Zm00001d049732
Zm00001d004651	Zm00001d049743
Zm00001d004651	Zm00001d049848
Zm00001d004651	Zm00001d050022
Zm00001d004651	Zm00001d050033
Zm00001d004651	Zm00001d050150
Zm00001d004651	Zm00001d050269
Zm00001d004651	Zm00001d050283
Zm00001d004651	Zm00001d050333
Zm00001d004651	Zm00001d050637
Zm00001d004651	Zm00001d050889
Zm00001d004651	Zm00001d051194
Zm00001d004651	Zm00001d051238
Zm00001d004651	Zm00001d051252
Zm00001d004651	Zm00001d051320
Zm00001d004651	Zm00001d051329
Zm00001d004651	Zm00001d051388
Zm00001d004651	Zm00001d051532
Zm00001d004651	Zm00001d051561
Zm00001d004651	Zm00001d051688
Zm00001d004651	Zm00001d051749
Zm00001d004651	Zm00001d051976
Zm00001d004651	Zm00001d052138
Zm00001d004651	Zm00001d052163
Zm00001d004651	Zm00001d052215
Zm00001d004651	Zm00001d052216
Zm00001d004651	Zm00001d052316
Zm00001d004651	Zm00001d052556
Zm00001d004651	Zm00001d052595
Zm00001d004651	Zm00001d052630
Zm00001d004651	Zm00001d052657
Zm00001d004651	Zm00001d052746
Zm00001d004651	Zm00001d053015
Zm00001d004651	Zm00001d053396
Zm00001d004651	Zm00001d053406
Zm00001d004651	Zm00001d053432
Zm00001d004651	Zm00001d053652
Zm00001d004651	Zm00001d053727
Zm00001d004651	Zm00001d053782
Zm00001d004651	Zm00001d053953
Zm00001d004651	Zm00001d053967
Zm00001d004651	Zm00001d054006
Zm00001d004651	Zm00001d054015
Zm00001d004651	Zm00001d054071
Zm00001d005578	Zm00001d000019
Zm00001d005578	Zm00001d000164
Zm00001d005578	Zm00001d000176
Zm00001d005578	Zm00001d000199
Zm00001d005578	Zm00001d000260
Zm00001d005578	Zm00001d000360
Zm00001d005578	Zm00001d000399
Zm00001d005578	Zm00001d000407
Zm00001d005578	Zm00001d000409
Zm00001d005578	Zm00001d001909
Zm00001d005578	Zm00001d001960
Zm00001d005578	Zm00001d002001
Zm00001d005578	Zm00001d002121
Zm00001d005578	Zm00001d002181
Zm00001d005578	Zm00001d002258
Zm00001d005578	Zm00001d002312
Zm00001d005578	Zm00001d002358
Zm00001d005578	Zm00001d002489
Zm00001d005578	Zm00001d002501
Zm00001d005578	Zm00001d002542
Zm00001d005578	Zm00001d002788
Zm00001d005578	Zm00001d002815
Zm00001d005578	Zm00001d002822
Zm00001d005578	Zm00001d002825
Zm00001d005578	Zm00001d002826
Zm00001d005578	Zm00001d002834
Zm00001d005578	Zm00001d002836
Zm00001d005578	Zm00001d002842
Zm00001d005578	Zm00001d002854
Zm00001d005578	Zm00001d002871
Zm00001d005578	Zm00001d002928
Zm00001d005578	Zm00001d003019
Zm00001d005578	Zm00001d003044
Zm00001d005578	Zm00001d003120
Zm00001d005578	Zm00001d003250
Zm00001d005578	Zm00001d003271
Zm00001d005578	Zm00001d003306
Zm00001d005578	Zm00001d003355
Zm00001d005578	Zm00001d003411
Zm00001d005578	Zm00001d003438
Zm00001d005578	Zm00001d003559
Zm00001d005578	Zm00001d003618
Zm00001d005578	Zm00001d003671
Zm00001d005578	Zm00001d003712
Zm00001d005578	Zm00001d003719
Zm00001d005578	Zm00001d003867
Zm00001d005578	Zm00001d004310
Zm00001d005578	Zm00001d004342
Zm00001d005578	Zm00001d004346
Zm00001d005578	Zm00001d004348
Zm00001d005578	Zm00001d004497
Zm00001d005578	Zm00001d004555
Zm00001d005578	Zm00001d004616
Zm00001d005578	Zm00001d004651
Zm00001d005578	Zm00001d004707
Zm00001d005578	Zm00001d004886
Zm00001d005578	Zm00001d005051
Zm00001d005578	Zm00001d005080
Zm00001d005578	Zm00001d005094
Zm00001d005578	Zm00001d005161
Zm00001d005578	Zm00001d005256
Zm00001d005578	Zm00001d005578
Zm00001d005578	Zm00001d005657
Zm00001d005578	Zm00001d005693
Zm00001d005578	Zm00001d005733
Zm00001d005578	Zm00001d005751
Zm00001d005578	Zm00001d005881
Zm00001d005578	Zm00001d006161
Zm00001d005578	Zm00001d006176
Zm00001d005578	Zm00001d006275
Zm00001d005578	Zm00001d006340
Zm00001d005578	Zm00001d006402
Zm00001d005578	Zm00001d006447
Zm00001d005578	Zm00001d006466
Zm00001d005578	Zm00001d006467
Zm00001d005578	Zm00001d006663
Zm00001d005578	Zm00001d006673
Zm00001d005578	Zm00001d006684
Zm00001d005578	Zm00001d006833
Zm00001d005578	Zm00001d006875
Zm00001d005578	Zm00001d006882
Zm00001d005578	Zm00001d006886
Zm00001d005578	Zm00001d007072
Zm00001d005578	Zm00001d007167
Zm00001d005578	Zm00001d007267
Zm00001d005578	Zm00001d007272
Zm00001d005578	Zm00001d007403
Zm00001d005578	Zm00001d007417
Zm00001d005578	Zm00001d007609
Zm00001d005578	Zm00001d007750
Zm00001d005578	Zm00001d007774
Zm00001d005578	Zm00001d007836
Zm00001d005578	Zm00001d007858
Zm00001d005578	Zm00001d007918
Zm00001d005578	Zm00001d007921
Zm00001d005578	Zm00001d007936
Zm00001d005578	Zm00001d007956
Zm00001d005578	Zm00001d008209
Zm00001d005578	Zm00001d008211
Zm00001d005578	Zm00001d008214
Zm00001d005578	Zm00001d008237
Zm00001d005578	Zm00001d008377
Zm00001d005578	Zm00001d008394
Zm00001d005578	Zm00001d008396
Zm00001d005578	Zm00001d008397
Zm00001d005578	Zm00001d008440
Zm00001d005578	Zm00001d008458
Zm00001d005578	Zm00001d008849
Zm00001d005578	Zm00001d008933
Zm00001d005578	Zm00001d008985
Zm00001d005578	Zm00001d009005
Zm00001d005578	Zm00001d009016
Zm00001d005578	Zm00001d009022
Zm00001d005578	Zm00001d009315
Zm00001d005578	Zm00001d009407
Zm00001d005578	Zm00001d009425
Zm00001d005578	Zm00001d009503
Zm00001d005578	Zm00001d009556
Zm00001d005578	Zm00001d009589
Zm00001d005578	Zm00001d009599
Zm00001d005578	Zm00001d009605
Zm00001d005578	Zm00001d009763
Zm00001d005578	Zm00001d009775
Zm00001d005578	Zm00001d009903
Zm00001d005578	Zm00001d009918
Zm00001d005578	Zm00001d009938
Zm00001d005578	Zm00001d010000
Zm00001d005578	Zm00001d010230
Zm00001d005578	Zm00001d010248
Zm00001d005578	Zm00001d010523
Zm00001d005578	Zm00001d010535
Zm00001d005578	Zm00001d010536
Zm00001d005578	Zm00001d010585
Zm00001d005578	Zm00001d010627
Zm00001d005578	Zm00001d010634
Zm00001d005578	Zm00001d010693
Zm00001d005578	Zm00001d010982
Zm00001d005578	Zm00001d011123
Zm00001d005578	Zm00001d011133
Zm00001d005578	Zm00001d011135
Zm00001d005578	Zm00001d011166
Zm00001d005578	Zm00001d011174
Zm00001d005578	Zm00001d011231
Zm00001d005578	Zm00001d011445
Zm00001d005578	Zm00001d011496
Zm00001d005578	Zm00001d011510
Zm00001d005578	Zm00001d011519
Zm00001d005578	Zm00001d011579
Zm00001d005578	Zm00001d011636
Zm00001d005578	Zm00001d011644
Zm00001d005578	Zm00001d011720
Zm00001d005578	Zm00001d011734
Zm00001d005578	Zm00001d011758
Zm00001d005578	Zm00001d011826
Zm00001d005578	Zm00001d011890
Zm00001d005578	Zm00001d011913
Zm00001d005578	Zm00001d012197
Zm00001d005578	Zm00001d012231
Zm00001d005578	Zm00001d012247
Zm00001d005578	Zm00001d012428
Zm00001d005578	Zm00001d012488
Zm00001d005578	Zm00001d012520
Zm00001d005578	Zm00001d012537
Zm00001d005578	Zm00001d012559
Zm00001d005578	Zm00001d012564
Zm00001d005578	Zm00001d012626
Zm00001d005578	Zm00001d012707
Zm00001d005578	Zm00001d012812
Zm00001d005578	Zm00001d012862
Zm00001d005578	Zm00001d012867
Zm00001d005578	Zm00001d012922
Zm00001d005578	Zm00001d013013
Zm00001d005578	Zm00001d013022
Zm00001d005578	Zm00001d013093
Zm00001d005578	Zm00001d013141
Zm00001d005578	Zm00001d013399
Zm00001d005578	Zm00001d013412
Zm00001d005578	Zm00001d013443
Zm00001d005578	Zm00001d013573
Zm00001d005578	Zm00001d013655
Zm00001d005578	Zm00001d013721
Zm00001d005578	Zm00001d013810
Zm00001d005578	Zm00001d013825
Zm00001d005578	Zm00001d013845
Zm00001d005578	Zm00001d013879
Zm00001d005578	Zm00001d013937
Zm00001d005578	Zm00001d014015
Zm00001d005578	Zm00001d014038
Zm00001d005578	Zm00001d014102
Zm00001d005578	Zm00001d014198
Zm00001d005578	Zm00001d014292
Zm00001d005578	Zm00001d014381
Zm00001d005578	Zm00001d014425
Zm00001d005578	Zm00001d014599
Zm00001d005578	Zm00001d014659
Zm00001d005578	Zm00001d014688
Zm00001d005578	Zm00001d014781
Zm00001d005578	Zm00001d014816
Zm00001d005578	Zm00001d014863
Zm00001d005578	Zm00001d014991
Zm00001d005578	Zm00001d015004
Zm00001d005578	Zm00001d015126
Zm00001d005578	Zm00001d015215
Zm00001d005578	Zm00001d015224
Zm00001d005578	Zm00001d015242
Zm00001d005578	Zm00001d015366
Zm00001d005578	Zm00001d015569
Zm00001d005578	Zm00001d015671
Zm00001d005578	Zm00001d015799
Zm00001d005578	Zm00001d016041
Zm00001d005578	Zm00001d016144
Zm00001d005578	Zm00001d016220
Zm00001d005578	Zm00001d016230
Zm00001d005578	Zm00001d016234
Zm00001d005578	Zm00001d016308
Zm00001d005578	Zm00001d016396
Zm00001d005578	Zm00001d016408
Zm00001d005578	Zm00001d016542
Zm00001d005578	Zm00001d016561
Zm00001d005578	Zm00001d016691
Zm00001d005578	Zm00001d016703
Zm00001d005578	Zm00001d016731
Zm00001d005578	Zm00001d016736
Zm00001d005578	Zm00001d016898
Zm00001d005578	Zm00001d016926
Zm00001d005578	Zm00001d016995
Zm00001d005578	Zm00001d017041
Zm00001d005578	Zm00001d017395
Zm00001d005578	Zm00001d017448
Zm00001d005578	Zm00001d017470
Zm00001d005578	Zm00001d017501
Zm00001d005578	Zm00001d017597
Zm00001d005578	Zm00001d017717
Zm00001d005578	Zm00001d017765
Zm00001d005578	Zm00001d017766
Zm00001d005578	Zm00001d017869
Zm00001d005578	Zm00001d017907
Zm00001d005578	Zm00001d017920
Zm00001d005578	Zm00001d017939
Zm00001d005578	Zm00001d017994
Zm00001d005578	Zm00001d018200
Zm00001d005578	Zm00001d018242
Zm00001d005578	Zm00001d018247
Zm00001d005578	Zm00001d018303
Zm00001d005578	Zm00001d018318
Zm00001d005578	Zm00001d018420
Zm00001d005578	Zm00001d018595
Zm00001d005578	Zm00001d018617
Zm00001d005578	Zm00001d018653
Zm00001d005578	Zm00001d018791
Zm00001d005578	Zm00001d018797
Zm00001d005578	Zm00001d018846
Zm00001d005578	Zm00001d019180
Zm00001d005578	Zm00001d019223
Zm00001d005578	Zm00001d019398
Zm00001d005578	Zm00001d019413
Zm00001d005578	Zm00001d019627
Zm00001d005578	Zm00001d019631
Zm00001d005578	Zm00001d019898
Zm00001d005578	Zm00001d020214
Zm00001d005578	Zm00001d020589
Zm00001d005578	Zm00001d020610
Zm00001d005578	Zm00001d020686
Zm00001d005578	Zm00001d020732
Zm00001d005578	Zm00001d020775
Zm00001d005578	Zm00001d020827
Zm00001d005578	Zm00001d021047
Zm00001d005578	Zm00001d021060
Zm00001d005578	Zm00001d021094
Zm00001d005578	Zm00001d021187
Zm00001d005578	Zm00001d021247
Zm00001d005578	Zm00001d021278
Zm00001d005578	Zm00001d021340
Zm00001d005578	Zm00001d021370
Zm00001d005578	Zm00001d021498
Zm00001d005578	Zm00001d021518
Zm00001d005578	Zm00001d021605
Zm00001d005578	Zm00001d021653
Zm00001d005578	Zm00001d021668
Zm00001d005578	Zm00001d021715
Zm00001d005578	Zm00001d021720
Zm00001d005578	Zm00001d021825
Zm00001d005578	Zm00001d022052
Zm00001d005578	Zm00001d022101
Zm00001d005578	Zm00001d022239
Zm00001d005578	Zm00001d022337
Zm00001d005578	Zm00001d022423
Zm00001d005578	Zm00001d022561
Zm00001d005578	Zm00001d022630
Zm00001d005578	Zm00001d023208
Zm00001d005578	Zm00001d023277
Zm00001d005578	Zm00001d023286
Zm00001d005578	Zm00001d023305
Zm00001d005578	Zm00001d023314
Zm00001d005578	Zm00001d023317
Zm00001d005578	Zm00001d023379
Zm00001d005578	Zm00001d023393
Zm00001d005578	Zm00001d023431
Zm00001d005578	Zm00001d023559
Zm00001d005578	Zm00001d023592
Zm00001d005578	Zm00001d023593
Zm00001d005578	Zm00001d023603
Zm00001d005578	Zm00001d023699
Zm00001d005578	Zm00001d023759
Zm00001d005578	Zm00001d023781
Zm00001d005578	Zm00001d023830
Zm00001d005578	Zm00001d023833
Zm00001d005578	Zm00001d023873
Zm00001d005578	Zm00001d023953
Zm00001d005578	Zm00001d023990
Zm00001d005578	Zm00001d024179
Zm00001d005578	Zm00001d024187
Zm00001d005578	Zm00001d024250
Zm00001d005578	Zm00001d024574
Zm00001d005578	Zm00001d024635
Zm00001d005578	Zm00001d024854
Zm00001d005578	Zm00001d024916
Zm00001d005578	Zm00001d024937
Zm00001d005578	Zm00001d025106
Zm00001d005578	Zm00001d025374
Zm00001d005578	Zm00001d025380
Zm00001d005578	Zm00001d025400
Zm00001d005578	Zm00001d025773
Zm00001d005578	Zm00001d025875
Zm00001d005578	Zm00001d025885
Zm00001d005578	Zm00001d025923
Zm00001d005578	Zm00001d025952
Zm00001d005578	Zm00001d026139
Zm00001d005578	Zm00001d026144
Zm00001d005578	Zm00001d026160
Zm00001d005578	Zm00001d026248
Zm00001d005578	Zm00001d026290
Zm00001d005578	Zm00001d026599
Zm00001d005578	Zm00001d026608
Zm00001d005578	Zm00001d026690
Zm00001d005578	Zm00001d027268
Zm00001d005578	Zm00001d027322
Zm00001d005578	Zm00001d027332
Zm00001d005578	Zm00001d027421
Zm00001d005578	Zm00001d027447
Zm00001d005578	Zm00001d027451
Zm00001d005578	Zm00001d027478
Zm00001d005578	Zm00001d027481
Zm00001d005578	Zm00001d027486
Zm00001d005578	Zm00001d027522
Zm00001d005578	Zm00001d027694
Zm00001d005578	Zm00001d027749
Zm00001d005578	Zm00001d027768
Zm00001d005578	Zm00001d027847
Zm00001d005578	Zm00001d027882
Zm00001d005578	Zm00001d027999
Zm00001d005578	Zm00001d028089
Zm00001d005578	Zm00001d028240
Zm00001d005578	Zm00001d028272
Zm00001d005578	Zm00001d028399
Zm00001d005578	Zm00001d028406
Zm00001d005578	Zm00001d028409
Zm00001d005578	Zm00001d028428
Zm00001d005578	Zm00001d028436
Zm00001d005578	Zm00001d028472
Zm00001d005578	Zm00001d028475
Zm00001d005578	Zm00001d028548
Zm00001d005578	Zm00001d028575
Zm00001d005578	Zm00001d028585
Zm00001d005578	Zm00001d028670
Zm00001d005578	Zm00001d028745
Zm00001d005578	Zm00001d028894
Zm00001d005578	Zm00001d028901
Zm00001d005578	Zm00001d028905
Zm00001d005578	Zm00001d028949
Zm00001d005578	Zm00001d028950
Zm00001d005578	Zm00001d028984
Zm00001d005578	Zm00001d029074
Zm00001d005578	Zm00001d029149
Zm00001d005578	Zm00001d029150
Zm00001d005578	Zm00001d029200
Zm00001d005578	Zm00001d029242
Zm00001d005578	Zm00001d029243
Zm00001d005578	Zm00001d029289
Zm00001d005578	Zm00001d029293
Zm00001d005578	Zm00001d029314
Zm00001d005578	Zm00001d029373
Zm00001d005578	Zm00001d029388
Zm00001d005578	Zm00001d029396
Zm00001d005578	Zm00001d029420
Zm00001d005578	Zm00001d029482
Zm00001d005578	Zm00001d029524
Zm00001d005578	Zm00001d029560
Zm00001d005578	Zm00001d029645
Zm00001d005578	Zm00001d029720
Zm00001d005578	Zm00001d029785
Zm00001d005578	Zm00001d030109
Zm00001d005578	Zm00001d030117
Zm00001d005578	Zm00001d030130
Zm00001d005578	Zm00001d030191
Zm00001d005578	Zm00001d030250
Zm00001d005578	Zm00001d030282
Zm00001d005578	Zm00001d030398
Zm00001d005578	Zm00001d030500
Zm00001d005578	Zm00001d030526
Zm00001d005578	Zm00001d030549
Zm00001d005578	Zm00001d030581
Zm00001d005578	Zm00001d030786
Zm00001d005578	Zm00001d031186
Zm00001d005578	Zm00001d031216
Zm00001d005578	Zm00001d031227
Zm00001d005578	Zm00001d031253
Zm00001d005578	Zm00001d031379
Zm00001d005578	Zm00001d031421
Zm00001d005578	Zm00001d031496
Zm00001d005578	Zm00001d031514
Zm00001d005578	Zm00001d031619
Zm00001d005578	Zm00001d031626
Zm00001d005578	Zm00001d031729
Zm00001d005578	Zm00001d031892
Zm00001d005578	Zm00001d031908
Zm00001d005578	Zm00001d031942
Zm00001d005578	Zm00001d031945
Zm00001d005578	Zm00001d031952
Zm00001d005578	Zm00001d032152
Zm00001d005578	Zm00001d032177
Zm00001d005578	Zm00001d032185
Zm00001d005578	Zm00001d032197
Zm00001d005578	Zm00001d032209
Zm00001d005578	Zm00001d032253
Zm00001d005578	Zm00001d032361
Zm00001d005578	Zm00001d032399
Zm00001d005578	Zm00001d032410
Zm00001d005578	Zm00001d032481
Zm00001d005578	Zm00001d032598
Zm00001d005578	Zm00001d032626
Zm00001d005578	Zm00001d032710
Zm00001d005578	Zm00001d032721
Zm00001d005578	Zm00001d032925
Zm00001d005578	Zm00001d033056
Zm00001d005578	Zm00001d033079
Zm00001d005578	Zm00001d033150
Zm00001d005578	Zm00001d033259
Zm00001d005578	Zm00001d033367
Zm00001d005578	Zm00001d033371
Zm00001d005578	Zm00001d033390
Zm00001d005578	Zm00001d033419
Zm00001d005578	Zm00001d033469
Zm00001d005578	Zm00001d033483
Zm00001d005578	Zm00001d033496
Zm00001d005578	Zm00001d033543
Zm00001d005578	Zm00001d033555
Zm00001d005578	Zm00001d033621
Zm00001d005578	Zm00001d033634
Zm00001d005578	Zm00001d033637
Zm00001d005578	Zm00001d033690
Zm00001d005578	Zm00001d033704
Zm00001d005578	Zm00001d033893
Zm00001d005578	Zm00001d033898
Zm00001d005578	Zm00001d033924
Zm00001d005578	Zm00001d033980
Zm00001d005578	Zm00001d034082
Zm00001d005578	Zm00001d034107
Zm00001d005578	Zm00001d034401
Zm00001d005578	Zm00001d034486
Zm00001d005578	Zm00001d034513
Zm00001d005578	Zm00001d034644
Zm00001d005578	Zm00001d034671
Zm00001d005578	Zm00001d034692
Zm00001d005578	Zm00001d034705
Zm00001d005578	Zm00001d034714
Zm00001d005578	Zm00001d034721
Zm00001d005578	Zm00001d034766
Zm00001d005578	Zm00001d034890
Zm00001d005578	Zm00001d034916
Zm00001d005578	Zm00001d034917
Zm00001d005578	Zm00001d034977
Zm00001d005578	Zm00001d035171
Zm00001d005578	Zm00001d035317
Zm00001d005578	Zm00001d035409
Zm00001d005578	Zm00001d035762
Zm00001d005578	Zm00001d036136
Zm00001d005578	Zm00001d036145
Zm00001d005578	Zm00001d036262
Zm00001d005578	Zm00001d036630
Zm00001d005578	Zm00001d036638
Zm00001d005578	Zm00001d036698
Zm00001d005578	Zm00001d036749
Zm00001d005578	Zm00001d036750
Zm00001d005578	Zm00001d036830
Zm00001d005578	Zm00001d036986
Zm00001d005578	Zm00001d037043
Zm00001d005578	Zm00001d037057
Zm00001d005578	Zm00001d037067
Zm00001d005578	Zm00001d037361
Zm00001d005578	Zm00001d037383
Zm00001d005578	Zm00001d037396
Zm00001d005578	Zm00001d037397
Zm00001d005578	Zm00001d037398
Zm00001d005578	Zm00001d037513
Zm00001d005578	Zm00001d037557
Zm00001d005578	Zm00001d037640
Zm00001d005578	Zm00001d037790
Zm00001d005578	Zm00001d037834
Zm00001d005578	Zm00001d037835
Zm00001d005578	Zm00001d037857
Zm00001d005578	Zm00001d037984
Zm00001d005578	Zm00001d038003
Zm00001d005578	Zm00001d038022
Zm00001d005578	Zm00001d038118
Zm00001d005578	Zm00001d038121
Zm00001d005578	Zm00001d038128
Zm00001d005578	Zm00001d038170
Zm00001d005578	Zm00001d038387
Zm00001d005578	Zm00001d038479
Zm00001d005578	Zm00001d038491
Zm00001d005578	Zm00001d038527
Zm00001d005578	Zm00001d038542
Zm00001d005578	Zm00001d038606
Zm00001d005578	Zm00001d038690
Zm00001d005578	Zm00001d038843
Zm00001d005578	Zm00001d038891
Zm00001d005578	Zm00001d039040
Zm00001d005578	Zm00001d039104
Zm00001d005578	Zm00001d039118
Zm00001d005578	Zm00001d039147
Zm00001d005578	Zm00001d039167
Zm00001d005578	Zm00001d039415
Zm00001d005578	Zm00001d039719
Zm00001d005578	Zm00001d039727
Zm00001d005578	Zm00001d039745
Zm00001d005578	Zm00001d039973
Zm00001d005578	Zm00001d040089
Zm00001d005578	Zm00001d040144
Zm00001d005578	Zm00001d040163
Zm00001d005578	Zm00001d040210
Zm00001d005578	Zm00001d040221
Zm00001d005578	Zm00001d040246
Zm00001d005578	Zm00001d040281
Zm00001d005578	Zm00001d040422
Zm00001d005578	Zm00001d040438
Zm00001d005578	Zm00001d040583
Zm00001d005578	Zm00001d040650
Zm00001d005578	Zm00001d040659
Zm00001d005578	Zm00001d040836
Zm00001d005578	Zm00001d040837
Zm00001d005578	Zm00001d041229
Zm00001d005578	Zm00001d041232
Zm00001d005578	Zm00001d041595
Zm00001d005578	Zm00001d041701
Zm00001d005578	Zm00001d041776
Zm00001d005578	Zm00001d041777
Zm00001d005578	Zm00001d041819
Zm00001d005578	Zm00001d041870
Zm00001d005578	Zm00001d041989
Zm00001d005578	Zm00001d042144
Zm00001d005578	Zm00001d042345
Zm00001d005578	Zm00001d042371
Zm00001d005578	Zm00001d042420
Zm00001d005578	Zm00001d042454
Zm00001d005578	Zm00001d042633
Zm00001d005578	Zm00001d042637
Zm00001d005578	Zm00001d042661
Zm00001d005578	Zm00001d042663
Zm00001d005578	Zm00001d042727
Zm00001d005578	Zm00001d042847
Zm00001d005578	Zm00001d042880
Zm00001d005578	Zm00001d043009
Zm00001d005578	Zm00001d043088
Zm00001d005578	Zm00001d043110
Zm00001d005578	Zm00001d043170
Zm00001d005578	Zm00001d043299
Zm00001d005578	Zm00001d043450
Zm00001d005578	Zm00001d043514
Zm00001d005578	Zm00001d043529
Zm00001d005578	Zm00001d043534
Zm00001d005578	Zm00001d043573
Zm00001d005578	Zm00001d043592
Zm00001d005578	Zm00001d043614
Zm00001d005578	Zm00001d043735
Zm00001d005578	Zm00001d043778
Zm00001d005578	Zm00001d043780
Zm00001d005578	Zm00001d043870
Zm00001d005578	Zm00001d043954
Zm00001d005578	Zm00001d044040
Zm00001d005578	Zm00001d044043
Zm00001d005578	Zm00001d044101
Zm00001d005578	Zm00001d044144
Zm00001d005578	Zm00001d044289
Zm00001d005578	Zm00001d044382
Zm00001d005578	Zm00001d044480
Zm00001d005578	Zm00001d044533
Zm00001d005578	Zm00001d044599
Zm00001d005578	Zm00001d044685
Zm00001d005578	Zm00001d044686
Zm00001d005578	Zm00001d044768
Zm00001d005578	Zm00001d044826
Zm00001d005578	Zm00001d044925
Zm00001d005578	Zm00001d045014
Zm00001d005578	Zm00001d045043
Zm00001d005578	Zm00001d045190
Zm00001d005578	Zm00001d045205
Zm00001d005578	Zm00001d045397
Zm00001d005578	Zm00001d045421
Zm00001d005578	Zm00001d045539
Zm00001d005578	Zm00001d045667
Zm00001d005578	Zm00001d045696
Zm00001d005578	Zm00001d045817
Zm00001d005578	Zm00001d045935
Zm00001d005578	Zm00001d046184
Zm00001d005578	Zm00001d046207
Zm00001d005578	Zm00001d046210
Zm00001d005578	Zm00001d046405
Zm00001d005578	Zm00001d046440
Zm00001d005578	Zm00001d046595
Zm00001d005578	Zm00001d046629
Zm00001d005578	Zm00001d046683
Zm00001d005578	Zm00001d046802
Zm00001d005578	Zm00001d046947
Zm00001d005578	Zm00001d047175
Zm00001d005578	Zm00001d047345
Zm00001d005578	Zm00001d047358
Zm00001d005578	Zm00001d047532
Zm00001d005578	Zm00001d047671
Zm00001d005578	Zm00001d047759
Zm00001d005578	Zm00001d047768
Zm00001d005578	Zm00001d047829
Zm00001d005578	Zm00001d048116
Zm00001d005578	Zm00001d048214
Zm00001d005578	Zm00001d048286
Zm00001d005578	Zm00001d048311
Zm00001d005578	Zm00001d048451
Zm00001d005578	Zm00001d048479
Zm00001d005578	Zm00001d048515
Zm00001d005578	Zm00001d048606
Zm00001d005578	Zm00001d048711
Zm00001d005578	Zm00001d048719
Zm00001d005578	Zm00001d048720
Zm00001d005578	Zm00001d048826
Zm00001d005578	Zm00001d048835
Zm00001d005578	Zm00001d048925
Zm00001d005578	Zm00001d048944
Zm00001d005578	Zm00001d049161
Zm00001d005578	Zm00001d049217
Zm00001d005578	Zm00001d049223
Zm00001d005578	Zm00001d049286
Zm00001d005578	Zm00001d049292
Zm00001d005578	Zm00001d049485
Zm00001d005578	Zm00001d049525
Zm00001d005578	Zm00001d049625
Zm00001d005578	Zm00001d049743
Zm00001d005578	Zm00001d049950
Zm00001d005578	Zm00001d050043
Zm00001d005578	Zm00001d050048
Zm00001d005578	Zm00001d050173
Zm00001d005578	Zm00001d050283
Zm00001d005578	Zm00001d050457
Zm00001d005578	Zm00001d050557
Zm00001d005578	Zm00001d050730
Zm00001d005578	Zm00001d050810
Zm00001d005578	Zm00001d050889
Zm00001d005578	Zm00001d050969
Zm00001d005578	Zm00001d051056
Zm00001d005578	Zm00001d051062
Zm00001d005578	Zm00001d051093
Zm00001d005578	Zm00001d051094
Zm00001d005578	Zm00001d051194
Zm00001d005578	Zm00001d051429
Zm00001d005578	Zm00001d051439
Zm00001d005578	Zm00001d051520
Zm00001d005578	Zm00001d051556
Zm00001d005578	Zm00001d051688
Zm00001d005578	Zm00001d051787
Zm00001d005578	Zm00001d051806
Zm00001d005578	Zm00001d051883
Zm00001d005578	Zm00001d052019
Zm00001d005578	Zm00001d052123
Zm00001d005578	Zm00001d052164
Zm00001d005578	Zm00001d052240
Zm00001d005578	Zm00001d052343
Zm00001d005578	Zm00001d052397
Zm00001d005578	Zm00001d052471
Zm00001d005578	Zm00001d052492
Zm00001d005578	Zm00001d052622
Zm00001d005578	Zm00001d052630
Zm00001d005578	Zm00001d052657
Zm00001d005578	Zm00001d052673
Zm00001d005578	Zm00001d052683
Zm00001d005578	Zm00001d052768
Zm00001d005578	Zm00001d052776
Zm00001d005578	Zm00001d052797
Zm00001d005578	Zm00001d052837
Zm00001d005578	Zm00001d053067
Zm00001d005578	Zm00001d053076
Zm00001d005578	Zm00001d053103
Zm00001d005578	Zm00001d053143
Zm00001d005578	Zm00001d053149
Zm00001d005578	Zm00001d053171
Zm00001d005578	Zm00001d053172
Zm00001d005578	Zm00001d053569
Zm00001d005578	Zm00001d053652
Zm00001d005578	Zm00001d053722
Zm00001d005578	Zm00001d053782
Zm00001d005578	Zm00001d053868
Zm00001d005578	Zm00001d053880
Zm00001d005578	Zm00001d053974
Zm00001d005578	Zm00001d054015
Zm00001d005578	Zm00001d054044
Zm00001d005622	GRMZM5G800096
Zm00001d005622	Zm00001d000060
Zm00001d005622	Zm00001d000126
Zm00001d005622	Zm00001d000176
Zm00001d005622	Zm00001d000229
Zm00001d005622	Zm00001d000430
Zm00001d005622	Zm00001d001860
Zm00001d005622	Zm00001d002000
Zm00001d005622	Zm00001d002139
Zm00001d005622	Zm00001d002380
Zm00001d005622	Zm00001d002456
Zm00001d005622	Zm00001d002565
Zm00001d005622	Zm00001d002789
Zm00001d005622	Zm00001d002810
Zm00001d005622	Zm00001d002815
Zm00001d005622	Zm00001d002880
Zm00001d005622	Zm00001d002884
Zm00001d005622	Zm00001d002953
Zm00001d005622	Zm00001d002993
Zm00001d005622	Zm00001d003250
Zm00001d005622	Zm00001d003252
Zm00001d005622	Zm00001d003438
Zm00001d005622	Zm00001d003513
Zm00001d005622	Zm00001d003530
Zm00001d005622	Zm00001d003671
Zm00001d005622	Zm00001d003928
Zm00001d005622	Zm00001d004497
Zm00001d005622	Zm00001d004546
Zm00001d005622	Zm00001d004626
Zm00001d005622	Zm00001d004821
Zm00001d005622	Zm00001d005325
Zm00001d005622	Zm00001d005622
Zm00001d005622	Zm00001d005693
Zm00001d005622	Zm00001d005895
Zm00001d005622	Zm00001d005996
Zm00001d005622	Zm00001d006126
Zm00001d005622	Zm00001d006161
Zm00001d005622	Zm00001d006214
Zm00001d005622	Zm00001d006275
Zm00001d005622	Zm00001d006293
Zm00001d005622	Zm00001d006340
Zm00001d005622	Zm00001d006347
Zm00001d005622	Zm00001d006389
Zm00001d005622	Zm00001d006402
Zm00001d005622	Zm00001d006454
Zm00001d005622	Zm00001d006624
Zm00001d005622	Zm00001d006834
Zm00001d005622	Zm00001d007228
Zm00001d005622	Zm00001d007387
Zm00001d005622	Zm00001d007750
Zm00001d005622	Zm00001d007836
Zm00001d005622	Zm00001d007936
Zm00001d005622	Zm00001d008211
Zm00001d005622	Zm00001d008237
Zm00001d005622	Zm00001d008305
Zm00001d005622	Zm00001d008377
Zm00001d005622	Zm00001d008397
Zm00001d005622	Zm00001d008820
Zm00001d005622	Zm00001d009022
Zm00001d005622	Zm00001d009189
Zm00001d005622	Zm00001d009481
Zm00001d005622	Zm00001d009506
Zm00001d005622	Zm00001d009612
Zm00001d005622	Zm00001d009698
Zm00001d005622	Zm00001d010230
Zm00001d005622	Zm00001d010239
Zm00001d005622	Zm00001d010308
Zm00001d005622	Zm00001d010606
Zm00001d005622	Zm00001d010672
Zm00001d005622	Zm00001d010679
Zm00001d005622	Zm00001d010737
Zm00001d005622	Zm00001d010822
Zm00001d005622	Zm00001d010903
Zm00001d005622	Zm00001d010982
Zm00001d005622	Zm00001d011003
Zm00001d005622	Zm00001d011162
Zm00001d005622	Zm00001d011362
Zm00001d005622	Zm00001d011366
Zm00001d005622	Zm00001d011457
Zm00001d005622	Zm00001d011468
Zm00001d005622	Zm00001d011515
Zm00001d005622	Zm00001d011634
Zm00001d005622	Zm00001d011735
Zm00001d005622	Zm00001d011780
Zm00001d005622	Zm00001d011811
Zm00001d005622	Zm00001d012231
Zm00001d005622	Zm00001d012260
Zm00001d005622	Zm00001d012277
Zm00001d005622	Zm00001d012322
Zm00001d005622	Zm00001d012395
Zm00001d005622	Zm00001d012673
Zm00001d005622	Zm00001d013029
Zm00001d005622	Zm00001d013339
Zm00001d005622	Zm00001d013364
Zm00001d005622	Zm00001d013443
Zm00001d005622	Zm00001d013534
Zm00001d005622	Zm00001d013569
Zm00001d005622	Zm00001d013825
Zm00001d005622	Zm00001d013861
Zm00001d005622	Zm00001d014102
Zm00001d005622	Zm00001d014272
Zm00001d005622	Zm00001d014487
Zm00001d005622	Zm00001d014596
Zm00001d005622	Zm00001d014606
Zm00001d005622	Zm00001d015126
Zm00001d005622	Zm00001d015183
Zm00001d005622	Zm00001d015239
Zm00001d005622	Zm00001d015297
Zm00001d005622	Zm00001d016408
Zm00001d005622	Zm00001d016535
Zm00001d005622	Zm00001d016540
Zm00001d005622	Zm00001d016703
Zm00001d005622	Zm00001d016863
Zm00001d005622	Zm00001d016874
Zm00001d005622	Zm00001d017041
Zm00001d005622	Zm00001d017151
Zm00001d005622	Zm00001d017264
Zm00001d005622	Zm00001d017364
Zm00001d005622	Zm00001d017766
Zm00001d005622	Zm00001d018037
Zm00001d005622	Zm00001d018220
Zm00001d005622	Zm00001d018282
Zm00001d005622	Zm00001d018334
Zm00001d005622	Zm00001d018335
Zm00001d005622	Zm00001d018362
Zm00001d005622	Zm00001d018617
Zm00001d005622	Zm00001d018839
Zm00001d005622	Zm00001d018846
Zm00001d005622	Zm00001d018917
Zm00001d005622	Zm00001d019057
Zm00001d005622	Zm00001d019218
Zm00001d005622	Zm00001d019223
Zm00001d005622	Zm00001d019573
Zm00001d005622	Zm00001d019644
Zm00001d005622	Zm00001d020002
Zm00001d005622	Zm00001d020043
Zm00001d005622	Zm00001d020306
Zm00001d005622	Zm00001d020323
Zm00001d005622	Zm00001d020374
Zm00001d005622	Zm00001d020384
Zm00001d005622	Zm00001d020537
Zm00001d005622	Zm00001d020595
Zm00001d005622	Zm00001d020612
Zm00001d005622	Zm00001d020623
Zm00001d005622	Zm00001d020686
Zm00001d005622	Zm00001d020717
Zm00001d005622	Zm00001d020757
Zm00001d005622	Zm00001d020898
Zm00001d005622	Zm00001d020989
Zm00001d005622	Zm00001d021197
Zm00001d005622	Zm00001d021351
Zm00001d005622	Zm00001d021507
Zm00001d005622	Zm00001d021851
Zm00001d005622	Zm00001d021858
Zm00001d005622	Zm00001d021979
Zm00001d005622	Zm00001d022036
Zm00001d005622	Zm00001d022060
Zm00001d005622	Zm00001d022161
Zm00001d005622	Zm00001d022203
Zm00001d005622	Zm00001d022254
Zm00001d005622	Zm00001d022388
Zm00001d005622	Zm00001d022420
Zm00001d005622	Zm00001d022525
Zm00001d005622	Zm00001d022596
Zm00001d005622	Zm00001d022615
Zm00001d005622	Zm00001d023208
Zm00001d005622	Zm00001d023223
Zm00001d005622	Zm00001d023277
Zm00001d005622	Zm00001d023608
Zm00001d005622	Zm00001d023699
Zm00001d005622	Zm00001d023757
Zm00001d005622	Zm00001d024250
Zm00001d005622	Zm00001d024372
Zm00001d005622	Zm00001d024574
Zm00001d005622	Zm00001d024676
Zm00001d005622	Zm00001d024691
Zm00001d005622	Zm00001d024693
Zm00001d005622	Zm00001d024781
Zm00001d005622	Zm00001d025323
Zm00001d005622	Zm00001d025469
Zm00001d005622	Zm00001d025479
Zm00001d005622	Zm00001d025617
Zm00001d005622	Zm00001d025724
Zm00001d005622	Zm00001d025875
Zm00001d005622	Zm00001d025892
Zm00001d005622	Zm00001d025964
Zm00001d005622	Zm00001d026160
Zm00001d005622	Zm00001d026205
Zm00001d005622	Zm00001d026248
Zm00001d005622	Zm00001d026501
Zm00001d005622	Zm00001d026603
Zm00001d005622	Zm00001d027268
Zm00001d005622	Zm00001d027292
Zm00001d005622	Zm00001d027363
Zm00001d005622	Zm00001d027365
Zm00001d005622	Zm00001d027369
Zm00001d005622	Zm00001d027742
Zm00001d005622	Zm00001d027755
Zm00001d005622	Zm00001d027799
Zm00001d005622	Zm00001d027944
Zm00001d005622	Zm00001d028151
Zm00001d005622	Zm00001d028297
Zm00001d005622	Zm00001d028357
Zm00001d005622	Zm00001d028469
Zm00001d005622	Zm00001d028475
Zm00001d005622	Zm00001d028575
Zm00001d005622	Zm00001d028756
Zm00001d005622	Zm00001d028880
Zm00001d005622	Zm00001d029074
Zm00001d005622	Zm00001d029200
Zm00001d005622	Zm00001d029201
Zm00001d005622	Zm00001d029242
Zm00001d005622	Zm00001d029251
Zm00001d005622	Zm00001d029286
Zm00001d005622	Zm00001d029289
Zm00001d005622	Zm00001d029325
Zm00001d005622	Zm00001d029505
Zm00001d005622	Zm00001d029572
Zm00001d005622	Zm00001d029755
Zm00001d005622	Zm00001d029822
Zm00001d005622	Zm00001d029892
Zm00001d005622	Zm00001d030526
Zm00001d005622	Zm00001d030676
Zm00001d005622	Zm00001d030766
Zm00001d005622	Zm00001d031131
Zm00001d005622	Zm00001d031453
Zm00001d005622	Zm00001d031559
Zm00001d005622	Zm00001d031824
Zm00001d005622	Zm00001d031908
Zm00001d005622	Zm00001d032051
Zm00001d005622	Zm00001d032152
Zm00001d005622	Zm00001d032481
Zm00001d005622	Zm00001d032584
Zm00001d005622	Zm00001d032606
Zm00001d005622	Zm00001d032687
Zm00001d005622	Zm00001d032925
Zm00001d005622	Zm00001d033066
Zm00001d005622	Zm00001d033084
Zm00001d005622	Zm00001d033091
Zm00001d005622	Zm00001d033383
Zm00001d005622	Zm00001d033419
Zm00001d005622	Zm00001d033591
Zm00001d005622	Zm00001d033645
Zm00001d005622	Zm00001d033990
Zm00001d005622	Zm00001d034189
Zm00001d005622	Zm00001d034438
Zm00001d005622	Zm00001d034457
Zm00001d005622	Zm00001d034667
Zm00001d005622	Zm00001d034739
Zm00001d005622	Zm00001d034784
Zm00001d005622	Zm00001d034977
Zm00001d005622	Zm00001d035002
Zm00001d005622	Zm00001d035013
Zm00001d005622	Zm00001d035076
Zm00001d005622	Zm00001d035113
Zm00001d005622	Zm00001d035184
Zm00001d005622	Zm00001d035185
Zm00001d005622	Zm00001d035309
Zm00001d005622	Zm00001d035317
Zm00001d005622	Zm00001d035323
Zm00001d005622	Zm00001d035682
Zm00001d005622	Zm00001d035759
Zm00001d005622	Zm00001d035762
Zm00001d005622	Zm00001d035767
Zm00001d005622	Zm00001d035949
Zm00001d005622	Zm00001d036135
Zm00001d005622	Zm00001d036297
Zm00001d005622	Zm00001d036345
Zm00001d005622	Zm00001d036750
Zm00001d005622	Zm00001d036775
Zm00001d005622	Zm00001d037228
Zm00001d005622	Zm00001d037383
Zm00001d005622	Zm00001d037396
Zm00001d005622	Zm00001d037397
Zm00001d005622	Zm00001d037513
Zm00001d005622	Zm00001d037514
Zm00001d005622	Zm00001d037530
Zm00001d005622	Zm00001d037694
Zm00001d005622	Zm00001d037757
Zm00001d005622	Zm00001d037790
Zm00001d005622	Zm00001d038018
Zm00001d005622	Zm00001d038046
Zm00001d005622	Zm00001d038135
Zm00001d005622	Zm00001d038384
Zm00001d005622	Zm00001d038479
Zm00001d005622	Zm00001d038484
Zm00001d005622	Zm00001d038625
Zm00001d005622	Zm00001d038799
Zm00001d005622	Zm00001d038843
Zm00001d005622	Zm00001d039040
Zm00001d005622	Zm00001d039070
Zm00001d005622	Zm00001d039077
Zm00001d005622	Zm00001d039145
Zm00001d005622	Zm00001d039211
Zm00001d005622	Zm00001d039338
Zm00001d005622	Zm00001d039514
Zm00001d005622	Zm00001d039643
Zm00001d005622	Zm00001d039644
Zm00001d005622	Zm00001d039684
Zm00001d005622	Zm00001d039685
Zm00001d005622	Zm00001d039713
Zm00001d005622	Zm00001d039745
Zm00001d005622	Zm00001d040002
Zm00001d005622	Zm00001d040154
Zm00001d005622	Zm00001d040171
Zm00001d005622	Zm00001d040190
Zm00001d005622	Zm00001d040372
Zm00001d005622	Zm00001d040570
Zm00001d005622	Zm00001d040637
Zm00001d005622	Zm00001d040650
Zm00001d005622	Zm00001d040764
Zm00001d005622	Zm00001d040784
Zm00001d005622	Zm00001d041229
Zm00001d005622	Zm00001d041525
Zm00001d005622	Zm00001d042008
Zm00001d005622	Zm00001d042245
Zm00001d005622	Zm00001d042594
Zm00001d005622	Zm00001d042655
Zm00001d005622	Zm00001d042661
Zm00001d005622	Zm00001d042673
Zm00001d005622	Zm00001d042734
Zm00001d005622	Zm00001d042828
Zm00001d005622	Zm00001d042830
Zm00001d005622	Zm00001d042940
Zm00001d005622	Zm00001d043045
Zm00001d005622	Zm00001d043095
Zm00001d005622	Zm00001d043168
Zm00001d005622	Zm00001d043252
Zm00001d005622	Zm00001d043529
Zm00001d005622	Zm00001d043736
Zm00001d005622	Zm00001d043830
Zm00001d005622	Zm00001d044194
Zm00001d005622	Zm00001d044327
Zm00001d005622	Zm00001d044374
Zm00001d005622	Zm00001d044546
Zm00001d005622	Zm00001d044686
Zm00001d005622	Zm00001d044723
Zm00001d005622	Zm00001d044826
Zm00001d005622	Zm00001d044860
Zm00001d005622	Zm00001d044951
Zm00001d005622	Zm00001d045451
Zm00001d005622	Zm00001d045573
Zm00001d005622	Zm00001d045661
Zm00001d005622	Zm00001d045667
Zm00001d005622	Zm00001d045686
Zm00001d005622	Zm00001d045782
Zm00001d005622	Zm00001d046471
Zm00001d005622	Zm00001d046792
Zm00001d005622	Zm00001d046897
Zm00001d005622	Zm00001d046941
Zm00001d005622	Zm00001d047175
Zm00001d005622	Zm00001d047335
Zm00001d005622	Zm00001d047434
Zm00001d005622	Zm00001d047849
Zm00001d005622	Zm00001d048136
Zm00001d005622	Zm00001d048720
Zm00001d005622	Zm00001d048979
Zm00001d005622	Zm00001d049113
Zm00001d005622	Zm00001d049161
Zm00001d005622	Zm00001d049292
Zm00001d005622	Zm00001d049360
Zm00001d005622	Zm00001d049485
Zm00001d005622	Zm00001d049494
Zm00001d005622	Zm00001d049694
Zm00001d005622	Zm00001d049732
Zm00001d005622	Zm00001d049743
Zm00001d005622	Zm00001d049786
Zm00001d005622	Zm00001d049950
Zm00001d005622	Zm00001d050214
Zm00001d005622	Zm00001d050320
Zm00001d005622	Zm00001d050534
Zm00001d005622	Zm00001d050811
Zm00001d005622	Zm00001d050830
Zm00001d005622	Zm00001d051291
Zm00001d005622	Zm00001d051307
Zm00001d005622	Zm00001d051380
Zm00001d005622	Zm00001d051439
Zm00001d005622	Zm00001d051453
Zm00001d005622	Zm00001d051567
Zm00001d005622	Zm00001d051787
Zm00001d005622	Zm00001d052106
Zm00001d005622	Zm00001d052118
Zm00001d005622	Zm00001d052240
Zm00001d005622	Zm00001d052492
Zm00001d005622	Zm00001d052551
Zm00001d005622	Zm00001d052683
Zm00001d005622	Zm00001d053014
Zm00001d005622	Zm00001d053202
Zm00001d005622	Zm00001d053432
Zm00001d005622	Zm00001d053652
Zm00001d005622	Zm00001d053727
Zm00001d005622	Zm00001d053786
Zm00001d005622	Zm00001d053807
Zm00001d005622	Zm00001d053925
Zm00001d005622	Zm00001d054087
Zm00001d005757	Zm00001d000124
Zm00001d005757	Zm00001d000137
Zm00001d005757	Zm00001d000199
Zm00001d005757	Zm00001d001910
Zm00001d005757	Zm00001d001990
Zm00001d005757	Zm00001d002501
Zm00001d005757	Zm00001d002621
Zm00001d005757	Zm00001d002823
Zm00001d005757	Zm00001d002953
Zm00001d005757	Zm00001d003019
Zm00001d005757	Zm00001d003394
Zm00001d005757	Zm00001d003476
Zm00001d005757	Zm00001d003589
Zm00001d005757	Zm00001d003632
Zm00001d005757	Zm00001d003658
Zm00001d005757	Zm00001d003778
Zm00001d005757	Zm00001d003922
Zm00001d005757	Zm00001d004568
Zm00001d005757	Zm00001d004856
Zm00001d005757	Zm00001d005270
Zm00001d005757	Zm00001d005528
Zm00001d005757	Zm00001d005614
Zm00001d005757	Zm00001d005685
Zm00001d005757	Zm00001d006257
Zm00001d005757	Zm00001d006275
Zm00001d005757	Zm00001d006315
Zm00001d005757	Zm00001d006467
Zm00001d005757	Zm00001d006506
Zm00001d005757	Zm00001d006553
Zm00001d005757	Zm00001d006700
Zm00001d005757	Zm00001d007072
Zm00001d005757	Zm00001d007572
Zm00001d005757	Zm00001d007725
Zm00001d005757	Zm00001d007806
Zm00001d005757	Zm00001d007968
Zm00001d005757	Zm00001d008219
Zm00001d005757	Zm00001d008237
Zm00001d005757	Zm00001d008722
Zm00001d005757	Zm00001d008733
Zm00001d005757	Zm00001d008817
Zm00001d005757	Zm00001d008820
Zm00001d005757	Zm00001d008954
Zm00001d005757	Zm00001d009571
Zm00001d005757	Zm00001d009877
Zm00001d005757	Zm00001d009927
Zm00001d005757	Zm00001d010373
Zm00001d005757	Zm00001d010395
Zm00001d005757	Zm00001d010411
Zm00001d005757	Zm00001d010634
Zm00001d005757	Zm00001d010679
Zm00001d005757	Zm00001d010735
Zm00001d005757	Zm00001d010834
Zm00001d005757	Zm00001d011231
Zm00001d005757	Zm00001d011461
Zm00001d005757	Zm00001d011513
Zm00001d005757	Zm00001d011579
Zm00001d005757	Zm00001d012260
Zm00001d005757	Zm00001d012273
Zm00001d005757	Zm00001d012277
Zm00001d005757	Zm00001d012458
Zm00001d005757	Zm00001d012530
Zm00001d005757	Zm00001d012686
Zm00001d005757	Zm00001d012701
Zm00001d005757	Zm00001d012707
Zm00001d005757	Zm00001d012742
Zm00001d005757	Zm00001d012830
Zm00001d005757	Zm00001d012938
Zm00001d005757	Zm00001d013339
Zm00001d005757	Zm00001d013569
Zm00001d005757	Zm00001d013847
Zm00001d005757	Zm00001d014150
Zm00001d005757	Zm00001d014302
Zm00001d005757	Zm00001d014487
Zm00001d005757	Zm00001d014512
Zm00001d005757	Zm00001d014704
Zm00001d005757	Zm00001d014995
Zm00001d005757	Zm00001d015210
Zm00001d005757	Zm00001d015217
Zm00001d005757	Zm00001d015224
Zm00001d005757	Zm00001d015400
Zm00001d005757	Zm00001d015421
Zm00001d005757	Zm00001d015605
Zm00001d005757	Zm00001d015837
Zm00001d005757	Zm00001d015970
Zm00001d005757	Zm00001d016036
Zm00001d005757	Zm00001d016230
Zm00001d005757	Zm00001d016665
Zm00001d005757	Zm00001d016720
Zm00001d005757	Zm00001d016743
Zm00001d005757	Zm00001d016851
Zm00001d005757	Zm00001d017130
Zm00001d005757	Zm00001d017135
Zm00001d005757	Zm00001d017418
Zm00001d005757	Zm00001d017618
Zm00001d005757	Zm00001d017802
Zm00001d005757	Zm00001d017862
Zm00001d005757	Zm00001d017900
Zm00001d005757	Zm00001d018179
Zm00001d005757	Zm00001d018776
Zm00001d005757	Zm00001d018943
Zm00001d005757	Zm00001d019000
Zm00001d005757	Zm00001d019069
Zm00001d005757	Zm00001d019184
Zm00001d005757	Zm00001d019394
Zm00001d005757	Zm00001d019396
Zm00001d005757	Zm00001d019415
Zm00001d005757	Zm00001d020094
Zm00001d005757	Zm00001d020384
Zm00001d005757	Zm00001d020536
Zm00001d005757	Zm00001d020892
Zm00001d005757	Zm00001d020898
Zm00001d005757	Zm00001d021094
Zm00001d005757	Zm00001d021247
Zm00001d005757	Zm00001d021356
Zm00001d005757	Zm00001d021653
Zm00001d005757	Zm00001d021668
Zm00001d005757	Zm00001d022302
Zm00001d005757	Zm00001d022321
Zm00001d005757	Zm00001d022387
Zm00001d005757	Zm00001d022406
Zm00001d005757	Zm00001d022477
Zm00001d005757	Zm00001d022479
Zm00001d005757	Zm00001d022514
Zm00001d005757	Zm00001d022542
Zm00001d005757	Zm00001d022615
Zm00001d005757	Zm00001d023318
Zm00001d005757	Zm00001d023422
Zm00001d005757	Zm00001d024179
Zm00001d005757	Zm00001d024340
Zm00001d005757	Zm00001d024532
Zm00001d005757	Zm00001d024539
Zm00001d005757	Zm00001d024669
Zm00001d005757	Zm00001d024795
Zm00001d005757	Zm00001d024973
Zm00001d005757	Zm00001d025080
Zm00001d005757	Zm00001d025106
Zm00001d005757	Zm00001d025310
Zm00001d005757	Zm00001d025327
Zm00001d005757	Zm00001d025380
Zm00001d005757	Zm00001d025644
Zm00001d005757	Zm00001d025714
Zm00001d005757	Zm00001d025757
Zm00001d005757	Zm00001d025916
Zm00001d005757	Zm00001d026243
Zm00001d005757	Zm00001d026261
Zm00001d005757	Zm00001d026350
Zm00001d005757	Zm00001d026352
Zm00001d005757	Zm00001d026445
Zm00001d005757	Zm00001d026553
Zm00001d005757	Zm00001d026632
Zm00001d005757	Zm00001d027230
Zm00001d005757	Zm00001d027332
Zm00001d005757	Zm00001d027742
Zm00001d005757	Zm00001d027755
Zm00001d005757	Zm00001d027884
Zm00001d005757	Zm00001d027950
Zm00001d005757	Zm00001d028469
Zm00001d005757	Zm00001d028533
Zm00001d005757	Zm00001d028675
Zm00001d005757	Zm00001d028785
Zm00001d005757	Zm00001d028936
Zm00001d005757	Zm00001d029077
Zm00001d005757	Zm00001d029286
Zm00001d005757	Zm00001d029373
Zm00001d005757	Zm00001d029378
Zm00001d005757	Zm00001d029560
Zm00001d005757	Zm00001d030117
Zm00001d005757	Zm00001d030733
Zm00001d005757	Zm00001d030892
Zm00001d005757	Zm00001d031115
Zm00001d005757	Zm00001d031229
Zm00001d005757	Zm00001d031267
Zm00001d005757	Zm00001d031351
Zm00001d005757	Zm00001d031439
Zm00001d005757	Zm00001d031540
Zm00001d005757	Zm00001d031873
Zm00001d005757	Zm00001d032185
Zm00001d005757	Zm00001d032262
Zm00001d005757	Zm00001d032399
Zm00001d005757	Zm00001d032561
Zm00001d005757	Zm00001d032606
Zm00001d005757	Zm00001d032790
Zm00001d005757	Zm00001d032992
Zm00001d005757	Zm00001d032994
Zm00001d005757	Zm00001d033275
Zm00001d005757	Zm00001d033496
Zm00001d005757	Zm00001d033719
Zm00001d005757	Zm00001d033855
Zm00001d005757	Zm00001d033990
Zm00001d005757	Zm00001d034019
Zm00001d005757	Zm00001d034080
Zm00001d005757	Zm00001d034305
Zm00001d005757	Zm00001d034668
Zm00001d005757	Zm00001d034755
Zm00001d005757	Zm00001d034784
Zm00001d005757	Zm00001d034865
Zm00001d005757	Zm00001d035079
Zm00001d005757	Zm00001d035309
Zm00001d005757	Zm00001d035337
Zm00001d005757	Zm00001d036652
Zm00001d005757	Zm00001d036898
Zm00001d005757	Zm00001d037398
Zm00001d005757	Zm00001d038098
Zm00001d005757	Zm00001d038199
Zm00001d005757	Zm00001d038332
Zm00001d005757	Zm00001d038533
Zm00001d005757	Zm00001d038576
Zm00001d005757	Zm00001d038579
Zm00001d005757	Zm00001d039319
Zm00001d005757	Zm00001d039606
Zm00001d005757	Zm00001d040011
Zm00001d005757	Zm00001d040191
Zm00001d005757	Zm00001d040220
Zm00001d005757	Zm00001d040545
Zm00001d005757	Zm00001d040959
Zm00001d005757	Zm00001d041229
Zm00001d005757	Zm00001d041298
Zm00001d005757	Zm00001d041525
Zm00001d005757	Zm00001d041740
Zm00001d005757	Zm00001d041774
Zm00001d005757	Zm00001d041870
Zm00001d005757	Zm00001d041965
Zm00001d005757	Zm00001d041989
Zm00001d005757	Zm00001d042125
Zm00001d005757	Zm00001d042530
Zm00001d005757	Zm00001d042663
Zm00001d005757	Zm00001d042828
Zm00001d005757	Zm00001d042841
Zm00001d005757	Zm00001d042874
Zm00001d005757	Zm00001d043117
Zm00001d005757	Zm00001d043160
Zm00001d005757	Zm00001d043229
Zm00001d005757	Zm00001d043335
Zm00001d005757	Zm00001d043529
Zm00001d005757	Zm00001d043724
Zm00001d005757	Zm00001d043801
Zm00001d005757	Zm00001d043815
Zm00001d005757	Zm00001d044303
Zm00001d005757	Zm00001d044410
Zm00001d005757	Zm00001d044490
Zm00001d005757	Zm00001d044693
Zm00001d005757	Zm00001d044838
Zm00001d005757	Zm00001d045274
Zm00001d005757	Zm00001d045563
Zm00001d005757	Zm00001d045673
Zm00001d005757	Zm00001d045782
Zm00001d005757	Zm00001d045905
Zm00001d005757	Zm00001d046299
Zm00001d005757	Zm00001d047207
Zm00001d005757	Zm00001d047335
Zm00001d005757	Zm00001d047582
Zm00001d005757	Zm00001d047634
Zm00001d005757	Zm00001d047951
Zm00001d005757	Zm00001d048027
Zm00001d005757	Zm00001d048034
Zm00001d005757	Zm00001d048112
Zm00001d005757	Zm00001d048542
Zm00001d005757	Zm00001d048621
Zm00001d005757	Zm00001d048737
Zm00001d005757	Zm00001d048877
Zm00001d005757	Zm00001d049026
Zm00001d005757	Zm00001d049046
Zm00001d005757	Zm00001d049329
Zm00001d005757	Zm00001d049598
Zm00001d005757	Zm00001d049950
Zm00001d005757	Zm00001d050119
Zm00001d005757	Zm00001d050130
Zm00001d005757	Zm00001d050159
Zm00001d005757	Zm00001d050251
Zm00001d005757	Zm00001d050889
Zm00001d005757	Zm00001d051094
Zm00001d005757	Zm00001d051250
Zm00001d005757	Zm00001d051329
Zm00001d005757	Zm00001d051915
Zm00001d005757	Zm00001d051944
Zm00001d005757	Zm00001d052139
Zm00001d005757	Zm00001d052488
Zm00001d005757	Zm00001d053177
Zm00001d005757	Zm00001d053290
Zm00001d005757	Zm00001d053406
Zm00001d005757	Zm00001d053913
Zm00001d005757	Zm00001d053965
Zm00001d005757	Zm00001d053974
Zm00001d005757	Zm00001d054079
Zm00001d005757	Zm00001d054094
Zm00001d005884	Zm00001d000379
Zm00001d005884	Zm00001d001866
Zm00001d005884	Zm00001d002033
Zm00001d005884	Zm00001d002257
Zm00001d005884	Zm00001d002325
Zm00001d005884	Zm00001d002358
Zm00001d005884	Zm00001d002501
Zm00001d005884	Zm00001d002520
Zm00001d005884	Zm00001d002542
Zm00001d005884	Zm00001d002742
Zm00001d005884	Zm00001d002798
Zm00001d005884	Zm00001d003005
Zm00001d005884	Zm00001d003476
Zm00001d005884	Zm00001d003658
Zm00001d005884	Zm00001d004620
Zm00001d005884	Zm00001d004707
Zm00001d005884	Zm00001d005462
Zm00001d005884	Zm00001d005614
Zm00001d005884	Zm00001d005884
Zm00001d005884	Zm00001d006071
Zm00001d005884	Zm00001d006214
Zm00001d005884	Zm00001d006340
Zm00001d005884	Zm00001d006350
Zm00001d005884	Zm00001d006474
Zm00001d005884	Zm00001d006506
Zm00001d005884	Zm00001d007090
Zm00001d005884	Zm00001d008451
Zm00001d005884	Zm00001d008849
Zm00001d005884	Zm00001d008954
Zm00001d005884	Zm00001d009314
Zm00001d005884	Zm00001d009482
Zm00001d005884	Zm00001d009562
Zm00001d005884	Zm00001d009694
Zm00001d005884	Zm00001d009983
Zm00001d005884	Zm00001d010248
Zm00001d005884	Zm00001d010308
Zm00001d005884	Zm00001d010426
Zm00001d005884	Zm00001d010723
Zm00001d005884	Zm00001d010859
Zm00001d005884	Zm00001d011166
Zm00001d005884	Zm00001d011401
Zm00001d005884	Zm00001d011579
Zm00001d005884	Zm00001d011742
Zm00001d005884	Zm00001d011805
Zm00001d005884	Zm00001d012045
Zm00001d005884	Zm00001d012206
Zm00001d005884	Zm00001d012336
Zm00001d005884	Zm00001d012464
Zm00001d005884	Zm00001d012585
Zm00001d005884	Zm00001d012736
Zm00001d005884	Zm00001d012820
Zm00001d005884	Zm00001d013055
Zm00001d005884	Zm00001d013093
Zm00001d005884	Zm00001d013446
Zm00001d005884	Zm00001d013569
Zm00001d005884	Zm00001d013615
Zm00001d005884	Zm00001d013781
Zm00001d005884	Zm00001d014272
Zm00001d005884	Zm00001d014297
Zm00001d005884	Zm00001d014692
Zm00001d005884	Zm00001d014793
Zm00001d005884	Zm00001d014795
Zm00001d005884	Zm00001d015377
Zm00001d005884	Zm00001d015421
Zm00001d005884	Zm00001d015798
Zm00001d005884	Zm00001d015948
Zm00001d005884	Zm00001d016036
Zm00001d005884	Zm00001d016286
Zm00001d005884	Zm00001d016308
Zm00001d005884	Zm00001d016665
Zm00001d005884	Zm00001d016850
Zm00001d005884	Zm00001d016851
Zm00001d005884	Zm00001d016933
Zm00001d005884	Zm00001d017103
Zm00001d005884	Zm00001d017397
Zm00001d005884	Zm00001d017403
Zm00001d005884	Zm00001d017638
Zm00001d005884	Zm00001d017721
Zm00001d005884	Zm00001d017954
Zm00001d005884	Zm00001d018033
Zm00001d005884	Zm00001d018066
Zm00001d005884	Zm00001d018179
Zm00001d005884	Zm00001d018282
Zm00001d005884	Zm00001d018613
Zm00001d005884	Zm00001d018636
Zm00001d005884	Zm00001d018797
Zm00001d005884	Zm00001d018870
Zm00001d005884	Zm00001d018943
Zm00001d005884	Zm00001d019216
Zm00001d005884	Zm00001d019363
Zm00001d005884	Zm00001d019688
Zm00001d005884	Zm00001d020344
Zm00001d005884	Zm00001d020431
Zm00001d005884	Zm00001d020628
Zm00001d005884	Zm00001d020757
Zm00001d005884	Zm00001d020775
Zm00001d005884	Zm00001d020892
Zm00001d005884	Zm00001d021773
Zm00001d005884	Zm00001d022050
Zm00001d005884	Zm00001d022403
Zm00001d005884	Zm00001d022440
Zm00001d005884	Zm00001d023520
Zm00001d005884	Zm00001d023833
Zm00001d005884	Zm00001d024027
Zm00001d005884	Zm00001d024034
Zm00001d005884	Zm00001d024248
Zm00001d005884	Zm00001d024669
Zm00001d005884	Zm00001d024679
Zm00001d005884	Zm00001d024808
Zm00001d005884	Zm00001d025310
Zm00001d005884	Zm00001d025327
Zm00001d005884	Zm00001d025421
Zm00001d005884	Zm00001d025617
Zm00001d005884	Zm00001d025652
Zm00001d005884	Zm00001d025724
Zm00001d005884	Zm00001d025859
Zm00001d005884	Zm00001d026445
Zm00001d005884	Zm00001d027230
Zm00001d005884	Zm00001d027487
Zm00001d005884	Zm00001d027741
Zm00001d005884	Zm00001d027842
Zm00001d005884	Zm00001d027911
Zm00001d005884	Zm00001d027934
Zm00001d005884	Zm00001d027936
Zm00001d005884	Zm00001d027971
Zm00001d005884	Zm00001d028013
Zm00001d005884	Zm00001d028548
Zm00001d005884	Zm00001d028867
Zm00001d005884	Zm00001d028964
Zm00001d005884	Zm00001d029164
Zm00001d005884	Zm00001d029234
Zm00001d005884	Zm00001d029251
Zm00001d005884	Zm00001d029555
Zm00001d005884	Zm00001d029571
Zm00001d005884	Zm00001d029697
Zm00001d005884	Zm00001d029722
Zm00001d005884	Zm00001d030372
Zm00001d005884	Zm00001d030624
Zm00001d005884	Zm00001d031517
Zm00001d005884	Zm00001d031540
Zm00001d005884	Zm00001d031660
Zm00001d005884	Zm00001d031942
Zm00001d005884	Zm00001d032177
Zm00001d005884	Zm00001d032188
Zm00001d005884	Zm00001d032358
Zm00001d005884	Zm00001d032402
Zm00001d005884	Zm00001d032439
Zm00001d005884	Zm00001d032644
Zm00001d005884	Zm00001d033084
Zm00001d005884	Zm00001d033637
Zm00001d005884	Zm00001d033645
Zm00001d005884	Zm00001d034513
Zm00001d005884	Zm00001d034668
Zm00001d005884	Zm00001d034671
Zm00001d005884	Zm00001d034755
Zm00001d005884	Zm00001d035013
Zm00001d005884	Zm00001d035113
Zm00001d005884	Zm00001d035254
Zm00001d005884	Zm00001d035494
Zm00001d005884	Zm00001d035501
Zm00001d005884	Zm00001d035774
Zm00001d005884	Zm00001d036364
Zm00001d005884	Zm00001d036524
Zm00001d005884	Zm00001d037124
Zm00001d005884	Zm00001d038250
Zm00001d005884	Zm00001d038653
Zm00001d005884	Zm00001d038922
Zm00001d005884	Zm00001d039135
Zm00001d005884	Zm00001d039145
Zm00001d005884	Zm00001d039147
Zm00001d005884	Zm00001d039314
Zm00001d005884	Zm00001d039319
Zm00001d005884	Zm00001d039341
Zm00001d005884	Zm00001d039451
Zm00001d005884	Zm00001d039606
Zm00001d005884	Zm00001d039713
Zm00001d005884	Zm00001d039816
Zm00001d005884	Zm00001d040089
Zm00001d005884	Zm00001d040173
Zm00001d005884	Zm00001d040623
Zm00001d005884	Zm00001d040784
Zm00001d005884	Zm00001d041635
Zm00001d005884	Zm00001d041777
Zm00001d005884	Zm00001d042122
Zm00001d005884	Zm00001d042455
Zm00001d005884	Zm00001d042600
Zm00001d005884	Zm00001d042841
Zm00001d005884	Zm00001d042853
Zm00001d005884	Zm00001d042974
Zm00001d005884	Zm00001d043368
Zm00001d005884	Zm00001d043766
Zm00001d005884	Zm00001d043801
Zm00001d005884	Zm00001d043830
Zm00001d005884	Zm00001d044037
Zm00001d005884	Zm00001d044657
Zm00001d005884	Zm00001d044693
Zm00001d005884	Zm00001d044860
Zm00001d005884	Zm00001d045050
Zm00001d005884	Zm00001d045136
Zm00001d005884	Zm00001d045397
Zm00001d005884	Zm00001d045756
Zm00001d005884	Zm00001d046668
Zm00001d005884	Zm00001d046729
Zm00001d005884	Zm00001d046941
Zm00001d005884	Zm00001d047096
Zm00001d005884	Zm00001d047419
Zm00001d005884	Zm00001d047504
Zm00001d005884	Zm00001d047625
Zm00001d005884	Zm00001d047918
Zm00001d005884	Zm00001d048112
Zm00001d005884	Zm00001d048114
Zm00001d005884	Zm00001d048355
Zm00001d005884	Zm00001d048737
Zm00001d005884	Zm00001d049125
Zm00001d005884	Zm00001d049176
Zm00001d005884	Zm00001d049286
Zm00001d005884	Zm00001d049598
Zm00001d005884	Zm00001d050671
Zm00001d005884	Zm00001d051062
Zm00001d005884	Zm00001d051247
Zm00001d005884	Zm00001d051250
Zm00001d005884	Zm00001d051320
Zm00001d005884	Zm00001d051633
Zm00001d005884	Zm00001d051669
Zm00001d005884	Zm00001d051806
Zm00001d005884	Zm00001d052144
Zm00001d005884	Zm00001d052316
Zm00001d005884	Zm00001d052339
Zm00001d005884	Zm00001d052423
Zm00001d005884	Zm00001d052439
Zm00001d005884	Zm00001d052673
Zm00001d005884	Zm00001d053014
Zm00001d005884	Zm00001d053049
Zm00001d005884	Zm00001d053149
Zm00001d005884	Zm00001d053534
Zm00001d005884	Zm00001d053799
Zm00001d005884	Zm00001d054014
Zm00001d005931	Zm00001d000199
Zm00001d005931	Zm00001d001905
Zm00001d005931	Zm00001d002148
Zm00001d005931	Zm00001d002358
Zm00001d005931	Zm00001d002489
Zm00001d005931	Zm00001d002810
Zm00001d005931	Zm00001d002842
Zm00001d005931	Zm00001d003019
Zm00001d005931	Zm00001d003797
Zm00001d005931	Zm00001d004342
Zm00001d005931	Zm00001d004348
Zm00001d005931	Zm00001d004480
Zm00001d005931	Zm00001d004513
Zm00001d005931	Zm00001d004705
Zm00001d005931	Zm00001d004707
Zm00001d005931	Zm00001d005528
Zm00001d005931	Zm00001d005539
Zm00001d005931	Zm00001d005657
Zm00001d005931	Zm00001d005713
Zm00001d005931	Zm00001d005881
Zm00001d005931	Zm00001d005925
Zm00001d005931	Zm00001d005931
Zm00001d005931	Zm00001d006275
Zm00001d005931	Zm00001d006311
Zm00001d005931	Zm00001d006540
Zm00001d005931	Zm00001d007082
Zm00001d005931	Zm00001d007267
Zm00001d005931	Zm00001d007417
Zm00001d005931	Zm00001d007921
Zm00001d005931	Zm00001d008222
Zm00001d005931	Zm00001d008308
Zm00001d005931	Zm00001d008524
Zm00001d005931	Zm00001d008764
Zm00001d005931	Zm00001d009503
Zm00001d005931	Zm00001d009562
Zm00001d005931	Zm00001d009605
Zm00001d005931	Zm00001d009927
Zm00001d005931	Zm00001d010227
Zm00001d005931	Zm00001d010308
Zm00001d005931	Zm00001d010426
Zm00001d005931	Zm00001d011210
Zm00001d005931	Zm00001d011231
Zm00001d005931	Zm00001d011353
Zm00001d005931	Zm00001d011401
Zm00001d005931	Zm00001d011684
Zm00001d005931	Zm00001d012041
Zm00001d005931	Zm00001d012121
Zm00001d005931	Zm00001d012626
Zm00001d005931	Zm00001d012735
Zm00001d005931	Zm00001d012924
Zm00001d005931	Zm00001d012973
Zm00001d005931	Zm00001d013055
Zm00001d005931	Zm00001d013173
Zm00001d005931	Zm00001d013348
Zm00001d005931	Zm00001d013456
Zm00001d005931	Zm00001d013489
Zm00001d005931	Zm00001d014191
Zm00001d005931	Zm00001d014302
Zm00001d005931	Zm00001d014488
Zm00001d005931	Zm00001d014990
Zm00001d005931	Zm00001d015103
Zm00001d005931	Zm00001d015210
Zm00001d005931	Zm00001d015224
Zm00001d005931	Zm00001d015400
Zm00001d005931	Zm00001d015407
Zm00001d005931	Zm00001d015579
Zm00001d005931	Zm00001d015613
Zm00001d005931	Zm00001d016543
Zm00001d005931	Zm00001d016665
Zm00001d005931	Zm00001d016702
Zm00001d005931	Zm00001d017470
Zm00001d005931	Zm00001d017726
Zm00001d005931	Zm00001d017751
Zm00001d005931	Zm00001d017768
Zm00001d005931	Zm00001d017778
Zm00001d005931	Zm00001d017787
Zm00001d005931	Zm00001d017862
Zm00001d005931	Zm00001d018033
Zm00001d005931	Zm00001d018034
Zm00001d005931	Zm00001d018197
Zm00001d005931	Zm00001d018219
Zm00001d005931	Zm00001d018247
Zm00001d005931	Zm00001d018432
Zm00001d005931	Zm00001d018464
Zm00001d005931	Zm00001d019057
Zm00001d005931	Zm00001d019218
Zm00001d005931	Zm00001d020230
Zm00001d005931	Zm00001d020374
Zm00001d005931	Zm00001d021168
Zm00001d005931	Zm00001d021247
Zm00001d005931	Zm00001d021450
Zm00001d005931	Zm00001d021708
Zm00001d005931	Zm00001d021760
Zm00001d005931	Zm00001d022052
Zm00001d005931	Zm00001d022239
Zm00001d005931	Zm00001d022525
Zm00001d005931	Zm00001d022600
Zm00001d005931	Zm00001d022615
Zm00001d005931	Zm00001d023869
Zm00001d005931	Zm00001d023929
Zm00001d005931	Zm00001d024179
Zm00001d005931	Zm00001d024187
Zm00001d005931	Zm00001d024539
Zm00001d005931	Zm00001d024669
Zm00001d005931	Zm00001d024674
Zm00001d005931	Zm00001d024966
Zm00001d005931	Zm00001d025323
Zm00001d005931	Zm00001d025359
Zm00001d005931	Zm00001d025469
Zm00001d005931	Zm00001d025892
Zm00001d005931	Zm00001d026041
Zm00001d005931	Zm00001d026139
Zm00001d005931	Zm00001d026140
Zm00001d005931	Zm00001d026436
Zm00001d005931	Zm00001d026487
Zm00001d005931	Zm00001d026599
Zm00001d005931	Zm00001d027291
Zm00001d005931	Zm00001d027601
Zm00001d005931	Zm00001d027844
Zm00001d005931	Zm00001d027934
Zm00001d005931	Zm00001d028585
Zm00001d005931	Zm00001d028770
Zm00001d005931	Zm00001d028824
Zm00001d005931	Zm00001d029049
Zm00001d005931	Zm00001d029077
Zm00001d005931	Zm00001d029183
Zm00001d005931	Zm00001d029286
Zm00001d005931	Zm00001d029289
Zm00001d005931	Zm00001d029755
Zm00001d005931	Zm00001d030117
Zm00001d005931	Zm00001d030862
Zm00001d005931	Zm00001d031049
Zm00001d005931	Zm00001d031439
Zm00001d005931	Zm00001d031484
Zm00001d005931	Zm00001d031540
Zm00001d005931	Zm00001d031873
Zm00001d005931	Zm00001d031908
Zm00001d005931	Zm00001d032306
Zm00001d005931	Zm00001d032481
Zm00001d005931	Zm00001d032561
Zm00001d005931	Zm00001d033018
Zm00001d005931	Zm00001d033273
Zm00001d005931	Zm00001d033483
Zm00001d005931	Zm00001d034039
Zm00001d005931	Zm00001d034257
Zm00001d005931	Zm00001d034298
Zm00001d005931	Zm00001d034359
Zm00001d005931	Zm00001d034493
Zm00001d005931	Zm00001d034542
Zm00001d005931	Zm00001d034935
Zm00001d005931	Zm00001d034949
Zm00001d005931	Zm00001d035001
Zm00001d005931	Zm00001d035115
Zm00001d005931	Zm00001d035978
Zm00001d005931	Zm00001d036135
Zm00001d005931	Zm00001d036297
Zm00001d005931	Zm00001d036830
Zm00001d005931	Zm00001d036877
Zm00001d005931	Zm00001d037383
Zm00001d005931	Zm00001d037681
Zm00001d005931	Zm00001d038039
Zm00001d005931	Zm00001d038170
Zm00001d005931	Zm00001d038181
Zm00001d005931	Zm00001d038242
Zm00001d005931	Zm00001d038651
Zm00001d005931	Zm00001d039319
Zm00001d005931	Zm00001d039726
Zm00001d005931	Zm00001d039866
Zm00001d005931	Zm00001d039966
Zm00001d005931	Zm00001d040089
Zm00001d005931	Zm00001d040265
Zm00001d005931	Zm00001d040450
Zm00001d005931	Zm00001d041191
Zm00001d005931	Zm00001d041474
Zm00001d005931	Zm00001d041870
Zm00001d005931	Zm00001d042035
Zm00001d005931	Zm00001d042437
Zm00001d005931	Zm00001d042470
Zm00001d005931	Zm00001d042633
Zm00001d005931	Zm00001d042636
Zm00001d005931	Zm00001d042853
Zm00001d005931	Zm00001d042905
Zm00001d005931	Zm00001d042974
Zm00001d005931	Zm00001d043175
Zm00001d005931	Zm00001d043699
Zm00001d005931	Zm00001d043724
Zm00001d005931	Zm00001d043780
Zm00001d005931	Zm00001d043815
Zm00001d005931	Zm00001d043905
Zm00001d005931	Zm00001d044040
Zm00001d005931	Zm00001d044144
Zm00001d005931	Zm00001d044838
Zm00001d005931	Zm00001d044860
Zm00001d005931	Zm00001d044903
Zm00001d005931	Zm00001d045043
Zm00001d005931	Zm00001d045323
Zm00001d005931	Zm00001d045563
Zm00001d005931	Zm00001d046020
Zm00001d005931	Zm00001d046299
Zm00001d005931	Zm00001d046664
Zm00001d005931	Zm00001d046748
Zm00001d005931	Zm00001d046846
Zm00001d005931	Zm00001d047128
Zm00001d005931	Zm00001d047335
Zm00001d005931	Zm00001d047358
Zm00001d005931	Zm00001d047671
Zm00001d005931	Zm00001d047728
Zm00001d005931	Zm00001d048066
Zm00001d005931	Zm00001d048313
Zm00001d005931	Zm00001d048336
Zm00001d005931	Zm00001d048720
Zm00001d005931	Zm00001d048880
Zm00001d005931	Zm00001d049176
Zm00001d005931	Zm00001d049485
Zm00001d005931	Zm00001d050320
Zm00001d005931	Zm00001d050395
Zm00001d005931	Zm00001d050529
Zm00001d005931	Zm00001d050660
Zm00001d005931	Zm00001d051569
Zm00001d005931	Zm00001d051787
Zm00001d005931	Zm00001d052138
Zm00001d005931	Zm00001d052164
Zm00001d005931	Zm00001d052397
Zm00001d005931	Zm00001d052488
Zm00001d005931	Zm00001d052525
Zm00001d005931	Zm00001d052683
Zm00001d005931	Zm00001d053149
Zm00001d005931	Zm00001d053265
Zm00001d005931	Zm00001d053652
Zm00001d005931	Zm00001d053874
Zm00001d005931	Zm00001d053957
Zm00001d006198	Zm00001d000080
Zm00001d006198	Zm00001d000176
Zm00001d006198	Zm00001d000199
Zm00001d006198	Zm00001d000270
Zm00001d006198	Zm00001d000277
Zm00001d006198	Zm00001d000316
Zm00001d006198	Zm00001d000379
Zm00001d006198	Zm00001d001843
Zm00001d006198	Zm00001d001870
Zm00001d006198	Zm00001d001905
Zm00001d006198	Zm00001d001967
Zm00001d006198	Zm00001d001995
Zm00001d006198	Zm00001d002033
Zm00001d006198	Zm00001d002181
Zm00001d006198	Zm00001d002241
Zm00001d006198	Zm00001d002256
Zm00001d006198	Zm00001d002312
Zm00001d006198	Zm00001d002351
Zm00001d006198	Zm00001d002371
Zm00001d006198	Zm00001d002490
Zm00001d006198	Zm00001d002499
Zm00001d006198	Zm00001d002589
Zm00001d006198	Zm00001d002591
Zm00001d006198	Zm00001d002598
Zm00001d006198	Zm00001d002770
Zm00001d006198	Zm00001d002799
Zm00001d006198	Zm00001d002822
Zm00001d006198	Zm00001d002871
Zm00001d006198	Zm00001d002873
Zm00001d006198	Zm00001d002896
Zm00001d006198	Zm00001d002967
Zm00001d006198	Zm00001d003005
Zm00001d006198	Zm00001d003162
Zm00001d006198	Zm00001d003195
Zm00001d006198	Zm00001d003212
Zm00001d006198	Zm00001d003404
Zm00001d006198	Zm00001d003513
Zm00001d006198	Zm00001d003530
Zm00001d006198	Zm00001d003559
Zm00001d006198	Zm00001d003572
Zm00001d006198	Zm00001d003584
Zm00001d006198	Zm00001d003671
Zm00001d006198	Zm00001d003712
Zm00001d006198	Zm00001d003719
Zm00001d006198	Zm00001d003975
Zm00001d006198	Zm00001d004102
Zm00001d006198	Zm00001d004279
Zm00001d006198	Zm00001d004310
Zm00001d006198	Zm00001d004478
Zm00001d006198	Zm00001d004564
Zm00001d006198	Zm00001d004651
Zm00001d006198	Zm00001d004903
Zm00001d006198	Zm00001d005051
Zm00001d006198	Zm00001d005099
Zm00001d006198	Zm00001d005174
Zm00001d006198	Zm00001d005359
Zm00001d006198	Zm00001d005482
Zm00001d006198	Zm00001d005520
Zm00001d006198	Zm00001d005528
Zm00001d006198	Zm00001d005657
Zm00001d006198	Zm00001d005812
Zm00001d006198	Zm00001d005931
Zm00001d006198	Zm00001d005972
Zm00001d006198	Zm00001d005996
Zm00001d006198	Zm00001d006161
Zm00001d006198	Zm00001d006198
Zm00001d006198	Zm00001d006293
Zm00001d006198	Zm00001d006315
Zm00001d006198	Zm00001d006389
Zm00001d006198	Zm00001d006446
Zm00001d006198	Zm00001d006447
Zm00001d006198	Zm00001d006467
Zm00001d006198	Zm00001d006474
Zm00001d006198	Zm00001d006511
Zm00001d006198	Zm00001d006539
Zm00001d006198	Zm00001d006588
Zm00001d006198	Zm00001d006670
Zm00001d006198	Zm00001d006673
Zm00001d006198	Zm00001d006790
Zm00001d006198	Zm00001d006833
Zm00001d006198	Zm00001d006834
Zm00001d006198	Zm00001d007167
Zm00001d006198	Zm00001d007267
Zm00001d006198	Zm00001d007387
Zm00001d006198	Zm00001d007446
Zm00001d006198	Zm00001d007687
Zm00001d006198	Zm00001d007783
Zm00001d006198	Zm00001d007836
Zm00001d006198	Zm00001d007858
Zm00001d006198	Zm00001d007905
Zm00001d006198	Zm00001d007918
Zm00001d006198	Zm00001d007929
Zm00001d006198	Zm00001d007956
Zm00001d006198	Zm00001d007968
Zm00001d006198	Zm00001d008211
Zm00001d006198	Zm00001d008214
Zm00001d006198	Zm00001d008222
Zm00001d006198	Zm00001d008394
Zm00001d006198	Zm00001d008497
Zm00001d006198	Zm00001d008524
Zm00001d006198	Zm00001d008600
Zm00001d006198	Zm00001d008613
Zm00001d006198	Zm00001d008933
Zm00001d006198	Zm00001d008977
Zm00001d006198	Zm00001d008984
Zm00001d006198	Zm00001d009022
Zm00001d006198	Zm00001d009156
Zm00001d006198	Zm00001d009189
Zm00001d006198	Zm00001d009243
Zm00001d006198	Zm00001d009330
Zm00001d006198	Zm00001d009425
Zm00001d006198	Zm00001d009481
Zm00001d006198	Zm00001d009503
Zm00001d006198	Zm00001d009556
Zm00001d006198	Zm00001d009599
Zm00001d006198	Zm00001d009613
Zm00001d006198	Zm00001d009771
Zm00001d006198	Zm00001d009775
Zm00001d006198	Zm00001d009800
Zm00001d006198	Zm00001d009930
Zm00001d006198	Zm00001d010239
Zm00001d006198	Zm00001d010259
Zm00001d006198	Zm00001d010395
Zm00001d006198	Zm00001d010397
Zm00001d006198	Zm00001d010410
Zm00001d006198	Zm00001d010422
Zm00001d006198	Zm00001d010536
Zm00001d006198	Zm00001d010585
Zm00001d006198	Zm00001d010634
Zm00001d006198	Zm00001d010679
Zm00001d006198	Zm00001d010702
Zm00001d006198	Zm00001d010715
Zm00001d006198	Zm00001d010755
Zm00001d006198	Zm00001d010871
Zm00001d006198	Zm00001d010903
Zm00001d006198	Zm00001d011067
Zm00001d006198	Zm00001d011093
Zm00001d006198	Zm00001d011104
Zm00001d006198	Zm00001d011133
Zm00001d006198	Zm00001d011252
Zm00001d006198	Zm00001d011256
Zm00001d006198	Zm00001d011331
Zm00001d006198	Zm00001d011334
Zm00001d006198	Zm00001d011401
Zm00001d006198	Zm00001d011424
Zm00001d006198	Zm00001d011454
Zm00001d006198	Zm00001d011514
Zm00001d006198	Zm00001d011548
Zm00001d006198	Zm00001d011718
Zm00001d006198	Zm00001d011735
Zm00001d006198	Zm00001d011756
Zm00001d006198	Zm00001d011761
Zm00001d006198	Zm00001d011797
Zm00001d006198	Zm00001d011845
Zm00001d006198	Zm00001d012035
Zm00001d006198	Zm00001d012049
Zm00001d006198	Zm00001d012197
Zm00001d006198	Zm00001d012205
Zm00001d006198	Zm00001d012206
Zm00001d006198	Zm00001d012559
Zm00001d006198	Zm00001d012626
Zm00001d006198	Zm00001d012644
Zm00001d006198	Zm00001d012673
Zm00001d006198	Zm00001d012686
Zm00001d006198	Zm00001d012701
Zm00001d006198	Zm00001d012924
Zm00001d006198	Zm00001d012973
Zm00001d006198	Zm00001d012982
Zm00001d006198	Zm00001d013022
Zm00001d006198	Zm00001d013033
Zm00001d006198	Zm00001d013081
Zm00001d006198	Zm00001d013254
Zm00001d006198	Zm00001d013406
Zm00001d006198	Zm00001d013412
Zm00001d006198	Zm00001d013443
Zm00001d006198	Zm00001d013456
Zm00001d006198	Zm00001d013489
Zm00001d006198	Zm00001d013506
Zm00001d006198	Zm00001d013745
Zm00001d006198	Zm00001d013814
Zm00001d006198	Zm00001d013825
Zm00001d006198	Zm00001d013857
Zm00001d006198	Zm00001d014150
Zm00001d006198	Zm00001d014297
Zm00001d006198	Zm00001d014324
Zm00001d006198	Zm00001d014600
Zm00001d006198	Zm00001d014610
Zm00001d006198	Zm00001d014704
Zm00001d006198	Zm00001d014781
Zm00001d006198	Zm00001d014795
Zm00001d006198	Zm00001d014962
Zm00001d006198	Zm00001d014990
Zm00001d006198	Zm00001d014995
Zm00001d006198	Zm00001d015183
Zm00001d006198	Zm00001d015239
Zm00001d006198	Zm00001d015268
Zm00001d006198	Zm00001d015421
Zm00001d006198	Zm00001d015579
Zm00001d006198	Zm00001d015612
Zm00001d006198	Zm00001d015628
Zm00001d006198	Zm00001d015651
Zm00001d006198	Zm00001d015743
Zm00001d006198	Zm00001d015975
Zm00001d006198	Zm00001d015999
Zm00001d006198	Zm00001d016006
Zm00001d006198	Zm00001d016134
Zm00001d006198	Zm00001d016234
Zm00001d006198	Zm00001d016308
Zm00001d006198	Zm00001d016361
Zm00001d006198	Zm00001d016475
Zm00001d006198	Zm00001d016535
Zm00001d006198	Zm00001d016542
Zm00001d006198	Zm00001d016698
Zm00001d006198	Zm00001d016731
Zm00001d006198	Zm00001d016743
Zm00001d006198	Zm00001d016854
Zm00001d006198	Zm00001d016863
Zm00001d006198	Zm00001d016874
Zm00001d006198	Zm00001d016933
Zm00001d006198	Zm00001d017037
Zm00001d006198	Zm00001d017041
Zm00001d006198	Zm00001d017092
Zm00001d006198	Zm00001d017103
Zm00001d006198	Zm00001d017130
Zm00001d006198	Zm00001d017151
Zm00001d006198	Zm00001d017179
Zm00001d006198	Zm00001d017323
Zm00001d006198	Zm00001d017345
Zm00001d006198	Zm00001d017418
Zm00001d006198	Zm00001d017424
Zm00001d006198	Zm00001d017501
Zm00001d006198	Zm00001d017588
Zm00001d006198	Zm00001d017597
Zm00001d006198	Zm00001d017767
Zm00001d006198	Zm00001d017802
Zm00001d006198	Zm00001d018034
Zm00001d006198	Zm00001d018037
Zm00001d006198	Zm00001d018042
Zm00001d006198	Zm00001d018131
Zm00001d006198	Zm00001d018197
Zm00001d006198	Zm00001d018247
Zm00001d006198	Zm00001d018282
Zm00001d006198	Zm00001d018364
Zm00001d006198	Zm00001d018366
Zm00001d006198	Zm00001d018386
Zm00001d006198	Zm00001d018470
Zm00001d006198	Zm00001d018571
Zm00001d006198	Zm00001d018595
Zm00001d006198	Zm00001d018653
Zm00001d006198	Zm00001d018839
Zm00001d006198	Zm00001d018846
Zm00001d006198	Zm00001d018917
Zm00001d006198	Zm00001d018940
Zm00001d006198	Zm00001d018986
Zm00001d006198	Zm00001d019057
Zm00001d006198	Zm00001d019172
Zm00001d006198	Zm00001d019177
Zm00001d006198	Zm00001d019180
Zm00001d006198	Zm00001d019291
Zm00001d006198	Zm00001d019312
Zm00001d006198	Zm00001d019404
Zm00001d006198	Zm00001d019501
Zm00001d006198	Zm00001d019510
Zm00001d006198	Zm00001d019587
Zm00001d006198	Zm00001d019595
Zm00001d006198	Zm00001d019759
Zm00001d006198	Zm00001d019899
Zm00001d006198	Zm00001d020002
Zm00001d006198	Zm00001d020052
Zm00001d006198	Zm00001d020094
Zm00001d006198	Zm00001d020170
Zm00001d006198	Zm00001d020208
Zm00001d006198	Zm00001d020264
Zm00001d006198	Zm00001d020357
Zm00001d006198	Zm00001d020434
Zm00001d006198	Zm00001d020537
Zm00001d006198	Zm00001d020556
Zm00001d006198	Zm00001d020589
Zm00001d006198	Zm00001d020603
Zm00001d006198	Zm00001d020610
Zm00001d006198	Zm00001d020612
Zm00001d006198	Zm00001d020641
Zm00001d006198	Zm00001d020693
Zm00001d006198	Zm00001d020711
Zm00001d006198	Zm00001d020738
Zm00001d006198	Zm00001d020948
Zm00001d006198	Zm00001d021004
Zm00001d006198	Zm00001d021039
Zm00001d006198	Zm00001d021094
Zm00001d006198	Zm00001d021131
Zm00001d006198	Zm00001d021197
Zm00001d006198	Zm00001d021245
Zm00001d006198	Zm00001d021278
Zm00001d006198	Zm00001d021291
Zm00001d006198	Zm00001d021310
Zm00001d006198	Zm00001d021351
Zm00001d006198	Zm00001d021356
Zm00001d006198	Zm00001d021385
Zm00001d006198	Zm00001d021416
Zm00001d006198	Zm00001d021465
Zm00001d006198	Zm00001d021515
Zm00001d006198	Zm00001d021569
Zm00001d006198	Zm00001d021577
Zm00001d006198	Zm00001d021595
Zm00001d006198	Zm00001d021596
Zm00001d006198	Zm00001d021715
Zm00001d006198	Zm00001d021841
Zm00001d006198	Zm00001d022022
Zm00001d006198	Zm00001d022040
Zm00001d006198	Zm00001d022052
Zm00001d006198	Zm00001d022108
Zm00001d006198	Zm00001d022161
Zm00001d006198	Zm00001d022229
Zm00001d006198	Zm00001d022254
Zm00001d006198	Zm00001d022272
Zm00001d006198	Zm00001d022274
Zm00001d006198	Zm00001d022388
Zm00001d006198	Zm00001d022395
Zm00001d006198	Zm00001d022406
Zm00001d006198	Zm00001d022504
Zm00001d006198	Zm00001d022512
Zm00001d006198	Zm00001d022525
Zm00001d006198	Zm00001d022529
Zm00001d006198	Zm00001d022557
Zm00001d006198	Zm00001d023208
Zm00001d006198	Zm00001d023241
Zm00001d006198	Zm00001d023258
Zm00001d006198	Zm00001d023277
Zm00001d006198	Zm00001d023296
Zm00001d006198	Zm00001d023305
Zm00001d006198	Zm00001d023317
Zm00001d006198	Zm00001d023318
Zm00001d006198	Zm00001d023374
Zm00001d006198	Zm00001d023427
Zm00001d006198	Zm00001d023431
Zm00001d006198	Zm00001d023504
Zm00001d006198	Zm00001d023655
Zm00001d006198	Zm00001d023869
Zm00001d006198	Zm00001d023873
Zm00001d006198	Zm00001d024148
Zm00001d006198	Zm00001d024314
Zm00001d006198	Zm00001d024507
Zm00001d006198	Zm00001d024547
Zm00001d006198	Zm00001d024572
Zm00001d006198	Zm00001d024574
Zm00001d006198	Zm00001d024637
Zm00001d006198	Zm00001d024640
Zm00001d006198	Zm00001d024669
Zm00001d006198	Zm00001d024687
Zm00001d006198	Zm00001d024781
Zm00001d006198	Zm00001d024795
Zm00001d006198	Zm00001d024937
Zm00001d006198	Zm00001d025099
Zm00001d006198	Zm00001d025117
Zm00001d006198	Zm00001d025124
Zm00001d006198	Zm00001d025130
Zm00001d006198	Zm00001d025273
Zm00001d006198	Zm00001d025374
Zm00001d006198	Zm00001d025421
Zm00001d006198	Zm00001d025538
Zm00001d006198	Zm00001d025644
Zm00001d006198	Zm00001d025757
Zm00001d006198	Zm00001d025875
Zm00001d006198	Zm00001d025967
Zm00001d006198	Zm00001d026095
Zm00001d006198	Zm00001d026140
Zm00001d006198	Zm00001d026290
Zm00001d006198	Zm00001d026302
Zm00001d006198	Zm00001d026337
Zm00001d006198	Zm00001d026608
Zm00001d006198	Zm00001d026645
Zm00001d006198	Zm00001d027268
Zm00001d006198	Zm00001d027292
Zm00001d006198	Zm00001d027320
Zm00001d006198	Zm00001d027332
Zm00001d006198	Zm00001d027365
Zm00001d006198	Zm00001d027367
Zm00001d006198	Zm00001d027597
Zm00001d006198	Zm00001d027601
Zm00001d006198	Zm00001d027695
Zm00001d006198	Zm00001d027714
Zm00001d006198	Zm00001d027723
Zm00001d006198	Zm00001d027729
Zm00001d006198	Zm00001d027734
Zm00001d006198	Zm00001d027842
Zm00001d006198	Zm00001d027847
Zm00001d006198	Zm00001d027879
Zm00001d006198	Zm00001d027884
Zm00001d006198	Zm00001d027911
Zm00001d006198	Zm00001d027916
Zm00001d006198	Zm00001d027934
Zm00001d006198	Zm00001d027950
Zm00001d006198	Zm00001d028119
Zm00001d006198	Zm00001d028151
Zm00001d006198	Zm00001d028241
Zm00001d006198	Zm00001d028275
Zm00001d006198	Zm00001d028357
Zm00001d006198	Zm00001d028392
Zm00001d006198	Zm00001d028397
Zm00001d006198	Zm00001d028406
Zm00001d006198	Zm00001d028469
Zm00001d006198	Zm00001d028471
Zm00001d006198	Zm00001d028539
Zm00001d006198	Zm00001d028585
Zm00001d006198	Zm00001d028613
Zm00001d006198	Zm00001d028704
Zm00001d006198	Zm00001d028727
Zm00001d006198	Zm00001d028776
Zm00001d006198	Zm00001d028880
Zm00001d006198	Zm00001d028901
Zm00001d006198	Zm00001d028905
Zm00001d006198	Zm00001d028915
Zm00001d006198	Zm00001d029126
Zm00001d006198	Zm00001d029183
Zm00001d006198	Zm00001d029290
Zm00001d006198	Zm00001d029324
Zm00001d006198	Zm00001d029372
Zm00001d006198	Zm00001d029373
Zm00001d006198	Zm00001d029378
Zm00001d006198	Zm00001d029443
Zm00001d006198	Zm00001d029498
Zm00001d006198	Zm00001d029555
Zm00001d006198	Zm00001d029557
Zm00001d006198	Zm00001d029571
Zm00001d006198	Zm00001d029645
Zm00001d006198	Zm00001d029736
Zm00001d006198	Zm00001d029875
Zm00001d006198	Zm00001d029897
Zm00001d006198	Zm00001d029898
Zm00001d006198	Zm00001d029997
Zm00001d006198	Zm00001d030048
Zm00001d006198	Zm00001d030372
Zm00001d006198	Zm00001d030675
Zm00001d006198	Zm00001d030766
Zm00001d006198	Zm00001d031059
Zm00001d006198	Zm00001d031071
Zm00001d006198	Zm00001d031159
Zm00001d006198	Zm00001d031186
Zm00001d006198	Zm00001d031203
Zm00001d006198	Zm00001d031229
Zm00001d006198	Zm00001d031253
Zm00001d006198	Zm00001d031256
Zm00001d006198	Zm00001d031264
Zm00001d006198	Zm00001d031379
Zm00001d006198	Zm00001d031421
Zm00001d006198	Zm00001d031453
Zm00001d006198	Zm00001d031496
Zm00001d006198	Zm00001d031522
Zm00001d006198	Zm00001d031625
Zm00001d006198	Zm00001d031634
Zm00001d006198	Zm00001d031660
Zm00001d006198	Zm00001d031717
Zm00001d006198	Zm00001d031741
Zm00001d006198	Zm00001d031799
Zm00001d006198	Zm00001d031850
Zm00001d006198	Zm00001d031860
Zm00001d006198	Zm00001d031941
Zm00001d006198	Zm00001d031942
Zm00001d006198	Zm00001d031954
Zm00001d006198	Zm00001d032051
Zm00001d006198	Zm00001d032148
Zm00001d006198	Zm00001d032152
Zm00001d006198	Zm00001d032156
Zm00001d006198	Zm00001d032162
Zm00001d006198	Zm00001d032188
Zm00001d006198	Zm00001d032197
Zm00001d006198	Zm00001d032229
Zm00001d006198	Zm00001d032230
Zm00001d006198	Zm00001d032353
Zm00001d006198	Zm00001d032380
Zm00001d006198	Zm00001d032385
Zm00001d006198	Zm00001d032399
Zm00001d006198	Zm00001d032481
Zm00001d006198	Zm00001d032626
Zm00001d006198	Zm00001d032644
Zm00001d006198	Zm00001d032721
Zm00001d006198	Zm00001d032828
Zm00001d006198	Zm00001d032994
Zm00001d006198	Zm00001d033002
Zm00001d006198	Zm00001d033061
Zm00001d006198	Zm00001d033077
Zm00001d006198	Zm00001d033098
Zm00001d006198	Zm00001d033267
Zm00001d006198	Zm00001d033274
Zm00001d006198	Zm00001d033275
Zm00001d006198	Zm00001d033288
Zm00001d006198	Zm00001d033371
Zm00001d006198	Zm00001d033419
Zm00001d006198	Zm00001d033469
Zm00001d006198	Zm00001d033543
Zm00001d006198	Zm00001d033619
Zm00001d006198	Zm00001d033690
Zm00001d006198	Zm00001d033786
Zm00001d006198	Zm00001d033872
Zm00001d006198	Zm00001d033873
Zm00001d006198	Zm00001d033874
Zm00001d006198	Zm00001d033922
Zm00001d006198	Zm00001d034012
Zm00001d006198	Zm00001d034075
Zm00001d006198	Zm00001d034080
Zm00001d006198	Zm00001d034241
Zm00001d006198	Zm00001d034257
Zm00001d006198	Zm00001d034298
Zm00001d006198	Zm00001d034419
Zm00001d006198	Zm00001d034457
Zm00001d006198	Zm00001d034493
Zm00001d006198	Zm00001d034527
Zm00001d006198	Zm00001d034542
Zm00001d006198	Zm00001d034665
Zm00001d006198	Zm00001d034692
Zm00001d006198	Zm00001d034715
Zm00001d006198	Zm00001d034721
Zm00001d006198	Zm00001d034725
Zm00001d006198	Zm00001d034779
Zm00001d006198	Zm00001d034784
Zm00001d006198	Zm00001d034828
Zm00001d006198	Zm00001d034890
Zm00001d006198	Zm00001d034897
Zm00001d006198	Zm00001d034900
Zm00001d006198	Zm00001d034969
Zm00001d006198	Zm00001d035076
Zm00001d006198	Zm00001d035254
Zm00001d006198	Zm00001d035303
Zm00001d006198	Zm00001d035501
Zm00001d006198	Zm00001d035759
Zm00001d006198	Zm00001d035767
Zm00001d006198	Zm00001d035878
Zm00001d006198	Zm00001d035907
Zm00001d006198	Zm00001d035949
Zm00001d006198	Zm00001d036484
Zm00001d006198	Zm00001d036535
Zm00001d006198	Zm00001d036830
Zm00001d006198	Zm00001d036894
Zm00001d006198	Zm00001d037036
Zm00001d006198	Zm00001d037057
Zm00001d006198	Zm00001d037067
Zm00001d006198	Zm00001d037079
Zm00001d006198	Zm00001d037228
Zm00001d006198	Zm00001d037273
Zm00001d006198	Zm00001d037297
Zm00001d006198	Zm00001d037383
Zm00001d006198	Zm00001d037398
Zm00001d006198	Zm00001d037551
Zm00001d006198	Zm00001d037681
Zm00001d006198	Zm00001d037695
Zm00001d006198	Zm00001d037756
Zm00001d006198	Zm00001d037774
Zm00001d006198	Zm00001d037834
Zm00001d006198	Zm00001d038018
Zm00001d006198	Zm00001d038022
Zm00001d006198	Zm00001d038091
Zm00001d006198	Zm00001d038121
Zm00001d006198	Zm00001d038126
Zm00001d006198	Zm00001d038155
Zm00001d006198	Zm00001d038170
Zm00001d006198	Zm00001d038181
Zm00001d006198	Zm00001d038227
Zm00001d006198	Zm00001d038328
Zm00001d006198	Zm00001d038387
Zm00001d006198	Zm00001d038485
Zm00001d006198	Zm00001d038547
Zm00001d006198	Zm00001d038576
Zm00001d006198	Zm00001d038579
Zm00001d006198	Zm00001d038678
Zm00001d006198	Zm00001d038809
Zm00001d006198	Zm00001d038922
Zm00001d006198	Zm00001d039061
Zm00001d006198	Zm00001d039077
Zm00001d006198	Zm00001d039147
Zm00001d006198	Zm00001d039183
Zm00001d006198	Zm00001d039260
Zm00001d006198	Zm00001d039265
Zm00001d006198	Zm00001d039270
Zm00001d006198	Zm00001d039276
Zm00001d006198	Zm00001d039314
Zm00001d006198	Zm00001d039341
Zm00001d006198	Zm00001d039349
Zm00001d006198	Zm00001d039578
Zm00001d006198	Zm00001d039643
Zm00001d006198	Zm00001d039667
Zm00001d006198	Zm00001d039674
Zm00001d006198	Zm00001d039677
Zm00001d006198	Zm00001d039727
Zm00001d006198	Zm00001d039745
Zm00001d006198	Zm00001d039786
Zm00001d006198	Zm00001d040264
Zm00001d006198	Zm00001d040438
Zm00001d006198	Zm00001d040567
Zm00001d006198	Zm00001d040570
Zm00001d006198	Zm00001d040583
Zm00001d006198	Zm00001d040659
Zm00001d006198	Zm00001d040665
Zm00001d006198	Zm00001d040686
Zm00001d006198	Zm00001d040764
Zm00001d006198	Zm00001d040783
Zm00001d006198	Zm00001d040959
Zm00001d006198	Zm00001d040979
Zm00001d006198	Zm00001d041049
Zm00001d006198	Zm00001d041525
Zm00001d006198	Zm00001d041578
Zm00001d006198	Zm00001d041635
Zm00001d006198	Zm00001d041774
Zm00001d006198	Zm00001d041945
Zm00001d006198	Zm00001d041965
Zm00001d006198	Zm00001d042005
Zm00001d006198	Zm00001d042026
Zm00001d006198	Zm00001d042044
Zm00001d006198	Zm00001d042172
Zm00001d006198	Zm00001d042178
Zm00001d006198	Zm00001d042289
Zm00001d006198	Zm00001d042438
Zm00001d006198	Zm00001d042454
Zm00001d006198	Zm00001d042455
Zm00001d006198	Zm00001d042470
Zm00001d006198	Zm00001d042526
Zm00001d006198	Zm00001d042549
Zm00001d006198	Zm00001d042601
Zm00001d006198	Zm00001d042655
Zm00001d006198	Zm00001d042673
Zm00001d006198	Zm00001d042697
Zm00001d006198	Zm00001d042770
Zm00001d006198	Zm00001d042786
Zm00001d006198	Zm00001d042830
Zm00001d006198	Zm00001d042874
Zm00001d006198	Zm00001d042880
Zm00001d006198	Zm00001d042940
Zm00001d006198	Zm00001d042955
Zm00001d006198	Zm00001d042976
Zm00001d006198	Zm00001d043023
Zm00001d006198	Zm00001d043045
Zm00001d006198	Zm00001d043109
Zm00001d006198	Zm00001d043296
Zm00001d006198	Zm00001d043298
Zm00001d006198	Zm00001d043449
Zm00001d006198	Zm00001d043505
Zm00001d006198	Zm00001d043592
Zm00001d006198	Zm00001d043620
Zm00001d006198	Zm00001d043621
Zm00001d006198	Zm00001d043653
Zm00001d006198	Zm00001d043734
Zm00001d006198	Zm00001d043735
Zm00001d006198	Zm00001d043780
Zm00001d006198	Zm00001d043944
Zm00001d006198	Zm00001d043971
Zm00001d006198	Zm00001d043998
Zm00001d006198	Zm00001d044089
Zm00001d006198	Zm00001d044099
Zm00001d006198	Zm00001d044374
Zm00001d006198	Zm00001d044465
Zm00001d006198	Zm00001d044504
Zm00001d006198	Zm00001d044529
Zm00001d006198	Zm00001d044601
Zm00001d006198	Zm00001d044838
Zm00001d006198	Zm00001d044860
Zm00001d006198	Zm00001d044903
Zm00001d006198	Zm00001d044970
Zm00001d006198	Zm00001d044994
Zm00001d006198	Zm00001d045054
Zm00001d006198	Zm00001d045188
Zm00001d006198	Zm00001d045327
Zm00001d006198	Zm00001d045366
Zm00001d006198	Zm00001d045435
Zm00001d006198	Zm00001d045509
Zm00001d006198	Zm00001d045564
Zm00001d006198	Zm00001d045574
Zm00001d006198	Zm00001d045604
Zm00001d006198	Zm00001d045667
Zm00001d006198	Zm00001d045669
Zm00001d006198	Zm00001d045696
Zm00001d006198	Zm00001d045742
Zm00001d006198	Zm00001d045877
Zm00001d006198	Zm00001d045885
Zm00001d006198	Zm00001d045938
Zm00001d006198	Zm00001d046112
Zm00001d006198	Zm00001d046170
Zm00001d006198	Zm00001d046210
Zm00001d006198	Zm00001d046334
Zm00001d006198	Zm00001d046354
Zm00001d006198	Zm00001d046385
Zm00001d006198	Zm00001d046440
Zm00001d006198	Zm00001d046483
Zm00001d006198	Zm00001d046509
Zm00001d006198	Zm00001d046553
Zm00001d006198	Zm00001d046595
Zm00001d006198	Zm00001d046786
Zm00001d006198	Zm00001d046935
Zm00001d006198	Zm00001d046941
Zm00001d006198	Zm00001d046962
Zm00001d006198	Zm00001d047063
Zm00001d006198	Zm00001d047109
Zm00001d006198	Zm00001d047128
Zm00001d006198	Zm00001d047204
Zm00001d006198	Zm00001d047212
Zm00001d006198	Zm00001d047252
Zm00001d006198	Zm00001d047275
Zm00001d006198	Zm00001d047463
Zm00001d006198	Zm00001d047504
Zm00001d006198	Zm00001d047532
Zm00001d006198	Zm00001d047726
Zm00001d006198	Zm00001d047728
Zm00001d006198	Zm00001d047749
Zm00001d006198	Zm00001d047761
Zm00001d006198	Zm00001d047935
Zm00001d006198	Zm00001d048006
Zm00001d006198	Zm00001d048116
Zm00001d006198	Zm00001d048203
Zm00001d006198	Zm00001d048336
Zm00001d006198	Zm00001d048373
Zm00001d006198	Zm00001d048540
Zm00001d006198	Zm00001d048611
Zm00001d006198	Zm00001d048623
Zm00001d006198	Zm00001d048635
Zm00001d006198	Zm00001d048639
Zm00001d006198	Zm00001d048688
Zm00001d006198	Zm00001d048693
Zm00001d006198	Zm00001d048711
Zm00001d006198	Zm00001d048719
Zm00001d006198	Zm00001d048720
Zm00001d006198	Zm00001d048826
Zm00001d006198	Zm00001d048998
Zm00001d006198	Zm00001d049092
Zm00001d006198	Zm00001d049111
Zm00001d006198	Zm00001d049125
Zm00001d006198	Zm00001d049171
Zm00001d006198	Zm00001d049176
Zm00001d006198	Zm00001d049203
Zm00001d006198	Zm00001d049292
Zm00001d006198	Zm00001d049347
Zm00001d006198	Zm00001d049360
Zm00001d006198	Zm00001d049485
Zm00001d006198	Zm00001d049494
Zm00001d006198	Zm00001d049554
Zm00001d006198	Zm00001d049598
Zm00001d006198	Zm00001d049650
Zm00001d006198	Zm00001d049727
Zm00001d006198	Zm00001d049786
Zm00001d006198	Zm00001d049821
Zm00001d006198	Zm00001d049848
Zm00001d006198	Zm00001d049922
Zm00001d006198	Zm00001d049928
Zm00001d006198	Zm00001d049960
Zm00001d006198	Zm00001d049995
Zm00001d006198	Zm00001d050173
Zm00001d006198	Zm00001d050214
Zm00001d006198	Zm00001d050222
Zm00001d006198	Zm00001d050251
Zm00001d006198	Zm00001d050266
Zm00001d006198	Zm00001d050269
Zm00001d006198	Zm00001d050375
Zm00001d006198	Zm00001d050393
Zm00001d006198	Zm00001d050403
Zm00001d006198	Zm00001d050457
Zm00001d006198	Zm00001d050557
Zm00001d006198	Zm00001d050748
Zm00001d006198	Zm00001d050830
Zm00001d006198	Zm00001d050868
Zm00001d006198	Zm00001d050872
Zm00001d006198	Zm00001d051064
Zm00001d006198	Zm00001d051250
Zm00001d006198	Zm00001d051320
Zm00001d006198	Zm00001d051458
Zm00001d006198	Zm00001d051525
Zm00001d006198	Zm00001d051567
Zm00001d006198	Zm00001d051569
Zm00001d006198	Zm00001d051650
Zm00001d006198	Zm00001d051785
Zm00001d006198	Zm00001d051915
Zm00001d006198	Zm00001d052034
Zm00001d006198	Zm00001d052093
Zm00001d006198	Zm00001d052240
Zm00001d006198	Zm00001d052263
Zm00001d006198	Zm00001d052329
Zm00001d006198	Zm00001d052364
Zm00001d006198	Zm00001d052397
Zm00001d006198	Zm00001d052471
Zm00001d006198	Zm00001d052624
Zm00001d006198	Zm00001d052760
Zm00001d006198	Zm00001d052766
Zm00001d006198	Zm00001d052977
Zm00001d006198	Zm00001d053049
Zm00001d006198	Zm00001d053149
Zm00001d006198	Zm00001d053290
Zm00001d006198	Zm00001d053313
Zm00001d006198	Zm00001d053327
Zm00001d006198	Zm00001d053342
Zm00001d006198	Zm00001d053446
Zm00001d006198	Zm00001d053675
Zm00001d006198	Zm00001d053722
Zm00001d006198	Zm00001d053782
Zm00001d006198	Zm00001d053880
Zm00001d006198	Zm00001d053885
Zm00001d006198	Zm00001d053974
Zm00001d006198	Zm00001d053978
Zm00001d006198	Zm00001d054014
Zm00001d006198	Zm00001d054044
Zm00001d006293	Zm00001d000062
Zm00001d006293	Zm00001d000070
Zm00001d006293	Zm00001d000071
Zm00001d006293	Zm00001d000124
Zm00001d006293	Zm00001d000164
Zm00001d006293	Zm00001d000199
Zm00001d006293	Zm00001d000396
Zm00001d006293	Zm00001d001812
Zm00001d006293	Zm00001d002129
Zm00001d006293	Zm00001d002148
Zm00001d006293	Zm00001d002416
Zm00001d006293	Zm00001d002489
Zm00001d006293	Zm00001d002503
Zm00001d006293	Zm00001d002532
Zm00001d006293	Zm00001d002598
Zm00001d006293	Zm00001d002680
Zm00001d006293	Zm00001d002823
Zm00001d006293	Zm00001d002896
Zm00001d006293	Zm00001d003005
Zm00001d006293	Zm00001d003120
Zm00001d006293	Zm00001d003195
Zm00001d006293	Zm00001d003212
Zm00001d006293	Zm00001d003271
Zm00001d006293	Zm00001d003304
Zm00001d006293	Zm00001d003438
Zm00001d006293	Zm00001d003530
Zm00001d006293	Zm00001d003584
Zm00001d006293	Zm00001d003616
Zm00001d006293	Zm00001d003671
Zm00001d006293	Zm00001d003750
Zm00001d006293	Zm00001d004095
Zm00001d006293	Zm00001d004497
Zm00001d006293	Zm00001d004616
Zm00001d006293	Zm00001d004651
Zm00001d006293	Zm00001d005051
Zm00001d006293	Zm00001d005052
Zm00001d006293	Zm00001d005256
Zm00001d006293	Zm00001d005344
Zm00001d006293	Zm00001d005391
Zm00001d006293	Zm00001d005502
Zm00001d006293	Zm00001d005578
Zm00001d006293	Zm00001d005622
Zm00001d006293	Zm00001d005630
Zm00001d006293	Zm00001d005813
Zm00001d006293	Zm00001d005925
Zm00001d006293	Zm00001d006159
Zm00001d006293	Zm00001d006285
Zm00001d006293	Zm00001d006293
Zm00001d006293	Zm00001d006474
Zm00001d006293	Zm00001d006539
Zm00001d006293	Zm00001d006790
Zm00001d006293	Zm00001d006833
Zm00001d006293	Zm00001d006882
Zm00001d006293	Zm00001d007034
Zm00001d006293	Zm00001d007072
Zm00001d006293	Zm00001d007208
Zm00001d006293	Zm00001d007319
Zm00001d006293	Zm00001d007716
Zm00001d006293	Zm00001d007836
Zm00001d006293	Zm00001d007918
Zm00001d006293	Zm00001d007956
Zm00001d006293	Zm00001d008396
Zm00001d006293	Zm00001d008524
Zm00001d006293	Zm00001d008646
Zm00001d006293	Zm00001d008764
Zm00001d006293	Zm00001d008820
Zm00001d006293	Zm00001d008954
Zm00001d006293	Zm00001d009243
Zm00001d006293	Zm00001d009439
Zm00001d006293	Zm00001d009503
Zm00001d006293	Zm00001d009562
Zm00001d006293	Zm00001d009613
Zm00001d006293	Zm00001d009775
Zm00001d006293	Zm00001d009800
Zm00001d006293	Zm00001d009903
Zm00001d006293	Zm00001d009938
Zm00001d006293	Zm00001d009987
Zm00001d006293	Zm00001d010067
Zm00001d006293	Zm00001d010227
Zm00001d006293	Zm00001d010239
Zm00001d006293	Zm00001d010395
Zm00001d006293	Zm00001d010821
Zm00001d006293	Zm00001d010871
Zm00001d006293	Zm00001d010903
Zm00001d006293	Zm00001d010982
Zm00001d006293	Zm00001d011006
Zm00001d006293	Zm00001d011162
Zm00001d006293	Zm00001d011166
Zm00001d006293	Zm00001d011189
Zm00001d006293	Zm00001d011331
Zm00001d006293	Zm00001d011366
Zm00001d006293	Zm00001d011424
Zm00001d006293	Zm00001d011457
Zm00001d006293	Zm00001d011468
Zm00001d006293	Zm00001d011718
Zm00001d006293	Zm00001d011734
Zm00001d006293	Zm00001d011761
Zm00001d006293	Zm00001d011799
Zm00001d006293	Zm00001d011890
Zm00001d006293	Zm00001d011913
Zm00001d006293	Zm00001d011929
Zm00001d006293	Zm00001d012007
Zm00001d006293	Zm00001d012036
Zm00001d006293	Zm00001d012231
Zm00001d006293	Zm00001d012277
Zm00001d006293	Zm00001d012313
Zm00001d006293	Zm00001d012336
Zm00001d006293	Zm00001d012394
Zm00001d006293	Zm00001d012395
Zm00001d006293	Zm00001d012428
Zm00001d006293	Zm00001d012464
Zm00001d006293	Zm00001d012465
Zm00001d006293	Zm00001d012484
Zm00001d006293	Zm00001d012626
Zm00001d006293	Zm00001d012673
Zm00001d006293	Zm00001d013184
Zm00001d006293	Zm00001d013195
Zm00001d006293	Zm00001d013230
Zm00001d006293	Zm00001d013254
Zm00001d006293	Zm00001d013287
Zm00001d006293	Zm00001d013456
Zm00001d006293	Zm00001d013615
Zm00001d006293	Zm00001d013655
Zm00001d006293	Zm00001d013795
Zm00001d006293	Zm00001d013814
Zm00001d006293	Zm00001d013825
Zm00001d006293	Zm00001d013857
Zm00001d006293	Zm00001d013879
Zm00001d006293	Zm00001d013887
Zm00001d006293	Zm00001d014038
Zm00001d006293	Zm00001d014062
Zm00001d006293	Zm00001d014116
Zm00001d006293	Zm00001d014193
Zm00001d006293	Zm00001d014324
Zm00001d006293	Zm00001d014391
Zm00001d006293	Zm00001d014423
Zm00001d006293	Zm00001d014446
Zm00001d006293	Zm00001d014456
Zm00001d006293	Zm00001d014559
Zm00001d006293	Zm00001d014718
Zm00001d006293	Zm00001d014863
Zm00001d006293	Zm00001d014990
Zm00001d006293	Zm00001d015138
Zm00001d006293	Zm00001d015183
Zm00001d006293	Zm00001d015468
Zm00001d006293	Zm00001d015579
Zm00001d006293	Zm00001d015970
Zm00001d006293	Zm00001d016075
Zm00001d006293	Zm00001d016105
Zm00001d006293	Zm00001d016134
Zm00001d006293	Zm00001d016160
Zm00001d006293	Zm00001d016220
Zm00001d006293	Zm00001d016234
Zm00001d006293	Zm00001d016278
Zm00001d006293	Zm00001d016285
Zm00001d006293	Zm00001d016361
Zm00001d006293	Zm00001d016665
Zm00001d006293	Zm00001d016982
Zm00001d006293	Zm00001d016995
Zm00001d006293	Zm00001d017037
Zm00001d006293	Zm00001d017041
Zm00001d006293	Zm00001d017130
Zm00001d006293	Zm00001d017139
Zm00001d006293	Zm00001d017178
Zm00001d006293	Zm00001d017215
Zm00001d006293	Zm00001d017281
Zm00001d006293	Zm00001d017501
Zm00001d006293	Zm00001d017618
Zm00001d006293	Zm00001d017638
Zm00001d006293	Zm00001d017954
Zm00001d006293	Zm00001d018033
Zm00001d006293	Zm00001d018042
Zm00001d006293	Zm00001d018318
Zm00001d006293	Zm00001d018335
Zm00001d006293	Zm00001d018420
Zm00001d006293	Zm00001d018498
Zm00001d006293	Zm00001d018571
Zm00001d006293	Zm00001d018598
Zm00001d006293	Zm00001d018617
Zm00001d006293	Zm00001d018838
Zm00001d006293	Zm00001d018846
Zm00001d006293	Zm00001d018895
Zm00001d006293	Zm00001d018908
Zm00001d006293	Zm00001d018917
Zm00001d006293	Zm00001d018940
Zm00001d006293	Zm00001d018983
Zm00001d006293	Zm00001d019069
Zm00001d006293	Zm00001d019117
Zm00001d006293	Zm00001d019172
Zm00001d006293	Zm00001d019348
Zm00001d006293	Zm00001d019396
Zm00001d006293	Zm00001d019411
Zm00001d006293	Zm00001d019413
Zm00001d006293	Zm00001d019454
Zm00001d006293	Zm00001d019510
Zm00001d006293	Zm00001d019595
Zm00001d006293	Zm00001d019944
Zm00001d006293	Zm00001d020025
Zm00001d006293	Zm00001d020052
Zm00001d006293	Zm00001d020443
Zm00001d006293	Zm00001d020511
Zm00001d006293	Zm00001d020519
Zm00001d006293	Zm00001d020556
Zm00001d006293	Zm00001d020557
Zm00001d006293	Zm00001d020589
Zm00001d006293	Zm00001d020641
Zm00001d006293	Zm00001d020645
Zm00001d006293	Zm00001d020764
Zm00001d006293	Zm00001d020989
Zm00001d006293	Zm00001d021039
Zm00001d006293	Zm00001d021094
Zm00001d006293	Zm00001d021278
Zm00001d006293	Zm00001d021291
Zm00001d006293	Zm00001d021465
Zm00001d006293	Zm00001d021498
Zm00001d006293	Zm00001d021512
Zm00001d006293	Zm00001d021569
Zm00001d006293	Zm00001d021760
Zm00001d006293	Zm00001d021858
Zm00001d006293	Zm00001d021962
Zm00001d006293	Zm00001d022022
Zm00001d006293	Zm00001d022161
Zm00001d006293	Zm00001d022200
Zm00001d006293	Zm00001d022203
Zm00001d006293	Zm00001d022230
Zm00001d006293	Zm00001d022272
Zm00001d006293	Zm00001d022321
Zm00001d006293	Zm00001d022395
Zm00001d006293	Zm00001d022450
Zm00001d006293	Zm00001d022510
Zm00001d006293	Zm00001d022516
Zm00001d006293	Zm00001d022525
Zm00001d006293	Zm00001d022544
Zm00001d006293	Zm00001d022557
Zm00001d006293	Zm00001d023258
Zm00001d006293	Zm00001d023277
Zm00001d006293	Zm00001d023305
Zm00001d006293	Zm00001d023314
Zm00001d006293	Zm00001d023427
Zm00001d006293	Zm00001d023504
Zm00001d006293	Zm00001d023559
Zm00001d006293	Zm00001d023592
Zm00001d006293	Zm00001d023677
Zm00001d006293	Zm00001d023749
Zm00001d006293	Zm00001d024222
Zm00001d006293	Zm00001d024547
Zm00001d006293	Zm00001d024574
Zm00001d006293	Zm00001d024637
Zm00001d006293	Zm00001d024693
Zm00001d006293	Zm00001d024765
Zm00001d006293	Zm00001d024781
Zm00001d006293	Zm00001d025273
Zm00001d006293	Zm00001d025323
Zm00001d006293	Zm00001d025380
Zm00001d006293	Zm00001d025400
Zm00001d006293	Zm00001d025542
Zm00001d006293	Zm00001d025617
Zm00001d006293	Zm00001d025717
Zm00001d006293	Zm00001d025885
Zm00001d006293	Zm00001d025923
Zm00001d006293	Zm00001d025977
Zm00001d006293	Zm00001d026124
Zm00001d006293	Zm00001d026139
Zm00001d006293	Zm00001d026243
Zm00001d006293	Zm00001d026261
Zm00001d006293	Zm00001d026285
Zm00001d006293	Zm00001d026290
Zm00001d006293	Zm00001d026573
Zm00001d006293	Zm00001d026632
Zm00001d006293	Zm00001d026635
Zm00001d006293	Zm00001d027230
Zm00001d006293	Zm00001d027268
Zm00001d006293	Zm00001d027374
Zm00001d006293	Zm00001d027447
Zm00001d006293	Zm00001d027581
Zm00001d006293	Zm00001d027742
Zm00001d006293	Zm00001d027755
Zm00001d006293	Zm00001d027911
Zm00001d006293	Zm00001d027999
Zm00001d006293	Zm00001d028054
Zm00001d006293	Zm00001d028119
Zm00001d006293	Zm00001d028152
Zm00001d006293	Zm00001d028331
Zm00001d006293	Zm00001d028357
Zm00001d006293	Zm00001d028469
Zm00001d006293	Zm00001d028472
Zm00001d006293	Zm00001d028613
Zm00001d006293	Zm00001d028707
Zm00001d006293	Zm00001d028806
Zm00001d006293	Zm00001d028867
Zm00001d006293	Zm00001d028894
Zm00001d006293	Zm00001d029126
Zm00001d006293	Zm00001d029246
Zm00001d006293	Zm00001d029289
Zm00001d006293	Zm00001d029290
Zm00001d006293	Zm00001d029314
Zm00001d006293	Zm00001d029324
Zm00001d006293	Zm00001d029378
Zm00001d006293	Zm00001d029420
Zm00001d006293	Zm00001d029716
Zm00001d006293	Zm00001d029736
Zm00001d006293	Zm00001d029749
Zm00001d006293	Zm00001d029761
Zm00001d006293	Zm00001d029772
Zm00001d006293	Zm00001d029892
Zm00001d006293	Zm00001d029897
Zm00001d006293	Zm00001d030009
Zm00001d006293	Zm00001d030117
Zm00001d006293	Zm00001d030372
Zm00001d006293	Zm00001d030419
Zm00001d006293	Zm00001d030623
Zm00001d006293	Zm00001d030675
Zm00001d006293	Zm00001d030766
Zm00001d006293	Zm00001d031059
Zm00001d006293	Zm00001d031159
Zm00001d006293	Zm00001d031264
Zm00001d006293	Zm00001d031447
Zm00001d006293	Zm00001d031496
Zm00001d006293	Zm00001d031540
Zm00001d006293	Zm00001d031617
Zm00001d006293	Zm00001d031634
Zm00001d006293	Zm00001d031655
Zm00001d006293	Zm00001d031660
Zm00001d006293	Zm00001d031873
Zm00001d006293	Zm00001d031963
Zm00001d006293	Zm00001d032016
Zm00001d006293	Zm00001d032027
Zm00001d006293	Zm00001d032215
Zm00001d006293	Zm00001d032253
Zm00001d006293	Zm00001d032272
Zm00001d006293	Zm00001d032306
Zm00001d006293	Zm00001d032318
Zm00001d006293	Zm00001d032460
Zm00001d006293	Zm00001d032584
Zm00001d006293	Zm00001d032598
Zm00001d006293	Zm00001d032604
Zm00001d006293	Zm00001d032933
Zm00001d006293	Zm00001d033002
Zm00001d006293	Zm00001d033079
Zm00001d006293	Zm00001d033297
Zm00001d006293	Zm00001d033300
Zm00001d006293	Zm00001d033363
Zm00001d006293	Zm00001d033383
Zm00001d006293	Zm00001d033404
Zm00001d006293	Zm00001d033419
Zm00001d006293	Zm00001d033456
Zm00001d006293	Zm00001d033551
Zm00001d006293	Zm00001d033555
Zm00001d006293	Zm00001d033594
Zm00001d006293	Zm00001d033985
Zm00001d006293	Zm00001d033990
Zm00001d006293	Zm00001d034012
Zm00001d006293	Zm00001d034069
Zm00001d006293	Zm00001d034080
Zm00001d006293	Zm00001d034249
Zm00001d006293	Zm00001d034513
Zm00001d006293	Zm00001d034523
Zm00001d006293	Zm00001d034667
Zm00001d006293	Zm00001d034763
Zm00001d006293	Zm00001d034784
Zm00001d006293	Zm00001d034828
Zm00001d006293	Zm00001d035115
Zm00001d006293	Zm00001d035303
Zm00001d006293	Zm00001d035501
Zm00001d006293	Zm00001d035949
Zm00001d006293	Zm00001d036139
Zm00001d006293	Zm00001d036261
Zm00001d006293	Zm00001d036262
Zm00001d006293	Zm00001d036475
Zm00001d006293	Zm00001d036481
Zm00001d006293	Zm00001d036489
Zm00001d006293	Zm00001d036638
Zm00001d006293	Zm00001d036738
Zm00001d006293	Zm00001d036830
Zm00001d006293	Zm00001d036831
Zm00001d006293	Zm00001d036877
Zm00001d006293	Zm00001d036894
Zm00001d006293	Zm00001d037043
Zm00001d006293	Zm00001d037385
Zm00001d006293	Zm00001d037397
Zm00001d006293	Zm00001d037398
Zm00001d006293	Zm00001d037473
Zm00001d006293	Zm00001d037476
Zm00001d006293	Zm00001d037557
Zm00001d006293	Zm00001d037658
Zm00001d006293	Zm00001d037774
Zm00001d006293	Zm00001d037835
Zm00001d006293	Zm00001d038052
Zm00001d006293	Zm00001d038098
Zm00001d006293	Zm00001d038121
Zm00001d006293	Zm00001d038126
Zm00001d006293	Zm00001d038651
Zm00001d006293	Zm00001d038668
Zm00001d006293	Zm00001d038718
Zm00001d006293	Zm00001d038894
Zm00001d006293	Zm00001d039118
Zm00001d006293	Zm00001d039175
Zm00001d006293	Zm00001d039260
Zm00001d006293	Zm00001d039270
Zm00001d006293	Zm00001d039644
Zm00001d006293	Zm00001d039647
Zm00001d006293	Zm00001d039719
Zm00001d006293	Zm00001d039727
Zm00001d006293	Zm00001d039833
Zm00001d006293	Zm00001d039887
Zm00001d006293	Zm00001d039966
Zm00001d006293	Zm00001d039991
Zm00001d006293	Zm00001d040221
Zm00001d006293	Zm00001d040246
Zm00001d006293	Zm00001d040422
Zm00001d006293	Zm00001d040544
Zm00001d006293	Zm00001d040545
Zm00001d006293	Zm00001d040567
Zm00001d006293	Zm00001d040650
Zm00001d006293	Zm00001d040656
Zm00001d006293	Zm00001d040660
Zm00001d006293	Zm00001d040764
Zm00001d006293	Zm00001d040979
Zm00001d006293	Zm00001d040981
Zm00001d006293	Zm00001d041232
Zm00001d006293	Zm00001d041715
Zm00001d006293	Zm00001d041748
Zm00001d006293	Zm00001d041824
Zm00001d006293	Zm00001d042017
Zm00001d006293	Zm00001d042225
Zm00001d006293	Zm00001d042245
Zm00001d006293	Zm00001d042470
Zm00001d006293	Zm00001d042473
Zm00001d006293	Zm00001d042549
Zm00001d006293	Zm00001d042600
Zm00001d006293	Zm00001d042655
Zm00001d006293	Zm00001d042673
Zm00001d006293	Zm00001d042799
Zm00001d006293	Zm00001d042830
Zm00001d006293	Zm00001d042853
Zm00001d006293	Zm00001d042907
Zm00001d006293	Zm00001d042958
Zm00001d006293	Zm00001d043109
Zm00001d006293	Zm00001d043234
Zm00001d006293	Zm00001d043401
Zm00001d006293	Zm00001d043432
Zm00001d006293	Zm00001d043592
Zm00001d006293	Zm00001d043721
Zm00001d006293	Zm00001d043733
Zm00001d006293	Zm00001d043801
Zm00001d006293	Zm00001d043830
Zm00001d006293	Zm00001d043971
Zm00001d006293	Zm00001d044016
Zm00001d006293	Zm00001d044017
Zm00001d006293	Zm00001d044048
Zm00001d006293	Zm00001d044146
Zm00001d006293	Zm00001d044194
Zm00001d006293	Zm00001d044235
Zm00001d006293	Zm00001d044289
Zm00001d006293	Zm00001d044409
Zm00001d006293	Zm00001d044468
Zm00001d006293	Zm00001d044480
Zm00001d006293	Zm00001d044495
Zm00001d006293	Zm00001d044525
Zm00001d006293	Zm00001d044533
Zm00001d006293	Zm00001d044723
Zm00001d006293	Zm00001d044768
Zm00001d006293	Zm00001d044863
Zm00001d006293	Zm00001d044903
Zm00001d006293	Zm00001d044994
Zm00001d006293	Zm00001d045043
Zm00001d006293	Zm00001d045188
Zm00001d006293	Zm00001d045296
Zm00001d006293	Zm00001d045342
Zm00001d006293	Zm00001d045383
Zm00001d006293	Zm00001d045397
Zm00001d006293	Zm00001d045491
Zm00001d006293	Zm00001d045499
Zm00001d006293	Zm00001d045667
Zm00001d006293	Zm00001d045696
Zm00001d006293	Zm00001d045706
Zm00001d006293	Zm00001d045782
Zm00001d006293	Zm00001d045905
Zm00001d006293	Zm00001d046354
Zm00001d006293	Zm00001d046440
Zm00001d006293	Zm00001d046442
Zm00001d006293	Zm00001d046664
Zm00001d006293	Zm00001d046849
Zm00001d006293	Zm00001d046941
Zm00001d006293	Zm00001d047358
Zm00001d006293	Zm00001d047463
Zm00001d006293	Zm00001d047480
Zm00001d006293	Zm00001d047527
Zm00001d006293	Zm00001d047532
Zm00001d006293	Zm00001d047591
Zm00001d006293	Zm00001d047634
Zm00001d006293	Zm00001d047698
Zm00001d006293	Zm00001d047760
Zm00001d006293	Zm00001d048006
Zm00001d006293	Zm00001d048134
Zm00001d006293	Zm00001d048175
Zm00001d006293	Zm00001d048515
Zm00001d006293	Zm00001d048531
Zm00001d006293	Zm00001d048566
Zm00001d006293	Zm00001d048593
Zm00001d006293	Zm00001d048606
Zm00001d006293	Zm00001d048623
Zm00001d006293	Zm00001d048637
Zm00001d006293	Zm00001d048719
Zm00001d006293	Zm00001d048826
Zm00001d006293	Zm00001d048877
Zm00001d006293	Zm00001d048944
Zm00001d006293	Zm00001d048962
Zm00001d006293	Zm00001d049113
Zm00001d006293	Zm00001d049625
Zm00001d006293	Zm00001d049642
Zm00001d006293	Zm00001d049821
Zm00001d006293	Zm00001d049848
Zm00001d006293	Zm00001d049860
Zm00001d006293	Zm00001d049921
Zm00001d006293	Zm00001d049928
Zm00001d006293	Zm00001d049995
Zm00001d006293	Zm00001d050150
Zm00001d006293	Zm00001d050320
Zm00001d006293	Zm00001d050403
Zm00001d006293	Zm00001d050457
Zm00001d006293	Zm00001d051064
Zm00001d006293	Zm00001d051094
Zm00001d006293	Zm00001d051238
Zm00001d006293	Zm00001d051291
Zm00001d006293	Zm00001d051307
Zm00001d006293	Zm00001d051321
Zm00001d006293	Zm00001d051429
Zm00001d006293	Zm00001d051525
Zm00001d006293	Zm00001d051545
Zm00001d006293	Zm00001d051556
Zm00001d006293	Zm00001d051561
Zm00001d006293	Zm00001d051567
Zm00001d006293	Zm00001d051569
Zm00001d006293	Zm00001d051650
Zm00001d006293	Zm00001d051749
Zm00001d006293	Zm00001d051871
Zm00001d006293	Zm00001d052019
Zm00001d006293	Zm00001d052063
Zm00001d006293	Zm00001d052138
Zm00001d006293	Zm00001d052139
Zm00001d006293	Zm00001d052182
Zm00001d006293	Zm00001d052245
Zm00001d006293	Zm00001d052343
Zm00001d006293	Zm00001d052551
Zm00001d006293	Zm00001d052624
Zm00001d006293	Zm00001d052768
Zm00001d006293	Zm00001d052837
Zm00001d006293	Zm00001d052932
Zm00001d006293	Zm00001d053066
Zm00001d006293	Zm00001d053076
Zm00001d006293	Zm00001d053102
Zm00001d006293	Zm00001d053119
Zm00001d006293	Zm00001d053171
Zm00001d006293	Zm00001d053265
Zm00001d006293	Zm00001d053957
Zm00001d006293	Zm00001d053967
Zm00001d006293	Zm00001d054079
Zm00001d006922	Zm00001d000070
Zm00001d006922	Zm00001d000071
Zm00001d006922	Zm00001d000137
Zm00001d006922	Zm00001d000222
Zm00001d006922	Zm00001d000260
Zm00001d006922	Zm00001d000300
Zm00001d006922	Zm00001d001812
Zm00001d006922	Zm00001d001866
Zm00001d006922	Zm00001d001967
Zm00001d006922	Zm00001d002033
Zm00001d006922	Zm00001d002131
Zm00001d006922	Zm00001d002439
Zm00001d006922	Zm00001d002489
Zm00001d006922	Zm00001d002542
Zm00001d006922	Zm00001d002576
Zm00001d006922	Zm00001d002621
Zm00001d006922	Zm00001d002742
Zm00001d006922	Zm00001d002788
Zm00001d006922	Zm00001d003044
Zm00001d006922	Zm00001d003120
Zm00001d006922	Zm00001d003304
Zm00001d006922	Zm00001d003411
Zm00001d006922	Zm00001d003438
Zm00001d006922	Zm00001d003512
Zm00001d006922	Zm00001d003559
Zm00001d006922	Zm00001d003612
Zm00001d006922	Zm00001d003615
Zm00001d006922	Zm00001d003658
Zm00001d006922	Zm00001d003778
Zm00001d006922	Zm00001d004102
Zm00001d006922	Zm00001d004568
Zm00001d006922	Zm00001d004633
Zm00001d006922	Zm00001d005317
Zm00001d006922	Zm00001d005528
Zm00001d006922	Zm00001d005751
Zm00001d006922	Zm00001d005814
Zm00001d006922	Zm00001d005881
Zm00001d006922	Zm00001d005884
Zm00001d006922	Zm00001d006019
Zm00001d006922	Zm00001d006112
Zm00001d006922	Zm00001d006161
Zm00001d006922	Zm00001d006214
Zm00001d006922	Zm00001d006274
Zm00001d006922	Zm00001d006286
Zm00001d006922	Zm00001d006539
Zm00001d006922	Zm00001d006624
Zm00001d006922	Zm00001d006670
Zm00001d006922	Zm00001d006684
Zm00001d006922	Zm00001d006700
Zm00001d006922	Zm00001d006738
Zm00001d006922	Zm00001d006922
Zm00001d006922	Zm00001d007320
Zm00001d006922	Zm00001d007403
Zm00001d006922	Zm00001d007573
Zm00001d006922	Zm00001d007599
Zm00001d006922	Zm00001d007785
Zm00001d006922	Zm00001d008226
Zm00001d006922	Zm00001d008305
Zm00001d006922	Zm00001d008314
Zm00001d006922	Zm00001d008499
Zm00001d006922	Zm00001d008549
Zm00001d006922	Zm00001d008733
Zm00001d006922	Zm00001d008817
Zm00001d006922	Zm00001d008933
Zm00001d006922	Zm00001d008954
Zm00001d006922	Zm00001d008985
Zm00001d006922	Zm00001d009189
Zm00001d006922	Zm00001d009354
Zm00001d006922	Zm00001d009605
Zm00001d006922	Zm00001d010007
Zm00001d006922	Zm00001d010240
Zm00001d006922	Zm00001d010373
Zm00001d006922	Zm00001d010397
Zm00001d006922	Zm00001d010735
Zm00001d006922	Zm00001d010737
Zm00001d006922	Zm00001d011123
Zm00001d006922	Zm00001d011133
Zm00001d006922	Zm00001d011147
Zm00001d006922	Zm00001d011366
Zm00001d006922	Zm00001d011401
Zm00001d006922	Zm00001d011454
Zm00001d006922	Zm00001d011512
Zm00001d006922	Zm00001d011642
Zm00001d006922	Zm00001d011761
Zm00001d006922	Zm00001d011890
Zm00001d006922	Zm00001d011932
Zm00001d006922	Zm00001d012108
Zm00001d006922	Zm00001d012206
Zm00001d006922	Zm00001d012287
Zm00001d006922	Zm00001d012336
Zm00001d006922	Zm00001d012395
Zm00001d006922	Zm00001d012484
Zm00001d006922	Zm00001d012520
Zm00001d006922	Zm00001d012530
Zm00001d006922	Zm00001d012585
Zm00001d006922	Zm00001d012652
Zm00001d006922	Zm00001d012673
Zm00001d006922	Zm00001d012686
Zm00001d006922	Zm00001d012820
Zm00001d006922	Zm00001d012972
Zm00001d006922	Zm00001d012973
Zm00001d006922	Zm00001d013055
Zm00001d006922	Zm00001d013133
Zm00001d006922	Zm00001d013146
Zm00001d006922	Zm00001d013212
Zm00001d006922	Zm00001d013412
Zm00001d006922	Zm00001d013571
Zm00001d006922	Zm00001d013615
Zm00001d006922	Zm00001d013694
Zm00001d006922	Zm00001d014272
Zm00001d006922	Zm00001d014297
Zm00001d006922	Zm00001d014606
Zm00001d006922	Zm00001d014688
Zm00001d006922	Zm00001d014718
Zm00001d006922	Zm00001d014949
Zm00001d006922	Zm00001d014990
Zm00001d006922	Zm00001d015242
Zm00001d006922	Zm00001d015268
Zm00001d006922	Zm00001d015297
Zm00001d006922	Zm00001d015377
Zm00001d006922	Zm00001d015385
Zm00001d006922	Zm00001d015421
Zm00001d006922	Zm00001d015592
Zm00001d006922	Zm00001d015799
Zm00001d006922	Zm00001d015970
Zm00001d006922	Zm00001d015976
Zm00001d006922	Zm00001d016075
Zm00001d006922	Zm00001d016083
Zm00001d006922	Zm00001d016475
Zm00001d006922	Zm00001d016826
Zm00001d006922	Zm00001d016893
Zm00001d006922	Zm00001d017037
Zm00001d006922	Zm00001d017086
Zm00001d006922	Zm00001d017118
Zm00001d006922	Zm00001d017130
Zm00001d006922	Zm00001d017178
Zm00001d006922	Zm00001d017334
Zm00001d006922	Zm00001d017397
Zm00001d006922	Zm00001d017557
Zm00001d006922	Zm00001d017618
Zm00001d006922	Zm00001d017638
Zm00001d006922	Zm00001d017717
Zm00001d006922	Zm00001d017939
Zm00001d006922	Zm00001d017998
Zm00001d006922	Zm00001d018125
Zm00001d006922	Zm00001d018130
Zm00001d006922	Zm00001d018179
Zm00001d006922	Zm00001d018282
Zm00001d006922	Zm00001d018318
Zm00001d006922	Zm00001d018464
Zm00001d006922	Zm00001d018779
Zm00001d006922	Zm00001d018839
Zm00001d006922	Zm00001d019218
Zm00001d006922	Zm00001d019291
Zm00001d006922	Zm00001d019363
Zm00001d006922	Zm00001d019670
Zm00001d006922	Zm00001d020133
Zm00001d006922	Zm00001d020208
Zm00001d006922	Zm00001d020264
Zm00001d006922	Zm00001d020431
Zm00001d006922	Zm00001d020717
Zm00001d006922	Zm00001d020898
Zm00001d006922	Zm00001d020989
Zm00001d006922	Zm00001d021131
Zm00001d006922	Zm00001d021251
Zm00001d006922	Zm00001d021720
Zm00001d006922	Zm00001d021784
Zm00001d006922	Zm00001d021867
Zm00001d006922	Zm00001d022036
Zm00001d006922	Zm00001d022163
Zm00001d006922	Zm00001d022274
Zm00001d006922	Zm00001d022387
Zm00001d006922	Zm00001d022477
Zm00001d006922	Zm00001d022542
Zm00001d006922	Zm00001d022608
Zm00001d006922	Zm00001d023241
Zm00001d006922	Zm00001d023269
Zm00001d006922	Zm00001d023278
Zm00001d006922	Zm00001d023305
Zm00001d006922	Zm00001d023431
Zm00001d006922	Zm00001d023603
Zm00001d006922	Zm00001d023825
Zm00001d006922	Zm00001d023833
Zm00001d006922	Zm00001d023984
Zm00001d006922	Zm00001d024016
Zm00001d006922	Zm00001d024187
Zm00001d006922	Zm00001d024229
Zm00001d006922	Zm00001d024250
Zm00001d006922	Zm00001d024507
Zm00001d006922	Zm00001d024547
Zm00001d006922	Zm00001d024635
Zm00001d006922	Zm00001d024669
Zm00001d006922	Zm00001d024676
Zm00001d006922	Zm00001d024679
Zm00001d006922	Zm00001d024762
Zm00001d006922	Zm00001d024781
Zm00001d006922	Zm00001d024835
Zm00001d006922	Zm00001d024916
Zm00001d006922	Zm00001d024980
Zm00001d006922	Zm00001d025171
Zm00001d006922	Zm00001d025310
Zm00001d006922	Zm00001d025323
Zm00001d006922	Zm00001d025580
Zm00001d006922	Zm00001d025845
Zm00001d006922	Zm00001d025859
Zm00001d006922	Zm00001d025885
Zm00001d006922	Zm00001d025892
Zm00001d006922	Zm00001d026079
Zm00001d006922	Zm00001d026302
Zm00001d006922	Zm00001d026562
Zm00001d006922	Zm00001d026608
Zm00001d006922	Zm00001d027230
Zm00001d006922	Zm00001d027349
Zm00001d006922	Zm00001d027421
Zm00001d006922	Zm00001d027442
Zm00001d006922	Zm00001d027481
Zm00001d006922	Zm00001d027488
Zm00001d006922	Zm00001d027510
Zm00001d006922	Zm00001d027768
Zm00001d006922	Zm00001d027911
Zm00001d006922	Zm00001d027916
Zm00001d006922	Zm00001d027936
Zm00001d006922	Zm00001d027971
Zm00001d006922	Zm00001d027999
Zm00001d006922	Zm00001d028055
Zm00001d006922	Zm00001d028144
Zm00001d006922	Zm00001d028164
Zm00001d006922	Zm00001d028354
Zm00001d006922	Zm00001d028409
Zm00001d006922	Zm00001d028428
Zm00001d006922	Zm00001d028471
Zm00001d006922	Zm00001d028533
Zm00001d006922	Zm00001d028776
Zm00001d006922	Zm00001d029151
Zm00001d006922	Zm00001d029194
Zm00001d006922	Zm00001d029243
Zm00001d006922	Zm00001d029290
Zm00001d006922	Zm00001d029372
Zm00001d006922	Zm00001d029505
Zm00001d006922	Zm00001d029555
Zm00001d006922	Zm00001d029722
Zm00001d006922	Zm00001d029745
Zm00001d006922	Zm00001d029749
Zm00001d006922	Zm00001d029761
Zm00001d006922	Zm00001d030109
Zm00001d006922	Zm00001d031131
Zm00001d006922	Zm00001d031484
Zm00001d006922	Zm00001d031503
Zm00001d006922	Zm00001d031540
Zm00001d006922	Zm00001d031559
Zm00001d006922	Zm00001d031738
Zm00001d006922	Zm00001d031856
Zm00001d006922	Zm00001d031860
Zm00001d006922	Zm00001d031934
Zm00001d006922	Zm00001d031942
Zm00001d006922	Zm00001d032032
Zm00001d006922	Zm00001d032156
Zm00001d006922	Zm00001d032188
Zm00001d006922	Zm00001d032215
Zm00001d006922	Zm00001d032358
Zm00001d006922	Zm00001d032402
Zm00001d006922	Zm00001d032410
Zm00001d006922	Zm00001d032598
Zm00001d006922	Zm00001d032606
Zm00001d006922	Zm00001d032644
Zm00001d006922	Zm00001d032825
Zm00001d006922	Zm00001d033084
Zm00001d006922	Zm00001d033274
Zm00001d006922	Zm00001d033708
Zm00001d006922	Zm00001d033874
Zm00001d006922	Zm00001d034075
Zm00001d006922	Zm00001d034107
Zm00001d006922	Zm00001d034196
Zm00001d006922	Zm00001d034249
Zm00001d006922	Zm00001d034438
Zm00001d006922	Zm00001d034513
Zm00001d006922	Zm00001d034828
Zm00001d006922	Zm00001d034834
Zm00001d006922	Zm00001d035001
Zm00001d006922	Zm00001d035003
Zm00001d006922	Zm00001d035135
Zm00001d006922	Zm00001d035512
Zm00001d006922	Zm00001d036348
Zm00001d006922	Zm00001d036489
Zm00001d006922	Zm00001d036524
Zm00001d006922	Zm00001d036652
Zm00001d006922	Zm00001d036738
Zm00001d006922	Zm00001d036750
Zm00001d006922	Zm00001d037067
Zm00001d006922	Zm00001d037513
Zm00001d006922	Zm00001d037714
Zm00001d006922	Zm00001d037779
Zm00001d006922	Zm00001d037834
Zm00001d006922	Zm00001d038052
Zm00001d006922	Zm00001d038091
Zm00001d006922	Zm00001d038133
Zm00001d006922	Zm00001d038328
Zm00001d006922	Zm00001d038332
Zm00001d006922	Zm00001d038485
Zm00001d006922	Zm00001d038751
Zm00001d006922	Zm00001d038799
Zm00001d006922	Zm00001d039036
Zm00001d006922	Zm00001d039142
Zm00001d006922	Zm00001d039181
Zm00001d006922	Zm00001d039270
Zm00001d006922	Zm00001d039606
Zm00001d006922	Zm00001d039607
Zm00001d006922	Zm00001d039667
Zm00001d006922	Zm00001d039841
Zm00001d006922	Zm00001d039903
Zm00001d006922	Zm00001d040100
Zm00001d006922	Zm00001d040155
Zm00001d006922	Zm00001d040159
Zm00001d006922	Zm00001d040173
Zm00001d006922	Zm00001d040191
Zm00001d006922	Zm00001d040545
Zm00001d006922	Zm00001d040764
Zm00001d006922	Zm00001d040836
Zm00001d006922	Zm00001d040842
Zm00001d006922	Zm00001d040959
Zm00001d006922	Zm00001d041077
Zm00001d006922	Zm00001d041308
Zm00001d006922	Zm00001d041803
Zm00001d006922	Zm00001d041989
Zm00001d006922	Zm00001d042017
Zm00001d006922	Zm00001d042363
Zm00001d006922	Zm00001d042367
Zm00001d006922	Zm00001d042533
Zm00001d006922	Zm00001d042830
Zm00001d006922	Zm00001d042841
Zm00001d006922	Zm00001d042868
Zm00001d006922	Zm00001d042874
Zm00001d006922	Zm00001d042908
Zm00001d006922	Zm00001d042974
Zm00001d006922	Zm00001d043047
Zm00001d006922	Zm00001d043088
Zm00001d006922	Zm00001d043095
Zm00001d006922	Zm00001d043167
Zm00001d006922	Zm00001d043168
Zm00001d006922	Zm00001d043207
Zm00001d006922	Zm00001d043335
Zm00001d006922	Zm00001d043465
Zm00001d006922	Zm00001d043699
Zm00001d006922	Zm00001d043707
Zm00001d006922	Zm00001d043724
Zm00001d006922	Zm00001d043733
Zm00001d006922	Zm00001d043778
Zm00001d006922	Zm00001d043830
Zm00001d006922	Zm00001d043905
Zm00001d006922	Zm00001d044037
Zm00001d006922	Zm00001d044194
Zm00001d006922	Zm00001d044374
Zm00001d006922	Zm00001d044657
Zm00001d006922	Zm00001d044685
Zm00001d006922	Zm00001d044860
Zm00001d006922	Zm00001d045144
Zm00001d006922	Zm00001d045205
Zm00001d006922	Zm00001d045366
Zm00001d006922	Zm00001d045499
Zm00001d006922	Zm00001d045538
Zm00001d006922	Zm00001d045673
Zm00001d006922	Zm00001d045893
Zm00001d006922	Zm00001d045935
Zm00001d006922	Zm00001d046299
Zm00001d006922	Zm00001d046483
Zm00001d006922	Zm00001d046553
Zm00001d006922	Zm00001d046846
Zm00001d006922	Zm00001d046925
Zm00001d006922	Zm00001d046940
Zm00001d006922	Zm00001d046942
Zm00001d006922	Zm00001d046947
Zm00001d006922	Zm00001d047149
Zm00001d006922	Zm00001d047396
Zm00001d006922	Zm00001d047527
Zm00001d006922	Zm00001d047532
Zm00001d006922	Zm00001d047591
Zm00001d006922	Zm00001d047849
Zm00001d006922	Zm00001d048114
Zm00001d006922	Zm00001d048479
Zm00001d006922	Zm00001d048515
Zm00001d006922	Zm00001d048531
Zm00001d006922	Zm00001d048569
Zm00001d006922	Zm00001d048606
Zm00001d006922	Zm00001d048856
Zm00001d006922	Zm00001d048914
Zm00001d006922	Zm00001d048945
Zm00001d006922	Zm00001d049046
Zm00001d006922	Zm00001d049485
Zm00001d006922	Zm00001d049543
Zm00001d006922	Zm00001d049650
Zm00001d006922	Zm00001d049732
Zm00001d006922	Zm00001d049910
Zm00001d006922	Zm00001d050283
Zm00001d006922	Zm00001d050660
Zm00001d006922	Zm00001d050666
Zm00001d006922	Zm00001d050748
Zm00001d006922	Zm00001d050810
Zm00001d006922	Zm00001d051203
Zm00001d006922	Zm00001d051238
Zm00001d006922	Zm00001d051250
Zm00001d006922	Zm00001d051291
Zm00001d006922	Zm00001d051380
Zm00001d006922	Zm00001d051472
Zm00001d006922	Zm00001d051520
Zm00001d006922	Zm00001d051545
Zm00001d006922	Zm00001d051556
Zm00001d006922	Zm00001d051567
Zm00001d006922	Zm00001d051668
Zm00001d006922	Zm00001d051749
Zm00001d006922	Zm00001d051882
Zm00001d006922	Zm00001d051976
Zm00001d006922	Zm00001d052063
Zm00001d006922	Zm00001d052106
Zm00001d006922	Zm00001d052215
Zm00001d006922	Zm00001d052242
Zm00001d006922	Zm00001d052488
Zm00001d006922	Zm00001d052673
Zm00001d006922	Zm00001d052776
Zm00001d006922	Zm00001d053014
Zm00001d006922	Zm00001d053076
Zm00001d006922	Zm00001d053569
Zm00001d006922	Zm00001d053675
Zm00001d006922	Zm00001d053727
Zm00001d006922	Zm00001d053740
Zm00001d006922	Zm00001d053786
Zm00001d006922	Zm00001d053880
Zm00001d006922	Zm00001d054087
Zm00001d007962	Zm00001d000124
Zm00001d007962	Zm00001d000184
Zm00001d007962	Zm00001d000396
Zm00001d007962	Zm00001d000407
Zm00001d007962	Zm00001d001826
Zm00001d007962	Zm00001d002240
Zm00001d007962	Zm00001d002341
Zm00001d007962	Zm00001d002371
Zm00001d007962	Zm00001d002625
Zm00001d007962	Zm00001d002842
Zm00001d007962	Zm00001d002962
Zm00001d007962	Zm00001d002967
Zm00001d007962	Zm00001d002992
Zm00001d007962	Zm00001d003157
Zm00001d007962	Zm00001d003292
Zm00001d007962	Zm00001d003612
Zm00001d007962	Zm00001d003797
Zm00001d007962	Zm00001d003846
Zm00001d007962	Zm00001d003847
Zm00001d007962	Zm00001d003866
Zm00001d007962	Zm00001d003928
Zm00001d007962	Zm00001d004196
Zm00001d007962	Zm00001d004568
Zm00001d007962	Zm00001d004620
Zm00001d007962	Zm00001d004682
Zm00001d007962	Zm00001d004762
Zm00001d007962	Zm00001d004903
Zm00001d007962	Zm00001d004917
Zm00001d007962	Zm00001d004936
Zm00001d007962	Zm00001d005052
Zm00001d007962	Zm00001d005193
Zm00001d007962	Zm00001d005256
Zm00001d007962	Zm00001d005329
Zm00001d007962	Zm00001d005391
Zm00001d007962	Zm00001d005498
Zm00001d007962	Zm00001d005502
Zm00001d007962	Zm00001d005630
Zm00001d007962	Zm00001d005925
Zm00001d007962	Zm00001d006044
Zm00001d007962	Zm00001d006214
Zm00001d007962	Zm00001d006285
Zm00001d007962	Zm00001d006293
Zm00001d007962	Zm00001d006474
Zm00001d007962	Zm00001d006521
Zm00001d007962	Zm00001d006596
Zm00001d007962	Zm00001d006620
Zm00001d007962	Zm00001d006673
Zm00001d007962	Zm00001d006922
Zm00001d007962	Zm00001d007044
Zm00001d007962	Zm00001d007167
Zm00001d007962	Zm00001d007208
Zm00001d007962	Zm00001d007272
Zm00001d007962	Zm00001d007387
Zm00001d007962	Zm00001d007572
Zm00001d007962	Zm00001d007716
Zm00001d007962	Zm00001d007783
Zm00001d007962	Zm00001d007836
Zm00001d007962	Zm00001d007962
Zm00001d007962	Zm00001d008396
Zm00001d007962	Zm00001d008646
Zm00001d007962	Zm00001d008820
Zm00001d007962	Zm00001d009178
Zm00001d007962	Zm00001d009243
Zm00001d007962	Zm00001d009372
Zm00001d007962	Zm00001d009439
Zm00001d007962	Zm00001d009445
Zm00001d007962	Zm00001d009562
Zm00001d007962	Zm00001d009571
Zm00001d007962	Zm00001d009645
Zm00001d007962	Zm00001d009763
Zm00001d007962	Zm00001d009927
Zm00001d007962	Zm00001d009938
Zm00001d007962	Zm00001d010239
Zm00001d007962	Zm00001d010308
Zm00001d007962	Zm00001d010395
Zm00001d007962	Zm00001d010585
Zm00001d007962	Zm00001d010644
Zm00001d007962	Zm00001d010723
Zm00001d007962	Zm00001d010859
Zm00001d007962	Zm00001d010903
Zm00001d007962	Zm00001d011067
Zm00001d007962	Zm00001d011133
Zm00001d007962	Zm00001d011162
Zm00001d007962	Zm00001d011231
Zm00001d007962	Zm00001d011331
Zm00001d007962	Zm00001d011445
Zm00001d007962	Zm00001d011519
Zm00001d007962	Zm00001d011531
Zm00001d007962	Zm00001d011756
Zm00001d007962	Zm00001d011789
Zm00001d007962	Zm00001d011831
Zm00001d007962	Zm00001d011845
Zm00001d007962	Zm00001d011901
Zm00001d007962	Zm00001d011913
Zm00001d007962	Zm00001d011969
Zm00001d007962	Zm00001d012007
Zm00001d007962	Zm00001d012121
Zm00001d007962	Zm00001d012458
Zm00001d007962	Zm00001d012464
Zm00001d007962	Zm00001d012559
Zm00001d007962	Zm00001d012644
Zm00001d007962	Zm00001d012652
Zm00001d007962	Zm00001d012701
Zm00001d007962	Zm00001d012707
Zm00001d007962	Zm00001d012735
Zm00001d007962	Zm00001d012867
Zm00001d007962	Zm00001d013030
Zm00001d007962	Zm00001d013093
Zm00001d007962	Zm00001d013195
Zm00001d007962	Zm00001d013230
Zm00001d007962	Zm00001d013254
Zm00001d007962	Zm00001d013571
Zm00001d007962	Zm00001d013755
Zm00001d007962	Zm00001d013869
Zm00001d007962	Zm00001d013879
Zm00001d007962	Zm00001d014116
Zm00001d007962	Zm00001d014191
Zm00001d007962	Zm00001d014272
Zm00001d007962	Zm00001d014292
Zm00001d007962	Zm00001d014294
Zm00001d007962	Zm00001d014299
Zm00001d007962	Zm00001d014324
Zm00001d007962	Zm00001d014360
Zm00001d007962	Zm00001d014391
Zm00001d007962	Zm00001d014488
Zm00001d007962	Zm00001d014559
Zm00001d007962	Zm00001d014610
Zm00001d007962	Zm00001d014659
Zm00001d007962	Zm00001d014717
Zm00001d007962	Zm00001d015126
Zm00001d007962	Zm00001d015135
Zm00001d007962	Zm00001d015224
Zm00001d007962	Zm00001d015239
Zm00001d007962	Zm00001d015401
Zm00001d007962	Zm00001d015599
Zm00001d007962	Zm00001d015772
Zm00001d007962	Zm00001d016006
Zm00001d007962	Zm00001d016008
Zm00001d007962	Zm00001d016036
Zm00001d007962	Zm00001d016075
Zm00001d007962	Zm00001d016083
Zm00001d007962	Zm00001d016285
Zm00001d007962	Zm00001d016866
Zm00001d007962	Zm00001d017215
Zm00001d007962	Zm00001d017379
Zm00001d007962	Zm00001d017395
Zm00001d007962	Zm00001d017403
Zm00001d007962	Zm00001d017435
Zm00001d007962	Zm00001d017618
Zm00001d007962	Zm00001d017622
Zm00001d007962	Zm00001d017726
Zm00001d007962	Zm00001d017802
Zm00001d007962	Zm00001d017812
Zm00001d007962	Zm00001d018042
Zm00001d007962	Zm00001d018334
Zm00001d007962	Zm00001d018475
Zm00001d007962	Zm00001d018529
Zm00001d007962	Zm00001d018586
Zm00001d007962	Zm00001d018758
Zm00001d007962	Zm00001d018826
Zm00001d007962	Zm00001d018884
Zm00001d007962	Zm00001d018908
Zm00001d007962	Zm00001d019348
Zm00001d007962	Zm00001d019415
Zm00001d007962	Zm00001d019595
Zm00001d007962	Zm00001d019631
Zm00001d007962	Zm00001d019936
Zm00001d007962	Zm00001d020087
Zm00001d007962	Zm00001d020208
Zm00001d007962	Zm00001d020230
Zm00001d007962	Zm00001d020237
Zm00001d007962	Zm00001d020264
Zm00001d007962	Zm00001d020365
Zm00001d007962	Zm00001d020443
Zm00001d007962	Zm00001d020764
Zm00001d007962	Zm00001d020901
Zm00001d007962	Zm00001d020989
Zm00001d007962	Zm00001d021577
Zm00001d007962	Zm00001d021979
Zm00001d007962	Zm00001d022022
Zm00001d007962	Zm00001d022122
Zm00001d007962	Zm00001d022230
Zm00001d007962	Zm00001d022239
Zm00001d007962	Zm00001d022302
Zm00001d007962	Zm00001d022321
Zm00001d007962	Zm00001d022337
Zm00001d007962	Zm00001d022387
Zm00001d007962	Zm00001d022516
Zm00001d007962	Zm00001d022529
Zm00001d007962	Zm00001d022544
Zm00001d007962	Zm00001d022557
Zm00001d007962	Zm00001d022600
Zm00001d007962	Zm00001d023516
Zm00001d007962	Zm00001d023592
Zm00001d007962	Zm00001d023654
Zm00001d007962	Zm00001d023677
Zm00001d007962	Zm00001d023825
Zm00001d007962	Zm00001d024239
Zm00001d007962	Zm00001d024518
Zm00001d007962	Zm00001d024635
Zm00001d007962	Zm00001d024637
Zm00001d007962	Zm00001d024795
Zm00001d007962	Zm00001d024804
Zm00001d007962	Zm00001d025171
Zm00001d007962	Zm00001d025273
Zm00001d007962	Zm00001d025380
Zm00001d007962	Zm00001d025400
Zm00001d007962	Zm00001d025916
Zm00001d007962	Zm00001d025967
Zm00001d007962	Zm00001d026302
Zm00001d007962	Zm00001d026573
Zm00001d007962	Zm00001d026635
Zm00001d007962	Zm00001d027292
Zm00001d007962	Zm00001d027421
Zm00001d007962	Zm00001d027510
Zm00001d007962	Zm00001d027613
Zm00001d007962	Zm00001d027755
Zm00001d007962	Zm00001d027799
Zm00001d007962	Zm00001d027844
Zm00001d007962	Zm00001d027921
Zm00001d007962	Zm00001d027934
Zm00001d007962	Zm00001d027950
Zm00001d007962	Zm00001d027971
Zm00001d007962	Zm00001d028354
Zm00001d007962	Zm00001d028436
Zm00001d007962	Zm00001d028776
Zm00001d007962	Zm00001d028894
Zm00001d007962	Zm00001d028936
Zm00001d007962	Zm00001d028953
Zm00001d007962	Zm00001d028954
Zm00001d007962	Zm00001d029246
Zm00001d007962	Zm00001d029388
Zm00001d007962	Zm00001d029420
Zm00001d007962	Zm00001d029498
Zm00001d007962	Zm00001d029608
Zm00001d007962	Zm00001d029749
Zm00001d007962	Zm00001d029848
Zm00001d007962	Zm00001d030500
Zm00001d007962	Zm00001d030676
Zm00001d007962	Zm00001d031259
Zm00001d007962	Zm00001d031267
Zm00001d007962	Zm00001d031447
Zm00001d007962	Zm00001d031535
Zm00001d007962	Zm00001d031660
Zm00001d007962	Zm00001d031769
Zm00001d007962	Zm00001d031942
Zm00001d007962	Zm00001d032232
Zm00001d007962	Zm00001d032358
Zm00001d007962	Zm00001d032373
Zm00001d007962	Zm00001d032695
Zm00001d007962	Zm00001d032754
Zm00001d007962	Zm00001d032825
Zm00001d007962	Zm00001d033040
Zm00001d007962	Zm00001d033055
Zm00001d007962	Zm00001d033066
Zm00001d007962	Zm00001d033068
Zm00001d007962	Zm00001d033272
Zm00001d007962	Zm00001d033275
Zm00001d007962	Zm00001d033367
Zm00001d007962	Zm00001d033496
Zm00001d007962	Zm00001d034020
Zm00001d007962	Zm00001d034039
Zm00001d007962	Zm00001d034069
Zm00001d007962	Zm00001d034189
Zm00001d007962	Zm00001d034217
Zm00001d007962	Zm00001d034305
Zm00001d007962	Zm00001d034521
Zm00001d007962	Zm00001d034644
Zm00001d007962	Zm00001d034671
Zm00001d007962	Zm00001d034699
Zm00001d007962	Zm00001d034723
Zm00001d007962	Zm00001d034763
Zm00001d007962	Zm00001d034887
Zm00001d007962	Zm00001d034949
Zm00001d007962	Zm00001d035171
Zm00001d007962	Zm00001d035246
Zm00001d007962	Zm00001d035309
Zm00001d007962	Zm00001d035512
Zm00001d007962	Zm00001d036123
Zm00001d007962	Zm00001d036481
Zm00001d007962	Zm00001d036484
Zm00001d007962	Zm00001d036524
Zm00001d007962	Zm00001d037109
Zm00001d007962	Zm00001d037124
Zm00001d007962	Zm00001d037210
Zm00001d007962	Zm00001d037297
Zm00001d007962	Zm00001d037385
Zm00001d007962	Zm00001d037473
Zm00001d007962	Zm00001d037476
Zm00001d007962	Zm00001d037557
Zm00001d007962	Zm00001d037771
Zm00001d007962	Zm00001d037858
Zm00001d007962	Zm00001d038161
Zm00001d007962	Zm00001d038199
Zm00001d007962	Zm00001d038384
Zm00001d007962	Zm00001d038527
Zm00001d007962	Zm00001d038651
Zm00001d007962	Zm00001d038718
Zm00001d007962	Zm00001d038751
Zm00001d007962	Zm00001d038862
Zm00001d007962	Zm00001d039183
Zm00001d007962	Zm00001d039265
Zm00001d007962	Zm00001d039499
Zm00001d007962	Zm00001d039514
Zm00001d007962	Zm00001d039578
Zm00001d007962	Zm00001d039643
Zm00001d007962	Zm00001d039644
Zm00001d007962	Zm00001d039719
Zm00001d007962	Zm00001d039840
Zm00001d007962	Zm00001d039953
Zm00001d007962	Zm00001d040011
Zm00001d007962	Zm00001d040190
Zm00001d007962	Zm00001d040215
Zm00001d007962	Zm00001d040242
Zm00001d007962	Zm00001d040281
Zm00001d007962	Zm00001d040372
Zm00001d007962	Zm00001d040627
Zm00001d007962	Zm00001d040660
Zm00001d007962	Zm00001d041232
Zm00001d007962	Zm00001d041474
Zm00001d007962	Zm00001d041740
Zm00001d007962	Zm00001d041748
Zm00001d007962	Zm00001d041774
Zm00001d007962	Zm00001d041870
Zm00001d007962	Zm00001d042225
Zm00001d007962	Zm00001d042274
Zm00001d007962	Zm00001d042397
Zm00001d007962	Zm00001d042437
Zm00001d007962	Zm00001d042438
Zm00001d007962	Zm00001d042470
Zm00001d007962	Zm00001d042494
Zm00001d007962	Zm00001d042549
Zm00001d007962	Zm00001d042572
Zm00001d007962	Zm00001d042863
Zm00001d007962	Zm00001d042958
Zm00001d007962	Zm00001d042976
Zm00001d007962	Zm00001d043109
Zm00001d007962	Zm00001d043207
Zm00001d007962	Zm00001d043374
Zm00001d007962	Zm00001d043401
Zm00001d007962	Zm00001d043450
Zm00001d007962	Zm00001d043767
Zm00001d007962	Zm00001d044018
Zm00001d007962	Zm00001d044043
Zm00001d007962	Zm00001d044048
Zm00001d007962	Zm00001d044101
Zm00001d007962	Zm00001d044146
Zm00001d007962	Zm00001d044156
Zm00001d007962	Zm00001d044480
Zm00001d007962	Zm00001d044606
Zm00001d007962	Zm00001d044693
Zm00001d007962	Zm00001d044951
Zm00001d007962	Zm00001d045043
Zm00001d007962	Zm00001d045176
Zm00001d007962	Zm00001d045393
Zm00001d007962	Zm00001d045397
Zm00001d007962	Zm00001d045479
Zm00001d007962	Zm00001d045491
Zm00001d007962	Zm00001d045499
Zm00001d007962	Zm00001d045706
Zm00001d007962	Zm00001d045756
Zm00001d007962	Zm00001d045800
Zm00001d007962	Zm00001d045838
Zm00001d007962	Zm00001d045975
Zm00001d007962	Zm00001d046207
Zm00001d007962	Zm00001d046471
Zm00001d007962	Zm00001d046887
Zm00001d007962	Zm00001d046941
Zm00001d007962	Zm00001d046979
Zm00001d007962	Zm00001d047109
Zm00001d007962	Zm00001d047166
Zm00001d007962	Zm00001d047184
Zm00001d007962	Zm00001d047211
Zm00001d007962	Zm00001d047335
Zm00001d007962	Zm00001d047418
Zm00001d007962	Zm00001d047591
Zm00001d007962	Zm00001d047772
Zm00001d007962	Zm00001d047829
Zm00001d007962	Zm00001d047849
Zm00001d007962	Zm00001d047857
Zm00001d007962	Zm00001d048311
Zm00001d007962	Zm00001d048360
Zm00001d007962	Zm00001d048441
Zm00001d007962	Zm00001d048562
Zm00001d007962	Zm00001d048565
Zm00001d007962	Zm00001d048611
Zm00001d007962	Zm00001d048623
Zm00001d007962	Zm00001d048635
Zm00001d007962	Zm00001d048898
Zm00001d007962	Zm00001d048962
Zm00001d007962	Zm00001d049113
Zm00001d007962	Zm00001d049157
Zm00001d007962	Zm00001d049161
Zm00001d007962	Zm00001d049176
Zm00001d007962	Zm00001d049286
Zm00001d007962	Zm00001d049292
Zm00001d007962	Zm00001d049665
Zm00001d007962	Zm00001d049727
Zm00001d007962	Zm00001d049922
Zm00001d007962	Zm00001d049930
Zm00001d007962	Zm00001d050346
Zm00001d007962	Zm00001d050359
Zm00001d007962	Zm00001d050534
Zm00001d007962	Zm00001d050872
Zm00001d007962	Zm00001d051056
Zm00001d007962	Zm00001d051064
Zm00001d007962	Zm00001d051238
Zm00001d007962	Zm00001d051247
Zm00001d007962	Zm00001d051373
Zm00001d007962	Zm00001d051388
Zm00001d007962	Zm00001d051669
Zm00001d007962	Zm00001d051823
Zm00001d007962	Zm00001d051871
Zm00001d007962	Zm00001d051890
Zm00001d007962	Zm00001d051902
Zm00001d007962	Zm00001d052034
Zm00001d007962	Zm00001d052123
Zm00001d007962	Zm00001d052138
Zm00001d007962	Zm00001d052245
Zm00001d007962	Zm00001d052343
Zm00001d007962	Zm00001d052766
Zm00001d007962	Zm00001d052769
Zm00001d007962	Zm00001d052795
Zm00001d007962	Zm00001d052932
Zm00001d007962	Zm00001d053102
Zm00001d007962	Zm00001d053133
Zm00001d007962	Zm00001d053143
Zm00001d007962	Zm00001d053188
Zm00001d007962	Zm00001d053626
Zm00001d008229	GRMZM5G856777
Zm00001d008229	Zm00001d000019
Zm00001d008229	Zm00001d000270
Zm00001d008229	Zm00001d000349
Zm00001d008229	Zm00001d000360
Zm00001d008229	Zm00001d000399
Zm00001d008229	Zm00001d000407
Zm00001d008229	Zm00001d000430
Zm00001d008229	Zm00001d001784
Zm00001d008229	Zm00001d001812
Zm00001d008229	Zm00001d001820
Zm00001d008229	Zm00001d001860
Zm00001d008229	Zm00001d001861
Zm00001d008229	Zm00001d001905
Zm00001d008229	Zm00001d001908
Zm00001d008229	Zm00001d001909
Zm00001d008229	Zm00001d001960
Zm00001d008229	Zm00001d001995
Zm00001d008229	Zm00001d002033
Zm00001d008229	Zm00001d002104
Zm00001d008229	Zm00001d002238
Zm00001d008229	Zm00001d002309
Zm00001d008229	Zm00001d002312
Zm00001d008229	Zm00001d002384
Zm00001d008229	Zm00001d002408
Zm00001d008229	Zm00001d002454
Zm00001d008229	Zm00001d002490
Zm00001d008229	Zm00001d002501
Zm00001d008229	Zm00001d002565
Zm00001d008229	Zm00001d002625
Zm00001d008229	Zm00001d002789
Zm00001d008229	Zm00001d002815
Zm00001d008229	Zm00001d002825
Zm00001d008229	Zm00001d002826
Zm00001d008229	Zm00001d002834
Zm00001d008229	Zm00001d002836
Zm00001d008229	Zm00001d002854
Zm00001d008229	Zm00001d002873
Zm00001d008229	Zm00001d002884
Zm00001d008229	Zm00001d002953
Zm00001d008229	Zm00001d002993
Zm00001d008229	Zm00001d003019
Zm00001d008229	Zm00001d003044
Zm00001d008229	Zm00001d003162
Zm00001d008229	Zm00001d003313
Zm00001d008229	Zm00001d003357
Zm00001d008229	Zm00001d003429
Zm00001d008229	Zm00001d003534
Zm00001d008229	Zm00001d003589
Zm00001d008229	Zm00001d003612
Zm00001d008229	Zm00001d003618
Zm00001d008229	Zm00001d003663
Zm00001d008229	Zm00001d003676
Zm00001d008229	Zm00001d003719
Zm00001d008229	Zm00001d003778
Zm00001d008229	Zm00001d003785
Zm00001d008229	Zm00001d003797
Zm00001d008229	Zm00001d003839
Zm00001d008229	Zm00001d003847
Zm00001d008229	Zm00001d003866
Zm00001d008229	Zm00001d003867
Zm00001d008229	Zm00001d003928
Zm00001d008229	Zm00001d003961
Zm00001d008229	Zm00001d004342
Zm00001d008229	Zm00001d004344
Zm00001d008229	Zm00001d004354
Zm00001d008229	Zm00001d004392
Zm00001d008229	Zm00001d004400
Zm00001d008229	Zm00001d004437
Zm00001d008229	Zm00001d004497
Zm00001d008229	Zm00001d004616
Zm00001d008229	Zm00001d004633
Zm00001d008229	Zm00001d004672
Zm00001d008229	Zm00001d004886
Zm00001d008229	Zm00001d005193
Zm00001d008229	Zm00001d005317
Zm00001d008229	Zm00001d005622
Zm00001d008229	Zm00001d005685
Zm00001d008229	Zm00001d005762
Zm00001d008229	Zm00001d005785
Zm00001d008229	Zm00001d005804
Zm00001d008229	Zm00001d005812
Zm00001d008229	Zm00001d005813
Zm00001d008229	Zm00001d005848
Zm00001d008229	Zm00001d005935
Zm00001d008229	Zm00001d005950
Zm00001d008229	Zm00001d005972
Zm00001d008229	Zm00001d006002
Zm00001d008229	Zm00001d006019
Zm00001d008229	Zm00001d006069
Zm00001d008229	Zm00001d006098
Zm00001d008229	Zm00001d006126
Zm00001d008229	Zm00001d006159
Zm00001d008229	Zm00001d006161
Zm00001d008229	Zm00001d006311
Zm00001d008229	Zm00001d006340
Zm00001d008229	Zm00001d006403
Zm00001d008229	Zm00001d006474
Zm00001d008229	Zm00001d006523
Zm00001d008229	Zm00001d006540
Zm00001d008229	Zm00001d006610
Zm00001d008229	Zm00001d006624
Zm00001d008229	Zm00001d006688
Zm00001d008229	Zm00001d006823
Zm00001d008229	Zm00001d006875
Zm00001d008229	Zm00001d006882
Zm00001d008229	Zm00001d007012
Zm00001d008229	Zm00001d007092
Zm00001d008229	Zm00001d007097
Zm00001d008229	Zm00001d007228
Zm00001d008229	Zm00001d007320
Zm00001d008229	Zm00001d007366
Zm00001d008229	Zm00001d007454
Zm00001d008229	Zm00001d007485
Zm00001d008229	Zm00001d007806
Zm00001d008229	Zm00001d007838
Zm00001d008229	Zm00001d007858
Zm00001d008229	Zm00001d007905
Zm00001d008229	Zm00001d007921
Zm00001d008229	Zm00001d008209
Zm00001d008229	Zm00001d008228
Zm00001d008229	Zm00001d008229
Zm00001d008229	Zm00001d008281
Zm00001d008229	Zm00001d008376
Zm00001d008229	Zm00001d008440
Zm00001d008229	Zm00001d008458
Zm00001d008229	Zm00001d008468
Zm00001d008229	Zm00001d008549
Zm00001d008229	Zm00001d008612
Zm00001d008229	Zm00001d008625
Zm00001d008229	Zm00001d008722
Zm00001d008229	Zm00001d008963
Zm00001d008229	Zm00001d008993
Zm00001d008229	Zm00001d009028
Zm00001d008229	Zm00001d009152
Zm00001d008229	Zm00001d009189
Zm00001d008229	Zm00001d009315
Zm00001d008229	Zm00001d009330
Zm00001d008229	Zm00001d009425
Zm00001d008229	Zm00001d009582
Zm00001d008229	Zm00001d009698
Zm00001d008229	Zm00001d009723
Zm00001d008229	Zm00001d009877
Zm00001d008229	Zm00001d009930
Zm00001d008229	Zm00001d009983
Zm00001d008229	Zm00001d009987
Zm00001d008229	Zm00001d010000
Zm00001d008229	Zm00001d010204
Zm00001d008229	Zm00001d010240
Zm00001d008229	Zm00001d010248
Zm00001d008229	Zm00001d010259
Zm00001d008229	Zm00001d010314
Zm00001d008229	Zm00001d010336
Zm00001d008229	Zm00001d010523
Zm00001d008229	Zm00001d010585
Zm00001d008229	Zm00001d010606
Zm00001d008229	Zm00001d010634
Zm00001d008229	Zm00001d010672
Zm00001d008229	Zm00001d010799
Zm00001d008229	Zm00001d010802
Zm00001d008229	Zm00001d010821
Zm00001d008229	Zm00001d010995
Zm00001d008229	Zm00001d011003
Zm00001d008229	Zm00001d011069
Zm00001d008229	Zm00001d011104
Zm00001d008229	Zm00001d011166
Zm00001d008229	Zm00001d011183
Zm00001d008229	Zm00001d011210
Zm00001d008229	Zm00001d011311
Zm00001d008229	Zm00001d011366
Zm00001d008229	Zm00001d011386
Zm00001d008229	Zm00001d011387
Zm00001d008229	Zm00001d011445
Zm00001d008229	Zm00001d011454
Zm00001d008229	Zm00001d011467
Zm00001d008229	Zm00001d011513
Zm00001d008229	Zm00001d011518
Zm00001d008229	Zm00001d011579
Zm00001d008229	Zm00001d011585
Zm00001d008229	Zm00001d011596
Zm00001d008229	Zm00001d011642
Zm00001d008229	Zm00001d011644
Zm00001d008229	Zm00001d011692
Zm00001d008229	Zm00001d011709
Zm00001d008229	Zm00001d011720
Zm00001d008229	Zm00001d011780
Zm00001d008229	Zm00001d011797
Zm00001d008229	Zm00001d011845
Zm00001d008229	Zm00001d011887
Zm00001d008229	Zm00001d011993
Zm00001d008229	Zm00001d012029
Zm00001d008229	Zm00001d012036
Zm00001d008229	Zm00001d012083
Zm00001d008229	Zm00001d012168
Zm00001d008229	Zm00001d012170
Zm00001d008229	Zm00001d012395
Zm00001d008229	Zm00001d012431
Zm00001d008229	Zm00001d012458
Zm00001d008229	Zm00001d012632
Zm00001d008229	Zm00001d012645
Zm00001d008229	Zm00001d012708
Zm00001d008229	Zm00001d012787
Zm00001d008229	Zm00001d012812
Zm00001d008229	Zm00001d012820
Zm00001d008229	Zm00001d012922
Zm00001d008229	Zm00001d012972
Zm00001d008229	Zm00001d012973
Zm00001d008229	Zm00001d012998
Zm00001d008229	Zm00001d013007
Zm00001d008229	Zm00001d013022
Zm00001d008229	Zm00001d013081
Zm00001d008229	Zm00001d013093
Zm00001d008229	Zm00001d013133
Zm00001d008229	Zm00001d013181
Zm00001d008229	Zm00001d013191
Zm00001d008229	Zm00001d013212
Zm00001d008229	Zm00001d013240
Zm00001d008229	Zm00001d013277
Zm00001d008229	Zm00001d013320
Zm00001d008229	Zm00001d013324
Zm00001d008229	Zm00001d013399
Zm00001d008229	Zm00001d013425
Zm00001d008229	Zm00001d013445
Zm00001d008229	Zm00001d013534
Zm00001d008229	Zm00001d013536
Zm00001d008229	Zm00001d013632
Zm00001d008229	Zm00001d013651
Zm00001d008229	Zm00001d013656
Zm00001d008229	Zm00001d013721
Zm00001d008229	Zm00001d013799
Zm00001d008229	Zm00001d013814
Zm00001d008229	Zm00001d013825
Zm00001d008229	Zm00001d013845
Zm00001d008229	Zm00001d013885
Zm00001d008229	Zm00001d013937
Zm00001d008229	Zm00001d013982
Zm00001d008229	Zm00001d014062
Zm00001d008229	Zm00001d014191
Zm00001d008229	Zm00001d014291
Zm00001d008229	Zm00001d014360
Zm00001d008229	Zm00001d014487
Zm00001d008229	Zm00001d014496
Zm00001d008229	Zm00001d014610
Zm00001d008229	Zm00001d014659
Zm00001d008229	Zm00001d014688
Zm00001d008229	Zm00001d014692
Zm00001d008229	Zm00001d014704
Zm00001d008229	Zm00001d014715
Zm00001d008229	Zm00001d014717
Zm00001d008229	Zm00001d014718
Zm00001d008229	Zm00001d014795
Zm00001d008229	Zm00001d014816
Zm00001d008229	Zm00001d014842
Zm00001d008229	Zm00001d014899
Zm00001d008229	Zm00001d014951
Zm00001d008229	Zm00001d014991
Zm00001d008229	Zm00001d014995
Zm00001d008229	Zm00001d015002
Zm00001d008229	Zm00001d015004
Zm00001d008229	Zm00001d015037
Zm00001d008229	Zm00001d015084
Zm00001d008229	Zm00001d015103
Zm00001d008229	Zm00001d015204
Zm00001d008229	Zm00001d015224
Zm00001d008229	Zm00001d015297
Zm00001d008229	Zm00001d015366
Zm00001d008229	Zm00001d015377
Zm00001d008229	Zm00001d015385
Zm00001d008229	Zm00001d015400
Zm00001d008229	Zm00001d015463
Zm00001d008229	Zm00001d015468
Zm00001d008229	Zm00001d015484
Zm00001d008229	Zm00001d015505
Zm00001d008229	Zm00001d015519
Zm00001d008229	Zm00001d015570
Zm00001d008229	Zm00001d015613
Zm00001d008229	Zm00001d015798
Zm00001d008229	Zm00001d015799
Zm00001d008229	Zm00001d015975
Zm00001d008229	Zm00001d015976
Zm00001d008229	Zm00001d015999
Zm00001d008229	Zm00001d016006
Zm00001d008229	Zm00001d016036
Zm00001d008229	Zm00001d016100
Zm00001d008229	Zm00001d016278
Zm00001d008229	Zm00001d016475
Zm00001d008229	Zm00001d016542
Zm00001d008229	Zm00001d016550
Zm00001d008229	Zm00001d016736
Zm00001d008229	Zm00001d016802
Zm00001d008229	Zm00001d016863
Zm00001d008229	Zm00001d016874
Zm00001d008229	Zm00001d016898
Zm00001d008229	Zm00001d016926
Zm00001d008229	Zm00001d016943
Zm00001d008229	Zm00001d016969
Zm00001d008229	Zm00001d016988
Zm00001d008229	Zm00001d017097
Zm00001d008229	Zm00001d017099
Zm00001d008229	Zm00001d017281
Zm00001d008229	Zm00001d017323
Zm00001d008229	Zm00001d017330
Zm00001d008229	Zm00001d017364
Zm00001d008229	Zm00001d017424
Zm00001d008229	Zm00001d017449
Zm00001d008229	Zm00001d017470
Zm00001d008229	Zm00001d017501
Zm00001d008229	Zm00001d017505
Zm00001d008229	Zm00001d017531
Zm00001d008229	Zm00001d017557
Zm00001d008229	Zm00001d017588
Zm00001d008229	Zm00001d017608
Zm00001d008229	Zm00001d017638
Zm00001d008229	Zm00001d017711
Zm00001d008229	Zm00001d017746
Zm00001d008229	Zm00001d017787
Zm00001d008229	Zm00001d017869
Zm00001d008229	Zm00001d017930
Zm00001d008229	Zm00001d017982
Zm00001d008229	Zm00001d018030
Zm00001d008229	Zm00001d018034
Zm00001d008229	Zm00001d018042
Zm00001d008229	Zm00001d018065
Zm00001d008229	Zm00001d018066
Zm00001d008229	Zm00001d018077
Zm00001d008229	Zm00001d018146
Zm00001d008229	Zm00001d018162
Zm00001d008229	Zm00001d018197
Zm00001d008229	Zm00001d018200
Zm00001d008229	Zm00001d018219
Zm00001d008229	Zm00001d018220
Zm00001d008229	Zm00001d018234
Zm00001d008229	Zm00001d018242
Zm00001d008229	Zm00001d018247
Zm00001d008229	Zm00001d018334
Zm00001d008229	Zm00001d018348
Zm00001d008229	Zm00001d018386
Zm00001d008229	Zm00001d018413
Zm00001d008229	Zm00001d018432
Zm00001d008229	Zm00001d018464
Zm00001d008229	Zm00001d018470
Zm00001d008229	Zm00001d018544
Zm00001d008229	Zm00001d018571
Zm00001d008229	Zm00001d018575
Zm00001d008229	Zm00001d018598
Zm00001d008229	Zm00001d018623
Zm00001d008229	Zm00001d018639
Zm00001d008229	Zm00001d018652
Zm00001d008229	Zm00001d018693
Zm00001d008229	Zm00001d018791
Zm00001d008229	Zm00001d018821
Zm00001d008229	Zm00001d018838
Zm00001d008229	Zm00001d018870
Zm00001d008229	Zm00001d019057
Zm00001d008229	Zm00001d019177
Zm00001d008229	Zm00001d019184
Zm00001d008229	Zm00001d019312
Zm00001d008229	Zm00001d019343
Zm00001d008229	Zm00001d019397
Zm00001d008229	Zm00001d019398
Zm00001d008229	Zm00001d019501
Zm00001d008229	Zm00001d019573
Zm00001d008229	Zm00001d019589
Zm00001d008229	Zm00001d019627
Zm00001d008229	Zm00001d019644
Zm00001d008229	Zm00001d019648
Zm00001d008229	Zm00001d019670
Zm00001d008229	Zm00001d019899
Zm00001d008229	Zm00001d019936
Zm00001d008229	Zm00001d019944
Zm00001d008229	Zm00001d019956
Zm00001d008229	Zm00001d019980
Zm00001d008229	Zm00001d019985
Zm00001d008229	Zm00001d020108
Zm00001d008229	Zm00001d020220
Zm00001d008229	Zm00001d020317
Zm00001d008229	Zm00001d020344
Zm00001d008229	Zm00001d020431
Zm00001d008229	Zm00001d020434
Zm00001d008229	Zm00001d020437
Zm00001d008229	Zm00001d020445
Zm00001d008229	Zm00001d020557
Zm00001d008229	Zm00001d020693
Zm00001d008229	Zm00001d020732
Zm00001d008229	Zm00001d020740
Zm00001d008229	Zm00001d020757
Zm00001d008229	Zm00001d020764
Zm00001d008229	Zm00001d020827
Zm00001d008229	Zm00001d020957
Zm00001d008229	Zm00001d021202
Zm00001d008229	Zm00001d021242
Zm00001d008229	Zm00001d021245
Zm00001d008229	Zm00001d021310
Zm00001d008229	Zm00001d021360
Zm00001d008229	Zm00001d021368
Zm00001d008229	Zm00001d021370
Zm00001d008229	Zm00001d021444
Zm00001d008229	Zm00001d021450
Zm00001d008229	Zm00001d021465
Zm00001d008229	Zm00001d021507
Zm00001d008229	Zm00001d021620
Zm00001d008229	Zm00001d021645
Zm00001d008229	Zm00001d021672
Zm00001d008229	Zm00001d021703
Zm00001d008229	Zm00001d021708
Zm00001d008229	Zm00001d021715
Zm00001d008229	Zm00001d021716
Zm00001d008229	Zm00001d021762
Zm00001d008229	Zm00001d021825
Zm00001d008229	Zm00001d021834
Zm00001d008229	Zm00001d021899
Zm00001d008229	Zm00001d022101
Zm00001d008229	Zm00001d022122
Zm00001d008229	Zm00001d022203
Zm00001d008229	Zm00001d022229
Zm00001d008229	Zm00001d022237
Zm00001d008229	Zm00001d022373
Zm00001d008229	Zm00001d022381
Zm00001d008229	Zm00001d022384
Zm00001d008229	Zm00001d022387
Zm00001d008229	Zm00001d022450
Zm00001d008229	Zm00001d022512
Zm00001d008229	Zm00001d022514
Zm00001d008229	Zm00001d022588
Zm00001d008229	Zm00001d022615
Zm00001d008229	Zm00001d022630
Zm00001d008229	Zm00001d023223
Zm00001d008229	Zm00001d023240
Zm00001d008229	Zm00001d023241
Zm00001d008229	Zm00001d023286
Zm00001d008229	Zm00001d023374
Zm00001d008229	Zm00001d023393
Zm00001d008229	Zm00001d023431
Zm00001d008229	Zm00001d023504
Zm00001d008229	Zm00001d023516
Zm00001d008229	Zm00001d023655
Zm00001d008229	Zm00001d023693
Zm00001d008229	Zm00001d023698
Zm00001d008229	Zm00001d023699
Zm00001d008229	Zm00001d023757
Zm00001d008229	Zm00001d023833
Zm00001d008229	Zm00001d023869
Zm00001d008229	Zm00001d023887
Zm00001d008229	Zm00001d023888
Zm00001d008229	Zm00001d023929
Zm00001d008229	Zm00001d023984
Zm00001d008229	Zm00001d024034
Zm00001d008229	Zm00001d024037
Zm00001d008229	Zm00001d024148
Zm00001d008229	Zm00001d024179
Zm00001d008229	Zm00001d024187
Zm00001d008229	Zm00001d024222
Zm00001d008229	Zm00001d024242
Zm00001d008229	Zm00001d024248
Zm00001d008229	Zm00001d024250
Zm00001d008229	Zm00001d024340
Zm00001d008229	Zm00001d024539
Zm00001d008229	Zm00001d024635
Zm00001d008229	Zm00001d024674
Zm00001d008229	Zm00001d024679
Zm00001d008229	Zm00001d024691
Zm00001d008229	Zm00001d024765
Zm00001d008229	Zm00001d024830
Zm00001d008229	Zm00001d024854
Zm00001d008229	Zm00001d024965
Zm00001d008229	Zm00001d025099
Zm00001d008229	Zm00001d025106
Zm00001d008229	Zm00001d025130
Zm00001d008229	Zm00001d025228
Zm00001d008229	Zm00001d025249
Zm00001d008229	Zm00001d025273
Zm00001d008229	Zm00001d025340
Zm00001d008229	Zm00001d025435
Zm00001d008229	Zm00001d025509
Zm00001d008229	Zm00001d025616
Zm00001d008229	Zm00001d025652
Zm00001d008229	Zm00001d025747
Zm00001d008229	Zm00001d025770
Zm00001d008229	Zm00001d025819
Zm00001d008229	Zm00001d025848
Zm00001d008229	Zm00001d025875
Zm00001d008229	Zm00001d025948
Zm00001d008229	Zm00001d026144
Zm00001d008229	Zm00001d026211
Zm00001d008229	Zm00001d026337
Zm00001d008229	Zm00001d026383
Zm00001d008229	Zm00001d026501
Zm00001d008229	Zm00001d026608
Zm00001d008229	Zm00001d026635
Zm00001d008229	Zm00001d026652
Zm00001d008229	Zm00001d026654
Zm00001d008229	Zm00001d026700
Zm00001d008229	Zm00001d027268
Zm00001d008229	Zm00001d027291
Zm00001d008229	Zm00001d027298
Zm00001d008229	Zm00001d027309
Zm00001d008229	Zm00001d027320
Zm00001d008229	Zm00001d027321
Zm00001d008229	Zm00001d027332
Zm00001d008229	Zm00001d027363
Zm00001d008229	Zm00001d027365
Zm00001d008229	Zm00001d027370
Zm00001d008229	Zm00001d027374
Zm00001d008229	Zm00001d027435
Zm00001d008229	Zm00001d027486
Zm00001d008229	Zm00001d027488
Zm00001d008229	Zm00001d027518
Zm00001d008229	Zm00001d027522
Zm00001d008229	Zm00001d027581
Zm00001d008229	Zm00001d027659
Zm00001d008229	Zm00001d027695
Zm00001d008229	Zm00001d027714
Zm00001d008229	Zm00001d027729
Zm00001d008229	Zm00001d027755
Zm00001d008229	Zm00001d027768
Zm00001d008229	Zm00001d027810
Zm00001d008229	Zm00001d027841
Zm00001d008229	Zm00001d027847
Zm00001d008229	Zm00001d027850
Zm00001d008229	Zm00001d027854
Zm00001d008229	Zm00001d027879
Zm00001d008229	Zm00001d027882
Zm00001d008229	Zm00001d027936
Zm00001d008229	Zm00001d027999
Zm00001d008229	Zm00001d028013
Zm00001d008229	Zm00001d028055
Zm00001d008229	Zm00001d028089
Zm00001d008229	Zm00001d028119
Zm00001d008229	Zm00001d028153
Zm00001d008229	Zm00001d028241
Zm00001d008229	Zm00001d028272
Zm00001d008229	Zm00001d028298
Zm00001d008229	Zm00001d028338
Zm00001d008229	Zm00001d028354
Zm00001d008229	Zm00001d028406
Zm00001d008229	Zm00001d028409
Zm00001d008229	Zm00001d028471
Zm00001d008229	Zm00001d028542
Zm00001d008229	Zm00001d028548
Zm00001d008229	Zm00001d028562
Zm00001d008229	Zm00001d028670
Zm00001d008229	Zm00001d028745
Zm00001d008229	Zm00001d028770
Zm00001d008229	Zm00001d028824
Zm00001d008229	Zm00001d028880
Zm00001d008229	Zm00001d028901
Zm00001d008229	Zm00001d028924
Zm00001d008229	Zm00001d028954
Zm00001d008229	Zm00001d029027
Zm00001d008229	Zm00001d029039
Zm00001d008229	Zm00001d029077
Zm00001d008229	Zm00001d029099
Zm00001d008229	Zm00001d029105
Zm00001d008229	Zm00001d029151
Zm00001d008229	Zm00001d029183
Zm00001d008229	Zm00001d029201
Zm00001d008229	Zm00001d029242
Zm00001d008229	Zm00001d029243
Zm00001d008229	Zm00001d029246
Zm00001d008229	Zm00001d029314
Zm00001d008229	Zm00001d029388
Zm00001d008229	Zm00001d029502
Zm00001d008229	Zm00001d029571
Zm00001d008229	Zm00001d029608
Zm00001d008229	Zm00001d029674
Zm00001d008229	Zm00001d029716
Zm00001d008229	Zm00001d029736
Zm00001d008229	Zm00001d029745
Zm00001d008229	Zm00001d029761
Zm00001d008229	Zm00001d029809
Zm00001d008229	Zm00001d029822
Zm00001d008229	Zm00001d030009
Zm00001d008229	Zm00001d030038
Zm00001d008229	Zm00001d030074
Zm00001d008229	Zm00001d030098
Zm00001d008229	Zm00001d030109
Zm00001d008229	Zm00001d030127
Zm00001d008229	Zm00001d030130
Zm00001d008229	Zm00001d030398
Zm00001d008229	Zm00001d030561
Zm00001d008229	Zm00001d030624
Zm00001d008229	Zm00001d030638
Zm00001d008229	Zm00001d030676
Zm00001d008229	Zm00001d030688
Zm00001d008229	Zm00001d030762
Zm00001d008229	Zm00001d030786
Zm00001d008229	Zm00001d031115
Zm00001d008229	Zm00001d031407
Zm00001d008229	Zm00001d031412
Zm00001d008229	Zm00001d031421
Zm00001d008229	Zm00001d031503
Zm00001d008229	Zm00001d031626
Zm00001d008229	Zm00001d031696
Zm00001d008229	Zm00001d031726
Zm00001d008229	Zm00001d031738
Zm00001d008229	Zm00001d031769
Zm00001d008229	Zm00001d031784
Zm00001d008229	Zm00001d031856
Zm00001d008229	Zm00001d031908
Zm00001d008229	Zm00001d031934
Zm00001d008229	Zm00001d031945
Zm00001d008229	Zm00001d031946
Zm00001d008229	Zm00001d031952
Zm00001d008229	Zm00001d031954
Zm00001d008229	Zm00001d031969
Zm00001d008229	Zm00001d032098
Zm00001d008229	Zm00001d032127
Zm00001d008229	Zm00001d032177
Zm00001d008229	Zm00001d032331
Zm00001d008229	Zm00001d032332
Zm00001d008229	Zm00001d032337
Zm00001d008229	Zm00001d032353
Zm00001d008229	Zm00001d032383
Zm00001d008229	Zm00001d032410
Zm00001d008229	Zm00001d032420
Zm00001d008229	Zm00001d032721
Zm00001d008229	Zm00001d032790
Zm00001d008229	Zm00001d032867
Zm00001d008229	Zm00001d032896
Zm00001d008229	Zm00001d032973
Zm00001d008229	Zm00001d033098
Zm00001d008229	Zm00001d033150
Zm00001d008229	Zm00001d033272
Zm00001d008229	Zm00001d033288
Zm00001d008229	Zm00001d033469
Zm00001d008229	Zm00001d033473
Zm00001d008229	Zm00001d033543
Zm00001d008229	Zm00001d033591
Zm00001d008229	Zm00001d033619
Zm00001d008229	Zm00001d033621
Zm00001d008229	Zm00001d033634
Zm00001d008229	Zm00001d033666
Zm00001d008229	Zm00001d033704
Zm00001d008229	Zm00001d033717
Zm00001d008229	Zm00001d033898
Zm00001d008229	Zm00001d033922
Zm00001d008229	Zm00001d034007
Zm00001d008229	Zm00001d034020
Zm00001d008229	Zm00001d034082
Zm00001d008229	Zm00001d034189
Zm00001d008229	Zm00001d034192
Zm00001d008229	Zm00001d034196
Zm00001d008229	Zm00001d034248
Zm00001d008229	Zm00001d034318
Zm00001d008229	Zm00001d034338
Zm00001d008229	Zm00001d034357
Zm00001d008229	Zm00001d034401
Zm00001d008229	Zm00001d034424
Zm00001d008229	Zm00001d034438
Zm00001d008229	Zm00001d034486
Zm00001d008229	Zm00001d034489
Zm00001d008229	Zm00001d034513
Zm00001d008229	Zm00001d034521
Zm00001d008229	Zm00001d034542
Zm00001d008229	Zm00001d034671
Zm00001d008229	Zm00001d034699
Zm00001d008229	Zm00001d034715
Zm00001d008229	Zm00001d034721
Zm00001d008229	Zm00001d034723
Zm00001d008229	Zm00001d034724
Zm00001d008229	Zm00001d034725
Zm00001d008229	Zm00001d034764
Zm00001d008229	Zm00001d034766
Zm00001d008229	Zm00001d034852
Zm00001d008229	Zm00001d034857
Zm00001d008229	Zm00001d034865
Zm00001d008229	Zm00001d034890
Zm00001d008229	Zm00001d034892
Zm00001d008229	Zm00001d034897
Zm00001d008229	Zm00001d034932
Zm00001d008229	Zm00001d034935
Zm00001d008229	Zm00001d034962
Zm00001d008229	Zm00001d034969
Zm00001d008229	Zm00001d034977
Zm00001d008229	Zm00001d035001
[truncated: 3,412,002 more chars]
