# Supplementary material for: A translatome-transcriptome multi-omics gene regulatory network reveals the complicated functional landscape of maize
Source: Genome Biol. 2023 Mar 29;24:60. doi: 10.1186/s13059-023-02890-4 (PMC10053466; doi:10.1186/s13059-023-02890-4)
Supplement: Supplementary file 17 — Additional file 17. Predicted sub-GRN likely occurred in root. [file 13059_2023_2890_MOESM17_ESM.zip]

Archive with 1 entries (1 files):
- 13059_2023_2890_MOESM17_ESM.xml
