# Supplementary material for: A translatome-transcriptome multi-omics gene regulatory network reveals the complicated functional landscape of maize
Source: Genome Biol. 2023 Mar 29;24:60. doi: 10.1186/s13059-023-02890-4 (PMC10053466; doi:10.1186/s13059-023-02890-4)
Supplement: Supplementary file 17 — Additional file 17. Predicted sub-GRN likely occurred in root. [file 13059_2023_2890_MOESM17_ESM.zip › 13059_2023_2890_MOESM17_ESM.xml]

Zm00001d000045	Zm00001d000045
Zm00001d000045	Zm00001d000163
Zm00001d000045	Zm00001d000233
Zm00001d000045	Zm00001d000303
Zm00001d000045	Zm00001d001766
Zm00001d000045	Zm00001d001774
Zm00001d000045	Zm00001d001798
Zm00001d000045	Zm00001d001814
Zm00001d000045	Zm00001d001832
Zm00001d000045	Zm00001d001839
Zm00001d000045	Zm00001d001841
Zm00001d000045	Zm00001d001862
Zm00001d000045	Zm00001d001906
Zm00001d000045	Zm00001d001943
Zm00001d000045	Zm00001d001947
Zm00001d000045	Zm00001d001979
Zm00001d000045	Zm00001d001997
Zm00001d000045	Zm00001d001999
Zm00001d000045	Zm00001d002022
Zm00001d000045	Zm00001d002199
Zm00001d000045	Zm00001d002200
Zm00001d000045	Zm00001d002261
Zm00001d000045	Zm00001d002348
Zm00001d000045	Zm00001d002364
Zm00001d000045	Zm00001d002369
Zm00001d000045	Zm00001d002378
Zm00001d000045	Zm00001d002406
Zm00001d000045	Zm00001d002407
Zm00001d000045	Zm00001d002436
Zm00001d000045	Zm00001d002452
Zm00001d000045	Zm00001d002540
Zm00001d000045	Zm00001d002573
Zm00001d000045	Zm00001d002597
Zm00001d000045	Zm00001d002623
Zm00001d000045	Zm00001d002694
Zm00001d000045	Zm00001d002698
Zm00001d000045	Zm00001d002759
Zm00001d000045	Zm00001d002775
Zm00001d000045	Zm00001d002820
Zm00001d000045	Zm00001d002821
Zm00001d000045	Zm00001d002828
Zm00001d000045	Zm00001d002856
Zm00001d000045	Zm00001d002864
Zm00001d000045	Zm00001d002897
Zm00001d000045	Zm00001d002959
Zm00001d000045	Zm00001d002999
Zm00001d000045	Zm00001d003051
Zm00001d000045	Zm00001d003067
Zm00001d000045	Zm00001d003101
Zm00001d000045	Zm00001d003185
Zm00001d000045	Zm00001d003197
Zm00001d000045	Zm00001d003200
Zm00001d000045	Zm00001d003334
Zm00001d000045	Zm00001d003347
Zm00001d000045	Zm00001d003358
Zm00001d000045	Zm00001d003381
Zm00001d000045	Zm00001d003460
Zm00001d000045	Zm00001d003463
Zm00001d000045	Zm00001d003482
Zm00001d000045	Zm00001d003492
Zm00001d000045	Zm00001d003504
Zm00001d000045	Zm00001d003533
Zm00001d000045	Zm00001d003569
Zm00001d000045	Zm00001d003577
Zm00001d000045	Zm00001d003668
Zm00001d000045	Zm00001d003743
Zm00001d000045	Zm00001d003774
Zm00001d000045	Zm00001d003851
Zm00001d000045	Zm00001d004007
Zm00001d000045	Zm00001d004023
Zm00001d000045	Zm00001d004169
Zm00001d000045	Zm00001d004300
Zm00001d000045	Zm00001d004534
Zm00001d000045	Zm00001d004545
Zm00001d000045	Zm00001d004614
Zm00001d000045	Zm00001d004664
Zm00001d000045	Zm00001d004697
Zm00001d000045	Zm00001d004768
Zm00001d000045	Zm00001d004847
Zm00001d000045	Zm00001d004848
Zm00001d000045	Zm00001d005092
Zm00001d000045	Zm00001d005188
Zm00001d000045	Zm00001d005208
Zm00001d000045	Zm00001d005251
Zm00001d000045	Zm00001d005279
Zm00001d000045	Zm00001d005302
Zm00001d000045	Zm00001d005361
Zm00001d000045	Zm00001d005470
Zm00001d000045	Zm00001d005504
Zm00001d000045	Zm00001d005593
Zm00001d000045	Zm00001d005632
Zm00001d000045	Zm00001d005658
Zm00001d000045	Zm00001d005716
Zm00001d000045	Zm00001d005726
Zm00001d000045	Zm00001d005766
Zm00001d000045	Zm00001d005782
Zm00001d000045	Zm00001d005790
Zm00001d000045	Zm00001d005865
Zm00001d000045	Zm00001d005888
Zm00001d000045	Zm00001d005944
Zm00001d000045	Zm00001d006001
Zm00001d000045	Zm00001d006010
Zm00001d000045	Zm00001d006070
Zm00001d000045	Zm00001d006088
Zm00001d000045	Zm00001d006100
Zm00001d000045	Zm00001d006101
Zm00001d000045	Zm00001d006102
Zm00001d000045	Zm00001d006136
Zm00001d000045	Zm00001d006196
Zm00001d000045	Zm00001d006331
Zm00001d000045	Zm00001d006337
Zm00001d000045	Zm00001d006353
Zm00001d000045	Zm00001d006463
Zm00001d000045	Zm00001d006578
Zm00001d000045	Zm00001d006591
Zm00001d000045	Zm00001d006597
Zm00001d000045	Zm00001d006611
Zm00001d000045	Zm00001d006621
Zm00001d000045	Zm00001d006650
Zm00001d000045	Zm00001d006676
Zm00001d000045	Zm00001d006711
Zm00001d000045	Zm00001d006751
Zm00001d000045	Zm00001d006771
Zm00001d000045	Zm00001d006903
Zm00001d000045	Zm00001d006910
Zm00001d000045	Zm00001d006933
Zm00001d000045	Zm00001d006948
Zm00001d000045	Zm00001d007053
Zm00001d000045	Zm00001d007068
Zm00001d000045	Zm00001d007070
Zm00001d000045	Zm00001d007139
Zm00001d000045	Zm00001d007193
Zm00001d000045	Zm00001d007199
Zm00001d000045	Zm00001d007251
Zm00001d000045	Zm00001d007255
Zm00001d000045	Zm00001d007269
Zm00001d000045	Zm00001d007274
Zm00001d000045	Zm00001d007426
Zm00001d000045	Zm00001d007491
Zm00001d000045	Zm00001d007503
Zm00001d000045	Zm00001d007522
Zm00001d000045	Zm00001d007549
Zm00001d000045	Zm00001d007604
Zm00001d000045	Zm00001d007616
Zm00001d000045	Zm00001d007631
Zm00001d000045	Zm00001d007865
Zm00001d000045	Zm00001d007876
Zm00001d000045	Zm00001d007884
Zm00001d000045	Zm00001d008171
Zm00001d000045	Zm00001d008187
Zm00001d000045	Zm00001d008199
Zm00001d000045	Zm00001d008215
Zm00001d000045	Zm00001d008282
Zm00001d000045	Zm00001d008296
Zm00001d000045	Zm00001d008331
Zm00001d000045	Zm00001d008363
Zm00001d000045	Zm00001d008370
Zm00001d000045	Zm00001d008573
Zm00001d000045	Zm00001d008585
Zm00001d000045	Zm00001d008596
Zm00001d000045	Zm00001d008602
Zm00001d000045	Zm00001d008716
Zm00001d000045	Zm00001d008753
Zm00001d000045	Zm00001d008758
Zm00001d000045	Zm00001d008795
Zm00001d000045	Zm00001d008826
Zm00001d000045	Zm00001d008905
Zm00001d000045	Zm00001d008911
Zm00001d000045	Zm00001d009068
Zm00001d000045	Zm00001d009083
Zm00001d000045	Zm00001d009087
Zm00001d000045	Zm00001d009140
Zm00001d000045	Zm00001d009171
Zm00001d000045	Zm00001d009177
Zm00001d000045	Zm00001d009222
Zm00001d000045	Zm00001d009399
Zm00001d000045	Zm00001d009401
Zm00001d000045	Zm00001d009418
Zm00001d000045	Zm00001d009487
Zm00001d000045	Zm00001d009497
Zm00001d000045	Zm00001d009525
Zm00001d000045	Zm00001d009539
Zm00001d000045	Zm00001d009553
Zm00001d000045	Zm00001d009568
Zm00001d000045	Zm00001d009572
Zm00001d000045	Zm00001d009936
Zm00001d000045	Zm00001d009939
Zm00001d000045	Zm00001d009962
Zm00001d000045	Zm00001d009969
Zm00001d000045	Zm00001d009985
Zm00001d000045	Zm00001d010030
Zm00001d000045	Zm00001d010061
Zm00001d000045	Zm00001d010162
Zm00001d000045	Zm00001d010171
Zm00001d000045	Zm00001d010243
Zm00001d000045	Zm00001d010269
Zm00001d000045	Zm00001d010282
Zm00001d000045	Zm00001d010284
Zm00001d000045	Zm00001d010401
Zm00001d000045	Zm00001d010403
Zm00001d000045	Zm00001d010416
Zm00001d000045	Zm00001d010421
Zm00001d000045	Zm00001d010442
Zm00001d000045	Zm00001d010480
Zm00001d000045	Zm00001d010504
Zm00001d000045	Zm00001d010615
Zm00001d000045	Zm00001d010616
Zm00001d000045	Zm00001d010635
Zm00001d000045	Zm00001d010713
Zm00001d000045	Zm00001d010759
Zm00001d000045	Zm00001d010798
Zm00001d000045	Zm00001d010919
Zm00001d000045	Zm00001d010933
Zm00001d000045	Zm00001d010940
Zm00001d000045	Zm00001d010948
Zm00001d000045	Zm00001d010956
Zm00001d000045	Zm00001d011126
Zm00001d000045	Zm00001d011223
Zm00001d000045	Zm00001d011276
Zm00001d000045	Zm00001d011297
Zm00001d000045	Zm00001d011302
Zm00001d000045	Zm00001d011348
Zm00001d000045	Zm00001d011351
Zm00001d000045	Zm00001d011377
Zm00001d000045	Zm00001d011393
Zm00001d000045	Zm00001d011396
Zm00001d000045	Zm00001d011403
Zm00001d000045	Zm00001d011419
Zm00001d000045	Zm00001d011438
Zm00001d000045	Zm00001d011451
Zm00001d000045	Zm00001d011571
Zm00001d000045	Zm00001d011631
Zm00001d000045	Zm00001d011650
Zm00001d000045	Zm00001d011654
Zm00001d000045	Zm00001d011655
Zm00001d000045	Zm00001d011687
Zm00001d000045	Zm00001d011688
Zm00001d000045	Zm00001d011751
Zm00001d000045	Zm00001d011841
Zm00001d000045	Zm00001d011919
Zm00001d000045	Zm00001d011958
Zm00001d000045	Zm00001d011985
Zm00001d000045	Zm00001d012064
Zm00001d000045	Zm00001d012069
Zm00001d000045	Zm00001d012091
Zm00001d000045	Zm00001d012097
Zm00001d000045	Zm00001d012128
Zm00001d000045	Zm00001d012140
Zm00001d000045	Zm00001d012171
Zm00001d000045	Zm00001d012217
Zm00001d000045	Zm00001d012255
Zm00001d000045	Zm00001d012270
Zm00001d000045	Zm00001d012292
Zm00001d000045	Zm00001d012302
Zm00001d000045	Zm00001d012321
Zm00001d000045	Zm00001d012340
Zm00001d000045	Zm00001d012421
Zm00001d000045	Zm00001d012432
Zm00001d000045	Zm00001d012447
Zm00001d000045	Zm00001d012456
Zm00001d000045	Zm00001d012505
Zm00001d000045	Zm00001d012513
Zm00001d000045	Zm00001d012532
Zm00001d000045	Zm00001d012545
Zm00001d000045	Zm00001d012642
Zm00001d000045	Zm00001d012662
Zm00001d000045	Zm00001d012703
Zm00001d000045	Zm00001d012726
Zm00001d000045	Zm00001d012728
Zm00001d000045	Zm00001d012749
Zm00001d000045	Zm00001d012821
Zm00001d000045	Zm00001d012839
Zm00001d000045	Zm00001d012848
Zm00001d000045	Zm00001d012900
Zm00001d000045	Zm00001d012917
Zm00001d000045	Zm00001d012956
Zm00001d000045	Zm00001d012968
Zm00001d000045	Zm00001d012983
Zm00001d000045	Zm00001d013057
Zm00001d000045	Zm00001d013199
Zm00001d000045	Zm00001d013210
Zm00001d000045	Zm00001d013220
Zm00001d000045	Zm00001d013271
Zm00001d000045	Zm00001d013333
Zm00001d000045	Zm00001d013391
Zm00001d000045	Zm00001d013481
Zm00001d000045	Zm00001d013487
Zm00001d000045	Zm00001d013488
Zm00001d000045	Zm00001d013500
Zm00001d000045	Zm00001d013540
Zm00001d000045	Zm00001d013627
Zm00001d000045	Zm00001d013760
Zm00001d000045	Zm00001d013768
Zm00001d000045	Zm00001d013797
Zm00001d000045	Zm00001d013804
Zm00001d000045	Zm00001d013834
Zm00001d000045	Zm00001d013920
Zm00001d000045	Zm00001d013947
Zm00001d000045	Zm00001d013955
Zm00001d000045	Zm00001d013964
Zm00001d000045	Zm00001d013995
Zm00001d000045	Zm00001d014025
Zm00001d000045	Zm00001d014063
Zm00001d000045	Zm00001d014066
Zm00001d000045	Zm00001d014181
Zm00001d000045	Zm00001d014250
Zm00001d000045	Zm00001d014261
Zm00001d000045	Zm00001d014366
Zm00001d000045	Zm00001d014385
Zm00001d000045	Zm00001d014442
Zm00001d000045	Zm00001d014491
Zm00001d000045	Zm00001d014525
Zm00001d000045	Zm00001d014594
Zm00001d000045	Zm00001d014623
Zm00001d000045	Zm00001d014641
Zm00001d000045	Zm00001d014733
Zm00001d000045	Zm00001d014755
Zm00001d000045	Zm00001d014760
Zm00001d000045	Zm00001d014773
Zm00001d000045	Zm00001d014783
Zm00001d000045	Zm00001d014788
Zm00001d000045	Zm00001d014804
Zm00001d000045	Zm00001d014853
Zm00001d000045	Zm00001d014957
Zm00001d000045	Zm00001d015012
Zm00001d000045	Zm00001d015025
Zm00001d000045	Zm00001d015272
Zm00001d000045	Zm00001d015291
Zm00001d000045	Zm00001d015293
Zm00001d000045	Zm00001d015306
Zm00001d000045	Zm00001d015327
Zm00001d000045	Zm00001d015328
Zm00001d000045	Zm00001d015504
Zm00001d000045	Zm00001d015589
Zm00001d000045	Zm00001d015676
Zm00001d000045	Zm00001d015767
Zm00001d000045	Zm00001d015842
Zm00001d000045	Zm00001d016001
Zm00001d000045	Zm00001d016087
Zm00001d000045	Zm00001d016166
Zm00001d000045	Zm00001d016194
Zm00001d000045	Zm00001d016199
Zm00001d000045	Zm00001d016299
Zm00001d000045	Zm00001d016316
Zm00001d000045	Zm00001d016401
Zm00001d000045	Zm00001d016457
Zm00001d000045	Zm00001d016567
Zm00001d000045	Zm00001d016591
Zm00001d000045	Zm00001d016655
Zm00001d000045	Zm00001d016719
Zm00001d000045	Zm00001d016730
Zm00001d000045	Zm00001d016748
Zm00001d000045	Zm00001d016764
Zm00001d000045	Zm00001d016766
Zm00001d000045	Zm00001d016767
Zm00001d000045	Zm00001d016768
Zm00001d000045	Zm00001d016792
Zm00001d000045	Zm00001d016797
Zm00001d000045	Zm00001d016836
Zm00001d000045	Zm00001d016890
Zm00001d000045	Zm00001d016942
Zm00001d000045	Zm00001d016946
Zm00001d000045	Zm00001d016947
Zm00001d000045	Zm00001d016972
Zm00001d000045	Zm00001d016992
Zm00001d000045	Zm00001d017019
Zm00001d000045	Zm00001d017113
Zm00001d000045	Zm00001d017152
Zm00001d000045	Zm00001d017158
Zm00001d000045	Zm00001d017243
Zm00001d000045	Zm00001d017268
Zm00001d000045	Zm00001d017279
Zm00001d000045	Zm00001d017287
Zm00001d000045	Zm00001d017366
Zm00001d000045	Zm00001d017396
Zm00001d000045	Zm00001d017441
Zm00001d000045	Zm00001d017454
Zm00001d000045	Zm00001d017455
Zm00001d000045	Zm00001d017502
Zm00001d000045	Zm00001d017522
Zm00001d000045	Zm00001d017575
Zm00001d000045	Zm00001d017592
Zm00001d000045	Zm00001d017601
Zm00001d000045	Zm00001d017645
Zm00001d000045	Zm00001d017646
Zm00001d000045	Zm00001d017649
Zm00001d000045	Zm00001d017675
Zm00001d000045	Zm00001d017698
Zm00001d000045	Zm00001d017700
Zm00001d000045	Zm00001d017712
Zm00001d000045	Zm00001d017714
Zm00001d000045	Zm00001d017806
Zm00001d000045	Zm00001d017821
Zm00001d000045	Zm00001d017840
Zm00001d000045	Zm00001d017951
Zm00001d000045	Zm00001d017997
Zm00001d000045	Zm00001d018025
Zm00001d000045	Zm00001d018057
Zm00001d000045	Zm00001d018072
Zm00001d000045	Zm00001d018105
Zm00001d000045	Zm00001d018135
Zm00001d000045	Zm00001d018158
Zm00001d000045	Zm00001d018195
Zm00001d000045	Zm00001d018204
Zm00001d000045	Zm00001d018209
Zm00001d000045	Zm00001d018320
Zm00001d000045	Zm00001d018326
Zm00001d000045	Zm00001d018342
Zm00001d000045	Zm00001d018359
Zm00001d000045	Zm00001d018378
Zm00001d000045	Zm00001d018394
Zm00001d000045	Zm00001d018421
Zm00001d000045	Zm00001d018440
Zm00001d000045	Zm00001d018451
Zm00001d000045	Zm00001d018462
Zm00001d000045	Zm00001d018503
Zm00001d000045	Zm00001d018554
Zm00001d000045	Zm00001d018614
Zm00001d000045	Zm00001d018630
Zm00001d000045	Zm00001d018696
Zm00001d000045	Zm00001d018704
Zm00001d000045	Zm00001d018793
Zm00001d000045	Zm00001d018794
Zm00001d000045	Zm00001d018799
Zm00001d000045	Zm00001d018819
Zm00001d000045	Zm00001d018844
Zm00001d000045	Zm00001d018848
Zm00001d000045	Zm00001d019002
Zm00001d000045	Zm00001d019044
Zm00001d000045	Zm00001d019142
Zm00001d000045	Zm00001d019259
Zm00001d000045	Zm00001d019364
Zm00001d000045	Zm00001d019542
Zm00001d000045	Zm00001d019718
Zm00001d000045	Zm00001d019725
Zm00001d000045	Zm00001d019750
Zm00001d000045	Zm00001d019836
Zm00001d000045	Zm00001d020040
Zm00001d000045	Zm00001d020042
Zm00001d000045	Zm00001d020063
Zm00001d000045	Zm00001d020117
Zm00001d000045	Zm00001d020137
Zm00001d000045	Zm00001d020160
Zm00001d000045	Zm00001d020187
Zm00001d000045	Zm00001d020250
Zm00001d000045	Zm00001d020251
Zm00001d000045	Zm00001d020275
Zm00001d000045	Zm00001d020383
Zm00001d000045	Zm00001d020418
Zm00001d000045	Zm00001d020425
Zm00001d000045	Zm00001d020441
Zm00001d000045	Zm00001d020485
Zm00001d000045	Zm00001d020496
Zm00001d000045	Zm00001d020530
Zm00001d000045	Zm00001d020552
Zm00001d000045	Zm00001d020571
Zm00001d000045	Zm00001d020626
Zm00001d000045	Zm00001d020639
Zm00001d000045	Zm00001d020670
Zm00001d000045	Zm00001d020694
Zm00001d000045	Zm00001d020706
Zm00001d000045	Zm00001d020707
Zm00001d000045	Zm00001d020773
Zm00001d000045	Zm00001d020886
Zm00001d000045	Zm00001d020915
Zm00001d000045	Zm00001d020931
Zm00001d000045	Zm00001d020967
Zm00001d000045	Zm00001d020972
Zm00001d000045	Zm00001d020973
Zm00001d000045	Zm00001d021026
Zm00001d000045	Zm00001d021138
Zm00001d000045	Zm00001d021205
Zm00001d000045	Zm00001d021250
Zm00001d000045	Zm00001d021296
Zm00001d000045	Zm00001d021324
Zm00001d000045	Zm00001d021344
Zm00001d000045	Zm00001d021393
Zm00001d000045	Zm00001d021423
Zm00001d000045	Zm00001d021425
Zm00001d000045	Zm00001d021546
Zm00001d000045	Zm00001d021591
Zm00001d000045	Zm00001d021601
Zm00001d000045	Zm00001d021614
Zm00001d000045	Zm00001d021629
Zm00001d000045	Zm00001d021655
Zm00001d000045	Zm00001d021664
Zm00001d000045	Zm00001d021677
Zm00001d000045	Zm00001d021682
Zm00001d000045	Zm00001d021683
Zm00001d000045	Zm00001d021697
Zm00001d000045	Zm00001d021727
Zm00001d000045	Zm00001d021729
Zm00001d000045	Zm00001d021737
Zm00001d000045	Zm00001d021739
Zm00001d000045	Zm00001d021753
Zm00001d000045	Zm00001d021779
Zm00001d000045	Zm00001d021802
Zm00001d000045	Zm00001d021816
Zm00001d000045	Zm00001d021831
Zm00001d000045	Zm00001d021839
Zm00001d000045	Zm00001d021840
Zm00001d000045	Zm00001d021861
Zm00001d000045	Zm00001d021864
Zm00001d000045	Zm00001d021868
Zm00001d000045	Zm00001d021878
Zm00001d000045	Zm00001d021882
Zm00001d000045	Zm00001d021916
Zm00001d000045	Zm00001d021947
Zm00001d000045	Zm00001d021972
Zm00001d000045	Zm00001d021978
Zm00001d000045	Zm00001d022005
Zm00001d000045	Zm00001d022044
Zm00001d000045	Zm00001d022062
Zm00001d000045	Zm00001d022224
Zm00001d000045	Zm00001d022245
Zm00001d000045	Zm00001d022277
Zm00001d000045	Zm00001d022327
Zm00001d000045	Zm00001d022405
Zm00001d000045	Zm00001d022415
Zm00001d000045	Zm00001d022449
Zm00001d000045	Zm00001d022451
Zm00001d000045	Zm00001d022547
Zm00001d000045	Zm00001d022565
Zm00001d000045	Zm00001d022569
Zm00001d000045	Zm00001d022581
Zm00001d000045	Zm00001d023253
Zm00001d000045	Zm00001d023280
Zm00001d000045	Zm00001d023331
Zm00001d000045	Zm00001d023400
Zm00001d000045	Zm00001d023404
Zm00001d000045	Zm00001d023413
Zm00001d000045	Zm00001d023419
Zm00001d000045	Zm00001d023459
Zm00001d000045	Zm00001d023496
Zm00001d000045	Zm00001d023529
Zm00001d000045	Zm00001d023535
Zm00001d000045	Zm00001d023557
Zm00001d000045	Zm00001d023651
Zm00001d000045	Zm00001d023768
Zm00001d000045	Zm00001d023824
Zm00001d000045	Zm00001d023853
Zm00001d000045	Zm00001d023918
Zm00001d000045	Zm00001d023922
Zm00001d000045	Zm00001d023924
Zm00001d000045	Zm00001d023978
Zm00001d000045	Zm00001d024092
Zm00001d000045	Zm00001d024158
Zm00001d000045	Zm00001d024291
Zm00001d000045	Zm00001d024324
Zm00001d000045	Zm00001d024347
Zm00001d000045	Zm00001d024371
Zm00001d000045	Zm00001d024376
Zm00001d000045	Zm00001d024382
Zm00001d000045	Zm00001d024531
Zm00001d000045	Zm00001d024575
Zm00001d000045	Zm00001d024606
Zm00001d000045	Zm00001d024678
Zm00001d000045	Zm00001d024722
Zm00001d000045	Zm00001d024725
Zm00001d000045	Zm00001d024726
Zm00001d000045	Zm00001d024729
Zm00001d000045	Zm00001d024732
Zm00001d000045	Zm00001d024753
Zm00001d000045	Zm00001d024796
Zm00001d000045	Zm00001d024839
Zm00001d000045	Zm00001d024865
Zm00001d000045	Zm00001d024890
Zm00001d000045	Zm00001d024927
Zm00001d000045	Zm00001d025031
Zm00001d000045	Zm00001d025057
Zm00001d000045	Zm00001d025098
Zm00001d000045	Zm00001d025146
Zm00001d000045	Zm00001d025325
Zm00001d000045	Zm00001d025337
Zm00001d000045	Zm00001d025354
Zm00001d000045	Zm00001d025379
Zm00001d000045	Zm00001d025402
Zm00001d000045	Zm00001d025418
Zm00001d000045	Zm00001d025431
Zm00001d000045	Zm00001d025446
Zm00001d000045	Zm00001d025490
Zm00001d000045	Zm00001d025547
Zm00001d000045	Zm00001d025548
Zm00001d000045	Zm00001d025568
Zm00001d000045	Zm00001d025581
Zm00001d000045	Zm00001d025626
Zm00001d000045	Zm00001d025628
Zm00001d000045	Zm00001d025726
Zm00001d000045	Zm00001d025823
Zm00001d000045	Zm00001d025865
Zm00001d000045	Zm00001d025912
Zm00001d000045	Zm00001d025957
Zm00001d000045	Zm00001d026012
Zm00001d000045	Zm00001d026018
Zm00001d000045	Zm00001d026102
Zm00001d000045	Zm00001d026191
Zm00001d000045	Zm00001d026267
Zm00001d000045	Zm00001d026287
Zm00001d000045	Zm00001d026341
Zm00001d000045	Zm00001d026368
Zm00001d000045	Zm00001d026379
Zm00001d000045	Zm00001d026412
Zm00001d000045	Zm00001d026460
Zm00001d000045	Zm00001d026490
Zm00001d000045	Zm00001d026584
Zm00001d000045	Zm00001d026598
Zm00001d000045	Zm00001d026657
Zm00001d000045	Zm00001d026662
Zm00001d000045	Zm00001d027253
Zm00001d000045	Zm00001d027329
Zm00001d000045	Zm00001d027334
Zm00001d000045	Zm00001d027345
Zm00001d000045	Zm00001d027405
Zm00001d000045	Zm00001d027443
Zm00001d000045	Zm00001d027550
Zm00001d000045	Zm00001d027556
Zm00001d000045	Zm00001d027580
Zm00001d000045	Zm00001d027621
Zm00001d000045	Zm00001d027645
Zm00001d000045	Zm00001d027721
Zm00001d000045	Zm00001d027727
Zm00001d000045	Zm00001d027743
Zm00001d000045	Zm00001d027901
Zm00001d000045	Zm00001d027925
Zm00001d000045	Zm00001d027948
Zm00001d000045	Zm00001d027992
Zm00001d000045	Zm00001d028005
Zm00001d000045	Zm00001d028024
Zm00001d000045	Zm00001d028045
Zm00001d000045	Zm00001d028051
Zm00001d000045	Zm00001d028093
Zm00001d000045	Zm00001d028109
Zm00001d000045	Zm00001d028142
Zm00001d000045	Zm00001d028167
Zm00001d000045	Zm00001d028171
Zm00001d000045	Zm00001d028189
Zm00001d000045	Zm00001d028193
Zm00001d000045	Zm00001d028226
Zm00001d000045	Zm00001d028303
Zm00001d000045	Zm00001d028304
Zm00001d000045	Zm00001d028374
Zm00001d000045	Zm00001d028417
Zm00001d000045	Zm00001d028467
Zm00001d000045	Zm00001d028514
Zm00001d000045	Zm00001d028550
Zm00001d000045	Zm00001d028555
Zm00001d000045	Zm00001d028590
Zm00001d000045	Zm00001d028620
Zm00001d000045	Zm00001d028649
Zm00001d000045	Zm00001d028671
Zm00001d000045	Zm00001d028679
Zm00001d000045	Zm00001d028689
Zm00001d000045	Zm00001d028693
Zm00001d000045	Zm00001d028731
Zm00001d000045	Zm00001d028746
Zm00001d000045	Zm00001d028752
Zm00001d000045	Zm00001d028838
Zm00001d000045	Zm00001d028917
Zm00001d000045	Zm00001d028966
Zm00001d000045	Zm00001d028974
Zm00001d000045	Zm00001d029031
Zm00001d000045	Zm00001d029067
Zm00001d000045	Zm00001d029093
Zm00001d000045	Zm00001d029118
Zm00001d000045	Zm00001d029139
Zm00001d000045	Zm00001d029163
Zm00001d000045	Zm00001d029264
Zm00001d000045	Zm00001d029274
Zm00001d000045	Zm00001d029359
Zm00001d000045	Zm00001d029468
Zm00001d000045	Zm00001d029518
Zm00001d000045	Zm00001d029539
Zm00001d000045	Zm00001d029546
Zm00001d000045	Zm00001d029561
Zm00001d000045	Zm00001d029582
Zm00001d000045	Zm00001d029584
Zm00001d000045	Zm00001d029587
Zm00001d000045	Zm00001d029613
Zm00001d000045	Zm00001d029619
Zm00001d000045	Zm00001d029636
Zm00001d000045	Zm00001d029662
Zm00001d000045	Zm00001d029699
Zm00001d000045	Zm00001d029922
Zm00001d000045	Zm00001d029937
Zm00001d000045	Zm00001d029969
Zm00001d000045	Zm00001d029974
Zm00001d000045	Zm00001d030108
Zm00001d000045	Zm00001d030163
Zm00001d000045	Zm00001d030171
Zm00001d000045	Zm00001d030173
Zm00001d000045	Zm00001d030548
Zm00001d000045	Zm00001d030772
Zm00001d000045	Zm00001d030790
Zm00001d000045	Zm00001d030832
Zm00001d000045	Zm00001d030833
Zm00001d000045	Zm00001d030888
Zm00001d000045	Zm00001d030893
Zm00001d000045	Zm00001d030915
Zm00001d000045	Zm00001d030941
Zm00001d000045	Zm00001d030997
Zm00001d000045	Zm00001d031058
Zm00001d000045	Zm00001d031145
Zm00001d000045	Zm00001d031168
Zm00001d000045	Zm00001d031189
Zm00001d000045	Zm00001d031222
Zm00001d000045	Zm00001d031257
Zm00001d000045	Zm00001d031309
Zm00001d000045	Zm00001d031427
Zm00001d000045	Zm00001d031454
Zm00001d000045	Zm00001d031459
Zm00001d000045	Zm00001d031536
Zm00001d000045	Zm00001d031545
Zm00001d000045	Zm00001d031580
Zm00001d000045	Zm00001d031601
Zm00001d000045	Zm00001d031707
Zm00001d000045	Zm00001d031833
Zm00001d000045	Zm00001d031898
Zm00001d000045	Zm00001d031909
Zm00001d000045	Zm00001d031959
Zm00001d000045	Zm00001d031979
Zm00001d000045	Zm00001d032069
Zm00001d000045	Zm00001d032071
Zm00001d000045	Zm00001d032075
Zm00001d000045	Zm00001d032116
Zm00001d000045	Zm00001d032265
Zm00001d000045	Zm00001d032266
Zm00001d000045	Zm00001d032285
Zm00001d000045	Zm00001d032362
Zm00001d000045	Zm00001d032407
Zm00001d000045	Zm00001d032422
Zm00001d000045	Zm00001d032432
Zm00001d000045	Zm00001d032440
Zm00001d000045	Zm00001d032447
Zm00001d000045	Zm00001d032471
Zm00001d000045	Zm00001d032475
Zm00001d000045	Zm00001d032480
Zm00001d000045	Zm00001d032500
Zm00001d000045	Zm00001d032521
Zm00001d000045	Zm00001d032539
Zm00001d000045	Zm00001d032560
Zm00001d000045	Zm00001d032570
Zm00001d000045	Zm00001d032703
Zm00001d000045	Zm00001d032753
Zm00001d000045	Zm00001d032838
Zm00001d000045	Zm00001d032876
Zm00001d000045	Zm00001d032883
Zm00001d000045	Zm00001d032888
Zm00001d000045	Zm00001d032911
Zm00001d000045	Zm00001d032939
Zm00001d000045	Zm00001d033004
Zm00001d000045	Zm00001d033050
Zm00001d000045	Zm00001d033139
Zm00001d000045	Zm00001d033167
Zm00001d000045	Zm00001d033194
Zm00001d000045	Zm00001d033256
Zm00001d000045	Zm00001d033320
Zm00001d000045	Zm00001d033385
Zm00001d000045	Zm00001d033389
Zm00001d000045	Zm00001d033488
Zm00001d000045	Zm00001d033495
Zm00001d000045	Zm00001d033510
Zm00001d000045	Zm00001d033624
Zm00001d000045	Zm00001d033633
Zm00001d000045	Zm00001d033670
Zm00001d000045	Zm00001d033674
Zm00001d000045	Zm00001d033710
Zm00001d000045	Zm00001d033714
Zm00001d000045	Zm00001d033766
Zm00001d000045	Zm00001d033815
Zm00001d000045	Zm00001d033848
Zm00001d000045	Zm00001d033966
Zm00001d000045	Zm00001d033969
Zm00001d000045	Zm00001d034050
Zm00001d000045	Zm00001d034071
Zm00001d000045	Zm00001d034085
Zm00001d000045	Zm00001d034109
Zm00001d000045	Zm00001d034145
Zm00001d000045	Zm00001d034152
Zm00001d000045	Zm00001d034186
Zm00001d000045	Zm00001d034194
Zm00001d000045	Zm00001d034207
Zm00001d000045	Zm00001d034237
Zm00001d000045	Zm00001d034279
Zm00001d000045	Zm00001d034358
Zm00001d000045	Zm00001d034372
Zm00001d000045	Zm00001d034417
Zm00001d000045	Zm00001d034497
Zm00001d000045	Zm00001d034508
Zm00001d000045	Zm00001d034559
Zm00001d000045	Zm00001d034560
Zm00001d000045	Zm00001d034601
Zm00001d000045	Zm00001d034615
Zm00001d000045	Zm00001d034641
Zm00001d000045	Zm00001d034664
Zm00001d000045	Zm00001d034829
Zm00001d000045	Zm00001d034859
Zm00001d000045	Zm00001d034893
Zm00001d000045	Zm00001d035016
Zm00001d000045	Zm00001d035040
Zm00001d000045	Zm00001d035168
Zm00001d000045	Zm00001d035243
Zm00001d000045	Zm00001d035322
Zm00001d000045	Zm00001d035416
Zm00001d000045	Zm00001d035455
Zm00001d000045	Zm00001d035462
Zm00001d000045	Zm00001d035514
Zm00001d000045	Zm00001d035543
Zm00001d000045	Zm00001d035616
Zm00001d000045	Zm00001d035646
Zm00001d000045	Zm00001d035665
Zm00001d000045	Zm00001d035701
Zm00001d000045	Zm00001d035736
Zm00001d000045	Zm00001d035874
Zm00001d000045	Zm00001d035889
Zm00001d000045	Zm00001d035926
Zm00001d000045	Zm00001d035948
Zm00001d000045	Zm00001d036020
Zm00001d000045	Zm00001d036045
Zm00001d000045	Zm00001d036214
Zm00001d000045	Zm00001d036338
Zm00001d000045	Zm00001d036490
Zm00001d000045	Zm00001d036532
Zm00001d000045	Zm00001d036542
Zm00001d000045	Zm00001d036717
Zm00001d000045	Zm00001d036726
Zm00001d000045	Zm00001d036736
Zm00001d000045	Zm00001d036768
Zm00001d000045	Zm00001d037024
Zm00001d000045	Zm00001d037028
Zm00001d000045	Zm00001d037035
Zm00001d000045	Zm00001d037056
Zm00001d000045	Zm00001d037081
Zm00001d000045	Zm00001d037085
Zm00001d000045	Zm00001d037095
Zm00001d000045	Zm00001d037097
Zm00001d000045	Zm00001d037112
Zm00001d000045	Zm00001d037164
Zm00001d000045	Zm00001d037165
Zm00001d000045	Zm00001d037181
Zm00001d000045	Zm00001d037188
Zm00001d000045	Zm00001d037288
Zm00001d000045	Zm00001d037333
Zm00001d000045	Zm00001d037336
Zm00001d000045	Zm00001d037495
Zm00001d000045	Zm00001d037693
Zm00001d000045	Zm00001d037759
Zm00001d000045	Zm00001d037808
Zm00001d000045	Zm00001d037842
Zm00001d000045	Zm00001d037872
Zm00001d000045	Zm00001d037943
Zm00001d000045	Zm00001d038062
Zm00001d000045	Zm00001d038068
Zm00001d000045	Zm00001d038108
Zm00001d000045	Zm00001d038171
Zm00001d000045	Zm00001d038235
Zm00001d000045	Zm00001d038262
Zm00001d000045	Zm00001d038292
Zm00001d000045	Zm00001d038325
Zm00001d000045	Zm00001d038338
Zm00001d000045	Zm00001d038339
Zm00001d000045	Zm00001d038361
Zm00001d000045	Zm00001d038373
Zm00001d000045	Zm00001d038392
Zm00001d000045	Zm00001d038432
Zm00001d000045	Zm00001d038451
Zm00001d000045	Zm00001d038514
Zm00001d000045	Zm00001d038521
Zm00001d000045	Zm00001d038538
Zm00001d000045	Zm00001d038671
Zm00001d000045	Zm00001d038703
Zm00001d000045	Zm00001d038717
Zm00001d000045	Zm00001d038755
Zm00001d000045	Zm00001d038762
Zm00001d000045	Zm00001d038791
Zm00001d000045	Zm00001d038854
Zm00001d000045	Zm00001d038880
Zm00001d000045	Zm00001d038883
Zm00001d000045	Zm00001d038903
Zm00001d000045	Zm00001d038904
Zm00001d000045	Zm00001d038905
Zm00001d000045	Zm00001d038908
Zm00001d000045	Zm00001d038909
Zm00001d000045	Zm00001d039042
Zm00001d000045	Zm00001d039103
Zm00001d000045	Zm00001d039115
Zm00001d000045	Zm00001d039213
Zm00001d000045	Zm00001d039245
Zm00001d000045	Zm00001d039316
Zm00001d000045	Zm00001d039324
Zm00001d000045	Zm00001d039401
Zm00001d000045	Zm00001d039404
Zm00001d000045	Zm00001d039437
Zm00001d000045	Zm00001d039453
Zm00001d000045	Zm00001d039487
Zm00001d000045	Zm00001d039531
Zm00001d000045	Zm00001d039535
Zm00001d000045	Zm00001d039616
Zm00001d000045	Zm00001d039624
Zm00001d000045	Zm00001d039628
Zm00001d000045	Zm00001d039694
Zm00001d000045	Zm00001d039762
Zm00001d000045	Zm00001d039769
Zm00001d000045	Zm00001d039789
Zm00001d000045	Zm00001d039871
Zm00001d000045	Zm00001d039878
Zm00001d000045	Zm00001d039879
Zm00001d000045	Zm00001d039891
Zm00001d000045	Zm00001d039893
Zm00001d000045	Zm00001d039916
Zm00001d000045	Zm00001d039931
Zm00001d000045	Zm00001d039932
Zm00001d000045	Zm00001d039977
Zm00001d000045	Zm00001d040036
Zm00001d000045	Zm00001d040118
Zm00001d000045	Zm00001d040292
Zm00001d000045	Zm00001d040308
Zm00001d000045	Zm00001d040315
Zm00001d000045	Zm00001d040324
Zm00001d000045	Zm00001d040389
Zm00001d000045	Zm00001d040562
Zm00001d000045	Zm00001d040594
Zm00001d000045	Zm00001d040777
Zm00001d000045	Zm00001d040984
Zm00001d000045	Zm00001d041069
Zm00001d000045	Zm00001d041079
Zm00001d000045	Zm00001d041082
Zm00001d000045	Zm00001d041142
Zm00001d000045	Zm00001d041381
Zm00001d000045	Zm00001d041410
Zm00001d000045	Zm00001d041467
Zm00001d000045	Zm00001d041607
Zm00001d000045	Zm00001d041609
Zm00001d000045	Zm00001d041632
Zm00001d000045	Zm00001d041645
Zm00001d000045	Zm00001d041712
Zm00001d000045	Zm00001d041725
Zm00001d000045	Zm00001d041743
Zm00001d000045	Zm00001d041775
Zm00001d000045	Zm00001d041778
Zm00001d000045	Zm00001d041826
Zm00001d000045	Zm00001d041830
Zm00001d000045	Zm00001d041951
Zm00001d000045	Zm00001d041981
Zm00001d000045	Zm00001d041985
Zm00001d000045	Zm00001d041991
Zm00001d000045	Zm00001d042014
Zm00001d000045	Zm00001d042022
Zm00001d000045	Zm00001d042047
Zm00001d000045	Zm00001d042096
Zm00001d000045	Zm00001d042115
Zm00001d000045	Zm00001d042127
Zm00001d000045	Zm00001d042132
Zm00001d000045	Zm00001d042184
Zm00001d000045	Zm00001d042214
Zm00001d000045	Zm00001d042243
Zm00001d000045	Zm00001d042365
Zm00001d000045	Zm00001d042443
Zm00001d000045	Zm00001d042476
Zm00001d000045	Zm00001d042580
Zm00001d000045	Zm00001d042590
Zm00001d000045	Zm00001d042593
Zm00001d000045	Zm00001d042619
Zm00001d000045	Zm00001d042621
Zm00001d000045	Zm00001d042670
Zm00001d000045	Zm00001d042721
Zm00001d000045	Zm00001d042747
Zm00001d000045	Zm00001d042804
Zm00001d000045	Zm00001d042810
Zm00001d000045	Zm00001d042821
Zm00001d000045	Zm00001d042892
Zm00001d000045	Zm00001d042910
Zm00001d000045	Zm00001d043019
Zm00001d000045	Zm00001d043052
Zm00001d000045	Zm00001d043060
Zm00001d000045	Zm00001d043082
Zm00001d000045	Zm00001d043083
Zm00001d000045	Zm00001d043151
Zm00001d000045	Zm00001d043178
Zm00001d000045	Zm00001d043179
Zm00001d000045	Zm00001d043195
Zm00001d000045	Zm00001d043205
Zm00001d000045	Zm00001d043217
Zm00001d000045	Zm00001d043220
Zm00001d000045	Zm00001d043221
Zm00001d000045	Zm00001d043231
Zm00001d000045	Zm00001d043258
Zm00001d000045	Zm00001d043288
Zm00001d000045	Zm00001d043295
Zm00001d000045	Zm00001d043318
Zm00001d000045	Zm00001d043329
Zm00001d000045	Zm00001d043411
Zm00001d000045	Zm00001d043444
Zm00001d000045	Zm00001d043462
Zm00001d000045	Zm00001d043484
Zm00001d000045	Zm00001d043549
Zm00001d000045	Zm00001d043560
Zm00001d000045	Zm00001d043563
Zm00001d000045	Zm00001d043684
Zm00001d000045	Zm00001d043702
Zm00001d000045	Zm00001d043740
Zm00001d000045	Zm00001d043741
Zm00001d000045	Zm00001d043762
Zm00001d000045	Zm00001d043782
Zm00001d000045	Zm00001d043808
Zm00001d000045	Zm00001d043858
Zm00001d000045	Zm00001d043864
Zm00001d000045	Zm00001d043877
Zm00001d000045	Zm00001d043923
Zm00001d000045	Zm00001d043959
Zm00001d000045	Zm00001d044010
Zm00001d000045	Zm00001d044060
Zm00001d000045	Zm00001d044075
Zm00001d000045	Zm00001d044168
Zm00001d000045	Zm00001d044270
Zm00001d000045	Zm00001d044425
Zm00001d000045	Zm00001d044426
Zm00001d000045	Zm00001d044476
Zm00001d000045	Zm00001d044541
Zm00001d000045	Zm00001d044554
Zm00001d000045	Zm00001d044555
Zm00001d000045	Zm00001d044564
Zm00001d000045	Zm00001d044639
Zm00001d000045	Zm00001d044674
Zm00001d000045	Zm00001d044769
Zm00001d000045	Zm00001d044773
Zm00001d000045	Zm00001d044775
Zm00001d000045	Zm00001d044833
Zm00001d000045	Zm00001d044864
Zm00001d000045	Zm00001d044875
Zm00001d000045	Zm00001d044908
Zm00001d000045	Zm00001d044918
Zm00001d000045	Zm00001d044966
Zm00001d000045	Zm00001d044982
Zm00001d000045	Zm00001d044995
Zm00001d000045	Zm00001d045051
Zm00001d000045	Zm00001d045086
Zm00001d000045	Zm00001d045101
Zm00001d000045	Zm00001d045102
Zm00001d000045	Zm00001d045128
Zm00001d000045	Zm00001d045130
Zm00001d000045	Zm00001d045251
Zm00001d000045	Zm00001d045263
Zm00001d000045	Zm00001d045269
Zm00001d000045	Zm00001d045283
Zm00001d000045	Zm00001d045297
Zm00001d000045	Zm00001d045309
Zm00001d000045	Zm00001d045470
Zm00001d000045	Zm00001d045729
Zm00001d000045	Zm00001d045870
Zm00001d000045	Zm00001d045875
Zm00001d000045	Zm00001d045928
Zm00001d000045	Zm00001d046263
Zm00001d000045	Zm00001d046399
Zm00001d000045	Zm00001d046467
Zm00001d000045	Zm00001d046539
Zm00001d000045	Zm00001d046592
Zm00001d000045	Zm00001d046601
Zm00001d000045	Zm00001d046660
Zm00001d000045	Zm00001d046706
Zm00001d000045	Zm00001d046723
Zm00001d000045	Zm00001d046805
Zm00001d000045	Zm00001d046838
Zm00001d000045	Zm00001d046867
Zm00001d000045	Zm00001d046883
Zm00001d000045	Zm00001d046936
Zm00001d000045	Zm00001d046961
Zm00001d000045	Zm00001d046996
Zm00001d000045	Zm00001d047060
Zm00001d000045	Zm00001d047081
Zm00001d000045	Zm00001d047216
Zm00001d000045	Zm00001d047247
Zm00001d000045	Zm00001d047290
Zm00001d000045	Zm00001d047325
Zm00001d000045	Zm00001d047385
Zm00001d000045	Zm00001d047402
Zm00001d000045	Zm00001d047441
Zm00001d000045	Zm00001d047443
Zm00001d000045	Zm00001d047470
Zm00001d000045	Zm00001d047568
Zm00001d000045	Zm00001d047618
Zm00001d000045	Zm00001d047656
Zm00001d000045	Zm00001d047694
Zm00001d000045	Zm00001d047743
Zm00001d000045	Zm00001d047777
Zm00001d000045	Zm00001d047793
Zm00001d000045	Zm00001d047794
Zm00001d000045	Zm00001d047812
Zm00001d000045	Zm00001d047917
Zm00001d000045	Zm00001d047944
Zm00001d000045	Zm00001d047969
Zm00001d000045	Zm00001d047972
Zm00001d000045	Zm00001d047981
Zm00001d000045	Zm00001d048050
Zm00001d000045	Zm00001d048139
Zm00001d000045	Zm00001d048152
Zm00001d000045	Zm00001d048208
Zm00001d000045	Zm00001d048268
Zm00001d000045	Zm00001d048387
Zm00001d000045	Zm00001d048393
Zm00001d000045	Zm00001d048416
Zm00001d000045	Zm00001d048430
Zm00001d000045	Zm00001d048457
Zm00001d000045	Zm00001d048471
Zm00001d000045	Zm00001d048480
Zm00001d000045	Zm00001d048481
Zm00001d000045	Zm00001d048533
Zm00001d000045	Zm00001d048561
Zm00001d000045	Zm00001d048574
Zm00001d000045	Zm00001d048584
Zm00001d000045	Zm00001d048595
Zm00001d000045	Zm00001d048601
Zm00001d000045	Zm00001d048651
Zm00001d000045	Zm00001d048723
Zm00001d000045	Zm00001d048727
Zm00001d000045	Zm00001d048759
Zm00001d000045	Zm00001d048770
Zm00001d000045	Zm00001d048785
Zm00001d000045	Zm00001d048819
Zm00001d000045	Zm00001d048857
Zm00001d000045	Zm00001d048865
Zm00001d000045	Zm00001d048874
Zm00001d000045	Zm00001d048960
Zm00001d000045	Zm00001d049060
Zm00001d000045	Zm00001d049061
Zm00001d000045	Zm00001d049073
Zm00001d000045	Zm00001d049081
Zm00001d000045	Zm00001d049126
Zm00001d000045	Zm00001d049173
Zm00001d000045	Zm00001d049189
Zm00001d000045	Zm00001d049260
Zm00001d000045	Zm00001d049263
Zm00001d000045	Zm00001d049364
Zm00001d000045	Zm00001d049510
Zm00001d000045	Zm00001d049529
Zm00001d000045	Zm00001d049551
Zm00001d000045	Zm00001d049553
Zm00001d000045	Zm00001d049584
Zm00001d000045	Zm00001d049597
Zm00001d000045	Zm00001d049643
Zm00001d000045	Zm00001d049704
Zm00001d000045	Zm00001d049715
Zm00001d000045	Zm00001d049717
Zm00001d000045	Zm00001d049768
Zm00001d000045	Zm00001d049805
Zm00001d000045	Zm00001d049906
Zm00001d000045	Zm00001d049982
Zm00001d000045	Zm00001d050107
Zm00001d000045	Zm00001d050146
Zm00001d000045	Zm00001d050157
Zm00001d000045	Zm00001d050196
Zm00001d000045	Zm00001d050265
Zm00001d000045	Zm00001d050335
Zm00001d000045	Zm00001d050466
Zm00001d000045	Zm00001d050716
Zm00001d000045	Zm00001d050798
Zm00001d000045	Zm00001d051149
Zm00001d000045	Zm00001d051161
Zm00001d000045	Zm00001d051167
Zm00001d000045	Zm00001d051336
Zm00001d000045	Zm00001d051338
Zm00001d000045	Zm00001d051383
Zm00001d000045	Zm00001d051403
Zm00001d000045	Zm00001d051447
Zm00001d000045	Zm00001d051499
Zm00001d000045	Zm00001d051676
Zm00001d000045	Zm00001d051795
Zm00001d000045	Zm00001d051798
Zm00001d000045	Zm00001d051799
Zm00001d000045	Zm00001d051814
Zm00001d000045	Zm00001d051833
Zm00001d000045	Zm00001d051836
Zm00001d000045	Zm00001d051854
Zm00001d000045	Zm00001d051892
Zm00001d000045	Zm00001d051896
Zm00001d000045	Zm00001d052008
Zm00001d000045	Zm00001d052075
Zm00001d000045	Zm00001d052170
Zm00001d000045	Zm00001d052186
Zm00001d000045	Zm00001d052198
Zm00001d000045	Zm00001d052219
Zm00001d000045	Zm00001d052231
Zm00001d000045	Zm00001d052252
Zm00001d000045	Zm00001d052261
Zm00001d000045	Zm00001d052277
Zm00001d000045	Zm00001d052340
Zm00001d000045	Zm00001d052344
Zm00001d000045	Zm00001d052346
Zm00001d000045	Zm00001d052361
Zm00001d000045	Zm00001d052379
Zm00001d000045	Zm00001d052394
Zm00001d000045	Zm00001d052444
Zm00001d000045	Zm00001d052450
Zm00001d000045	Zm00001d052478
Zm00001d000045	Zm00001d052523
Zm00001d000045	Zm00001d052527
Zm00001d000045	Zm00001d052530
Zm00001d000045	Zm00001d052533
Zm00001d000045	Zm00001d052584
Zm00001d000045	Zm00001d052639
Zm00001d000045	Zm00001d052653
Zm00001d000045	Zm00001d052726
Zm00001d000045	Zm00001d052763
Zm00001d000045	Zm00001d052775
Zm00001d000045	Zm00001d052906
Zm00001d000045	Zm00001d052915
Zm00001d000045	Zm00001d052962
Zm00001d000045	Zm00001d052987
Zm00001d000045	Zm00001d052988
Zm00001d000045	Zm00001d052990
Zm00001d000045	Zm00001d053003
Zm00001d000045	Zm00001d053042
Zm00001d000045	Zm00001d053068
Zm00001d000045	Zm00001d053181
Zm00001d000045	Zm00001d053289
Zm00001d000045	Zm00001d053306
Zm00001d000045	Zm00001d053349
Zm00001d000045	Zm00001d053369
Zm00001d000045	Zm00001d053415
Zm00001d000045	Zm00001d053452
Zm00001d000045	Zm00001d053544
Zm00001d000045	Zm00001d053565
Zm00001d000045	Zm00001d053575
Zm00001d000045	Zm00001d053612
Zm00001d000045	Zm00001d053658
Zm00001d000045	Zm00001d053671
Zm00001d000045	Zm00001d053733
Zm00001d000045	Zm00001d053781
Zm00001d000045	Zm00001d053816
Zm00001d000045	Zm00001d053825
Zm00001d000045	Zm00001d053834
Zm00001d000045	Zm00001d053862
Zm00001d000045	Zm00001d053991
Zm00001d000045	Zm00001d053995
Zm00001d000045	Zm00001d054003
Zm00001d000045	Zm00001d054057
Zm00001d000112	Zm00001d000008
Zm00001d000112	Zm00001d000042
Zm00001d000112	Zm00001d000102
Zm00001d000112	Zm00001d000112
Zm00001d000112	Zm00001d000223
Zm00001d000112	Zm00001d000233
Zm00001d000112	Zm00001d000293
Zm00001d000112	Zm00001d000303
Zm00001d000112	Zm00001d000339
Zm00001d000112	Zm00001d001766
Zm00001d000112	Zm00001d001802
Zm00001d000112	Zm00001d001804
Zm00001d000112	Zm00001d001819
Zm00001d000112	Zm00001d001834
Zm00001d000112	Zm00001d001879
Zm00001d000112	Zm00001d001900
Zm00001d000112	Zm00001d001906
Zm00001d000112	Zm00001d001927
Zm00001d000112	Zm00001d001982
Zm00001d000112	Zm00001d002006
Zm00001d000112	Zm00001d002014
Zm00001d000112	Zm00001d002019
Zm00001d000112	Zm00001d002199
Zm00001d000112	Zm00001d002364
Zm00001d000112	Zm00001d002405
Zm00001d000112	Zm00001d002535
Zm00001d000112	Zm00001d002540
Zm00001d000112	Zm00001d002618
Zm00001d000112	Zm00001d002629
Zm00001d000112	Zm00001d002632
Zm00001d000112	Zm00001d002736
Zm00001d000112	Zm00001d002759
Zm00001d000112	Zm00001d002853
Zm00001d000112	Zm00001d002864
Zm00001d000112	Zm00001d002870
Zm00001d000112	Zm00001d002940
Zm00001d000112	Zm00001d002954
Zm00001d000112	Zm00001d003016
Zm00001d000112	Zm00001d003037
Zm00001d000112	Zm00001d003048
Zm00001d000112	Zm00001d003050
Zm00001d000112	Zm00001d003091
Zm00001d000112	Zm00001d003185
Zm00001d000112	Zm00001d003191
Zm00001d000112	Zm00001d003197
Zm00001d000112	Zm00001d003200
Zm00001d000112	Zm00001d003223
Zm00001d000112	Zm00001d003287
Zm00001d000112	Zm00001d003358
Zm00001d000112	Zm00001d003403
Zm00001d000112	Zm00001d003418
Zm00001d000112	Zm00001d003432
Zm00001d000112	Zm00001d003504
Zm00001d000112	Zm00001d003603
Zm00001d000112	Zm00001d003710
Zm00001d000112	Zm00001d003742
Zm00001d000112	Zm00001d003754
Zm00001d000112	Zm00001d003855
Zm00001d000112	Zm00001d003861
Zm00001d000112	Zm00001d004022
Zm00001d000112	Zm00001d004086
Zm00001d000112	Zm00001d004165
Zm00001d000112	Zm00001d004524
Zm00001d000112	Zm00001d004543
Zm00001d000112	Zm00001d004621
Zm00001d000112	Zm00001d004731
Zm00001d000112	Zm00001d004818
Zm00001d000112	Zm00001d004841
Zm00001d000112	Zm00001d004848
Zm00001d000112	Zm00001d005010
Zm00001d000112	Zm00001d005196
Zm00001d000112	Zm00001d005208
Zm00001d000112	Zm00001d005315
Zm00001d000112	Zm00001d005399
Zm00001d000112	Zm00001d005459
Zm00001d000112	Zm00001d005507
Zm00001d000112	Zm00001d005594
Zm00001d000112	Zm00001d005612
Zm00001d000112	Zm00001d005658
Zm00001d000112	Zm00001d005682
Zm00001d000112	Zm00001d005698
Zm00001d000112	Zm00001d005727
Zm00001d000112	Zm00001d005766
Zm00001d000112	Zm00001d005782
Zm00001d000112	Zm00001d005790
Zm00001d000112	Zm00001d005826
Zm00001d000112	Zm00001d006016
Zm00001d000112	Zm00001d006034
Zm00001d000112	Zm00001d006177
Zm00001d000112	Zm00001d006246
Zm00001d000112	Zm00001d006267
Zm00001d000112	Zm00001d006472
Zm00001d000112	Zm00001d006517
Zm00001d000112	Zm00001d006534
Zm00001d000112	Zm00001d006580
Zm00001d000112	Zm00001d006591
Zm00001d000112	Zm00001d006836
Zm00001d000112	Zm00001d006837
Zm00001d000112	Zm00001d006860
Zm00001d000112	Zm00001d006871
Zm00001d000112	Zm00001d006915
Zm00001d000112	Zm00001d006923
Zm00001d000112	Zm00001d006937
Zm00001d000112	Zm00001d007073
Zm00001d000112	Zm00001d007077
Zm00001d000112	Zm00001d007083
Zm00001d000112	Zm00001d007257
Zm00001d000112	Zm00001d007264
Zm00001d000112	Zm00001d007347
Zm00001d000112	Zm00001d007426
Zm00001d000112	Zm00001d007477
Zm00001d000112	Zm00001d007503
Zm00001d000112	Zm00001d007705
Zm00001d000112	Zm00001d007729
Zm00001d000112	Zm00001d007801
Zm00001d000112	Zm00001d007831
Zm00001d000112	Zm00001d007865
Zm00001d000112	Zm00001d007884
Zm00001d000112	Zm00001d007915
Zm00001d000112	Zm00001d007935
Zm00001d000112	Zm00001d008171
Zm00001d000112	Zm00001d008224
Zm00001d000112	Zm00001d008307
Zm00001d000112	Zm00001d008311
Zm00001d000112	Zm00001d008331
Zm00001d000112	Zm00001d008392
Zm00001d000112	Zm00001d008535
Zm00001d000112	Zm00001d008539
Zm00001d000112	Zm00001d008628
Zm00001d000112	Zm00001d008634
Zm00001d000112	Zm00001d008739
Zm00001d000112	Zm00001d008891
Zm00001d000112	Zm00001d008901
Zm00001d000112	Zm00001d008903
Zm00001d000112	Zm00001d008925
Zm00001d000112	Zm00001d008941
Zm00001d000112	Zm00001d009084
Zm00001d000112	Zm00001d009087
Zm00001d000112	Zm00001d009112
Zm00001d000112	Zm00001d009186
Zm00001d000112	Zm00001d009328
Zm00001d000112	Zm00001d009418
Zm00001d000112	Zm00001d009465
Zm00001d000112	Zm00001d009497
Zm00001d000112	Zm00001d009541
Zm00001d000112	Zm00001d009568
Zm00001d000112	Zm00001d009600
Zm00001d000112	Zm00001d009669
Zm00001d000112	Zm00001d009677
Zm00001d000112	Zm00001d009755
Zm00001d000112	Zm00001d009762
Zm00001d000112	Zm00001d009776
Zm00001d000112	Zm00001d009872
Zm00001d000112	Zm00001d009908
Zm00001d000112	Zm00001d009939
Zm00001d000112	Zm00001d009985
Zm00001d000112	Zm00001d010030
Zm00001d000112	Zm00001d010048
Zm00001d000112	Zm00001d010060
Zm00001d000112	Zm00001d010175
Zm00001d000112	Zm00001d010243
Zm00001d000112	Zm00001d010388
Zm00001d000112	Zm00001d010459
Zm00001d000112	Zm00001d010622
Zm00001d000112	Zm00001d010635
Zm00001d000112	Zm00001d010700
Zm00001d000112	Zm00001d010924
Zm00001d000112	Zm00001d010940
Zm00001d000112	Zm00001d010961
Zm00001d000112	Zm00001d011126
Zm00001d000112	Zm00001d011157
Zm00001d000112	Zm00001d011188
Zm00001d000112	Zm00001d011207
Zm00001d000112	Zm00001d011228
Zm00001d000112	Zm00001d011253
Zm00001d000112	Zm00001d011396
Zm00001d000112	Zm00001d011422
Zm00001d000112	Zm00001d011459
Zm00001d000112	Zm00001d011527
Zm00001d000112	Zm00001d011562
Zm00001d000112	Zm00001d011625
Zm00001d000112	Zm00001d011626
Zm00001d000112	Zm00001d011627
Zm00001d000112	Zm00001d011638
Zm00001d000112	Zm00001d011654
Zm00001d000112	Zm00001d011687
Zm00001d000112	Zm00001d011751
Zm00001d000112	Zm00001d011886
Zm00001d000112	Zm00001d011965
Zm00001d000112	Zm00001d011971
Zm00001d000112	Zm00001d011983
Zm00001d000112	Zm00001d012085
Zm00001d000112	Zm00001d012091
Zm00001d000112	Zm00001d012100
Zm00001d000112	Zm00001d012101
Zm00001d000112	Zm00001d012142
Zm00001d000112	Zm00001d012158
Zm00001d000112	Zm00001d012169
Zm00001d000112	Zm00001d012171
Zm00001d000112	Zm00001d012204
Zm00001d000112	Zm00001d012261
Zm00001d000112	Zm00001d012265
Zm00001d000112	Zm00001d012274
Zm00001d000112	Zm00001d012292
Zm00001d000112	Zm00001d012320
Zm00001d000112	Zm00001d012381
Zm00001d000112	Zm00001d012396
Zm00001d000112	Zm00001d012427
Zm00001d000112	Zm00001d012477
Zm00001d000112	Zm00001d012527
Zm00001d000112	Zm00001d012532
Zm00001d000112	Zm00001d012607
Zm00001d000112	Zm00001d012633
Zm00001d000112	Zm00001d012688
Zm00001d000112	Zm00001d012734
Zm00001d000112	Zm00001d012746
Zm00001d000112	Zm00001d012749
Zm00001d000112	Zm00001d012808
Zm00001d000112	Zm00001d012838
Zm00001d000112	Zm00001d012893
Zm00001d000112	Zm00001d012900
Zm00001d000112	Zm00001d012913
Zm00001d000112	Zm00001d012969
Zm00001d000112	Zm00001d012975
Zm00001d000112	Zm00001d013003
Zm00001d000112	Zm00001d013153
Zm00001d000112	Zm00001d013185
Zm00001d000112	Zm00001d013199
Zm00001d000112	Zm00001d013220
Zm00001d000112	Zm00001d013313
Zm00001d000112	Zm00001d013390
Zm00001d000112	Zm00001d013477
Zm00001d000112	Zm00001d013487
Zm00001d000112	Zm00001d013527
Zm00001d000112	Zm00001d013547
Zm00001d000112	Zm00001d013610
Zm00001d000112	Zm00001d013708
Zm00001d000112	Zm00001d013716
Zm00001d000112	Zm00001d013760
Zm00001d000112	Zm00001d013777
Zm00001d000112	Zm00001d013915
Zm00001d000112	Zm00001d013955
Zm00001d000112	Zm00001d013995
Zm00001d000112	Zm00001d014066
Zm00001d000112	Zm00001d014097
Zm00001d000112	Zm00001d014162
Zm00001d000112	Zm00001d014186
Zm00001d000112	Zm00001d014201
Zm00001d000112	Zm00001d014226
Zm00001d000112	Zm00001d014250
Zm00001d000112	Zm00001d014303
Zm00001d000112	Zm00001d014328
Zm00001d000112	Zm00001d014368
Zm00001d000112	Zm00001d014447
Zm00001d000112	Zm00001d014491
Zm00001d000112	Zm00001d014611
Zm00001d000112	Zm00001d014615
Zm00001d000112	Zm00001d014695
Zm00001d000112	Zm00001d014748
Zm00001d000112	Zm00001d014773
Zm00001d000112	Zm00001d014780
Zm00001d000112	Zm00001d014789
Zm00001d000112	Zm00001d014817
Zm00001d000112	Zm00001d014925
Zm00001d000112	Zm00001d014953
Zm00001d000112	Zm00001d014987
Zm00001d000112	Zm00001d014989
Zm00001d000112	Zm00001d015025
Zm00001d000112	Zm00001d015164
Zm00001d000112	Zm00001d015196
Zm00001d000112	Zm00001d015298
Zm00001d000112	Zm00001d015307
Zm00001d000112	Zm00001d015327
Zm00001d000112	Zm00001d015339
Zm00001d000112	Zm00001d015423
Zm00001d000112	Zm00001d015515
Zm00001d000112	Zm00001d015521
Zm00001d000112	Zm00001d015550
Zm00001d000112	Zm00001d015627
Zm00001d000112	Zm00001d015829
Zm00001d000112	Zm00001d015856
Zm00001d000112	Zm00001d015988
Zm00001d000112	Zm00001d015992
Zm00001d000112	Zm00001d016001
Zm00001d000112	Zm00001d016084
Zm00001d000112	Zm00001d016175
Zm00001d000112	Zm00001d016200
Zm00001d000112	Zm00001d016306
Zm00001d000112	Zm00001d016401
Zm00001d000112	Zm00001d016438
Zm00001d000112	Zm00001d016477
Zm00001d000112	Zm00001d016483
Zm00001d000112	Zm00001d016531
Zm00001d000112	Zm00001d016671
Zm00001d000112	Zm00001d016719
Zm00001d000112	Zm00001d016766
Zm00001d000112	Zm00001d016836
Zm00001d000112	Zm00001d016846
Zm00001d000112	Zm00001d016877
Zm00001d000112	Zm00001d016902
Zm00001d000112	Zm00001d016947
Zm00001d000112	Zm00001d017029
Zm00001d000112	Zm00001d017095
Zm00001d000112	Zm00001d017096
Zm00001d000112	Zm00001d017107
Zm00001d000112	Zm00001d017126
Zm00001d000112	Zm00001d017276
Zm00001d000112	Zm00001d017282
Zm00001d000112	Zm00001d017396
Zm00001d000112	Zm00001d017441
Zm00001d000112	Zm00001d017455
Zm00001d000112	Zm00001d017547
Zm00001d000112	Zm00001d017559
Zm00001d000112	Zm00001d017592
Zm00001d000112	Zm00001d017645
Zm00001d000112	Zm00001d017696
Zm00001d000112	Zm00001d017699
Zm00001d000112	Zm00001d017700
Zm00001d000112	Zm00001d017708
Zm00001d000112	Zm00001d017727
Zm00001d000112	Zm00001d017762
Zm00001d000112	Zm00001d017809
Zm00001d000112	Zm00001d017820
Zm00001d000112	Zm00001d017821
Zm00001d000112	Zm00001d017849
Zm00001d000112	Zm00001d017851
Zm00001d000112	Zm00001d017874
Zm00001d000112	Zm00001d017958
Zm00001d000112	Zm00001d017983
Zm00001d000112	Zm00001d018059
Zm00001d000112	Zm00001d018093
Zm00001d000112	Zm00001d018103
Zm00001d000112	Zm00001d018124
Zm00001d000112	Zm00001d018155
Zm00001d000112	Zm00001d018158
Zm00001d000112	Zm00001d018182
Zm00001d000112	Zm00001d018195
Zm00001d000112	Zm00001d018259
Zm00001d000112	Zm00001d018306
Zm00001d000112	Zm00001d018393
Zm00001d000112	Zm00001d018414
Zm00001d000112	Zm00001d018421
Zm00001d000112	Zm00001d018447
Zm00001d000112	Zm00001d018683
Zm00001d000112	Zm00001d018801
Zm00001d000112	Zm00001d018819
Zm00001d000112	Zm00001d018820
Zm00001d000112	Zm00001d018845
Zm00001d000112	Zm00001d018904
Zm00001d000112	Zm00001d018964
Zm00001d000112	Zm00001d019034
Zm00001d000112	Zm00001d019087
Zm00001d000112	Zm00001d019142
Zm00001d000112	Zm00001d019254
Zm00001d000112	Zm00001d019422
Zm00001d000112	Zm00001d019461
Zm00001d000112	Zm00001d019527
Zm00001d000112	Zm00001d019550
Zm00001d000112	Zm00001d019565
Zm00001d000112	Zm00001d019568
Zm00001d000112	Zm00001d019750
Zm00001d000112	Zm00001d019753
Zm00001d000112	Zm00001d019836
Zm00001d000112	Zm00001d019949
Zm00001d000112	Zm00001d019994
Zm00001d000112	Zm00001d020183
Zm00001d000112	Zm00001d020188
Zm00001d000112	Zm00001d020418
Zm00001d000112	Zm00001d020425
Zm00001d000112	Zm00001d020470
Zm00001d000112	Zm00001d020524
Zm00001d000112	Zm00001d020528
Zm00001d000112	Zm00001d020552
Zm00001d000112	Zm00001d020571
Zm00001d000112	Zm00001d020614
Zm00001d000112	Zm00001d020615
Zm00001d000112	Zm00001d020626
Zm00001d000112	Zm00001d020639
Zm00001d000112	Zm00001d020694
Zm00001d000112	Zm00001d020702
Zm00001d000112	Zm00001d020713
Zm00001d000112	Zm00001d020714
Zm00001d000112	Zm00001d020741
Zm00001d000112	Zm00001d020773
Zm00001d000112	Zm00001d020811
Zm00001d000112	Zm00001d020881
Zm00001d000112	Zm00001d020903
Zm00001d000112	Zm00001d020921
Zm00001d000112	Zm00001d020926
Zm00001d000112	Zm00001d020931
Zm00001d000112	Zm00001d020939
Zm00001d000112	Zm00001d020944
Zm00001d000112	Zm00001d021065
Zm00001d000112	Zm00001d021095
Zm00001d000112	Zm00001d021138
Zm00001d000112	Zm00001d021188
Zm00001d000112	Zm00001d021225
Zm00001d000112	Zm00001d021226
Zm00001d000112	Zm00001d021231
Zm00001d000112	Zm00001d021240
Zm00001d000112	Zm00001d021299
Zm00001d000112	Zm00001d021321
Zm00001d000112	Zm00001d021392
Zm00001d000112	Zm00001d021461
Zm00001d000112	Zm00001d021533
Zm00001d000112	Zm00001d021614
Zm00001d000112	Zm00001d021615
Zm00001d000112	Zm00001d021647
Zm00001d000112	Zm00001d021684
Zm00001d000112	Zm00001d021693
Zm00001d000112	Zm00001d021698
Zm00001d000112	Zm00001d021726
Zm00001d000112	Zm00001d021774
Zm00001d000112	Zm00001d021802
Zm00001d000112	Zm00001d021839
Zm00001d000112	Zm00001d021878
Zm00001d000112	Zm00001d021930
Zm00001d000112	Zm00001d021950
Zm00001d000112	Zm00001d021955
Zm00001d000112	Zm00001d022002
Zm00001d000112	Zm00001d022053
Zm00001d000112	Zm00001d022057
Zm00001d000112	Zm00001d022127
Zm00001d000112	Zm00001d022130
Zm00001d000112	Zm00001d022132
Zm00001d000112	Zm00001d022245
Zm00001d000112	Zm00001d022286
Zm00001d000112	Zm00001d022349
Zm00001d000112	Zm00001d022478
Zm00001d000112	Zm00001d022506
Zm00001d000112	Zm00001d022549
Zm00001d000112	Zm00001d023228
Zm00001d000112	Zm00001d023270
Zm00001d000112	Zm00001d023331
Zm00001d000112	Zm00001d023400
Zm00001d000112	Zm00001d023459
Zm00001d000112	Zm00001d023720
Zm00001d000112	Zm00001d023815
Zm00001d000112	Zm00001d023900
Zm00001d000112	Zm00001d023918
Zm00001d000112	Zm00001d024092
Zm00001d000112	Zm00001d024294
Zm00001d000112	Zm00001d024325
Zm00001d000112	Zm00001d024343
Zm00001d000112	Zm00001d024344
Zm00001d000112	Zm00001d024425
Zm00001d000112	Zm00001d024437
Zm00001d000112	Zm00001d024514
Zm00001d000112	Zm00001d024522
Zm00001d000112	Zm00001d024531
Zm00001d000112	Zm00001d024664
Zm00001d000112	Zm00001d024722
Zm00001d000112	Zm00001d024732
Zm00001d000112	Zm00001d024744
Zm00001d000112	Zm00001d024752
Zm00001d000112	Zm00001d024866
Zm00001d000112	Zm00001d024913
Zm00001d000112	Zm00001d024925
Zm00001d000112	Zm00001d024951
Zm00001d000112	Zm00001d025005
Zm00001d000112	Zm00001d025011
Zm00001d000112	Zm00001d025023
Zm00001d000112	Zm00001d025166
Zm00001d000112	Zm00001d025218
Zm00001d000112	Zm00001d025238
Zm00001d000112	Zm00001d025307
Zm00001d000112	Zm00001d025360
Zm00001d000112	Zm00001d025401
Zm00001d000112	Zm00001d025412
Zm00001d000112	Zm00001d025431
Zm00001d000112	Zm00001d025451
Zm00001d000112	Zm00001d025541
Zm00001d000112	Zm00001d025548
Zm00001d000112	Zm00001d025584
Zm00001d000112	Zm00001d025614
Zm00001d000112	Zm00001d025625
Zm00001d000112	Zm00001d025709
Zm00001d000112	Zm00001d025735
Zm00001d000112	Zm00001d025861
Zm00001d000112	Zm00001d025905
Zm00001d000112	Zm00001d025915
Zm00001d000112	Zm00001d025943
Zm00001d000112	Zm00001d025949
Zm00001d000112	Zm00001d026076
Zm00001d000112	Zm00001d026102
Zm00001d000112	Zm00001d026126
Zm00001d000112	Zm00001d026134
Zm00001d000112	Zm00001d026153
Zm00001d000112	Zm00001d026154
Zm00001d000112	Zm00001d026184
Zm00001d000112	Zm00001d026269
Zm00001d000112	Zm00001d026321
Zm00001d000112	Zm00001d026370
Zm00001d000112	Zm00001d026490
Zm00001d000112	Zm00001d026577
Zm00001d000112	Zm00001d026592
Zm00001d000112	Zm00001d026597
Zm00001d000112	Zm00001d026642
Zm00001d000112	Zm00001d026649
Zm00001d000112	Zm00001d026664
Zm00001d000112	Zm00001d026696
Zm00001d000112	Zm00001d027285
Zm00001d000112	Zm00001d027384
Zm00001d000112	Zm00001d027443
Zm00001d000112	Zm00001d027557
Zm00001d000112	Zm00001d027677
Zm00001d000112	Zm00001d027743
Zm00001d000112	Zm00001d027851
Zm00001d000112	Zm00001d027887
Zm00001d000112	Zm00001d027907
Zm00001d000112	Zm00001d027929
Zm00001d000112	Zm00001d027948
Zm00001d000112	Zm00001d027949
Zm00001d000112	Zm00001d027992
Zm00001d000112	Zm00001d027995
Zm00001d000112	Zm00001d028005
Zm00001d000112	Zm00001d028024
Zm00001d000112	Zm00001d028045
Zm00001d000112	Zm00001d028154
Zm00001d000112	Zm00001d028162
Zm00001d000112	Zm00001d028193
Zm00001d000112	Zm00001d028287
Zm00001d000112	Zm00001d028374
Zm00001d000112	Zm00001d028386
Zm00001d000112	Zm00001d028457
Zm00001d000112	Zm00001d028465
Zm00001d000112	Zm00001d028482
Zm00001d000112	Zm00001d028505
Zm00001d000112	Zm00001d028531
Zm00001d000112	Zm00001d028558
Zm00001d000112	Zm00001d028565
Zm00001d000112	Zm00001d028577
Zm00001d000112	Zm00001d028671
Zm00001d000112	Zm00001d028680
Zm00001d000112	Zm00001d028744
Zm00001d000112	Zm00001d028752
Zm00001d000112	Zm00001d028820
Zm00001d000112	Zm00001d028826
Zm00001d000112	Zm00001d028830
Zm00001d000112	Zm00001d028870
Zm00001d000112	Zm00001d028889
Zm00001d000112	Zm00001d028902
Zm00001d000112	Zm00001d028903
Zm00001d000112	Zm00001d028941
Zm00001d000112	Zm00001d028975
Zm00001d000112	Zm00001d029018
Zm00001d000112	Zm00001d029025
Zm00001d000112	Zm00001d029028
Zm00001d000112	Zm00001d029106
Zm00001d000112	Zm00001d029223
Zm00001d000112	Zm00001d029238
Zm00001d000112	Zm00001d029313
Zm00001d000112	Zm00001d029331
Zm00001d000112	Zm00001d029371
Zm00001d000112	Zm00001d029442
Zm00001d000112	Zm00001d029459
Zm00001d000112	Zm00001d029462
Zm00001d000112	Zm00001d029516
Zm00001d000112	Zm00001d029539
Zm00001d000112	Zm00001d029548
Zm00001d000112	Zm00001d029601
Zm00001d000112	Zm00001d029619
Zm00001d000112	Zm00001d029662
Zm00001d000112	Zm00001d029679
Zm00001d000112	Zm00001d029840
Zm00001d000112	Zm00001d029974
Zm00001d000112	Zm00001d030012
Zm00001d000112	Zm00001d030037
Zm00001d000112	Zm00001d030212
Zm00001d000112	Zm00001d030222
Zm00001d000112	Zm00001d030411
Zm00001d000112	Zm00001d030507
Zm00001d000112	Zm00001d030532
Zm00001d000112	Zm00001d030666
Zm00001d000112	Zm00001d030670
Zm00001d000112	Zm00001d030683
Zm00001d000112	Zm00001d030760
Zm00001d000112	Zm00001d030830
Zm00001d000112	Zm00001d030833
Zm00001d000112	Zm00001d030856
Zm00001d000112	Zm00001d030858
Zm00001d000112	Zm00001d030915
Zm00001d000112	Zm00001d030941
Zm00001d000112	Zm00001d030942
Zm00001d000112	Zm00001d030960
Zm00001d000112	Zm00001d031058
Zm00001d000112	Zm00001d031179
Zm00001d000112	Zm00001d031205
Zm00001d000112	Zm00001d031221
Zm00001d000112	Zm00001d031268
Zm00001d000112	Zm00001d031338
Zm00001d000112	Zm00001d031445
Zm00001d000112	Zm00001d031527
Zm00001d000112	Zm00001d031555
Zm00001d000112	Zm00001d031677
Zm00001d000112	Zm00001d031736
Zm00001d000112	Zm00001d031779
Zm00001d000112	Zm00001d031796
Zm00001d000112	Zm00001d031833
Zm00001d000112	Zm00001d032071
Zm00001d000112	Zm00001d032083
Zm00001d000112	Zm00001d032102
Zm00001d000112	Zm00001d032208
Zm00001d000112	Zm00001d032279
Zm00001d000112	Zm00001d032362
Zm00001d000112	Zm00001d032408
Zm00001d000112	Zm00001d032441
Zm00001d000112	Zm00001d032458
Zm00001d000112	Zm00001d032470
Zm00001d000112	Zm00001d032516
Zm00001d000112	Zm00001d032830
Zm00001d000112	Zm00001d032855
Zm00001d000112	Zm00001d032876
Zm00001d000112	Zm00001d032923
Zm00001d000112	Zm00001d032946
Zm00001d000112	Zm00001d033050
Zm00001d000112	Zm00001d033104
Zm00001d000112	Zm00001d033174
Zm00001d000112	Zm00001d033217
Zm00001d000112	Zm00001d033291
Zm00001d000112	Zm00001d033316
Zm00001d000112	Zm00001d033335
Zm00001d000112	Zm00001d033389
Zm00001d000112	Zm00001d033457
Zm00001d000112	Zm00001d033463
Zm00001d000112	Zm00001d033510
Zm00001d000112	Zm00001d033652
Zm00001d000112	Zm00001d033752
Zm00001d000112	Zm00001d033848
Zm00001d000112	Zm00001d033969
Zm00001d000112	Zm00001d034068
Zm00001d000112	Zm00001d034073
Zm00001d000112	Zm00001d034109
Zm00001d000112	Zm00001d034186
Zm00001d000112	Zm00001d034221
Zm00001d000112	Zm00001d034416
Zm00001d000112	Zm00001d034417
Zm00001d000112	Zm00001d034469
Zm00001d000112	Zm00001d034497
Zm00001d000112	Zm00001d034514
Zm00001d000112	Zm00001d034519
Zm00001d000112	Zm00001d034601
Zm00001d000112	Zm00001d034643
Zm00001d000112	Zm00001d034664
Zm00001d000112	Zm00001d034706
Zm00001d000112	Zm00001d034759
Zm00001d000112	Zm00001d034782
Zm00001d000112	Zm00001d034783
Zm00001d000112	Zm00001d034829
Zm00001d000112	Zm00001d034863
Zm00001d000112	Zm00001d034920
Zm00001d000112	Zm00001d034947
Zm00001d000112	Zm00001d035007
Zm00001d000112	Zm00001d035167
Zm00001d000112	Zm00001d035263
Zm00001d000112	Zm00001d035310
Zm00001d000112	Zm00001d035481
Zm00001d000112	Zm00001d035542
Zm00001d000112	Zm00001d035603
Zm00001d000112	Zm00001d035604
Zm00001d000112	Zm00001d035669
Zm00001d000112	Zm00001d035701
Zm00001d000112	Zm00001d035710
Zm00001d000112	Zm00001d035750
Zm00001d000112	Zm00001d035753
Zm00001d000112	Zm00001d035766
Zm00001d000112	Zm00001d035775
Zm00001d000112	Zm00001d035854
Zm00001d000112	Zm00001d035922
Zm00001d000112	Zm00001d035999
Zm00001d000112	Zm00001d036003
Zm00001d000112	Zm00001d036016
Zm00001d000112	Zm00001d036018
Zm00001d000112	Zm00001d036020
Zm00001d000112	Zm00001d036066
Zm00001d000112	Zm00001d036357
Zm00001d000112	Zm00001d036389
Zm00001d000112	Zm00001d036420
Zm00001d000112	Zm00001d036532
Zm00001d000112	Zm00001d036542
Zm00001d000112	Zm00001d036610
Zm00001d000112	Zm00001d036650
Zm00001d000112	Zm00001d036714
Zm00001d000112	Zm00001d036736
Zm00001d000112	Zm00001d036761
Zm00001d000112	Zm00001d036765
Zm00001d000112	Zm00001d036971
Zm00001d000112	Zm00001d036985
Zm00001d000112	Zm00001d037025
Zm00001d000112	Zm00001d037062
Zm00001d000112	Zm00001d037081
Zm00001d000112	Zm00001d037095
Zm00001d000112	Zm00001d037165
Zm00001d000112	Zm00001d037182
Zm00001d000112	Zm00001d037205
Zm00001d000112	Zm00001d037207
Zm00001d000112	Zm00001d037239
Zm00001d000112	Zm00001d037248
Zm00001d000112	Zm00001d037288
Zm00001d000112	Zm00001d037289
Zm00001d000112	Zm00001d037308
Zm00001d000112	Zm00001d037342
Zm00001d000112	Zm00001d037381
Zm00001d000112	Zm00001d037417
Zm00001d000112	Zm00001d037521
Zm00001d000112	Zm00001d037542
Zm00001d000112	Zm00001d037619
Zm00001d000112	Zm00001d037626
Zm00001d000112	Zm00001d037693
Zm00001d000112	Zm00001d037715
Zm00001d000112	Zm00001d037724
Zm00001d000112	Zm00001d037747
Zm00001d000112	Zm00001d037789
Zm00001d000112	Zm00001d037792
Zm00001d000112	Zm00001d037797
Zm00001d000112	Zm00001d037872
Zm00001d000112	Zm00001d037914
Zm00001d000112	Zm00001d038023
Zm00001d000112	Zm00001d038062
Zm00001d000112	Zm00001d038069
Zm00001d000112	Zm00001d038165
Zm00001d000112	Zm00001d038203
Zm00001d000112	Zm00001d038288
Zm00001d000112	Zm00001d038321
Zm00001d000112	Zm00001d038376
Zm00001d000112	Zm00001d038483
Zm00001d000112	Zm00001d038514
Zm00001d000112	Zm00001d038522
Zm00001d000112	Zm00001d038577
Zm00001d000112	Zm00001d038638
Zm00001d000112	Zm00001d038665
Zm00001d000112	Zm00001d038671
Zm00001d000112	Zm00001d038706
Zm00001d000112	Zm00001d038717
Zm00001d000112	Zm00001d038734
Zm00001d000112	Zm00001d038762
Zm00001d000112	Zm00001d038791
Zm00001d000112	Zm00001d038824
Zm00001d000112	Zm00001d038860
Zm00001d000112	Zm00001d038885
Zm00001d000112	Zm00001d038911
Zm00001d000112	Zm00001d038916
Zm00001d000112	Zm00001d038936
Zm00001d000112	Zm00001d038950
Zm00001d000112	Zm00001d038959
Zm00001d000112	Zm00001d038973
Zm00001d000112	Zm00001d038993
Zm00001d000112	Zm00001d039094
Zm00001d000112	Zm00001d039115
Zm00001d000112	Zm00001d039185
Zm00001d000112	Zm00001d039245
Zm00001d000112	Zm00001d039256
Zm00001d000112	Zm00001d039266
Zm00001d000112	Zm00001d039267
Zm00001d000112	Zm00001d039287
Zm00001d000112	Zm00001d039296
Zm00001d000112	Zm00001d039374
Zm00001d000112	Zm00001d039513
Zm00001d000112	Zm00001d039524
Zm00001d000112	Zm00001d039589
Zm00001d000112	Zm00001d039637
Zm00001d000112	Zm00001d039678
Zm00001d000112	Zm00001d039691
Zm00001d000112	Zm00001d039748
Zm00001d000112	Zm00001d039758
Zm00001d000112	Zm00001d039762
Zm00001d000112	Zm00001d039827
Zm00001d000112	Zm00001d039842
Zm00001d000112	Zm00001d039879
Zm00001d000112	Zm00001d039891
Zm00001d000112	Zm00001d039893
Zm00001d000112	Zm00001d039944
Zm00001d000112	Zm00001d039963
Zm00001d000112	Zm00001d040124
Zm00001d000112	Zm00001d040157
Zm00001d000112	Zm00001d040233
Zm00001d000112	Zm00001d040238
Zm00001d000112	Zm00001d040292
Zm00001d000112	Zm00001d040310
Zm00001d000112	Zm00001d040361
Zm00001d000112	Zm00001d040667
Zm00001d000112	Zm00001d040697
Zm00001d000112	Zm00001d040711
Zm00001d000112	Zm00001d040986
Zm00001d000112	Zm00001d041329
Zm00001d000112	Zm00001d041418
Zm00001d000112	Zm00001d041445
Zm00001d000112	Zm00001d041530
Zm00001d000112	Zm00001d041604
Zm00001d000112	Zm00001d041632
Zm00001d000112	Zm00001d041716
Zm00001d000112	Zm00001d041743
Zm00001d000112	Zm00001d041814
Zm00001d000112	Zm00001d041981
Zm00001d000112	Zm00001d041991
Zm00001d000112	Zm00001d042022
Zm00001d000112	Zm00001d042047
Zm00001d000112	Zm00001d042054
Zm00001d000112	Zm00001d042096
Zm00001d000112	Zm00001d042116
Zm00001d000112	Zm00001d042134
Zm00001d000112	Zm00001d042207
Zm00001d000112	Zm00001d042211
Zm00001d000112	Zm00001d042246
Zm00001d000112	Zm00001d042285
Zm00001d000112	Zm00001d042314
Zm00001d000112	Zm00001d042343
Zm00001d000112	Zm00001d042482
Zm00001d000112	Zm00001d042543
Zm00001d000112	Zm00001d042560
Zm00001d000112	Zm00001d042609
Zm00001d000112	Zm00001d042721
Zm00001d000112	Zm00001d042767
Zm00001d000112	Zm00001d042769
Zm00001d000112	Zm00001d042809
Zm00001d000112	Zm00001d042814
Zm00001d000112	Zm00001d042869
Zm00001d000112	Zm00001d042884
Zm00001d000112	Zm00001d042885
Zm00001d000112	Zm00001d042887
Zm00001d000112	Zm00001d042892
Zm00001d000112	Zm00001d042909
Zm00001d000112	Zm00001d042924
Zm00001d000112	Zm00001d042948
Zm00001d000112	Zm00001d042961
Zm00001d000112	Zm00001d042993
Zm00001d000112	Zm00001d043025
Zm00001d000112	Zm00001d043037
Zm00001d000112	Zm00001d043069
Zm00001d000112	Zm00001d043071
Zm00001d000112	Zm00001d043087
Zm00001d000112	Zm00001d043144
Zm00001d000112	Zm00001d043171
Zm00001d000112	Zm00001d043179
Zm00001d000112	Zm00001d043199
Zm00001d000112	Zm00001d043221
Zm00001d000112	Zm00001d043238
Zm00001d000112	Zm00001d043253
Zm00001d000112	Zm00001d043256
Zm00001d000112	Zm00001d043267
Zm00001d000112	Zm00001d043269
Zm00001d000112	Zm00001d043295
Zm00001d000112	Zm00001d043386
Zm00001d000112	Zm00001d043469
Zm00001d000112	Zm00001d043477
Zm00001d000112	Zm00001d043510
Zm00001d000112	Zm00001d043525
Zm00001d000112	Zm00001d043549
Zm00001d000112	Zm00001d043591
Zm00001d000112	Zm00001d043601
Zm00001d000112	Zm00001d043613
Zm00001d000112	Zm00001d043625
Zm00001d000112	Zm00001d043649
Zm00001d000112	Zm00001d043737
Zm00001d000112	Zm00001d043752
Zm00001d000112	Zm00001d043808
Zm00001d000112	Zm00001d043877
Zm00001d000112	Zm00001d043898
Zm00001d000112	Zm00001d044010
Zm00001d000112	Zm00001d044034
Zm00001d000112	Zm00001d044095
Zm00001d000112	Zm00001d044106
Zm00001d000112	Zm00001d044111
Zm00001d000112	Zm00001d044153
Zm00001d000112	Zm00001d044157
Zm00001d000112	Zm00001d044159
Zm00001d000112	Zm00001d044173
Zm00001d000112	Zm00001d044192
Zm00001d000112	Zm00001d044253
Zm00001d000112	Zm00001d044272
Zm00001d000112	Zm00001d044297
Zm00001d000112	Zm00001d044300
Zm00001d000112	Zm00001d044421
Zm00001d000112	Zm00001d044467
Zm00001d000112	Zm00001d044516
Zm00001d000112	Zm00001d044520
Zm00001d000112	Zm00001d044538
Zm00001d000112	Zm00001d044564
Zm00001d000112	Zm00001d044593
Zm00001d000112	Zm00001d044594
Zm00001d000112	Zm00001d044604
Zm00001d000112	Zm00001d044696
Zm00001d000112	Zm00001d044700
Zm00001d000112	Zm00001d044703
Zm00001d000112	Zm00001d044716
Zm00001d000112	Zm00001d044726
Zm00001d000112	Zm00001d044769
Zm00001d000112	Zm00001d044857
Zm00001d000112	Zm00001d044906
Zm00001d000112	Zm00001d044908
Zm00001d000112	Zm00001d044920
Zm00001d000112	Zm00001d044995
Zm00001d000112	Zm00001d045086
Zm00001d000112	Zm00001d045088
Zm00001d000112	Zm00001d045101
Zm00001d000112	Zm00001d045102
Zm00001d000112	Zm00001d045113
Zm00001d000112	Zm00001d045119
Zm00001d000112	Zm00001d045171
Zm00001d000112	Zm00001d045203
Zm00001d000112	Zm00001d045208
Zm00001d000112	Zm00001d045251
Zm00001d000112	Zm00001d045338
Zm00001d000112	Zm00001d045394
Zm00001d000112	Zm00001d045459
Zm00001d000112	Zm00001d045498
Zm00001d000112	Zm00001d045559
Zm00001d000112	Zm00001d045560
Zm00001d000112	Zm00001d045618
Zm00001d000112	Zm00001d045685
Zm00001d000112	Zm00001d045729
Zm00001d000112	Zm00001d045739
Zm00001d000112	Zm00001d045740
Zm00001d000112	Zm00001d045783
Zm00001d000112	Zm00001d045788
Zm00001d000112	Zm00001d045870
Zm00001d000112	Zm00001d045993
Zm00001d000112	Zm00001d046004
Zm00001d000112	Zm00001d046005
Zm00001d000112	Zm00001d046120
Zm00001d000112	Zm00001d046174
Zm00001d000112	Zm00001d046318
Zm00001d000112	Zm00001d046364
Zm00001d000112	Zm00001d046422
Zm00001d000112	Zm00001d046454
Zm00001d000112	Zm00001d046472
Zm00001d000112	Zm00001d046893
Zm00001d000112	Zm00001d046937
Zm00001d000112	Zm00001d046981
Zm00001d000112	Zm00001d046996
Zm00001d000112	Zm00001d047060
Zm00001d000112	Zm00001d047089
Zm00001d000112	Zm00001d047104
Zm00001d000112	Zm00001d047194
Zm00001d000112	Zm00001d047293
Zm00001d000112	Zm00001d047385
Zm00001d000112	Zm00001d047446
Zm00001d000112	Zm00001d047447
Zm00001d000112	Zm00001d047453
Zm00001d000112	Zm00001d047483
Zm00001d000112	Zm00001d047601
Zm00001d000112	Zm00001d047656
Zm00001d000112	Zm00001d047662
Zm00001d000112	Zm00001d047664
Zm00001d000112	Zm00001d047690
Zm00001d000112	Zm00001d047736
Zm00001d000112	Zm00001d047758
Zm00001d000112	Zm00001d047776
Zm00001d000112	Zm00001d047777
Zm00001d000112	Zm00001d047796
Zm00001d000112	Zm00001d047808
Zm00001d000112	Zm00001d047812
Zm00001d000112	Zm00001d047840
Zm00001d000112	Zm00001d047843
Zm00001d000112	Zm00001d047852
Zm00001d000112	Zm00001d047880
Zm00001d000112	Zm00001d047883
Zm00001d000112	Zm00001d047900
Zm00001d000112	Zm00001d047907
Zm00001d000112	Zm00001d047931
Zm00001d000112	Zm00001d047942
Zm00001d000112	Zm00001d047952
Zm00001d000112	Zm00001d048026
Zm00001d000112	Zm00001d048096
Zm00001d000112	Zm00001d048111
Zm00001d000112	Zm00001d048115
Zm00001d000112	Zm00001d048126
Zm00001d000112	Zm00001d048131
Zm00001d000112	Zm00001d048146
Zm00001d000112	Zm00001d048152
Zm00001d000112	Zm00001d048208
Zm00001d000112	Zm00001d048224
Zm00001d000112	Zm00001d048226
Zm00001d000112	Zm00001d048227
Zm00001d000112	Zm00001d048263
Zm00001d000112	Zm00001d048268
Zm00001d000112	Zm00001d048294
Zm00001d000112	Zm00001d048416
Zm00001d000112	Zm00001d048470
Zm00001d000112	Zm00001d048471
Zm00001d000112	Zm00001d048510
Zm00001d000112	Zm00001d048532
Zm00001d000112	Zm00001d048574
Zm00001d000112	Zm00001d048616
Zm00001d000112	Zm00001d048789
Zm00001d000112	Zm00001d048825
Zm00001d000112	Zm00001d048865
Zm00001d000112	Zm00001d048908
Zm00001d000112	Zm00001d048954
Zm00001d000112	Zm00001d049060
Zm00001d000112	Zm00001d049061
Zm00001d000112	Zm00001d049100
Zm00001d000112	Zm00001d049154
Zm00001d000112	Zm00001d049156
Zm00001d000112	Zm00001d049173
Zm00001d000112	Zm00001d049174
Zm00001d000112	Zm00001d049201
Zm00001d000112	Zm00001d049331
Zm00001d000112	Zm00001d049487
Zm00001d000112	Zm00001d049556
Zm00001d000112	Zm00001d049557
Zm00001d000112	Zm00001d049572
Zm00001d000112	Zm00001d049594
Zm00001d000112	Zm00001d049624
Zm00001d000112	Zm00001d049643
Zm00001d000112	Zm00001d049678
Zm00001d000112	Zm00001d049704
Zm00001d000112	Zm00001d049817
Zm00001d000112	Zm00001d049851
Zm00001d000112	Zm00001d049914
Zm00001d000112	Zm00001d050099
Zm00001d000112	Zm00001d050179
Zm00001d000112	Zm00001d050219
Zm00001d000112	Zm00001d050224
Zm00001d000112	Zm00001d050247
Zm00001d000112	Zm00001d050250
Zm00001d000112	Zm00001d050319
Zm00001d000112	Zm00001d050412
Zm00001d000112	Zm00001d050518
Zm00001d000112	Zm00001d050714
Zm00001d000112	Zm00001d050715
Zm00001d000112	Zm00001d050728
Zm00001d000112	Zm00001d050798
Zm00001d000112	Zm00001d050862
Zm00001d000112	Zm00001d050915
Zm00001d000112	Zm00001d050961
Zm00001d000112	Zm00001d050978
Zm00001d000112	Zm00001d051294
Zm00001d000112	Zm00001d051333
Zm00001d000112	Zm00001d051361
Zm00001d000112	Zm00001d051383
Zm00001d000112	Zm00001d051419
Zm00001d000112	Zm00001d051460
Zm00001d000112	Zm00001d051468
Zm00001d000112	Zm00001d051548
Zm00001d000112	Zm00001d051584
Zm00001d000112	Zm00001d051677
Zm00001d000112	Zm00001d051795
Zm00001d000112	Zm00001d051832
Zm00001d000112	Zm00001d051839
Zm00001d000112	Zm00001d051869
Zm00001d000112	Zm00001d051939
Zm00001d000112	Zm00001d052018
Zm00001d000112	Zm00001d052060
Zm00001d000112	Zm00001d052061
Zm00001d000112	Zm00001d052089
Zm00001d000112	Zm00001d052167
Zm00001d000112	Zm00001d052170
Zm00001d000112	Zm00001d052209
Zm00001d000112	Zm00001d052212
Zm00001d000112	Zm00001d052218
Zm00001d000112	Zm00001d052239
Zm00001d000112	Zm00001d052252
Zm00001d000112	Zm00001d052292
Zm00001d000112	Zm00001d052335
Zm00001d000112	Zm00001d052416
Zm00001d000112	Zm00001d052450
Zm00001d000112	Zm00001d052462
Zm00001d000112	Zm00001d052478
Zm00001d000112	Zm00001d052618
Zm00001d000112	Zm00001d052653
Zm00001d000112	Zm00001d052781
Zm00001d000112	Zm00001d052810
Zm00001d000112	Zm00001d052923
Zm00001d000112	Zm00001d052974
Zm00001d000112	Zm00001d053017
Zm00001d000112	Zm00001d053156
Zm00001d000112	Zm00001d053160
Zm00001d000112	Zm00001d053174
Zm00001d000112	Zm00001d053301
Zm00001d000112	Zm00001d053365
Zm00001d000112	Zm00001d053393
Zm00001d000112	Zm00001d053394
Zm00001d000112	Zm00001d053409
Zm00001d000112	Zm00001d053415
Zm00001d000112	Zm00001d053544
Zm00001d000112	Zm00001d053559
Zm00001d000112	Zm00001d053575
Zm00001d000112	Zm00001d053589
Zm00001d000112	Zm00001d053593
Zm00001d000112	Zm00001d053608
Zm00001d000112	Zm00001d053613
Zm00001d000112	Zm00001d053641
Zm00001d000112	Zm00001d053676
Zm00001d000112	Zm00001d053746
Zm00001d000112	Zm00001d053783
Zm00001d000112	Zm00001d053834
Zm00001d000112	Zm00001d053884
Zm00001d000112	Zm00001d053887
Zm00001d000112	Zm00001d054010
Zm00001d000112	Zm00001d054060
Zm00001d000112	Zm00001d054067
Zm00001d000112	Zm00001d054070
Zm00001d000291	GRMZM5G887911
Zm00001d000291	GRMZM5G897755
Zm00001d000291	Zm00001d000017
Zm00001d000291	Zm00001d000040
Zm00001d000291	Zm00001d000045
Zm00001d000291	Zm00001d000098
Zm00001d000291	Zm00001d000102
Zm00001d000291	Zm00001d000291
Zm00001d000291	Zm00001d000402
Zm00001d000291	Zm00001d000447
Zm00001d000291	Zm00001d001827
Zm00001d000291	Zm00001d001830
Zm00001d000291	Zm00001d001946
Zm00001d000291	Zm00001d001951
Zm00001d000291	Zm00001d001953
Zm00001d000291	Zm00001d001972
Zm00001d000291	Zm00001d001976
Zm00001d000291	Zm00001d001989
Zm00001d000291	Zm00001d001993
Zm00001d000291	Zm00001d002022
Zm00001d000291	Zm00001d002051
Zm00001d000291	Zm00001d002156
Zm00001d000291	Zm00001d002167
Zm00001d000291	Zm00001d002369
Zm00001d000291	Zm00001d002435
Zm00001d000291	Zm00001d002642
Zm00001d000291	Zm00001d002659
Zm00001d000291	Zm00001d002791
Zm00001d000291	Zm00001d002837
Zm00001d000291	Zm00001d002882
Zm00001d000291	Zm00001d002966
Zm00001d000291	Zm00001d003067
Zm00001d000291	Zm00001d003184
Zm00001d000291	Zm00001d003223
Zm00001d000291	Zm00001d003228
Zm00001d000291	Zm00001d003293
Zm00001d000291	Zm00001d003309
Zm00001d000291	Zm00001d003334
Zm00001d000291	Zm00001d003352
Zm00001d000291	Zm00001d003365
Zm00001d000291	Zm00001d003381
Zm00001d000291	Zm00001d003497
Zm00001d000291	Zm00001d003624
Zm00001d000291	Zm00001d003684
Zm00001d000291	Zm00001d003784
Zm00001d000291	Zm00001d003857
Zm00001d000291	Zm00001d003903
Zm00001d000291	Zm00001d003935
Zm00001d000291	Zm00001d004057
Zm00001d000291	Zm00001d004059
Zm00001d000291	Zm00001d004099
Zm00001d000291	Zm00001d004126
Zm00001d000291	Zm00001d004159
Zm00001d000291	Zm00001d004169
Zm00001d000291	Zm00001d004372
Zm00001d000291	Zm00001d004458
Zm00001d000291	Zm00001d004561
Zm00001d000291	Zm00001d004697
Zm00001d000291	Zm00001d004729
Zm00001d000291	Zm00001d004877
Zm00001d000291	Zm00001d004997
Zm00001d000291	Zm00001d005127
Zm00001d000291	Zm00001d005231
Zm00001d000291	Zm00001d005302
Zm00001d000291	Zm00001d005312
Zm00001d000291	Zm00001d005507
Zm00001d000291	Zm00001d005532
Zm00001d000291	Zm00001d005577
Zm00001d000291	Zm00001d005602
Zm00001d000291	Zm00001d005671
Zm00001d000291	Zm00001d005716
Zm00001d000291	Zm00001d005765
Zm00001d000291	Zm00001d005802
Zm00001d000291	Zm00001d006010
Zm00001d000291	Zm00001d006065
Zm00001d000291	Zm00001d006106
Zm00001d000291	Zm00001d006177
Zm00001d000291	Zm00001d006196
Zm00001d000291	Zm00001d006226
Zm00001d000291	Zm00001d006238
Zm00001d000291	Zm00001d006246
Zm00001d000291	Zm00001d006343
Zm00001d000291	Zm00001d006369
Zm00001d000291	Zm00001d006449
Zm00001d000291	Zm00001d006459
Zm00001d000291	Zm00001d006472
Zm00001d000291	Zm00001d006619
Zm00001d000291	Zm00001d006623
Zm00001d000291	Zm00001d006651
Zm00001d000291	Zm00001d006808
Zm00001d000291	Zm00001d006820
Zm00001d000291	Zm00001d006872
Zm00001d000291	Zm00001d006910
Zm00001d000291	Zm00001d007095
Zm00001d000291	Zm00001d007193
Zm00001d000291	Zm00001d007251
Zm00001d000291	Zm00001d007418
Zm00001d000291	Zm00001d007434
Zm00001d000291	Zm00001d007528
Zm00001d000291	Zm00001d007604
Zm00001d000291	Zm00001d007640
Zm00001d000291	Zm00001d007767
Zm00001d000291	Zm00001d007832
Zm00001d000291	Zm00001d007849
Zm00001d000291	Zm00001d008282
Zm00001d000291	Zm00001d008412
Zm00001d000291	Zm00001d008545
Zm00001d000291	Zm00001d008564
Zm00001d000291	Zm00001d008791
Zm00001d000291	Zm00001d008901
Zm00001d000291	Zm00001d008903
Zm00001d000291	Zm00001d008922
Zm00001d000291	Zm00001d008956
Zm00001d000291	Zm00001d009030
Zm00001d000291	Zm00001d009112
Zm00001d000291	Zm00001d009177
Zm00001d000291	Zm00001d009260
Zm00001d000291	Zm00001d009411
Zm00001d000291	Zm00001d009476
Zm00001d000291	Zm00001d009496
Zm00001d000291	Zm00001d009578
Zm00001d000291	Zm00001d009608
Zm00001d000291	Zm00001d009668
Zm00001d000291	Zm00001d009709
Zm00001d000291	Zm00001d009726
Zm00001d000291	Zm00001d009868
Zm00001d000291	Zm00001d009872
Zm00001d000291	Zm00001d009997
Zm00001d000291	Zm00001d010126
Zm00001d000291	Zm00001d010195
Zm00001d000291	Zm00001d010217
Zm00001d000291	Zm00001d010243
Zm00001d000291	Zm00001d010401
Zm00001d000291	Zm00001d010416
Zm00001d000291	Zm00001d010459
Zm00001d000291	Zm00001d010504
Zm00001d000291	Zm00001d010554
Zm00001d000291	Zm00001d010589
Zm00001d000291	Zm00001d010616
Zm00001d000291	Zm00001d010617
Zm00001d000291	Zm00001d010675
Zm00001d000291	Zm00001d010793
Zm00001d000291	Zm00001d010798
Zm00001d000291	Zm00001d010887
Zm00001d000291	Zm00001d010919
Zm00001d000291	Zm00001d010940
Zm00001d000291	Zm00001d011223
Zm00001d000291	Zm00001d011392
Zm00001d000291	Zm00001d011490
Zm00001d000291	Zm00001d011639
Zm00001d000291	Zm00001d011646
Zm00001d000291	Zm00001d011688
Zm00001d000291	Zm00001d011817
Zm00001d000291	Zm00001d011930
Zm00001d000291	Zm00001d012090
Zm00001d000291	Zm00001d012127
Zm00001d000291	Zm00001d012211
Zm00001d000291	Zm00001d012265
Zm00001d000291	Zm00001d012292
Zm00001d000291	Zm00001d012302
Zm00001d000291	Zm00001d012400
Zm00001d000291	Zm00001d012522
Zm00001d000291	Zm00001d012703
Zm00001d000291	Zm00001d012844
Zm00001d000291	Zm00001d012848
Zm00001d000291	Zm00001d012851
Zm00001d000291	Zm00001d012858
Zm00001d000291	Zm00001d012902
Zm00001d000291	Zm00001d012939
Zm00001d000291	Zm00001d012969
Zm00001d000291	Zm00001d013028
Zm00001d000291	Zm00001d013041
Zm00001d000291	Zm00001d013042
Zm00001d000291	Zm00001d013101
Zm00001d000291	Zm00001d013125
Zm00001d000291	Zm00001d013185
Zm00001d000291	Zm00001d013208
Zm00001d000291	Zm00001d013252
Zm00001d000291	Zm00001d013302
Zm00001d000291	Zm00001d013370
Zm00001d000291	Zm00001d013376
Zm00001d000291	Zm00001d013481
Zm00001d000291	Zm00001d013499
Zm00001d000291	Zm00001d013543
Zm00001d000291	Zm00001d013549
Zm00001d000291	Zm00001d013627
Zm00001d000291	Zm00001d013742
Zm00001d000291	Zm00001d013824
Zm00001d000291	Zm00001d013855
Zm00001d000291	Zm00001d013914
Zm00001d000291	Zm00001d014006
Zm00001d000291	Zm00001d014146
Zm00001d000291	Zm00001d014180
Zm00001d000291	Zm00001d014188
Zm00001d000291	Zm00001d014226
Zm00001d000291	Zm00001d014278
Zm00001d000291	Zm00001d014316
Zm00001d000291	Zm00001d014366
Zm00001d000291	Zm00001d014422
Zm00001d000291	Zm00001d014447
Zm00001d000291	Zm00001d014526
Zm00001d000291	Zm00001d014679
Zm00001d000291	Zm00001d014769
Zm00001d000291	Zm00001d014788
Zm00001d000291	Zm00001d014808
Zm00001d000291	Zm00001d014853
Zm00001d000291	Zm00001d014901
Zm00001d000291	Zm00001d014925
Zm00001d000291	Zm00001d014944
Zm00001d000291	Zm00001d014966
Zm00001d000291	Zm00001d014986
Zm00001d000291	Zm00001d015061
Zm00001d000291	Zm00001d015131
Zm00001d000291	Zm00001d015174
Zm00001d000291	Zm00001d015211
Zm00001d000291	Zm00001d015251
Zm00001d000291	Zm00001d015298
Zm00001d000291	Zm00001d015347
Zm00001d000291	Zm00001d015446
Zm00001d000291	Zm00001d015450
Zm00001d000291	Zm00001d015589
Zm00001d000291	Zm00001d015829
Zm00001d000291	Zm00001d015862
Zm00001d000291	Zm00001d015890
Zm00001d000291	Zm00001d015900
Zm00001d000291	Zm00001d016001
Zm00001d000291	Zm00001d016077
Zm00001d000291	Zm00001d016155
Zm00001d000291	Zm00001d016156
Zm00001d000291	Zm00001d016200
Zm00001d000291	Zm00001d016303
Zm00001d000291	Zm00001d016347
Zm00001d000291	Zm00001d016722
Zm00001d000291	Zm00001d016765
Zm00001d000291	Zm00001d016804
Zm00001d000291	Zm00001d016891
Zm00001d000291	Zm00001d016928
Zm00001d000291	Zm00001d016948
Zm00001d000291	Zm00001d017019
Zm00001d000291	Zm00001d017025
Zm00001d000291	Zm00001d017042
Zm00001d000291	Zm00001d017096
Zm00001d000291	Zm00001d017247
Zm00001d000291	Zm00001d017284
Zm00001d000291	Zm00001d017317
Zm00001d000291	Zm00001d017384
Zm00001d000291	Zm00001d017559
Zm00001d000291	Zm00001d017568
Zm00001d000291	Zm00001d017647
Zm00001d000291	Zm00001d017650
Zm00001d000291	Zm00001d017698
Zm00001d000291	Zm00001d017700
Zm00001d000291	Zm00001d017712
Zm00001d000291	Zm00001d017753
Zm00001d000291	Zm00001d017859
Zm00001d000291	Zm00001d018102
Zm00001d000291	Zm00001d018124
Zm00001d000291	Zm00001d018135
Zm00001d000291	Zm00001d018204
Zm00001d000291	Zm00001d018350
Zm00001d000291	Zm00001d018378
Zm00001d000291	Zm00001d018451
Zm00001d000291	Zm00001d018478
Zm00001d000291	Zm00001d018495
Zm00001d000291	Zm00001d018627
Zm00001d000291	Zm00001d018668
Zm00001d000291	Zm00001d018704
Zm00001d000291	Zm00001d018708
Zm00001d000291	Zm00001d018786
Zm00001d000291	Zm00001d018793
Zm00001d000291	Zm00001d018794
Zm00001d000291	Zm00001d018903
Zm00001d000291	Zm00001d019305
Zm00001d000291	Zm00001d019365
Zm00001d000291	Zm00001d019561
Zm00001d000291	Zm00001d019650
Zm00001d000291	Zm00001d019693
Zm00001d000291	Zm00001d019718
Zm00001d000291	Zm00001d019875
Zm00001d000291	Zm00001d020036
Zm00001d000291	Zm00001d020063
Zm00001d000291	Zm00001d020187
Zm00001d000291	Zm00001d020224
Zm00001d000291	Zm00001d020227
Zm00001d000291	Zm00001d020275
Zm00001d000291	Zm00001d020408
Zm00001d000291	Zm00001d020414
Zm00001d000291	Zm00001d020428
Zm00001d000291	Zm00001d020541
Zm00001d000291	Zm00001d020655
Zm00001d000291	Zm00001d020670
Zm00001d000291	Zm00001d020685
Zm00001d000291	Zm00001d020706
Zm00001d000291	Zm00001d020713
Zm00001d000291	Zm00001d020726
Zm00001d000291	Zm00001d020930
Zm00001d000291	Zm00001d020973
Zm00001d000291	Zm00001d021065
Zm00001d000291	Zm00001d021315
Zm00001d000291	Zm00001d021423
Zm00001d000291	Zm00001d021425
Zm00001d000291	Zm00001d021469
Zm00001d000291	Zm00001d021485
Zm00001d000291	Zm00001d021486
Zm00001d000291	Zm00001d021489
Zm00001d000291	Zm00001d021508
Zm00001d000291	Zm00001d021519
Zm00001d000291	Zm00001d021546
Zm00001d000291	Zm00001d021554
Zm00001d000291	Zm00001d021624
Zm00001d000291	Zm00001d021629
Zm00001d000291	Zm00001d021659
Zm00001d000291	Zm00001d021667
Zm00001d000291	Zm00001d021727
Zm00001d000291	Zm00001d021736
Zm00001d000291	Zm00001d021752
Zm00001d000291	Zm00001d021787
Zm00001d000291	Zm00001d021789
Zm00001d000291	Zm00001d021805
Zm00001d000291	Zm00001d021831
Zm00001d000291	Zm00001d021861
Zm00001d000291	Zm00001d021864
Zm00001d000291	Zm00001d021971
Zm00001d000291	Zm00001d022044
Zm00001d000291	Zm00001d022072
Zm00001d000291	Zm00001d022092
Zm00001d000291	Zm00001d022180
Zm00001d000291	Zm00001d022334
Zm00001d000291	Zm00001d022356
Zm00001d000291	Zm00001d022417
Zm00001d000291	Zm00001d022463
Zm00001d000291	Zm00001d022505
Zm00001d000291	Zm00001d022513
Zm00001d000291	Zm00001d023280
Zm00001d000291	Zm00001d023316
Zm00001d000291	Zm00001d023542
Zm00001d000291	Zm00001d023560
Zm00001d000291	Zm00001d023569
Zm00001d000291	Zm00001d023576
Zm00001d000291	Zm00001d023721
Zm00001d000291	Zm00001d023733
Zm00001d000291	Zm00001d023795
Zm00001d000291	Zm00001d023807
Zm00001d000291	Zm00001d023838
Zm00001d000291	Zm00001d023853
Zm00001d000291	Zm00001d023927
Zm00001d000291	Zm00001d024230
Zm00001d000291	Zm00001d024275
Zm00001d000291	Zm00001d024300
Zm00001d000291	Zm00001d024308
Zm00001d000291	Zm00001d024371
Zm00001d000291	Zm00001d024376
Zm00001d000291	Zm00001d024463
Zm00001d000291	Zm00001d024478
Zm00001d000291	Zm00001d024588
Zm00001d000291	Zm00001d024647
Zm00001d000291	Zm00001d024661
Zm00001d000291	Zm00001d024678
Zm00001d000291	Zm00001d024703
Zm00001d000291	Zm00001d024752
Zm00001d000291	Zm00001d024764
Zm00001d000291	Zm00001d024981
Zm00001d000291	Zm00001d025193
Zm00001d000291	Zm00001d025294
Zm00001d000291	Zm00001d025354
Zm00001d000291	Zm00001d025431
Zm00001d000291	Zm00001d025548
Zm00001d000291	Zm00001d025568
Zm00001d000291	Zm00001d025570
Zm00001d000291	Zm00001d025625
Zm00001d000291	Zm00001d025709
Zm00001d000291	Zm00001d025726
Zm00001d000291	Zm00001d025777
Zm00001d000291	Zm00001d025798
Zm00001d000291	Zm00001d025899
Zm00001d000291	Zm00001d025905
Zm00001d000291	Zm00001d025915
Zm00001d000291	Zm00001d025949
Zm00001d000291	Zm00001d026018
Zm00001d000291	Zm00001d026019
Zm00001d000291	Zm00001d026030
Zm00001d000291	Zm00001d026066
Zm00001d000291	Zm00001d026067
Zm00001d000291	Zm00001d026083
Zm00001d000291	Zm00001d026084
Zm00001d000291	Zm00001d026131
Zm00001d000291	Zm00001d026149
Zm00001d000291	Zm00001d026258
Zm00001d000291	Zm00001d026260
Zm00001d000291	Zm00001d026270
Zm00001d000291	Zm00001d026379
Zm00001d000291	Zm00001d026476
Zm00001d000291	Zm00001d026511
Zm00001d000291	Zm00001d026542
Zm00001d000291	Zm00001d026575
Zm00001d000291	Zm00001d026607
Zm00001d000291	Zm00001d026630
Zm00001d000291	Zm00001d027368
Zm00001d000291	Zm00001d027459
Zm00001d000291	Zm00001d027504
Zm00001d000291	Zm00001d027537
Zm00001d000291	Zm00001d027572
Zm00001d000291	Zm00001d027677
Zm00001d000291	Zm00001d027679
Zm00001d000291	Zm00001d027680
Zm00001d000291	Zm00001d027708
Zm00001d000291	Zm00001d027731
Zm00001d000291	Zm00001d027892
Zm00001d000291	Zm00001d027978
Zm00001d000291	Zm00001d028002
Zm00001d000291	Zm00001d028003
Zm00001d000291	Zm00001d028005
Zm00001d000291	Zm00001d028034
Zm00001d000291	Zm00001d028062
Zm00001d000291	Zm00001d028088
Zm00001d000291	Zm00001d028103
Zm00001d000291	Zm00001d028211
Zm00001d000291	Zm00001d028366
Zm00001d000291	Zm00001d028443
Zm00001d000291	Zm00001d028458
Zm00001d000291	Zm00001d028504
Zm00001d000291	Zm00001d028547
Zm00001d000291	Zm00001d028550
Zm00001d000291	Zm00001d028570
Zm00001d000291	Zm00001d028577
Zm00001d000291	Zm00001d028582
Zm00001d000291	Zm00001d028616
Zm00001d000291	Zm00001d028655
Zm00001d000291	Zm00001d028733
Zm00001d000291	Zm00001d028757
Zm00001d000291	Zm00001d028811
Zm00001d000291	Zm00001d028816
Zm00001d000291	Zm00001d028887
Zm00001d000291	Zm00001d028888
Zm00001d000291	Zm00001d028889
Zm00001d000291	Zm00001d028916
Zm00001d000291	Zm00001d028930
Zm00001d000291	Zm00001d029143
Zm00001d000291	Zm00001d029173
Zm00001d000291	Zm00001d029264
Zm00001d000291	Zm00001d029274
Zm00001d000291	Zm00001d029356
Zm00001d000291	Zm00001d029416
Zm00001d000291	Zm00001d029442
Zm00001d000291	Zm00001d029462
Zm00001d000291	Zm00001d029518
Zm00001d000291	Zm00001d029579
Zm00001d000291	Zm00001d029601
Zm00001d000291	Zm00001d029632
Zm00001d000291	Zm00001d029681
Zm00001d000291	Zm00001d029701
Zm00001d000291	Zm00001d029776
Zm00001d000291	Zm00001d029849
Zm00001d000291	Zm00001d029860
Zm00001d000291	Zm00001d029872
Zm00001d000291	Zm00001d029974
Zm00001d000291	Zm00001d030014
Zm00001d000291	Zm00001d030062
Zm00001d000291	Zm00001d030126
Zm00001d000291	Zm00001d030171
Zm00001d000291	Zm00001d030251
Zm00001d000291	Zm00001d030411
Zm00001d000291	Zm00001d030542
Zm00001d000291	Zm00001d030725
Zm00001d000291	Zm00001d030772
Zm00001d000291	Zm00001d030953
Zm00001d000291	Zm00001d031040
Zm00001d000291	Zm00001d031328
Zm00001d000291	Zm00001d031332
Zm00001d000291	Zm00001d031434
Zm00001d000291	Zm00001d031454
Zm00001d000291	Zm00001d031490
Zm00001d000291	Zm00001d031562
Zm00001d000291	Zm00001d031706
Zm00001d000291	Zm00001d031723
Zm00001d000291	Zm00001d031863
Zm00001d000291	Zm00001d031898
Zm00001d000291	Zm00001d031939
Zm00001d000291	Zm00001d031977
Zm00001d000291	Zm00001d032000
Zm00001d000291	Zm00001d032010
Zm00001d000291	Zm00001d032114
Zm00001d000291	Zm00001d032190
Zm00001d000291	Zm00001d032198
Zm00001d000291	Zm00001d032274
Zm00001d000291	Zm00001d032285
Zm00001d000291	Zm00001d032407
Zm00001d000291	Zm00001d032430
Zm00001d000291	Zm00001d032470
Zm00001d000291	Zm00001d032500
Zm00001d000291	Zm00001d032521
Zm00001d000291	Zm00001d032679
Zm00001d000291	Zm00001d033213
Zm00001d000291	Zm00001d033278
Zm00001d000291	Zm00001d033374
Zm00001d000291	Zm00001d033388
Zm00001d000291	Zm00001d033422
Zm00001d000291	Zm00001d033497
Zm00001d000291	Zm00001d033624
Zm00001d000291	Zm00001d033632
Zm00001d000291	Zm00001d033640
Zm00001d000291	Zm00001d033647
Zm00001d000291	Zm00001d033670
Zm00001d000291	Zm00001d033718
Zm00001d000291	Zm00001d033751
Zm00001d000291	Zm00001d033794
Zm00001d000291	Zm00001d033805
Zm00001d000291	Zm00001d033837
Zm00001d000291	Zm00001d033862
Zm00001d000291	Zm00001d033916
Zm00001d000291	Zm00001d033957
Zm00001d000291	Zm00001d033999
Zm00001d000291	Zm00001d034015
Zm00001d000291	Zm00001d034077
Zm00001d000291	Zm00001d034128
Zm00001d000291	Zm00001d034131
Zm00001d000291	Zm00001d034188
Zm00001d000291	Zm00001d034219
Zm00001d000291	Zm00001d034223
Zm00001d000291	Zm00001d034350
Zm00001d000291	Zm00001d034447
Zm00001d000291	Zm00001d034509
Zm00001d000291	Zm00001d034529
Zm00001d000291	Zm00001d034591
Zm00001d000291	Zm00001d034620
Zm00001d000291	Zm00001d034628
Zm00001d000291	Zm00001d034659
Zm00001d000291	Zm00001d034719
Zm00001d000291	Zm00001d034761
Zm00001d000291	Zm00001d034805
Zm00001d000291	Zm00001d034870
Zm00001d000291	Zm00001d034947
Zm00001d000291	Zm00001d034948
Zm00001d000291	Zm00001d035093
Zm00001d000291	Zm00001d035111
Zm00001d000291	Zm00001d035170
Zm00001d000291	Zm00001d035183
Zm00001d000291	Zm00001d035263
Zm00001d000291	Zm00001d035322
Zm00001d000291	Zm00001d035481
Zm00001d000291	Zm00001d035569
Zm00001d000291	Zm00001d035616
Zm00001d000291	Zm00001d035669
Zm00001d000291	Zm00001d035689
Zm00001d000291	Zm00001d035874
Zm00001d000291	Zm00001d035957
Zm00001d000291	Zm00001d036020
Zm00001d000291	Zm00001d036024
Zm00001d000291	Zm00001d036245
Zm00001d000291	Zm00001d036285
Zm00001d000291	Zm00001d036306
Zm00001d000291	Zm00001d036490
Zm00001d000291	Zm00001d036542
Zm00001d000291	Zm00001d036598
Zm00001d000291	Zm00001d036629
Zm00001d000291	Zm00001d036702
Zm00001d000291	Zm00001d036761
Zm00001d000291	Zm00001d037004
Zm00001d000291	Zm00001d037056
Zm00001d000291	Zm00001d037062
Zm00001d000291	Zm00001d037085
Zm00001d000291	Zm00001d037110
Zm00001d000291	Zm00001d037163
Zm00001d000291	Zm00001d037180
Zm00001d000291	Zm00001d037189
Zm00001d000291	Zm00001d037250
Zm00001d000291	Zm00001d037492
Zm00001d000291	Zm00001d037594
Zm00001d000291	Zm00001d037599
Zm00001d000291	Zm00001d037625
Zm00001d000291	Zm00001d037663
Zm00001d000291	Zm00001d037666
Zm00001d000291	Zm00001d037935
Zm00001d000291	Zm00001d038296
Zm00001d000291	Zm00001d038321
Zm00001d000291	Zm00001d038325
Zm00001d000291	Zm00001d038348
Zm00001d000291	Zm00001d038361
Zm00001d000291	Zm00001d038364
Zm00001d000291	Zm00001d038436
Zm00001d000291	Zm00001d038522
Zm00001d000291	Zm00001d038562
Zm00001d000291	Zm00001d038593
Zm00001d000291	Zm00001d038623
Zm00001d000291	Zm00001d038645
Zm00001d000291	Zm00001d038686
Zm00001d000291	Zm00001d038712
Zm00001d000291	Zm00001d038755
Zm00001d000291	Zm00001d038883
Zm00001d000291	Zm00001d038904
Zm00001d000291	Zm00001d038941
Zm00001d000291	Zm00001d038980
Zm00001d000291	Zm00001d038997
Zm00001d000291	Zm00001d039079
Zm00001d000291	Zm00001d039120
Zm00001d000291	Zm00001d039140
Zm00001d000291	Zm00001d039231
Zm00001d000291	Zm00001d039266
Zm00001d000291	Zm00001d039273
Zm00001d000291	Zm00001d039297
Zm00001d000291	Zm00001d039343
Zm00001d000291	Zm00001d039362
Zm00001d000291	Zm00001d039379
Zm00001d000291	Zm00001d039391
Zm00001d000291	Zm00001d039401
Zm00001d000291	Zm00001d039505
Zm00001d000291	Zm00001d039535
Zm00001d000291	Zm00001d039579
Zm00001d000291	Zm00001d039616
Zm00001d000291	Zm00001d039656
Zm00001d000291	Zm00001d039842
Zm00001d000291	Zm00001d039920
Zm00001d000291	Zm00001d039971
Zm00001d000291	Zm00001d039982
Zm00001d000291	Zm00001d040023
Zm00001d000291	Zm00001d040029
Zm00001d000291	Zm00001d040076
Zm00001d000291	Zm00001d040234
Zm00001d000291	Zm00001d040312
Zm00001d000291	Zm00001d040331
Zm00001d000291	Zm00001d040361
Zm00001d000291	Zm00001d040393
Zm00001d000291	Zm00001d040399
Zm00001d000291	Zm00001d040508
Zm00001d000291	Zm00001d040603
Zm00001d000291	Zm00001d040711
Zm00001d000291	Zm00001d040798
Zm00001d000291	Zm00001d040933
Zm00001d000291	Zm00001d041082
Zm00001d000291	Zm00001d041142
Zm00001d000291	Zm00001d041216
Zm00001d000291	Zm00001d041410
Zm00001d000291	Zm00001d041430
Zm00001d000291	Zm00001d041456
Zm00001d000291	Zm00001d041590
Zm00001d000291	Zm00001d041604
Zm00001d000291	Zm00001d041685
Zm00001d000291	Zm00001d041698
Zm00001d000291	Zm00001d041775
Zm00001d000291	Zm00001d041871
Zm00001d000291	Zm00001d041941
Zm00001d000291	Zm00001d042063
Zm00001d000291	Zm00001d042096
Zm00001d000291	Zm00001d042146
Zm00001d000291	Zm00001d042154
Zm00001d000291	Zm00001d042313
Zm00001d000291	Zm00001d042476
Zm00001d000291	Zm00001d042525
Zm00001d000291	Zm00001d042541
Zm00001d000291	Zm00001d042543
Zm00001d000291	Zm00001d042660
Zm00001d000291	Zm00001d042719
Zm00001d000291	Zm00001d042731
Zm00001d000291	Zm00001d042781
Zm00001d000291	Zm00001d042811
Zm00001d000291	Zm00001d042885
Zm00001d000291	Zm00001d042887
Zm00001d000291	Zm00001d042918
Zm00001d000291	Zm00001d042924
Zm00001d000291	Zm00001d042934
Zm00001d000291	Zm00001d042938
Zm00001d000291	Zm00001d042975
Zm00001d000291	Zm00001d043043
Zm00001d000291	Zm00001d043071
Zm00001d000291	Zm00001d043094
Zm00001d000291	Zm00001d043196
Zm00001d000291	Zm00001d043205
Zm00001d000291	Zm00001d043206
Zm00001d000291	Zm00001d043224
Zm00001d000291	Zm00001d043258
Zm00001d000291	Zm00001d043266
Zm00001d000291	Zm00001d043270
Zm00001d000291	Zm00001d043329
Zm00001d000291	Zm00001d043462
Zm00001d000291	Zm00001d043527
Zm00001d000291	Zm00001d043563
Zm00001d000291	Zm00001d043681
Zm00001d000291	Zm00001d043726
Zm00001d000291	Zm00001d043740
Zm00001d000291	Zm00001d043745
Zm00001d000291	Zm00001d043775
Zm00001d000291	Zm00001d043785
Zm00001d000291	Zm00001d043864
Zm00001d000291	Zm00001d043950
Zm00001d000291	Zm00001d044060
Zm00001d000291	Zm00001d044091
Zm00001d000291	Zm00001d044168
Zm00001d000291	Zm00001d044185
Zm00001d000291	Zm00001d044390
Zm00001d000291	Zm00001d044430
Zm00001d000291	Zm00001d044459
Zm00001d000291	Zm00001d044461
Zm00001d000291	Zm00001d044514
Zm00001d000291	Zm00001d044705
Zm00001d000291	Zm00001d044729
Zm00001d000291	Zm00001d044833
Zm00001d000291	Zm00001d044875
Zm00001d000291	Zm00001d044880
Zm00001d000291	Zm00001d044953
Zm00001d000291	Zm00001d045049
Zm00001d000291	Zm00001d045118
Zm00001d000291	Zm00001d045184
Zm00001d000291	Zm00001d045263
Zm00001d000291	Zm00001d045283
Zm00001d000291	Zm00001d045297
Zm00001d000291	Zm00001d045316
Zm00001d000291	Zm00001d045324
Zm00001d000291	Zm00001d045417
Zm00001d000291	Zm00001d045470
Zm00001d000291	Zm00001d045685
Zm00001d000291	Zm00001d045763
Zm00001d000291	Zm00001d045808
Zm00001d000291	Zm00001d045862
Zm00001d000291	Zm00001d045873
Zm00001d000291	Zm00001d045888
Zm00001d000291	Zm00001d045928
Zm00001d000291	Zm00001d045965
Zm00001d000291	Zm00001d045993
Zm00001d000291	Zm00001d046016
Zm00001d000291	Zm00001d046060
Zm00001d000291	Zm00001d046188
Zm00001d000291	Zm00001d046190
Zm00001d000291	Zm00001d046260
Zm00001d000291	Zm00001d046274
Zm00001d000291	Zm00001d046289
Zm00001d000291	Zm00001d046344
Zm00001d000291	Zm00001d046422
Zm00001d000291	Zm00001d046450
Zm00001d000291	Zm00001d046493
Zm00001d000291	Zm00001d046586
Zm00001d000291	Zm00001d046696
Zm00001d000291	Zm00001d046723
Zm00001d000291	Zm00001d046767
Zm00001d000291	Zm00001d046781
Zm00001d000291	Zm00001d046828
Zm00001d000291	Zm00001d046838
Zm00001d000291	Zm00001d046867
Zm00001d000291	Zm00001d047050
Zm00001d000291	Zm00001d047064
Zm00001d000291	Zm00001d047216
Zm00001d000291	Zm00001d047282
Zm00001d000291	Zm00001d047329
Zm00001d000291	Zm00001d047402
Zm00001d000291	Zm00001d047601
Zm00001d000291	Zm00001d047614
Zm00001d000291	Zm00001d047690
Zm00001d000291	Zm00001d047754
Zm00001d000291	Zm00001d047793
Zm00001d000291	Zm00001d047794
Zm00001d000291	Zm00001d047801
Zm00001d000291	Zm00001d047804
Zm00001d000291	Zm00001d047806
Zm00001d000291	Zm00001d047852
Zm00001d000291	Zm00001d047907
Zm00001d000291	Zm00001d047908
Zm00001d000291	Zm00001d047969
Zm00001d000291	Zm00001d048014
Zm00001d000291	Zm00001d048054
Zm00001d000291	Zm00001d048096
Zm00001d000291	Zm00001d048298
Zm00001d000291	Zm00001d048382
Zm00001d000291	Zm00001d048457
Zm00001d000291	Zm00001d048470
Zm00001d000291	Zm00001d048507
Zm00001d000291	Zm00001d048687
Zm00001d000291	Zm00001d048740
Zm00001d000291	Zm00001d048760
Zm00001d000291	Zm00001d049020
Zm00001d000291	Zm00001d049169
Zm00001d000291	Zm00001d049234
Zm00001d000291	Zm00001d049239
Zm00001d000291	Zm00001d049336
Zm00001d000291	Zm00001d049437
Zm00001d000291	Zm00001d049553
Zm00001d000291	Zm00001d049643
Zm00001d000291	Zm00001d049647
Zm00001d000291	Zm00001d049817
Zm00001d000291	Zm00001d049851
Zm00001d000291	Zm00001d049933
Zm00001d000291	Zm00001d050107
Zm00001d000291	Zm00001d050196
Zm00001d000291	Zm00001d050304
Zm00001d000291	Zm00001d050317
Zm00001d000291	Zm00001d050372
Zm00001d000291	Zm00001d050394
Zm00001d000291	Zm00001d050433
Zm00001d000291	Zm00001d050495
Zm00001d000291	Zm00001d050553
Zm00001d000291	Zm00001d050575
Zm00001d000291	Zm00001d050616
Zm00001d000291	Zm00001d050694
Zm00001d000291	Zm00001d050716
Zm00001d000291	Zm00001d050907
Zm00001d000291	Zm00001d050924
Zm00001d000291	Zm00001d051014
Zm00001d000291	Zm00001d051163
Zm00001d000291	Zm00001d051178
Zm00001d000291	Zm00001d051188
Zm00001d000291	Zm00001d051267
Zm00001d000291	Zm00001d051294
Zm00001d000291	Zm00001d051350
Zm00001d000291	Zm00001d051419
Zm00001d000291	Zm00001d051431
Zm00001d000291	Zm00001d051543
Zm00001d000291	Zm00001d051643
Zm00001d000291	Zm00001d051830
Zm00001d000291	Zm00001d051854
Zm00001d000291	Zm00001d051988
Zm00001d000291	Zm00001d051998
Zm00001d000291	Zm00001d052058
Zm00001d000291	Zm00001d052069
Zm00001d000291	Zm00001d052087
Zm00001d000291	Zm00001d052198
Zm00001d000291	Zm00001d052205
Zm00001d000291	Zm00001d052212
Zm00001d000291	Zm00001d052219
Zm00001d000291	Zm00001d052224
Zm00001d000291	Zm00001d052227
Zm00001d000291	Zm00001d052260
Zm00001d000291	Zm00001d052269
Zm00001d000291	Zm00001d052292
Zm00001d000291	Zm00001d052387
Zm00001d000291	Zm00001d052390
Zm00001d000291	Zm00001d052394
Zm00001d000291	Zm00001d052453
Zm00001d000291	Zm00001d052482
Zm00001d000291	Zm00001d052523
Zm00001d000291	Zm00001d052640
Zm00001d000291	Zm00001d052725
Zm00001d000291	Zm00001d052738
Zm00001d000291	Zm00001d052758
Zm00001d000291	Zm00001d052864
Zm00001d000291	Zm00001d053017
Zm00001d000291	Zm00001d053123
Zm00001d000291	Zm00001d053156
Zm00001d000291	Zm00001d053200
Zm00001d000291	Zm00001d053215
Zm00001d000291	Zm00001d053259
Zm00001d000291	Zm00001d053282
Zm00001d000291	Zm00001d053300
Zm00001d000291	Zm00001d053306
Zm00001d000291	Zm00001d053393
Zm00001d000291	Zm00001d053548
Zm00001d000291	Zm00001d053559
Zm00001d000291	Zm00001d053613
Zm00001d000291	Zm00001d053696
Zm00001d000291	Zm00001d053734
Zm00001d000291	Zm00001d053867
Zm00001d000291	Zm00001d054012
Zm00001d000291	Zm00001d054031
Zm00001d000291	Zm00001d054070
Zm00001d000303	GRMZM5G845024
Zm00001d000303	Zm00001d000012
Zm00001d000303	Zm00001d000017
Zm00001d000303	Zm00001d000117
Zm00001d000303	Zm00001d000303
Zm00001d000303	Zm00001d000428
Zm00001d000303	Zm00001d001769
Zm00001d000303	Zm00001d001774
Zm00001d000303	Zm00001d002199
Zm00001d000303	Zm00001d002200
Zm00001d000303	Zm00001d002338
Zm00001d000303	Zm00001d002407
Zm00001d000303	Zm00001d002495
Zm00001d000303	Zm00001d002498
Zm00001d000303	Zm00001d002725
Zm00001d000303	Zm00001d002733
Zm00001d000303	Zm00001d002736
Zm00001d000303	Zm00001d002747
Zm00001d000303	Zm00001d002820
Zm00001d000303	Zm00001d002821
Zm00001d000303	Zm00001d002934
Zm00001d000303	Zm00001d002959
Zm00001d000303	Zm00001d003037
Zm00001d000303	Zm00001d003269
Zm00001d000303	Zm00001d004013
Zm00001d000303	Zm00001d004187
Zm00001d000303	Zm00001d004270
Zm00001d000303	Zm00001d004472
Zm00001d000303	Zm00001d004534
Zm00001d000303	Zm00001d004552
Zm00001d000303	Zm00001d004848
Zm00001d000303	Zm00001d004908
Zm00001d000303	Zm00001d005028
Zm00001d000303	Zm00001d005250
Zm00001d000303	Zm00001d005251
Zm00001d000303	Zm00001d005257
Zm00001d000303	Zm00001d005478
Zm00001d000303	Zm00001d005784
Zm00001d000303	Zm00001d005879
Zm00001d000303	Zm00001d005936
Zm00001d000303	Zm00001d006109
Zm00001d000303	Zm00001d006196
Zm00001d000303	Zm00001d006256
Zm00001d000303	Zm00001d006308
Zm00001d000303	Zm00001d006375
Zm00001d000303	Zm00001d006417
Zm00001d000303	Zm00001d006793
Zm00001d000303	Zm00001d006810
Zm00001d000303	Zm00001d007161
Zm00001d000303	Zm00001d007186
Zm00001d000303	Zm00001d007257
Zm00001d000303	Zm00001d007312
Zm00001d000303	Zm00001d007351
Zm00001d000303	Zm00001d007426
Zm00001d000303	Zm00001d007486
Zm00001d000303	Zm00001d007549
Zm00001d000303	Zm00001d007616
Zm00001d000303	Zm00001d007692
Zm00001d000303	Zm00001d007700
Zm00001d000303	Zm00001d007705
Zm00001d000303	Zm00001d007830
Zm00001d000303	Zm00001d007843
Zm00001d000303	Zm00001d007915
Zm00001d000303	Zm00001d008236
Zm00001d000303	Zm00001d008250
Zm00001d000303	Zm00001d008312
Zm00001d000303	Zm00001d008545
Zm00001d000303	Zm00001d008573
Zm00001d000303	Zm00001d008621
Zm00001d000303	Zm00001d008756
Zm00001d000303	Zm00001d008911
Zm00001d000303	Zm00001d008960
Zm00001d000303	Zm00001d009037
Zm00001d000303	Zm00001d009140
Zm00001d000303	Zm00001d009205
Zm00001d000303	Zm00001d009296
Zm00001d000303	Zm00001d009373
Zm00001d000303	Zm00001d009700
Zm00001d000303	Zm00001d009858
Zm00001d000303	Zm00001d009908
Zm00001d000303	Zm00001d009939
Zm00001d000303	Zm00001d010169
Zm00001d000303	Zm00001d010212
Zm00001d000303	Zm00001d010388
Zm00001d000303	Zm00001d010421
Zm00001d000303	Zm00001d010451
Zm00001d000303	Zm00001d010578
Zm00001d000303	Zm00001d010635
Zm00001d000303	Zm00001d010805
Zm00001d000303	Zm00001d010824
Zm00001d000303	Zm00001d010945
Zm00001d000303	Zm00001d010956
Zm00001d000303	Zm00001d011144
Zm00001d000303	Zm00001d011198
Zm00001d000303	Zm00001d011420
Zm00001d000303	Zm00001d011610
Zm00001d000303	Zm00001d011643
Zm00001d000303	Zm00001d011650
Zm00001d000303	Zm00001d011926
Zm00001d000303	Zm00001d011959
Zm00001d000303	Zm00001d012064
Zm00001d000303	Zm00001d012155
Zm00001d000303	Zm00001d012304
Zm00001d000303	Zm00001d012396
Zm00001d000303	Zm00001d012427
Zm00001d000303	Zm00001d012435
Zm00001d000303	Zm00001d012446
Zm00001d000303	Zm00001d012450
Zm00001d000303	Zm00001d012527
Zm00001d000303	Zm00001d012595
Zm00001d000303	Zm00001d012789
Zm00001d000303	Zm00001d012917
Zm00001d000303	Zm00001d013032
Zm00001d000303	Zm00001d013097
Zm00001d000303	Zm00001d013208
Zm00001d000303	Zm00001d013263
Zm00001d000303	Zm00001d013276
Zm00001d000303	Zm00001d013313
Zm00001d000303	Zm00001d013964
Zm00001d000303	Zm00001d013979
Zm00001d000303	Zm00001d014001
Zm00001d000303	Zm00001d014166
Zm00001d000303	Zm00001d014335
Zm00001d000303	Zm00001d014340
Zm00001d000303	Zm00001d014422
Zm00001d000303	Zm00001d014455
Zm00001d000303	Zm00001d014494
Zm00001d000303	Zm00001d014903
Zm00001d000303	Zm00001d014953
Zm00001d000303	Zm00001d015164
Zm00001d000303	Zm00001d015327
Zm00001d000303	Zm00001d015354
Zm00001d000303	Zm00001d015618
Zm00001d000303	Zm00001d015845
Zm00001d000303	Zm00001d015884
Zm00001d000303	Zm00001d016142
Zm00001d000303	Zm00001d016151
Zm00001d000303	Zm00001d016194
Zm00001d000303	Zm00001d016365
Zm00001d000303	Zm00001d016401
Zm00001d000303	Zm00001d016477
Zm00001d000303	Zm00001d016586
Zm00001d000303	Zm00001d016724
Zm00001d000303	Zm00001d016730
Zm00001d000303	Zm00001d016972
Zm00001d000303	Zm00001d017019
Zm00001d000303	Zm00001d017029
Zm00001d000303	Zm00001d017113
Zm00001d000303	Zm00001d017138
Zm00001d000303	Zm00001d017158
Zm00001d000303	Zm00001d017243
Zm00001d000303	Zm00001d017282
Zm00001d000303	Zm00001d017386
Zm00001d000303	Zm00001d017419
Zm00001d000303	Zm00001d017429
Zm00001d000303	Zm00001d017455
Zm00001d000303	Zm00001d017461
Zm00001d000303	Zm00001d017547
Zm00001d000303	Zm00001d017648
Zm00001d000303	Zm00001d017699
Zm00001d000303	Zm00001d017713
Zm00001d000303	Zm00001d018059
Zm00001d000303	Zm00001d018105
Zm00001d000303	Zm00001d018185
Zm00001d000303	Zm00001d018195
Zm00001d000303	Zm00001d018203
Zm00001d000303	Zm00001d018343
Zm00001d000303	Zm00001d018421
Zm00001d000303	Zm00001d018716
Zm00001d000303	Zm00001d018799
Zm00001d000303	Zm00001d018801
Zm00001d000303	Zm00001d018855
Zm00001d000303	Zm00001d018973
Zm00001d000303	Zm00001d019006
Zm00001d000303	Zm00001d019084
Zm00001d000303	Zm00001d019422
Zm00001d000303	Zm00001d019542
Zm00001d000303	Zm00001d019550
Zm00001d000303	Zm00001d019718
Zm00001d000303	Zm00001d019753
Zm00001d000303	Zm00001d020071
Zm00001d000303	Zm00001d020109
Zm00001d000303	Zm00001d020250
Zm00001d000303	Zm00001d020383
Zm00001d000303	Zm00001d020418
Zm00001d000303	Zm00001d020485
Zm00001d000303	Zm00001d020496
Zm00001d000303	Zm00001d020558
Zm00001d000303	Zm00001d020569
Zm00001d000303	Zm00001d020823
Zm00001d000303	Zm00001d020967
Zm00001d000303	Zm00001d021062
Zm00001d000303	Zm00001d021069
Zm00001d000303	Zm00001d021093
Zm00001d000303	Zm00001d021095
Zm00001d000303	Zm00001d021303
Zm00001d000303	Zm00001d021316
Zm00001d000303	Zm00001d021329
Zm00001d000303	Zm00001d021425
Zm00001d000303	Zm00001d021591
Zm00001d000303	Zm00001d021664
Zm00001d000303	Zm00001d021677
Zm00001d000303	Zm00001d021697
Zm00001d000303	Zm00001d021891
Zm00001d000303	Zm00001d021892
Zm00001d000303	Zm00001d021948
Zm00001d000303	Zm00001d021971
Zm00001d000303	Zm00001d021988
Zm00001d000303	Zm00001d022002
Zm00001d000303	Zm00001d022102
Zm00001d000303	Zm00001d022132
Zm00001d000303	Zm00001d022139
Zm00001d000303	Zm00001d022228
Zm00001d000303	Zm00001d022290
Zm00001d000303	Zm00001d022374
Zm00001d000303	Zm00001d022435
Zm00001d000303	Zm00001d022458
Zm00001d000303	Zm00001d022604
Zm00001d000303	Zm00001d023213
Zm00001d000303	Zm00001d023346
Zm00001d000303	Zm00001d023413
Zm00001d000303	Zm00001d023625
Zm00001d000303	Zm00001d023651
Zm00001d000303	Zm00001d024199
Zm00001d000303	Zm00001d024343
Zm00001d000303	Zm00001d024425
Zm00001d000303	Zm00001d024740
Zm00001d000303	Zm00001d024839
Zm00001d000303	Zm00001d024925
Zm00001d000303	Zm00001d025141
Zm00001d000303	Zm00001d025145
Zm00001d000303	Zm00001d025146
Zm00001d000303	Zm00001d025166
Zm00001d000303	Zm00001d025218
Zm00001d000303	Zm00001d025305
Zm00001d000303	Zm00001d025307
Zm00001d000303	Zm00001d025325
Zm00001d000303	Zm00001d025920
Zm00001d000303	Zm00001d026010
Zm00001d000303	Zm00001d026028
Zm00001d000303	Zm00001d026035
Zm00001d000303	Zm00001d026097
Zm00001d000303	Zm00001d026102
Zm00001d000303	Zm00001d026153
Zm00001d000303	Zm00001d026304
Zm00001d000303	Zm00001d026311
Zm00001d000303	Zm00001d026441
Zm00001d000303	Zm00001d026446
Zm00001d000303	Zm00001d026460
Zm00001d000303	Zm00001d026625
Zm00001d000303	Zm00001d026649
Zm00001d000303	Zm00001d026657
Zm00001d000303	Zm00001d026662
Zm00001d000303	Zm00001d026664
Zm00001d000303	Zm00001d027285
Zm00001d000303	Zm00001d027344
Zm00001d000303	Zm00001d027504
Zm00001d000303	Zm00001d027708
Zm00001d000303	Zm00001d027864
Zm00001d000303	Zm00001d027900
Zm00001d000303	Zm00001d027983
Zm00001d000303	Zm00001d027988
Zm00001d000303	Zm00001d027992
Zm00001d000303	Zm00001d028167
Zm00001d000303	Zm00001d028260
Zm00001d000303	Zm00001d028286
Zm00001d000303	Zm00001d028366
Zm00001d000303	Zm00001d028370
Zm00001d000303	Zm00001d028386
Zm00001d000303	Zm00001d028443
Zm00001d000303	Zm00001d028505
Zm00001d000303	Zm00001d028550
Zm00001d000303	Zm00001d028557
Zm00001d000303	Zm00001d028615
Zm00001d000303	Zm00001d028694
Zm00001d000303	Zm00001d028803
Zm00001d000303	Zm00001d028811
Zm00001d000303	Zm00001d028838
Zm00001d000303	Zm00001d028887
Zm00001d000303	Zm00001d029075
Zm00001d000303	Zm00001d029083
Zm00001d000303	Zm00001d029139
Zm00001d000303	Zm00001d029241
Zm00001d000303	Zm00001d029274
Zm00001d000303	Zm00001d029501
Zm00001d000303	Zm00001d029580
Zm00001d000303	Zm00001d029636
Zm00001d000303	Zm00001d029662
Zm00001d000303	Zm00001d029906
Zm00001d000303	Zm00001d029975
Zm00001d000303	Zm00001d030023
Zm00001d000303	Zm00001d030133
Zm00001d000303	Zm00001d030222
Zm00001d000303	Zm00001d030555
Zm00001d000303	Zm00001d030666
Zm00001d000303	Zm00001d030682
Zm00001d000303	Zm00001d030791
Zm00001d000303	Zm00001d030858
Zm00001d000303	Zm00001d030877
Zm00001d000303	Zm00001d031189
Zm00001d000303	Zm00001d031275
Zm00001d000303	Zm00001d031289
Zm00001d000303	Zm00001d031329
Zm00001d000303	Zm00001d031635
Zm00001d000303	Zm00001d031807
Zm00001d000303	Zm00001d031814
Zm00001d000303	Zm00001d031833
Zm00001d000303	Zm00001d031933
Zm00001d000303	Zm00001d031959
Zm00001d000303	Zm00001d031967
Zm00001d000303	Zm00001d032069
Zm00001d000303	Zm00001d032083
Zm00001d000303	Zm00001d032102
Zm00001d000303	Zm00001d032155
Zm00001d000303	Zm00001d032285
Zm00001d000303	Zm00001d032405
Zm00001d000303	Zm00001d032407
Zm00001d000303	Zm00001d032432
Zm00001d000303	Zm00001d032443
Zm00001d000303	Zm00001d032468
Zm00001d000303	Zm00001d032560
Zm00001d000303	Zm00001d032591
Zm00001d000303	Zm00001d032609
Zm00001d000303	Zm00001d033029
Zm00001d000303	Zm00001d033194
Zm00001d000303	Zm00001d033457
Zm00001d000303	Zm00001d033459
Zm00001d000303	Zm00001d033583
Zm00001d000303	Zm00001d033714
Zm00001d000303	Zm00001d033966
Zm00001d000303	Zm00001d033981
Zm00001d000303	Zm00001d033987
Zm00001d000303	Zm00001d034145
Zm00001d000303	Zm00001d034188
Zm00001d000303	Zm00001d034197
Zm00001d000303	Zm00001d034221
Zm00001d000303	Zm00001d034387
Zm00001d000303	Zm00001d034417
Zm00001d000303	Zm00001d034641
Zm00001d000303	Zm00001d035040
Zm00001d000303	Zm00001d035111
Zm00001d000303	Zm00001d035163
Zm00001d000303	Zm00001d035236
Zm00001d000303	Zm00001d035263
Zm00001d000303	Zm00001d035492
Zm00001d000303	Zm00001d035714
Zm00001d000303	Zm00001d035920
Zm00001d000303	Zm00001d036020
Zm00001d000303	Zm00001d036062
Zm00001d000303	Zm00001d036209
Zm00001d000303	Zm00001d036416
Zm00001d000303	Zm00001d036429
Zm00001d000303	Zm00001d036737
Zm00001d000303	Zm00001d037019
Zm00001d000303	Zm00001d037099
Zm00001d000303	Zm00001d037155
Zm00001d000303	Zm00001d037180
Zm00001d000303	Zm00001d037182
Zm00001d000303	Zm00001d037354
Zm00001d000303	Zm00001d037381
Zm00001d000303	Zm00001d037515
Zm00001d000303	Zm00001d037650
Zm00001d000303	Zm00001d037672
Zm00001d000303	Zm00001d037701
Zm00001d000303	Zm00001d037715
Zm00001d000303	Zm00001d037808
Zm00001d000303	Zm00001d037872
Zm00001d000303	Zm00001d038012
Zm00001d000303	Zm00001d038016
Zm00001d000303	Zm00001d038048
Zm00001d000303	Zm00001d038065
Zm00001d000303	Zm00001d038165
Zm00001d000303	Zm00001d038167
Zm00001d000303	Zm00001d038171
Zm00001d000303	Zm00001d038216
Zm00001d000303	Zm00001d038228
Zm00001d000303	Zm00001d038514
Zm00001d000303	Zm00001d038574
Zm00001d000303	Zm00001d038594
Zm00001d000303	Zm00001d038605
Zm00001d000303	Zm00001d038609
Zm00001d000303	Zm00001d038671
Zm00001d000303	Zm00001d038712
Zm00001d000303	Zm00001d038739
Zm00001d000303	Zm00001d038791
Zm00001d000303	Zm00001d038824
Zm00001d000303	Zm00001d038884
Zm00001d000303	Zm00001d038997
Zm00001d000303	Zm00001d039150
Zm00001d000303	Zm00001d039285
Zm00001d000303	Zm00001d039496
Zm00001d000303	Zm00001d039582
Zm00001d000303	Zm00001d039669
Zm00001d000303	Zm00001d039686
Zm00001d000303	Zm00001d039717
Zm00001d000303	Zm00001d039932
Zm00001d000303	Zm00001d039944
Zm00001d000303	Zm00001d039963
Zm00001d000303	Zm00001d040064
Zm00001d000303	Zm00001d040228
Zm00001d000303	Zm00001d040298
Zm00001d000303	Zm00001d040766
Zm00001d000303	Zm00001d040777
Zm00001d000303	Zm00001d041216
Zm00001d000303	Zm00001d041363
Zm00001d000303	Zm00001d041430
Zm00001d000303	Zm00001d041574
Zm00001d000303	Zm00001d041653
Zm00001d000303	Zm00001d041716
Zm00001d000303	Zm00001d041743
Zm00001d000303	Zm00001d041773
Zm00001d000303	Zm00001d041844
Zm00001d000303	Zm00001d042047
Zm00001d000303	Zm00001d042063
Zm00001d000303	Zm00001d042116
Zm00001d000303	Zm00001d042132
Zm00001d000303	Zm00001d042210
Zm00001d000303	Zm00001d042694
Zm00001d000303	Zm00001d042934
Zm00001d000303	Zm00001d043043
Zm00001d000303	Zm00001d043060
Zm00001d000303	Zm00001d043075
Zm00001d000303	Zm00001d043091
Zm00001d000303	Zm00001d043178
Zm00001d000303	Zm00001d043205
Zm00001d000303	Zm00001d043231
Zm00001d000303	Zm00001d043258
Zm00001d000303	Zm00001d043266
Zm00001d000303	Zm00001d043274
Zm00001d000303	Zm00001d043469
Zm00001d000303	Zm00001d043543
Zm00001d000303	Zm00001d043549
Zm00001d000303	Zm00001d043745
Zm00001d000303	Zm00001d043877
Zm00001d000303	Zm00001d043929
Zm00001d000303	Zm00001d043943
Zm00001d000303	Zm00001d044010
Zm00001d000303	Zm00001d044173
Zm00001d000303	Zm00001d044412
Zm00001d000303	Zm00001d044470
Zm00001d000303	Zm00001d044604
Zm00001d000303	Zm00001d044906
Zm00001d000303	Zm00001d044920
Zm00001d000303	Zm00001d044936
Zm00001d000303	Zm00001d044937
Zm00001d000303	Zm00001d045202
Zm00001d000303	Zm00001d045207
Zm00001d000303	Zm00001d045263
Zm00001d000303	Zm00001d045283
Zm00001d000303	Zm00001d046004
Zm00001d000303	Zm00001d046132
Zm00001d000303	Zm00001d046263
Zm00001d000303	Zm00001d046364
Zm00001d000303	Zm00001d046905
Zm00001d000303	Zm00001d047116
Zm00001d000303	Zm00001d047453
Zm00001d000303	Zm00001d047470
Zm00001d000303	Zm00001d047584
Zm00001d000303	Zm00001d047620
Zm00001d000303	Zm00001d047635
Zm00001d000303	Zm00001d047656
Zm00001d000303	Zm00001d047664
Zm00001d000303	Zm00001d047753
Zm00001d000303	Zm00001d047758
Zm00001d000303	Zm00001d047799
Zm00001d000303	Zm00001d047843
Zm00001d000303	Zm00001d047972
Zm00001d000303	Zm00001d048045
Zm00001d000303	Zm00001d048110
Zm00001d000303	Zm00001d048191
Zm00001d000303	Zm00001d048294
Zm00001d000303	Zm00001d048470
Zm00001d000303	Zm00001d048471
Zm00001d000303	Zm00001d048480
Zm00001d000303	Zm00001d048510
Zm00001d000303	Zm00001d048765
Zm00001d000303	Zm00001d049156
Zm00001d000303	Zm00001d049364
Zm00001d000303	Zm00001d049502
Zm00001d000303	Zm00001d049595
Zm00001d000303	Zm00001d049716
Zm00001d000303	Zm00001d049729
Zm00001d000303	Zm00001d049774
Zm00001d000303	Zm00001d049982
Zm00001d000303	Zm00001d050465
Zm00001d000303	Zm00001d050864
Zm00001d000303	Zm00001d050899
Zm00001d000303	Zm00001d050978
Zm00001d000303	Zm00001d051149
Zm00001d000303	Zm00001d051267
Zm00001d000303	Zm00001d051336
Zm00001d000303	Zm00001d051451
Zm00001d000303	Zm00001d051704
Zm00001d000303	Zm00001d051836
Zm00001d000303	Zm00001d052059
Zm00001d000303	Zm00001d052167
Zm00001d000303	Zm00001d052170
Zm00001d000303	Zm00001d052179
Zm00001d000303	Zm00001d052191
Zm00001d000303	Zm00001d052239
Zm00001d000303	Zm00001d052336
Zm00001d000303	Zm00001d052391
Zm00001d000303	Zm00001d052851
Zm00001d000303	Zm00001d052944
Zm00001d000303	Zm00001d053156
Zm00001d000303	Zm00001d053689
Zm00001d000303	Zm00001d053733
Zm00001d000303	Zm00001d053736
Zm00001d000303	Zm00001d053884
Zm00001d000339	GRMZM5G884912
Zm00001d000339	Zm00001d000017
Zm00001d000339	Zm00001d000045
Zm00001d000339	Zm00001d000112
Zm00001d000339	Zm00001d000305
Zm00001d000339	Zm00001d000339
Zm00001d000339	Zm00001d000403
Zm00001d000339	Zm00001d001766
Zm00001d000339	Zm00001d001769
Zm00001d000339	Zm00001d001789
Zm00001d000339	Zm00001d001817
Zm00001d000339	Zm00001d001832
Zm00001d000339	Zm00001d001834
Zm00001d000339	Zm00001d001839
Zm00001d000339	Zm00001d001862
Zm00001d000339	Zm00001d001883
Zm00001d000339	Zm00001d001907
Zm00001d000339	Zm00001d001979
Zm00001d000339	Zm00001d001997
Zm00001d000339	Zm00001d002022
Zm00001d000339	Zm00001d002026
Zm00001d000339	Zm00001d002149
Zm00001d000339	Zm00001d002178
Zm00001d000339	Zm00001d002199
Zm00001d000339	Zm00001d002200
Zm00001d000339	Zm00001d002292
Zm00001d000339	Zm00001d002348
Zm00001d000339	Zm00001d002364
Zm00001d000339	Zm00001d002369
Zm00001d000339	Zm00001d002452
Zm00001d000339	Zm00001d002461
Zm00001d000339	Zm00001d002476
Zm00001d000339	Zm00001d002512
Zm00001d000339	Zm00001d002521
Zm00001d000339	Zm00001d002536
Zm00001d000339	Zm00001d002540
Zm00001d000339	Zm00001d002564
Zm00001d000339	Zm00001d002623
Zm00001d000339	Zm00001d002704
Zm00001d000339	Zm00001d002736
Zm00001d000339	Zm00001d002747
Zm00001d000339	Zm00001d002772
Zm00001d000339	Zm00001d002782
Zm00001d000339	Zm00001d002828
Zm00001d000339	Zm00001d002847
Zm00001d000339	Zm00001d002917
Zm00001d000339	Zm00001d003016
Zm00001d000339	Zm00001d003035
Zm00001d000339	Zm00001d003048
Zm00001d000339	Zm00001d003051
Zm00001d000339	Zm00001d003102
Zm00001d000339	Zm00001d003110
Zm00001d000339	Zm00001d003174
Zm00001d000339	Zm00001d003191
Zm00001d000339	Zm00001d003197
Zm00001d000339	Zm00001d003200
Zm00001d000339	Zm00001d003208
Zm00001d000339	Zm00001d003269
Zm00001d000339	Zm00001d003365
Zm00001d000339	Zm00001d003395
Zm00001d000339	Zm00001d003460
Zm00001d000339	Zm00001d003492
Zm00001d000339	Zm00001d003538
Zm00001d000339	Zm00001d003569
Zm00001d000339	Zm00001d003603
Zm00001d000339	Zm00001d003604
Zm00001d000339	Zm00001d003743
Zm00001d000339	Zm00001d003745
Zm00001d000339	Zm00001d003784
Zm00001d000339	Zm00001d003830
Zm00001d000339	Zm00001d003861
Zm00001d000339	Zm00001d003925
Zm00001d000339	Zm00001d004366
Zm00001d000339	Zm00001d004472
Zm00001d000339	Zm00001d004484
Zm00001d000339	Zm00001d004526
Zm00001d000339	Zm00001d004558
Zm00001d000339	Zm00001d004614
Zm00001d000339	Zm00001d004664
Zm00001d000339	Zm00001d004763
Zm00001d000339	Zm00001d004847
Zm00001d000339	Zm00001d004848
Zm00001d000339	Zm00001d004857
Zm00001d000339	Zm00001d004908
Zm00001d000339	Zm00001d005010
Zm00001d000339	Zm00001d005250
Zm00001d000339	Zm00001d005271
Zm00001d000339	Zm00001d005279
Zm00001d000339	Zm00001d005328
Zm00001d000339	Zm00001d005361
Zm00001d000339	Zm00001d005465
Zm00001d000339	Zm00001d005495
Zm00001d000339	Zm00001d005612
Zm00001d000339	Zm00001d005671
Zm00001d000339	Zm00001d005727
Zm00001d000339	Zm00001d005766
Zm00001d000339	Zm00001d005790
Zm00001d000339	Zm00001d005865
Zm00001d000339	Zm00001d005892
Zm00001d000339	Zm00001d005962
Zm00001d000339	Zm00001d005969
Zm00001d000339	Zm00001d006016
Zm00001d000339	Zm00001d006041
Zm00001d000339	Zm00001d006101
Zm00001d000339	Zm00001d006232
Zm00001d000339	Zm00001d006328
Zm00001d000339	Zm00001d006330
Zm00001d000339	Zm00001d006331
Zm00001d000339	Zm00001d006341
Zm00001d000339	Zm00001d006343
Zm00001d000339	Zm00001d006365
Zm00001d000339	Zm00001d006417
Zm00001d000339	Zm00001d006493
Zm00001d000339	Zm00001d006516
Zm00001d000339	Zm00001d006551
Zm00001d000339	Zm00001d006574
Zm00001d000339	Zm00001d006578
Zm00001d000339	Zm00001d006582
Zm00001d000339	Zm00001d006619
Zm00001d000339	Zm00001d006650
Zm00001d000339	Zm00001d006683
Zm00001d000339	Zm00001d006701
Zm00001d000339	Zm00001d006937
Zm00001d000339	Zm00001d006950
Zm00001d000339	Zm00001d007077
Zm00001d000339	Zm00001d007191
Zm00001d000339	Zm00001d007216
Zm00001d000339	Zm00001d007241
Zm00001d000339	Zm00001d007255
Zm00001d000339	Zm00001d007269
Zm00001d000339	Zm00001d007274
Zm00001d000339	Zm00001d007312
Zm00001d000339	Zm00001d007347
Zm00001d000339	Zm00001d007474
Zm00001d000339	Zm00001d007616
Zm00001d000339	Zm00001d007729
Zm00001d000339	Zm00001d007763
Zm00001d000339	Zm00001d007830
Zm00001d000339	Zm00001d007931
Zm00001d000339	Zm00001d007935
Zm00001d000339	Zm00001d008171
Zm00001d000339	Zm00001d008282
Zm00001d000339	Zm00001d008296
Zm00001d000339	Zm00001d008333
Zm00001d000339	Zm00001d008452
Zm00001d000339	Zm00001d008545
Zm00001d000339	Zm00001d008573
Zm00001d000339	Zm00001d008585
Zm00001d000339	Zm00001d008596
Zm00001d000339	Zm00001d008665
Zm00001d000339	Zm00001d008674
Zm00001d000339	Zm00001d008758
Zm00001d000339	Zm00001d008850
Zm00001d000339	Zm00001d008901
Zm00001d000339	Zm00001d008905
Zm00001d000339	Zm00001d009075
Zm00001d000339	Zm00001d009226
Zm00001d000339	Zm00001d009247
Zm00001d000339	Zm00001d009309
Zm00001d000339	Zm00001d009328
Zm00001d000339	Zm00001d009365
Zm00001d000339	Zm00001d009497
Zm00001d000339	Zm00001d009532
Zm00001d000339	Zm00001d009542
Zm00001d000339	Zm00001d009669
Zm00001d000339	Zm00001d009693
Zm00001d000339	Zm00001d009700
Zm00001d000339	Zm00001d009708
Zm00001d000339	Zm00001d009726
Zm00001d000339	Zm00001d009908
Zm00001d000339	Zm00001d009936
Zm00001d000339	Zm00001d009939
Zm00001d000339	Zm00001d009960
Zm00001d000339	Zm00001d010050
Zm00001d000339	Zm00001d010053
Zm00001d000339	Zm00001d010218
Zm00001d000339	Zm00001d010256
Zm00001d000339	Zm00001d010265
Zm00001d000339	Zm00001d010271
Zm00001d000339	Zm00001d010292
Zm00001d000339	Zm00001d010388
Zm00001d000339	Zm00001d010399
Zm00001d000339	Zm00001d010403
Zm00001d000339	Zm00001d010554
Zm00001d000339	Zm00001d010578
Zm00001d000339	Zm00001d010649
Zm00001d000339	Zm00001d010722
Zm00001d000339	Zm00001d010751
Zm00001d000339	Zm00001d010798
Zm00001d000339	Zm00001d010812
Zm00001d000339	Zm00001d010824
Zm00001d000339	Zm00001d010825
Zm00001d000339	Zm00001d010885
Zm00001d000339	Zm00001d010919
Zm00001d000339	Zm00001d010920
Zm00001d000339	Zm00001d010961
Zm00001d000339	Zm00001d010976
Zm00001d000339	Zm00001d011276
Zm00001d000339	Zm00001d011315
Zm00001d000339	Zm00001d011393
Zm00001d000339	Zm00001d011419
Zm00001d000339	Zm00001d011438
Zm00001d000339	Zm00001d011451
Zm00001d000339	Zm00001d011487
Zm00001d000339	Zm00001d011504
Zm00001d000339	Zm00001d011571
Zm00001d000339	Zm00001d011610
Zm00001d000339	Zm00001d011620
Zm00001d000339	Zm00001d011625
Zm00001d000339	Zm00001d011656
Zm00001d000339	Zm00001d011663
Zm00001d000339	Zm00001d011688
Zm00001d000339	Zm00001d011753
Zm00001d000339	Zm00001d011778
Zm00001d000339	Zm00001d011817
Zm00001d000339	Zm00001d011853
Zm00001d000339	Zm00001d011919
Zm00001d000339	Zm00001d011958
Zm00001d000339	Zm00001d012099
Zm00001d000339	Zm00001d012101
Zm00001d000339	Zm00001d012142
Zm00001d000339	Zm00001d012155
Zm00001d000339	Zm00001d012194
Zm00001d000339	Zm00001d012285
Zm00001d000339	Zm00001d012294
Zm00001d000339	Zm00001d012396
Zm00001d000339	Zm00001d012401
Zm00001d000339	Zm00001d012450
Zm00001d000339	Zm00001d012477
Zm00001d000339	Zm00001d012545
Zm00001d000339	Zm00001d012594
Zm00001d000339	Zm00001d012625
Zm00001d000339	Zm00001d012662
Zm00001d000339	Zm00001d012674
Zm00001d000339	Zm00001d012734
Zm00001d000339	Zm00001d012827
Zm00001d000339	Zm00001d012899
Zm00001d000339	Zm00001d013004
Zm00001d000339	Zm00001d013032
Zm00001d000339	Zm00001d013097
Zm00001d000339	Zm00001d013099
Zm00001d000339	Zm00001d013153
Zm00001d000339	Zm00001d013192
Zm00001d000339	Zm00001d013208
Zm00001d000339	Zm00001d013220
Zm00001d000339	Zm00001d013231
Zm00001d000339	Zm00001d013317
Zm00001d000339	Zm00001d013319
Zm00001d000339	Zm00001d013327
Zm00001d000339	Zm00001d013333
Zm00001d000339	Zm00001d013627
Zm00001d000339	Zm00001d013719
Zm00001d000339	Zm00001d013741
Zm00001d000339	Zm00001d013834
Zm00001d000339	Zm00001d013862
Zm00001d000339	Zm00001d013890
Zm00001d000339	Zm00001d013896
Zm00001d000339	Zm00001d013983
Zm00001d000339	Zm00001d013985
Zm00001d000339	Zm00001d014123
Zm00001d000339	Zm00001d014157
Zm00001d000339	Zm00001d014166
Zm00001d000339	Zm00001d014235
Zm00001d000339	Zm00001d014316
Zm00001d000339	Zm00001d014340
Zm00001d000339	Zm00001d014447
Zm00001d000339	Zm00001d014455
Zm00001d000339	Zm00001d014467
Zm00001d000339	Zm00001d014489
Zm00001d000339	Zm00001d014491
Zm00001d000339	Zm00001d014523
Zm00001d000339	Zm00001d014557
Zm00001d000339	Zm00001d014623
Zm00001d000339	Zm00001d014682
Zm00001d000339	Zm00001d014732
Zm00001d000339	Zm00001d014752
Zm00001d000339	Zm00001d014780
Zm00001d000339	Zm00001d014783
Zm00001d000339	Zm00001d014848
Zm00001d000339	Zm00001d014862
Zm00001d000339	Zm00001d015327
Zm00001d000339	Zm00001d015328
Zm00001d000339	Zm00001d015397
Zm00001d000339	Zm00001d015453
Zm00001d000339	Zm00001d015638
Zm00001d000339	Zm00001d015639
Zm00001d000339	Zm00001d015676
Zm00001d000339	Zm00001d015767
Zm00001d000339	Zm00001d015804
Zm00001d000339	Zm00001d015845
Zm00001d000339	Zm00001d015852
Zm00001d000339	Zm00001d016009
Zm00001d000339	Zm00001d016185
Zm00001d000339	Zm00001d016194
Zm00001d000339	Zm00001d016332
Zm00001d000339	Zm00001d016401
Zm00001d000339	Zm00001d016457
Zm00001d000339	Zm00001d016474
Zm00001d000339	Zm00001d016683
Zm00001d000339	Zm00001d016708
Zm00001d000339	Zm00001d016719
Zm00001d000339	Zm00001d016760
Zm00001d000339	Zm00001d016767
Zm00001d000339	Zm00001d016806
Zm00001d000339	Zm00001d016822
Zm00001d000339	Zm00001d016824
Zm00001d000339	Zm00001d017107
Zm00001d000339	Zm00001d017113
Zm00001d000339	Zm00001d017126
Zm00001d000339	Zm00001d017152
Zm00001d000339	Zm00001d017186
Zm00001d000339	Zm00001d017268
Zm00001d000339	Zm00001d017383
Zm00001d000339	Zm00001d017454
Zm00001d000339	Zm00001d017457
Zm00001d000339	Zm00001d017462
Zm00001d000339	Zm00001d017477
Zm00001d000339	Zm00001d017478
Zm00001d000339	Zm00001d017526
Zm00001d000339	Zm00001d017574
Zm00001d000339	Zm00001d017645
Zm00001d000339	Zm00001d017666
Zm00001d000339	Zm00001d017678
Zm00001d000339	Zm00001d017714
Zm00001d000339	Zm00001d017756
Zm00001d000339	Zm00001d017806
Zm00001d000339	Zm00001d017809
Zm00001d000339	Zm00001d017825
Zm00001d000339	Zm00001d017951
Zm00001d000339	Zm00001d017978
Zm00001d000339	Zm00001d017983
Zm00001d000339	Zm00001d017984
Zm00001d000339	Zm00001d017985
Zm00001d000339	Zm00001d018080
Zm00001d000339	Zm00001d018093
Zm00001d000339	Zm00001d018103
Zm00001d000339	Zm00001d018158
Zm00001d000339	Zm00001d018191
Zm00001d000339	Zm00001d018204
Zm00001d000339	Zm00001d018286
Zm00001d000339	Zm00001d018306
Zm00001d000339	Zm00001d018326
Zm00001d000339	Zm00001d018342
Zm00001d000339	Zm00001d018343
Zm00001d000339	Zm00001d018359
Zm00001d000339	Zm00001d018440
Zm00001d000339	Zm00001d018478
Zm00001d000339	Zm00001d018527
Zm00001d000339	Zm00001d018567
Zm00001d000339	Zm00001d018621
Zm00001d000339	Zm00001d018630
Zm00001d000339	Zm00001d018674
Zm00001d000339	Zm00001d018738
Zm00001d000339	Zm00001d018820
Zm00001d000339	Zm00001d018825
Zm00001d000339	Zm00001d018927
Zm00001d000339	Zm00001d018964
Zm00001d000339	Zm00001d018965
Zm00001d000339	Zm00001d018973
Zm00001d000339	Zm00001d019002
Zm00001d000339	Zm00001d019078
Zm00001d000339	Zm00001d019084
Zm00001d000339	Zm00001d019093
Zm00001d000339	Zm00001d019207
Zm00001d000339	Zm00001d019247
Zm00001d000339	Zm00001d019305
Zm00001d000339	Zm00001d019358
Zm00001d000339	Zm00001d019457
Zm00001d000339	Zm00001d019669
Zm00001d000339	Zm00001d019726
Zm00001d000339	Zm00001d019734
Zm00001d000339	Zm00001d019750
Zm00001d000339	Zm00001d019753
Zm00001d000339	Zm00001d019836
Zm00001d000339	Zm00001d019875
Zm00001d000339	Zm00001d020109
Zm00001d000339	Zm00001d020250
Zm00001d000339	Zm00001d020303
Zm00001d000339	Zm00001d020417
Zm00001d000339	Zm00001d020485
Zm00001d000339	Zm00001d020552
Zm00001d000339	Zm00001d020638
Zm00001d000339	Zm00001d020674
Zm00001d000339	Zm00001d020713
Zm00001d000339	Zm00001d020725
Zm00001d000339	Zm00001d020726
Zm00001d000339	Zm00001d020789
Zm00001d000339	Zm00001d020837
Zm00001d000339	Zm00001d020960
Zm00001d000339	Zm00001d020967
Zm00001d000339	Zm00001d021010
Zm00001d000339	Zm00001d021016
Zm00001d000339	Zm00001d021017
Zm00001d000339	Zm00001d021219
Zm00001d000339	Zm00001d021221
Zm00001d000339	Zm00001d021231
Zm00001d000339	Zm00001d021250
Zm00001d000339	Zm00001d021279
Zm00001d000339	Zm00001d021299
Zm00001d000339	Zm00001d021303
Zm00001d000339	Zm00001d021329
Zm00001d000339	Zm00001d021388
Zm00001d000339	Zm00001d021393
Zm00001d000339	Zm00001d021404
Zm00001d000339	Zm00001d021449
Zm00001d000339	Zm00001d021519
Zm00001d000339	Zm00001d021574
Zm00001d000339	Zm00001d021665
Zm00001d000339	Zm00001d021677
Zm00001d000339	Zm00001d021689
Zm00001d000339	Zm00001d021753
Zm00001d000339	Zm00001d021775
Zm00001d000339	Zm00001d021816
Zm00001d000339	Zm00001d021829
Zm00001d000339	Zm00001d021831
Zm00001d000339	Zm00001d021836
Zm00001d000339	Zm00001d021840
Zm00001d000339	Zm00001d021842
Zm00001d000339	Zm00001d021873
Zm00001d000339	Zm00001d021995
Zm00001d000339	Zm00001d022005
Zm00001d000339	Zm00001d022041
Zm00001d000339	Zm00001d022053
Zm00001d000339	Zm00001d022062
Zm00001d000339	Zm00001d022067
Zm00001d000339	Zm00001d022078
Zm00001d000339	Zm00001d022130
Zm00001d000339	Zm00001d022139
Zm00001d000339	Zm00001d022179
Zm00001d000339	Zm00001d022181
Zm00001d000339	Zm00001d022264
Zm00001d000339	Zm00001d022277
Zm00001d000339	Zm00001d022289
Zm00001d000339	Zm00001d022374
Zm00001d000339	Zm00001d022405
Zm00001d000339	Zm00001d022430
Zm00001d000339	Zm00001d022478
Zm00001d000339	Zm00001d022489
Zm00001d000339	Zm00001d022491
Zm00001d000339	Zm00001d022496
Zm00001d000339	Zm00001d022549
Zm00001d000339	Zm00001d022575
Zm00001d000339	Zm00001d022597
Zm00001d000339	Zm00001d022604
Zm00001d000339	Zm00001d023270
Zm00001d000339	Zm00001d023366
Zm00001d000339	Zm00001d023368
Zm00001d000339	Zm00001d023400
Zm00001d000339	Zm00001d023459
Zm00001d000339	Zm00001d023473
Zm00001d000339	Zm00001d023529
Zm00001d000339	Zm00001d024141
Zm00001d000339	Zm00001d024199
Zm00001d000339	Zm00001d024277
Zm00001d000339	Zm00001d024281
Zm00001d000339	Zm00001d024324
Zm00001d000339	Zm00001d024376
Zm00001d000339	Zm00001d024412
Zm00001d000339	Zm00001d024425
Zm00001d000339	Zm00001d024494
Zm00001d000339	Zm00001d024515
Zm00001d000339	Zm00001d024522
Zm00001d000339	Zm00001d024535
Zm00001d000339	Zm00001d024621
Zm00001d000339	Zm00001d024664
Zm00001d000339	Zm00001d024708
Zm00001d000339	Zm00001d024755
Zm00001d000339	Zm00001d024784
Zm00001d000339	Zm00001d024927
Zm00001d000339	Zm00001d024933
Zm00001d000339	Zm00001d024946
Zm00001d000339	Zm00001d025166
Zm00001d000339	Zm00001d025193
Zm00001d000339	Zm00001d025226
Zm00001d000339	Zm00001d025325
Zm00001d000339	Zm00001d025338
Zm00001d000339	Zm00001d025360
Zm00001d000339	Zm00001d025437
Zm00001d000339	Zm00001d025449
Zm00001d000339	Zm00001d025482
Zm00001d000339	Zm00001d025622
Zm00001d000339	Zm00001d025628
Zm00001d000339	Zm00001d025704
Zm00001d000339	Zm00001d025751
Zm00001d000339	Zm00001d025823
Zm00001d000339	Zm00001d026004
Zm00001d000339	Zm00001d026018
Zm00001d000339	Zm00001d026116
Zm00001d000339	Zm00001d026163
Zm00001d000339	Zm00001d026269
Zm00001d000339	Zm00001d026284
Zm00001d000339	Zm00001d026297
Zm00001d000339	Zm00001d026311
Zm00001d000339	Zm00001d026347
Zm00001d000339	Zm00001d026357
Zm00001d000339	Zm00001d026394
Zm00001d000339	Zm00001d026412
Zm00001d000339	Zm00001d026505
Zm00001d000339	Zm00001d026510
Zm00001d000339	Zm00001d026598
Zm00001d000339	Zm00001d026605
Zm00001d000339	Zm00001d026611
Zm00001d000339	Zm00001d026657
Zm00001d000339	Zm00001d026662
Zm00001d000339	Zm00001d026665
Zm00001d000339	Zm00001d027344
Zm00001d000339	Zm00001d027345
Zm00001d000339	Zm00001d027389
Zm00001d000339	Zm00001d027519
Zm00001d000339	Zm00001d027558
Zm00001d000339	Zm00001d027588
Zm00001d000339	Zm00001d027593
Zm00001d000339	Zm00001d027685
Zm00001d000339	Zm00001d027708
Zm00001d000339	Zm00001d027731
Zm00001d000339	Zm00001d027733
Zm00001d000339	Zm00001d027873
Zm00001d000339	Zm00001d027901
Zm00001d000339	Zm00001d027992
Zm00001d000339	Zm00001d028211
Zm00001d000339	Zm00001d028214
Zm00001d000339	Zm00001d028260
Zm00001d000339	Zm00001d028386
Zm00001d000339	Zm00001d028412
Zm00001d000339	Zm00001d028416
Zm00001d000339	Zm00001d028440
Zm00001d000339	Zm00001d028457
Zm00001d000339	Zm00001d028531
Zm00001d000339	Zm00001d028536
Zm00001d000339	Zm00001d028555
Zm00001d000339	Zm00001d028557
Zm00001d000339	Zm00001d028577
Zm00001d000339	Zm00001d028615
Zm00001d000339	Zm00001d028620
Zm00001d000339	Zm00001d028713
Zm00001d000339	Zm00001d028744
Zm00001d000339	Zm00001d028752
Zm00001d000339	Zm00001d028803
Zm00001d000339	Zm00001d028811
Zm00001d000339	Zm00001d028825
Zm00001d000339	Zm00001d028838
Zm00001d000339	Zm00001d028890
Zm00001d000339	Zm00001d028912
Zm00001d000339	Zm00001d028948
Zm00001d000339	Zm00001d028974
Zm00001d000339	Zm00001d028988
Zm00001d000339	Zm00001d029025
Zm00001d000339	Zm00001d029067
Zm00001d000339	Zm00001d029083
Zm00001d000339	Zm00001d029356
Zm00001d000339	Zm00001d029468
Zm00001d000339	Zm00001d029539
Zm00001d000339	Zm00001d029590
Zm00001d000339	Zm00001d029619
Zm00001d000339	Zm00001d029814
Zm00001d000339	Zm00001d029932
Zm00001d000339	Zm00001d029969
Zm00001d000339	Zm00001d029975
Zm00001d000339	Zm00001d030014
Zm00001d000339	Zm00001d030023
Zm00001d000339	Zm00001d030037
Zm00001d000339	Zm00001d030163
Zm00001d000339	Zm00001d030180
Zm00001d000339	Zm00001d030222
Zm00001d000339	Zm00001d030235
Zm00001d000339	Zm00001d030339
Zm00001d000339	Zm00001d030343
Zm00001d000339	Zm00001d030361
Zm00001d000339	Zm00001d030666
Zm00001d000339	Zm00001d030830
Zm00001d000339	Zm00001d030845
Zm00001d000339	Zm00001d030846
Zm00001d000339	Zm00001d030939
Zm00001d000339	Zm00001d030997
Zm00001d000339	Zm00001d031044
Zm00001d000339	Zm00001d031127
Zm00001d000339	Zm00001d031128
Zm00001d000339	Zm00001d031182
Zm00001d000339	Zm00001d031221
Zm00001d000339	Zm00001d031275
Zm00001d000339	Zm00001d031346
Zm00001d000339	Zm00001d031419
Zm00001d000339	Zm00001d031570
Zm00001d000339	Zm00001d031725
Zm00001d000339	Zm00001d031736
Zm00001d000339	Zm00001d031796
Zm00001d000339	Zm00001d031802
Zm00001d000339	Zm00001d031811
Zm00001d000339	Zm00001d031813
Zm00001d000339	Zm00001d031816
Zm00001d000339	Zm00001d031833
Zm00001d000339	Zm00001d031849
Zm00001d000339	Zm00001d032069
Zm00001d000339	Zm00001d032075
Zm00001d000339	Zm00001d032079
Zm00001d000339	Zm00001d032116
Zm00001d000339	Zm00001d032265
Zm00001d000339	Zm00001d032324
Zm00001d000339	Zm00001d032334
Zm00001d000339	Zm00001d032407
Zm00001d000339	Zm00001d032433
Zm00001d000339	Zm00001d032475
Zm00001d000339	Zm00001d032476
Zm00001d000339	Zm00001d032573
Zm00001d000339	Zm00001d032591
Zm00001d000339	Zm00001d032617
Zm00001d000339	Zm00001d032618
Zm00001d000339	Zm00001d032643
Zm00001d000339	Zm00001d032654
Zm00001d000339	Zm00001d032753
Zm00001d000339	Zm00001d032776
Zm00001d000339	Zm00001d032811
Zm00001d000339	Zm00001d032830
Zm00001d000339	Zm00001d032868
Zm00001d000339	Zm00001d032902
Zm00001d000339	Zm00001d032972
Zm00001d000339	Zm00001d033004
Zm00001d000339	Zm00001d033188
Zm00001d000339	Zm00001d033210
Zm00001d000339	Zm00001d033339
Zm00001d000339	Zm00001d033385
Zm00001d000339	Zm00001d033463
Zm00001d000339	Zm00001d033488
Zm00001d000339	Zm00001d033514
Zm00001d000339	Zm00001d033517
Zm00001d000339	Zm00001d033528
Zm00001d000339	Zm00001d033558
Zm00001d000339	Zm00001d033583
Zm00001d000339	Zm00001d033592
Zm00001d000339	Zm00001d033623
Zm00001d000339	Zm00001d033624
Zm00001d000339	Zm00001d033641
Zm00001d000339	Zm00001d033799
Zm00001d000339	Zm00001d033805
Zm00001d000339	Zm00001d033835
Zm00001d000339	Zm00001d033987
Zm00001d000339	Zm00001d034072
Zm00001d000339	Zm00001d034085
Zm00001d000339	Zm00001d034109
Zm00001d000339	Zm00001d034118
Zm00001d000339	Zm00001d034145
Zm00001d000339	Zm00001d034250
Zm00001d000339	Zm00001d034358
Zm00001d000339	Zm00001d034365
Zm00001d000339	Zm00001d034373
Zm00001d000339	Zm00001d034387
Zm00001d000339	Zm00001d034417
Zm00001d000339	Zm00001d034420
Zm00001d000339	Zm00001d034494
Zm00001d000339	Zm00001d034512
Zm00001d000339	Zm00001d034559
Zm00001d000339	Zm00001d034601
Zm00001d000339	Zm00001d034636
Zm00001d000339	Zm00001d034641
Zm00001d000339	Zm00001d034655
Zm00001d000339	Zm00001d034733
Zm00001d000339	Zm00001d034771
Zm00001d000339	Zm00001d034835
Zm00001d000339	Zm00001d034991
Zm00001d000339	Zm00001d035015
Zm00001d000339	Zm00001d035035
Zm00001d000339	Zm00001d035039
Zm00001d000339	Zm00001d035046
Zm00001d000339	Zm00001d035057
Zm00001d000339	Zm00001d035084
Zm00001d000339	Zm00001d035132
Zm00001d000339	Zm00001d035163
Zm00001d000339	Zm00001d035233
Zm00001d000339	Zm00001d035310
Zm00001d000339	Zm00001d035455
Zm00001d000339	Zm00001d035457
Zm00001d000339	Zm00001d035543
Zm00001d000339	Zm00001d035652
Zm00001d000339	Zm00001d035677
Zm00001d000339	Zm00001d035865
Zm00001d000339	Zm00001d035962
Zm00001d000339	Zm00001d035964
Zm00001d000339	Zm00001d036037
Zm00001d000339	Zm00001d036107
Zm00001d000339	Zm00001d036122
Zm00001d000339	Zm00001d036164
Zm00001d000339	Zm00001d036245
Zm00001d000339	Zm00001d036392
Zm00001d000339	Zm00001d036439
Zm00001d000339	Zm00001d036643
Zm00001d000339	Zm00001d036736
Zm00001d000339	Zm00001d036739
Zm00001d000339	Zm00001d036761
Zm00001d000339	Zm00001d036895
Zm00001d000339	Zm00001d037004
Zm00001d000339	Zm00001d037017
Zm00001d000339	Zm00001d037033
Zm00001d000339	Zm00001d037095
Zm00001d000339	Zm00001d037096
Zm00001d000339	Zm00001d037142
Zm00001d000339	Zm00001d037163
Zm00001d000339	Zm00001d037181
Zm00001d000339	Zm00001d037182
Zm00001d000339	Zm00001d037248
Zm00001d000339	Zm00001d037263
Zm00001d000339	Zm00001d037279
Zm00001d000339	Zm00001d037305
Zm00001d000339	Zm00001d037313
Zm00001d000339	Zm00001d037322
Zm00001d000339	Zm00001d037354
Zm00001d000339	Zm00001d037417
Zm00001d000339	Zm00001d037435
Zm00001d000339	Zm00001d037483
Zm00001d000339	Zm00001d037515
Zm00001d000339	Zm00001d037733
Zm00001d000339	Zm00001d037766
Zm00001d000339	Zm00001d037808
Zm00001d000339	Zm00001d037829
Zm00001d000339	Zm00001d037934
Zm00001d000339	Zm00001d038063
Zm00001d000339	Zm00001d038070
Zm00001d000339	Zm00001d038151
Zm00001d000339	Zm00001d038225
Zm00001d000339	Zm00001d038262
Zm00001d000339	Zm00001d038325
Zm00001d000339	Zm00001d038339
Zm00001d000339	Zm00001d038351
Zm00001d000339	Zm00001d038366
Zm00001d000339	Zm00001d038371
Zm00001d000339	Zm00001d038373
Zm00001d000339	Zm00001d038378
Zm00001d000339	Zm00001d038392
Zm00001d000339	Zm00001d038432
Zm00001d000339	Zm00001d038521
Zm00001d000339	Zm00001d038555
Zm00001d000339	Zm00001d038562
Zm00001d000339	Zm00001d038599
Zm00001d000339	Zm00001d038609
Zm00001d000339	Zm00001d038626
Zm00001d000339	Zm00001d038671
Zm00001d000339	Zm00001d038691
Zm00001d000339	Zm00001d038692
Zm00001d000339	Zm00001d038699
Zm00001d000339	Zm00001d038709
Zm00001d000339	Zm00001d038808
Zm00001d000339	Zm00001d038810
Zm00001d000339	Zm00001d038847
Zm00001d000339	Zm00001d038860
Zm00001d000339	Zm00001d038916
Zm00001d000339	Zm00001d038930
Zm00001d000339	Zm00001d038982
Zm00001d000339	Zm00001d039010
Zm00001d000339	Zm00001d039055
Zm00001d000339	Zm00001d039057
Zm00001d000339	Zm00001d039101
Zm00001d000339	Zm00001d039110
Zm00001d000339	Zm00001d039150
Zm00001d000339	Zm00001d039213
Zm00001d000339	Zm00001d039245
Zm00001d000339	Zm00001d039361
Zm00001d000339	Zm00001d039401
Zm00001d000339	Zm00001d039426
Zm00001d000339	Zm00001d039472
Zm00001d000339	Zm00001d039496
Zm00001d000339	Zm00001d039524
Zm00001d000339	Zm00001d039531
Zm00001d000339	Zm00001d039535
Zm00001d000339	Zm00001d039582
Zm00001d000339	Zm00001d039614
Zm00001d000339	Zm00001d039616
Zm00001d000339	Zm00001d039624
Zm00001d000339	Zm00001d039675
Zm00001d000339	Zm00001d039697
Zm00001d000339	Zm00001d039709
Zm00001d000339	Zm00001d039769
Zm00001d000339	Zm00001d039789
Zm00001d000339	Zm00001d039799
Zm00001d000339	Zm00001d039825
Zm00001d000339	Zm00001d039891
Zm00001d000339	Zm00001d039893
Zm00001d000339	Zm00001d039923
Zm00001d000339	Zm00001d039963
Zm00001d000339	Zm00001d039993
Zm00001d000339	Zm00001d040016
Zm00001d000339	Zm00001d040023
Zm00001d000339	Zm00001d040066
Zm00001d000339	Zm00001d040075
Zm00001d000339	Zm00001d040076
Zm00001d000339	Zm00001d040094
Zm00001d000339	Zm00001d040118
Zm00001d000339	Zm00001d040212
Zm00001d000339	Zm00001d040292
Zm00001d000339	Zm00001d040302
Zm00001d000339	Zm00001d040411
Zm00001d000339	Zm00001d040517
Zm00001d000339	Zm00001d040673
Zm00001d000339	Zm00001d040697
Zm00001d000339	Zm00001d040766
Zm00001d000339	Zm00001d040850
Zm00001d000339	Zm00001d041069
Zm00001d000339	Zm00001d041098
Zm00001d000339	Zm00001d041111
Zm00001d000339	Zm00001d041168
Zm00001d000339	Zm00001d041327
Zm00001d000339	Zm00001d041381
Zm00001d000339	Zm00001d041410
Zm00001d000339	Zm00001d041416
Zm00001d000339	Zm00001d041430
Zm00001d000339	Zm00001d041453
Zm00001d000339	Zm00001d041611
Zm00001d000339	Zm00001d041716
Zm00001d000339	Zm00001d041880
Zm00001d000339	Zm00001d041932
Zm00001d000339	Zm00001d041951
Zm00001d000339	Zm00001d041985
Zm00001d000339	Zm00001d042022
Zm00001d000339	Zm00001d042041
Zm00001d000339	Zm00001d042047
Zm00001d000339	Zm00001d042056
Zm00001d000339	Zm00001d042115
Zm00001d000339	Zm00001d042116
Zm00001d000339	Zm00001d042140
Zm00001d000339	Zm00001d042183
Zm00001d000339	Zm00001d042214
Zm00001d000339	Zm00001d042215
Zm00001d000339	Zm00001d042246
Zm00001d000339	Zm00001d042281
Zm00001d000339	Zm00001d042337
Zm00001d000339	Zm00001d042551
Zm00001d000339	Zm00001d042621
Zm00001d000339	Zm00001d042627
Zm00001d000339	Zm00001d042717
Zm00001d000339	Zm00001d042719
Zm00001d000339	Zm00001d042731
Zm00001d000339	Zm00001d042735
Zm00001d000339	Zm00001d042740
Zm00001d000339	Zm00001d042758
Zm00001d000339	Zm00001d042768
Zm00001d000339	Zm00001d042769
Zm00001d000339	Zm00001d042929
Zm00001d000339	Zm00001d042950
Zm00001d000339	Zm00001d042963
Zm00001d000339	Zm00001d043050
Zm00001d000339	Zm00001d043062
Zm00001d000339	Zm00001d043069
Zm00001d000339	Zm00001d043151
Zm00001d000339	Zm00001d043156
Zm00001d000339	Zm00001d043178
Zm00001d000339	Zm00001d043193
Zm00001d000339	Zm00001d043220
Zm00001d000339	Zm00001d043221
Zm00001d000339	Zm00001d043242
Zm00001d000339	Zm00001d043293
Zm00001d000339	Zm00001d043356
Zm00001d000339	Zm00001d043361
Zm00001d000339	Zm00001d043386
Zm00001d000339	Zm00001d043411
Zm00001d000339	Zm00001d043469
Zm00001d000339	Zm00001d043474
Zm00001d000339	Zm00001d043480
Zm00001d000339	Zm00001d043510
Zm00001d000339	Zm00001d043549
Zm00001d000339	Zm00001d043599
Zm00001d000339	Zm00001d043615
Zm00001d000339	Zm00001d043726
Zm00001d000339	Zm00001d043737
Zm00001d000339	Zm00001d043752
Zm00001d000339	Zm00001d043762
Zm00001d000339	Zm00001d043782
Zm00001d000339	Zm00001d043858
Zm00001d000339	Zm00001d043895
Zm00001d000339	Zm00001d043902
Zm00001d000339	Zm00001d043935
Zm00001d000339	Zm00001d043989
Zm00001d000339	Zm00001d044074
Zm00001d000339	Zm00001d044075
Zm00001d000339	Zm00001d044076
Zm00001d000339	Zm00001d044095
Zm00001d000339	Zm00001d044119
Zm00001d000339	Zm00001d044153
Zm00001d000339	Zm00001d044300
Zm00001d000339	Zm00001d044378
Zm00001d000339	Zm00001d044416
Zm00001d000339	Zm00001d044434
Zm00001d000339	Zm00001d044451
Zm00001d000339	Zm00001d044604
Zm00001d000339	Zm00001d044639
Zm00001d000339	Zm00001d044752
Zm00001d000339	Zm00001d044771
Zm00001d000339	Zm00001d044773
Zm00001d000339	Zm00001d044777
Zm00001d000339	Zm00001d044841
Zm00001d000339	Zm00001d044918
Zm00001d000339	Zm00001d044939
Zm00001d000339	Zm00001d044995
Zm00001d000339	Zm00001d045051
Zm00001d000339	Zm00001d045077
Zm00001d000339	Zm00001d045088
Zm00001d000339	Zm00001d045208
Zm00001d000339	Zm00001d045211
Zm00001d000339	Zm00001d045263
Zm00001d000339	Zm00001d045359
Zm00001d000339	Zm00001d045360
Zm00001d000339	Zm00001d045361
Zm00001d000339	Zm00001d045512
Zm00001d000339	Zm00001d045517
Zm00001d000339	Zm00001d045557
Zm00001d000339	Zm00001d045785
Zm00001d000339	Zm00001d045846
Zm00001d000339	Zm00001d045862
Zm00001d000339	Zm00001d045870
Zm00001d000339	Zm00001d046004
Zm00001d000339	Zm00001d046005
Zm00001d000339	Zm00001d046007
Zm00001d000339	Zm00001d046182
Zm00001d000339	Zm00001d046243
Zm00001d000339	Zm00001d046289
Zm00001d000339	Zm00001d046336
Zm00001d000339	Zm00001d046364
Zm00001d000339	Zm00001d046399
Zm00001d000339	Zm00001d046454
Zm00001d000339	Zm00001d046456
Zm00001d000339	Zm00001d046552
Zm00001d000339	Zm00001d046574
Zm00001d000339	Zm00001d046624
Zm00001d000339	Zm00001d046625
Zm00001d000339	Zm00001d046632
Zm00001d000339	Zm00001d046660
Zm00001d000339	Zm00001d046687
Zm00001d000339	Zm00001d046718
Zm00001d000339	Zm00001d046781
Zm00001d000339	Zm00001d046905
Zm00001d000339	Zm00001d046915
Zm00001d000339	Zm00001d046961
Zm00001d000339	Zm00001d046966
Zm00001d000339	Zm00001d047050
Zm00001d000339	Zm00001d047094
Zm00001d000339	Zm00001d047104
Zm00001d000339	Zm00001d047325
Zm00001d000339	Zm00001d047350
Zm00001d000339	Zm00001d047399
Zm00001d000339	Zm00001d047453
Zm00001d000339	Zm00001d047470
Zm00001d000339	Zm00001d047579
Zm00001d000339	Zm00001d047636
Zm00001d000339	Zm00001d047659
Zm00001d000339	Zm00001d047676
Zm00001d000339	Zm00001d047677
Zm00001d000339	Zm00001d047754
Zm00001d000339	Zm00001d047804
Zm00001d000339	Zm00001d047875
Zm00001d000339	Zm00001d047908
Zm00001d000339	Zm00001d047917
Zm00001d000339	Zm00001d047939
Zm00001d000339	Zm00001d047993
Zm00001d000339	Zm00001d047995
Zm00001d000339	Zm00001d048026
Zm00001d000339	Zm00001d048050
Zm00001d000339	Zm00001d048061
Zm00001d000339	Zm00001d048131
Zm00001d000339	Zm00001d048199
Zm00001d000339	Zm00001d048226
Zm00001d000339	Zm00001d048294
Zm00001d000339	Zm00001d048335
Zm00001d000339	Zm00001d048410
Zm00001d000339	Zm00001d048480
Zm00001d000339	Zm00001d048486
Zm00001d000339	Zm00001d048493
Zm00001d000339	Zm00001d048496
Zm00001d000339	Zm00001d048547
Zm00001d000339	Zm00001d048603
Zm00001d000339	Zm00001d048604
Zm00001d000339	Zm00001d048627
Zm00001d000339	Zm00001d048662
Zm00001d000339	Zm00001d048667
Zm00001d000339	Zm00001d048696
Zm00001d000339	Zm00001d048770
Zm00001d000339	Zm00001d049061
Zm00001d000339	Zm00001d049073
Zm00001d000339	Zm00001d049100
Zm00001d000339	Zm00001d049103
Zm00001d000339	Zm00001d049121
Zm00001d000339	Zm00001d049126
Zm00001d000339	Zm00001d049154
Zm00001d000339	Zm00001d049191
Zm00001d000339	Zm00001d049234
Zm00001d000339	Zm00001d049362
Zm00001d000339	Zm00001d049502
Zm00001d000339	Zm00001d049572
Zm00001d000339	Zm00001d049640
Zm00001d000339	Zm00001d049643
Zm00001d000339	Zm00001d049704
Zm00001d000339	Zm00001d049737
Zm00001d000339	Zm00001d049831
Zm00001d000339	Zm00001d049888
Zm00001d000339	Zm00001d050099
Zm00001d000339	Zm00001d050247
Zm00001d000339	Zm00001d050259
Zm00001d000339	Zm00001d050265
Zm00001d000339	Zm00001d050394
Zm00001d000339	Zm00001d050440
Zm00001d000339	Zm00001d050495
Zm00001d000339	Zm00001d050689
Zm00001d000339	Zm00001d050961
Zm00001d000339	Zm00001d051081
Zm00001d000339	Zm00001d051138
Zm00001d000339	Zm00001d051149
Zm00001d000339	Zm00001d051161
Zm00001d000339	Zm00001d051661
Zm00001d000339	Zm00001d051677
Zm00001d000339	Zm00001d051753
Zm00001d000339	Zm00001d051773
Zm00001d000339	Zm00001d051814
Zm00001d000339	Zm00001d051833
Zm00001d000339	Zm00001d051863
Zm00001d000339	Zm00001d051872
Zm00001d000339	Zm00001d051876
Zm00001d000339	Zm00001d051879
Zm00001d000339	Zm00001d051896
Zm00001d000339	Zm00001d051927
Zm00001d000339	Zm00001d052050
Zm00001d000339	Zm00001d052061
Zm00001d000339	Zm00001d052173
Zm00001d000339	Zm00001d052189
Zm00001d000339	Zm00001d052193
Zm00001d000339	Zm00001d052209
Zm00001d000339	Zm00001d052212
Zm00001d000339	Zm00001d052218
Zm00001d000339	Zm00001d052252
Zm00001d000339	Zm00001d052351
Zm00001d000339	Zm00001d052355
Zm00001d000339	Zm00001d052361
Zm00001d000339	Zm00001d052433
Zm00001d000339	Zm00001d052458
Zm00001d000339	Zm00001d052530
Zm00001d000339	Zm00001d052585
Zm00001d000339	Zm00001d052640
Zm00001d000339	Zm00001d052733
Zm00001d000339	Zm00001d052785
Zm00001d000339	Zm00001d052906
Zm00001d000339	Zm00001d052923
Zm00001d000339	Zm00001d053042
Zm00001d000339	Zm00001d053062
Zm00001d000339	Zm00001d053087
Zm00001d000339	Zm00001d053160
Zm00001d000339	Zm00001d053301
Zm00001d000339	Zm00001d053401
Zm00001d000339	Zm00001d053415
Zm00001d000339	Zm00001d053425
Zm00001d000339	Zm00001d053575
Zm00001d000339	Zm00001d053641
Zm00001d000339	Zm00001d053689
Zm00001d000339	Zm00001d053695
Zm00001d000339	Zm00001d053696
Zm00001d000339	Zm00001d053746
Zm00001d000339	Zm00001d053781
Zm00001d000339	Zm00001d054031
Zm00001d000339	Zm00001d054032
Zm00001d000339	Zm00001d054066
Zm00001d001879	GRMZM5G884912
Zm00001d001879	GRMZM5G897755
Zm00001d001879	Zm00001d000040
Zm00001d001879	Zm00001d000042
Zm00001d001879	Zm00001d000402
Zm00001d001879	Zm00001d001830
Zm00001d001879	Zm00001d001879
Zm00001d001879	Zm00001d001900
Zm00001d001879	Zm00001d001946
Zm00001d001879	Zm00001d001999
Zm00001d001879	Zm00001d002140
Zm00001d001879	Zm00001d002275
Zm00001d001879	Zm00001d002345
Zm00001d001879	Zm00001d002356
Zm00001d001879	Zm00001d002395
Zm00001d001879	Zm00001d002440
Zm00001d001879	Zm00001d002725
Zm00001d001879	Zm00001d002817
Zm00001d001879	Zm00001d003039
Zm00001d001879	Zm00001d003050
Zm00001d001879	Zm00001d003222
Zm00001d001879	Zm00001d003485
Zm00001d001879	Zm00001d003569
Zm00001d001879	Zm00001d003674
Zm00001d001879	Zm00001d003675
Zm00001d001879	Zm00001d003684
Zm00001d001879	Zm00001d003710
Zm00001d001879	Zm00001d003924
Zm00001d001879	Zm00001d004159
Zm00001d001879	Zm00001d004165
Zm00001d001879	Zm00001d004169
Zm00001d001879	Zm00001d004458
Zm00001d001879	Zm00001d004463
Zm00001d001879	Zm00001d004554
Zm00001d001879	Zm00001d004740
Zm00001d001879	Zm00001d004785
Zm00001d001879	Zm00001d004857
Zm00001d001879	Zm00001d004876
Zm00001d001879	Zm00001d004877
Zm00001d001879	Zm00001d004997
Zm00001d001879	Zm00001d004999
Zm00001d001879	Zm00001d005399
Zm00001d001879	Zm00001d005439
Zm00001d001879	Zm00001d005612
Zm00001d001879	Zm00001d005627
Zm00001d001879	Zm00001d005632
Zm00001d001879	Zm00001d005658
Zm00001d001879	Zm00001d005708
Zm00001d001879	Zm00001d005711
Zm00001d001879	Zm00001d005765
Zm00001d001879	Zm00001d005802
Zm00001d001879	Zm00001d006010
Zm00001d001879	Zm00001d006065
Zm00001d001879	Zm00001d006102
Zm00001d001879	Zm00001d006449
Zm00001d001879	Zm00001d006459
Zm00001d001879	Zm00001d006507
Zm00001d001879	Zm00001d006595
Zm00001d001879	Zm00001d006619
Zm00001d001879	Zm00001d006756
Zm00001d001879	Zm00001d006872
Zm00001d001879	Zm00001d006899
Zm00001d001879	Zm00001d007193
Zm00001d001879	Zm00001d007264
Zm00001d001879	Zm00001d007302
Zm00001d001879	Zm00001d007477
Zm00001d001879	Zm00001d007522
Zm00001d001879	Zm00001d007675
Zm00001d001879	Zm00001d007767
Zm00001d001879	Zm00001d007801
Zm00001d001879	Zm00001d007942
Zm00001d001879	Zm00001d007951
Zm00001d001879	Zm00001d008171
Zm00001d001879	Zm00001d008236
Zm00001d001879	Zm00001d008406
Zm00001d001879	Zm00001d008412
Zm00001d001879	Zm00001d008535
Zm00001d001879	Zm00001d008548
Zm00001d001879	Zm00001d008611
Zm00001d001879	Zm00001d008700
Zm00001d001879	Zm00001d008739
Zm00001d001879	Zm00001d008749
Zm00001d001879	Zm00001d008752
Zm00001d001879	Zm00001d008903
Zm00001d001879	Zm00001d008941
Zm00001d001879	Zm00001d009000
Zm00001d001879	Zm00001d009077
Zm00001d001879	Zm00001d009083
Zm00001d001879	Zm00001d009171
Zm00001d001879	Zm00001d009411
Zm00001d001879	Zm00001d009476
Zm00001d001879	Zm00001d009542
Zm00001d001879	Zm00001d009554
Zm00001d001879	Zm00001d009555
Zm00001d001879	Zm00001d009578
Zm00001d001879	Zm00001d009709
Zm00001d001879	Zm00001d009868
Zm00001d001879	Zm00001d009969
Zm00001d001879	Zm00001d010292
Zm00001d001879	Zm00001d010401
Zm00001d001879	Zm00001d010416
Zm00001d001879	Zm00001d010459
Zm00001d001879	Zm00001d010713
Zm00001d001879	Zm00001d010793
Zm00001d001879	Zm00001d010948
Zm00001d001879	Zm00001d011023
Zm00001d001879	Zm00001d011121
Zm00001d001879	Zm00001d011392
Zm00001d001879	Zm00001d011576
Zm00001d001879	Zm00001d011687
Zm00001d001879	Zm00001d011716
Zm00001d001879	Zm00001d011753
Zm00001d001879	Zm00001d011853
Zm00001d001879	Zm00001d011854
Zm00001d001879	Zm00001d012052
Zm00001d001879	Zm00001d012070
Zm00001d001879	Zm00001d012085
Zm00001d001879	Zm00001d012086
Zm00001d001879	Zm00001d012199
Zm00001d001879	Zm00001d012211
Zm00001d001879	Zm00001d012302
Zm00001d001879	Zm00001d012400
Zm00001d001879	Zm00001d012401
Zm00001d001879	Zm00001d012446
Zm00001d001879	Zm00001d012522
Zm00001d001879	Zm00001d012677
Zm00001d001879	Zm00001d012688
Zm00001d001879	Zm00001d012749
Zm00001d001879	Zm00001d012757
Zm00001d001879	Zm00001d012760
Zm00001d001879	Zm00001d012776
Zm00001d001879	Zm00001d012786
Zm00001d001879	Zm00001d012838
Zm00001d001879	Zm00001d012848
Zm00001d001879	Zm00001d012858
Zm00001d001879	Zm00001d012935
Zm00001d001879	Zm00001d013042
Zm00001d001879	Zm00001d013075
Zm00001d001879	Zm00001d013083
Zm00001d001879	Zm00001d013101
Zm00001d001879	Zm00001d013192
Zm00001d001879	Zm00001d013201
Zm00001d001879	Zm00001d013319
Zm00001d001879	Zm00001d013334
Zm00001d001879	Zm00001d013376
Zm00001d001879	Zm00001d013432
Zm00001d001879	Zm00001d013477
Zm00001d001879	Zm00001d013481
Zm00001d001879	Zm00001d013486
Zm00001d001879	Zm00001d013549
Zm00001d001879	Zm00001d013582
Zm00001d001879	Zm00001d013669
Zm00001d001879	Zm00001d013683
Zm00001d001879	Zm00001d013838
Zm00001d001879	Zm00001d013934
Zm00001d001879	Zm00001d013985
Zm00001d001879	Zm00001d013995
Zm00001d001879	Zm00001d014145
Zm00001d001879	Zm00001d014161
Zm00001d001879	Zm00001d014162
Zm00001d001879	Zm00001d014226
Zm00001d001879	Zm00001d014344
Zm00001d001879	Zm00001d014366
Zm00001d001879	Zm00001d014459
Zm00001d001879	Zm00001d014594
Zm00001d001879	Zm00001d014792
Zm00001d001879	Zm00001d014796
Zm00001d001879	Zm00001d014808
Zm00001d001879	Zm00001d014813
Zm00001d001879	Zm00001d014853
Zm00001d001879	Zm00001d014906
Zm00001d001879	Zm00001d014925
Zm00001d001879	Zm00001d015131
Zm00001d001879	Zm00001d015228
Zm00001d001879	Zm00001d015251
Zm00001d001879	Zm00001d015326
Zm00001d001879	Zm00001d015355
Zm00001d001879	Zm00001d015383
Zm00001d001879	Zm00001d015450
Zm00001d001879	Zm00001d015657
Zm00001d001879	Zm00001d015810
Zm00001d001879	Zm00001d015984
Zm00001d001879	Zm00001d015988
Zm00001d001879	Zm00001d016106
Zm00001d001879	Zm00001d016120
Zm00001d001879	Zm00001d016156
Zm00001d001879	Zm00001d016194
Zm00001d001879	Zm00001d016477
Zm00001d001879	Zm00001d016704
Zm00001d001879	Zm00001d016764
Zm00001d001879	Zm00001d016766
Zm00001d001879	Zm00001d016836
Zm00001d001879	Zm00001d016891
Zm00001d001879	Zm00001d016963
Zm00001d001879	Zm00001d016980
Zm00001d001879	Zm00001d017026
Zm00001d001879	Zm00001d017029
Zm00001d001879	Zm00001d017072
Zm00001d001879	Zm00001d017096
Zm00001d001879	Zm00001d017247
Zm00001d001879	Zm00001d017284
Zm00001d001879	Zm00001d017373
Zm00001d001879	Zm00001d017392
Zm00001d001879	Zm00001d017504
Zm00001d001879	Zm00001d017559
Zm00001d001879	Zm00001d017568
Zm00001d001879	Zm00001d017684
Zm00001d001879	Zm00001d017698
Zm00001d001879	Zm00001d017754
Zm00001d001879	Zm00001d017809
Zm00001d001879	Zm00001d017859
Zm00001d001879	Zm00001d017905
Zm00001d001879	Zm00001d017955
Zm00001d001879	Zm00001d018316
Zm00001d001879	Zm00001d018462
Zm00001d001879	Zm00001d018495
Zm00001d001879	Zm00001d018532
Zm00001d001879	Zm00001d018712
Zm00001d001879	Zm00001d018724
Zm00001d001879	Zm00001d018749
Zm00001d001879	Zm00001d018799
Zm00001d001879	Zm00001d018863
Zm00001d001879	Zm00001d018869
Zm00001d001879	Zm00001d018904
Zm00001d001879	Zm00001d019256
Zm00001d001879	Zm00001d019561
Zm00001d001879	Zm00001d019684
Zm00001d001879	Zm00001d019875
Zm00001d001879	Zm00001d019881
Zm00001d001879	Zm00001d019978
Zm00001d001879	Zm00001d020117
Zm00001d001879	Zm00001d020183
Zm00001d001879	Zm00001d020224
Zm00001d001879	Zm00001d020309
Zm00001d001879	Zm00001d020353
Zm00001d001879	Zm00001d020428
Zm00001d001879	Zm00001d020614
Zm00001d001879	Zm00001d020620
Zm00001d001879	Zm00001d020834
Zm00001d001879	Zm00001d021053
Zm00001d001879	Zm00001d021294
Zm00001d001879	Zm00001d021314
Zm00001d001879	Zm00001d021492
Zm00001d001879	Zm00001d021519
Zm00001d001879	Zm00001d021565
Zm00001d001879	Zm00001d021600
Zm00001d001879	Zm00001d021649
Zm00001d001879	Zm00001d021787
Zm00001d001879	Zm00001d022130
Zm00001d001879	Zm00001d022240
Zm00001d001879	Zm00001d022322
Zm00001d001879	Zm00001d022334
Zm00001d001879	Zm00001d022386
Zm00001d001879	Zm00001d022448
Zm00001d001879	Zm00001d022473
Zm00001d001879	Zm00001d022560
Zm00001d001879	Zm00001d022581
Zm00001d001879	Zm00001d023293
Zm00001d001879	Zm00001d023331
Zm00001d001879	Zm00001d023734
Zm00001d001879	Zm00001d023807
Zm00001d001879	Zm00001d023824
Zm00001d001879	Zm00001d023962
Zm00001d001879	Zm00001d023978
Zm00001d001879	Zm00001d024092
Zm00001d001879	Zm00001d024425
Zm00001d001879	Zm00001d024647
Zm00001d001879	Zm00001d024678
Zm00001d001879	Zm00001d024708
Zm00001d001879	Zm00001d024722
Zm00001d001879	Zm00001d024764
Zm00001d001879	Zm00001d024853
Zm00001d001879	Zm00001d024857
Zm00001d001879	Zm00001d024940
Zm00001d001879	Zm00001d024951
Zm00001d001879	Zm00001d025193
Zm00001d001879	Zm00001d025265
Zm00001d001879	Zm00001d025346
Zm00001d001879	Zm00001d025353
Zm00001d001879	Zm00001d025584
Zm00001d001879	Zm00001d025626
Zm00001d001879	Zm00001d025651
Zm00001d001879	Zm00001d025658
Zm00001d001879	Zm00001d025734
Zm00001d001879	Zm00001d025798
Zm00001d001879	Zm00001d025915
Zm00001d001879	Zm00001d025955
Zm00001d001879	Zm00001d026025
Zm00001d001879	Zm00001d026028
Zm00001d001879	Zm00001d026084
Zm00001d001879	Zm00001d026102
Zm00001d001879	Zm00001d026131
Zm00001d001879	Zm00001d026239
Zm00001d001879	Zm00001d026270
Zm00001d001879	Zm00001d026284
Zm00001d001879	Zm00001d026303
Zm00001d001879	Zm00001d026321
Zm00001d001879	Zm00001d026346
Zm00001d001879	Zm00001d026386
Zm00001d001879	Zm00001d026398
Zm00001d001879	Zm00001d026587
Zm00001d001879	Zm00001d026639
Zm00001d001879	Zm00001d026706
Zm00001d001879	Zm00001d027240
Zm00001d001879	Zm00001d027248
Zm00001d001879	Zm00001d027389
Zm00001d001879	Zm00001d027429
Zm00001d001879	Zm00001d027434
Zm00001d001879	Zm00001d027463
Zm00001d001879	Zm00001d027479
Zm00001d001879	Zm00001d027556
Zm00001d001879	Zm00001d027572
Zm00001d001879	Zm00001d027580
Zm00001d001879	Zm00001d027677
Zm00001d001879	Zm00001d027680
Zm00001d001879	Zm00001d027943
Zm00001d001879	Zm00001d028005
Zm00001d001879	Zm00001d028034
Zm00001d001879	Zm00001d028088
Zm00001d001879	Zm00001d028143
Zm00001d001879	Zm00001d028225
Zm00001d001879	Zm00001d028385
Zm00001d001879	Zm00001d028388
Zm00001d001879	Zm00001d028524
Zm00001d001879	Zm00001d028536
Zm00001d001879	Zm00001d028547
Zm00001d001879	Zm00001d028557
Zm00001d001879	Zm00001d028590
Zm00001d001879	Zm00001d028671
Zm00001d001879	Zm00001d028698
Zm00001d001879	Zm00001d028730
Zm00001d001879	Zm00001d028774
Zm00001d001879	Zm00001d028782
Zm00001d001879	Zm00001d028799
Zm00001d001879	Zm00001d028989
Zm00001d001879	Zm00001d029163
Zm00001d001879	Zm00001d029173
Zm00001d001879	Zm00001d029196
Zm00001d001879	Zm00001d029409
Zm00001d001879	Zm00001d029598
Zm00001d001879	Zm00001d029601
Zm00001d001879	Zm00001d029910
Zm00001d001879	Zm00001d030532
Zm00001d001879	Zm00001d030725
Zm00001d001879	Zm00001d030760
Zm00001d001879	Zm00001d030772
Zm00001d001879	Zm00001d030846
Zm00001d001879	Zm00001d030960
Zm00001d001879	Zm00001d031145
Zm00001d001879	Zm00001d031244
Zm00001d001879	Zm00001d031459
Zm00001d001879	Zm00001d031525
Zm00001d001879	Zm00001d031562
Zm00001d001879	Zm00001d031570
Zm00001d001879	Zm00001d031635
Zm00001d001879	Zm00001d031669
Zm00001d001879	Zm00001d031723
Zm00001d001879	Zm00001d031790
Zm00001d001879	Zm00001d031832
Zm00001d001879	Zm00001d031939
Zm00001d001879	Zm00001d031977
Zm00001d001879	Zm00001d031995
Zm00001d001879	Zm00001d032075
Zm00001d001879	Zm00001d032153
Zm00001d001879	Zm00001d032166
Zm00001d001879	Zm00001d032198
Zm00001d001879	Zm00001d032226
Zm00001d001879	Zm00001d032274
Zm00001d001879	Zm00001d032279
Zm00001d001879	Zm00001d032310
Zm00001d001879	Zm00001d032430
Zm00001d001879	Zm00001d032499
Zm00001d001879	Zm00001d032521
Zm00001d001879	Zm00001d032530
Zm00001d001879	Zm00001d032699
Zm00001d001879	Zm00001d033210
Zm00001d001879	Zm00001d033294
Zm00001d001879	Zm00001d033368
Zm00001d001879	Zm00001d033370
Zm00001d001879	Zm00001d033374
Zm00001d001879	Zm00001d033478
Zm00001d001879	Zm00001d033511
Zm00001d001879	Zm00001d033514
Zm00001d001879	Zm00001d033526
Zm00001d001879	Zm00001d033558
Zm00001d001879	Zm00001d033572
Zm00001d001879	Zm00001d033705
Zm00001d001879	Zm00001d033710
Zm00001d001879	Zm00001d033734
Zm00001d001879	Zm00001d033751
Zm00001d001879	Zm00001d033854
Zm00001d001879	Zm00001d033916
Zm00001d001879	Zm00001d033941
Zm00001d001879	Zm00001d033983
Zm00001d001879	Zm00001d033999
Zm00001d001879	Zm00001d034279
Zm00001d001879	Zm00001d034341
Zm00001d001879	Zm00001d034404
Zm00001d001879	Zm00001d034447
Zm00001d001879	Zm00001d034565
Zm00001d001879	Zm00001d034602
Zm00001d001879	Zm00001d034607
Zm00001d001879	Zm00001d034682
Zm00001d001879	Zm00001d034856
Zm00001d001879	Zm00001d034859
Zm00001d001879	Zm00001d034996
Zm00001d001879	Zm00001d035041
Zm00001d001879	Zm00001d035093
Zm00001d001879	Zm00001d035124
Zm00001d001879	Zm00001d035167
Zm00001d001879	Zm00001d035170
Zm00001d001879	Zm00001d035243
Zm00001d001879	Zm00001d035578
Zm00001d001879	Zm00001d035589
Zm00001d001879	Zm00001d035598
Zm00001d001879	Zm00001d035625
Zm00001d001879	Zm00001d035844
Zm00001d001879	Zm00001d035876
Zm00001d001879	Zm00001d036023
Zm00001d001879	Zm00001d036091
Zm00001d001879	Zm00001d036431
Zm00001d001879	Zm00001d036441
Zm00001d001879	Zm00001d036520
Zm00001d001879	Zm00001d036598
Zm00001d001879	Zm00001d036629
Zm00001d001879	Zm00001d036971
Zm00001d001879	Zm00001d036977
Zm00001d001879	Zm00001d036981
Zm00001d001879	Zm00001d036989
Zm00001d001879	Zm00001d037055
Zm00001d001879	Zm00001d037062
Zm00001d001879	Zm00001d037085
Zm00001d001879	Zm00001d037290
Zm00001d001879	Zm00001d037342
Zm00001d001879	Zm00001d037401
Zm00001d001879	Zm00001d037495
Zm00001d001879	Zm00001d037522
Zm00001d001879	Zm00001d037626
Zm00001d001879	Zm00001d037722
Zm00001d001879	Zm00001d037730
Zm00001d001879	Zm00001d037734
Zm00001d001879	Zm00001d037745
Zm00001d001879	Zm00001d037797
Zm00001d001879	Zm00001d037875
Zm00001d001879	Zm00001d038150
Zm00001d001879	Zm00001d038203
Zm00001d001879	Zm00001d038321
Zm00001d001879	Zm00001d038351
Zm00001d001879	Zm00001d038593
Zm00001d001879	Zm00001d038623
Zm00001d001879	Zm00001d038626
Zm00001d001879	Zm00001d038673
Zm00001d001879	Zm00001d038686
Zm00001d001879	Zm00001d038815
Zm00001d001879	Zm00001d038883
Zm00001d001879	Zm00001d038905
Zm00001d001879	Zm00001d038977
Zm00001d001879	Zm00001d038980
Zm00001d001879	Zm00001d039005
Zm00001d001879	Zm00001d039090
Zm00001d001879	Zm00001d039094
Zm00001d001879	Zm00001d039185
Zm00001d001879	Zm00001d039266
Zm00001d001879	Zm00001d039272
Zm00001d001879	Zm00001d039324
Zm00001d001879	Zm00001d039345
Zm00001d001879	Zm00001d039350
Zm00001d001879	Zm00001d039362
Zm00001d001879	Zm00001d039369
Zm00001d001879	Zm00001d039403
Zm00001d001879	Zm00001d039675
Zm00001d001879	Zm00001d039678
Zm00001d001879	Zm00001d039716
Zm00001d001879	Zm00001d039717
Zm00001d001879	Zm00001d039762
Zm00001d001879	Zm00001d039860
Zm00001d001879	Zm00001d039914
Zm00001d001879	Zm00001d040023
Zm00001d001879	Zm00001d040056
Zm00001d001879	Zm00001d040124
Zm00001d001879	Zm00001d040233
Zm00001d001879	Zm00001d040301
Zm00001d001879	Zm00001d040312
Zm00001d001879	Zm00001d040324
Zm00001d001879	Zm00001d040393
Zm00001d001879	Zm00001d040411
Zm00001d001879	Zm00001d040508
Zm00001d001879	Zm00001d040596
Zm00001d001879	Zm00001d040603
Zm00001d001879	Zm00001d040629
Zm00001d001879	Zm00001d040780
Zm00001d001879	Zm00001d040901
Zm00001d001879	Zm00001d040960
Zm00001d001879	Zm00001d041072
Zm00001d001879	Zm00001d041343
Zm00001d001879	Zm00001d041445
Zm00001d001879	Zm00001d041488
Zm00001d001879	Zm00001d041548
Zm00001d001879	Zm00001d041550
Zm00001d001879	Zm00001d041612
Zm00001d001879	Zm00001d041696
Zm00001d001879	Zm00001d041698
Zm00001d001879	Zm00001d041766
Zm00001d001879	Zm00001d041775
Zm00001d001879	Zm00001d041785
Zm00001d001879	Zm00001d041852
Zm00001d001879	Zm00001d041932
Zm00001d001879	Zm00001d041994
Zm00001d001879	Zm00001d042067
Zm00001d001879	Zm00001d042146
Zm00001d001879	Zm00001d042184
Zm00001d001879	Zm00001d042370
Zm00001d001879	Zm00001d042511
Zm00001d001879	Zm00001d042796
Zm00001d001879	Zm00001d042850
Zm00001d001879	Zm00001d042885
Zm00001d001879	Zm00001d042917
Zm00001d001879	Zm00001d042924
Zm00001d001879	Zm00001d042938
Zm00001d001879	Zm00001d042979
Zm00001d001879	Zm00001d043179
Zm00001d001879	Zm00001d043196
Zm00001d001879	Zm00001d043270
Zm00001d001879	Zm00001d043288
Zm00001d001879	Zm00001d043292
Zm00001d001879	Zm00001d043454
Zm00001d001879	Zm00001d043527
Zm00001d001879	Zm00001d043556
Zm00001d001879	Zm00001d043613
Zm00001d001879	Zm00001d043649
Zm00001d001879	Zm00001d043741
Zm00001d001879	Zm00001d043745
Zm00001d001879	Zm00001d043806
Zm00001d001879	Zm00001d043863
Zm00001d001879	Zm00001d043877
Zm00001d001879	Zm00001d044060
Zm00001d001879	Zm00001d044139
Zm00001d001879	Zm00001d044271
Zm00001d001879	Zm00001d044393
Zm00001d001879	Zm00001d044407
Zm00001d001879	Zm00001d044501
Zm00001d001879	Zm00001d044514
Zm00001d001879	Zm00001d044520
Zm00001d001879	Zm00001d044554
Zm00001d001879	Zm00001d044696
Zm00001d001879	Zm00001d044814
Zm00001d001879	Zm00001d044880
Zm00001d001879	Zm00001d044923
Zm00001d001879	Zm00001d045102
Zm00001d001879	Zm00001d045147
Zm00001d001879	Zm00001d045215
Zm00001d001879	Zm00001d045216
Zm00001d001879	Zm00001d045283
Zm00001d001879	Zm00001d045316
Zm00001d001879	Zm00001d045336
Zm00001d001879	Zm00001d045382
Zm00001d001879	Zm00001d045617
Zm00001d001879	Zm00001d045774
Zm00001d001879	Zm00001d045783
Zm00001d001879	Zm00001d045808
Zm00001d001879	Zm00001d045928
Zm00001d001879	Zm00001d045993
Zm00001d001879	Zm00001d046274
Zm00001d001879	Zm00001d046369
Zm00001d001879	Zm00001d046399
Zm00001d001879	Zm00001d046450
Zm00001d001879	Zm00001d046539
Zm00001d001879	Zm00001d046601
Zm00001d001879	Zm00001d046602
Zm00001d001879	Zm00001d046624
Zm00001d001879	Zm00001d046697
Zm00001d001879	Zm00001d046838
Zm00001d001879	Zm00001d046883
Zm00001d001879	Zm00001d046921
Zm00001d001879	Zm00001d046949
Zm00001d001879	Zm00001d046966
Zm00001d001879	Zm00001d047087
Zm00001d001879	Zm00001d047272
Zm00001d001879	Zm00001d047329
Zm00001d001879	Zm00001d047402
Zm00001d001879	Zm00001d047474
Zm00001d001879	Zm00001d047477
Zm00001d001879	Zm00001d047537
Zm00001d001879	Zm00001d047600
Zm00001d001879	Zm00001d047659
Zm00001d001879	Zm00001d047776
Zm00001d001879	Zm00001d047781
Zm00001d001879	Zm00001d047794
Zm00001d001879	Zm00001d047911
Zm00001d001879	Zm00001d047969
Zm00001d001879	Zm00001d048096
Zm00001d001879	Zm00001d048169
Zm00001d001879	Zm00001d048227
Zm00001d001879	Zm00001d048298
Zm00001d001879	Zm00001d048299
Zm00001d001879	Zm00001d048320
Zm00001d001879	Zm00001d048453
Zm00001d001879	Zm00001d048507
Zm00001d001879	Zm00001d048539
Zm00001d001879	Zm00001d048553
Zm00001d001879	Zm00001d048595
Zm00001d001879	Zm00001d048669
Zm00001d001879	Zm00001d048740
Zm00001d001879	Zm00001d049107
Zm00001d001879	Zm00001d049140
Zm00001d001879	Zm00001d049173
Zm00001d001879	Zm00001d049187
Zm00001d001879	Zm00001d049440
Zm00001d001879	Zm00001d049572
Zm00001d001879	Zm00001d049714
Zm00001d001879	Zm00001d049768
Zm00001d001879	Zm00001d049888
Zm00001d001879	Zm00001d049914
Zm00001d001879	Zm00001d050020
Zm00001d001879	Zm00001d050157
Zm00001d001879	Zm00001d050304
Zm00001d001879	Zm00001d050411
Zm00001d001879	Zm00001d050433
Zm00001d001879	Zm00001d050495
Zm00001d001879	Zm00001d050580
Zm00001d001879	Zm00001d050728
Zm00001d001879	Zm00001d050737
Zm00001d001879	Zm00001d050947
Zm00001d001879	Zm00001d051114
Zm00001d001879	Zm00001d051172
Zm00001d001879	Zm00001d051183
Zm00001d001879	Zm00001d051187
Zm00001d001879	Zm00001d051188
Zm00001d001879	Zm00001d051422
Zm00001d001879	Zm00001d051528
Zm00001d001879	Zm00001d051674
Zm00001d001879	Zm00001d051830
Zm00001d001879	Zm00001d051839
Zm00001d001879	Zm00001d051854
Zm00001d001879	Zm00001d051977
Zm00001d001879	Zm00001d052053
Zm00001d001879	Zm00001d052057
Zm00001d001879	Zm00001d052058
Zm00001d001879	Zm00001d052103
Zm00001d001879	Zm00001d052205
Zm00001d001879	Zm00001d052234
Zm00001d001879	Zm00001d052277
Zm00001d001879	Zm00001d052379
Zm00001d001879	Zm00001d052394
Zm00001d001879	Zm00001d052461
Zm00001d001879	Zm00001d052523
Zm00001d001879	Zm00001d052591
Zm00001d001879	Zm00001d052619
Zm00001d001879	Zm00001d052758
Zm00001d001879	Zm00001d052781
Zm00001d001879	Zm00001d052785
Zm00001d001879	Zm00001d053003
Zm00001d001879	Zm00001d053091
Zm00001d001879	Zm00001d053123
Zm00001d001879	Zm00001d053155
Zm00001d001879	Zm00001d053200
Zm00001d001879	Zm00001d053215
Zm00001d001879	Zm00001d053245
Zm00001d001879	Zm00001d053559
Zm00001d001879	Zm00001d053565
Zm00001d001879	Zm00001d053572
Zm00001d001879	Zm00001d053739
Zm00001d001879	Zm00001d053848
Zm00001d001879	Zm00001d053935
Zm00001d001879	Zm00001d054011
Zm00001d001879	Zm00001d054012
Zm00001d001879	Zm00001d054032
Zm00001d001879	Zm00001d054070
Zm00001d002079	Zm00001d000008
Zm00001d002079	Zm00001d000018
Zm00001d002079	Zm00001d000339
Zm00001d002079	Zm00001d000403
Zm00001d002079	Zm00001d001766
Zm00001d002079	Zm00001d001774
Zm00001d002079	Zm00001d001813
Zm00001d002079	Zm00001d001817
Zm00001d002079	Zm00001d001865
Zm00001d002079	Zm00001d001907
Zm00001d002079	Zm00001d001915
Zm00001d002079	Zm00001d001959
Zm00001d002079	Zm00001d001983
Zm00001d002079	Zm00001d002006
Zm00001d002079	Zm00001d002021
Zm00001d002079	Zm00001d002035
Zm00001d002079	Zm00001d002064
Zm00001d002079	Zm00001d002079
Zm00001d002079	Zm00001d002085
Zm00001d002079	Zm00001d002087
Zm00001d002079	Zm00001d002143
Zm00001d002079	Zm00001d002149
Zm00001d002079	Zm00001d002168
Zm00001d002079	Zm00001d002175
Zm00001d002079	Zm00001d002287
Zm00001d002079	Zm00001d002292
Zm00001d002079	Zm00001d002338
Zm00001d002079	Zm00001d002364
Zm00001d002079	Zm00001d002405
Zm00001d002079	Zm00001d002435
Zm00001d002079	Zm00001d002461
Zm00001d002079	Zm00001d002476
Zm00001d002079	Zm00001d002498
Zm00001d002079	Zm00001d002535
Zm00001d002079	Zm00001d002573
Zm00001d002079	Zm00001d002623
Zm00001d002079	Zm00001d002632
Zm00001d002079	Zm00001d002694
Zm00001d002079	Zm00001d002747
Zm00001d002079	Zm00001d002821
Zm00001d002079	Zm00001d002850
Zm00001d002079	Zm00001d002901
Zm00001d002079	Zm00001d002939
Zm00001d002079	Zm00001d002954
Zm00001d002079	Zm00001d002958
Zm00001d002079	Zm00001d002959
Zm00001d002079	Zm00001d003009
Zm00001d002079	Zm00001d003015
Zm00001d002079	Zm00001d003039
Zm00001d002079	Zm00001d003041
Zm00001d002079	Zm00001d003048
Zm00001d002079	Zm00001d003051
Zm00001d002079	Zm00001d003101
Zm00001d002079	Zm00001d003102
Zm00001d002079	Zm00001d003147
Zm00001d002079	Zm00001d003185
Zm00001d002079	Zm00001d003265
Zm00001d002079	Zm00001d003347
Zm00001d002079	Zm00001d003403
Zm00001d002079	Zm00001d003418
Zm00001d002079	Zm00001d003432
Zm00001d002079	Zm00001d003434
Zm00001d002079	Zm00001d003463
Zm00001d002079	Zm00001d003497
Zm00001d002079	Zm00001d003603
Zm00001d002079	Zm00001d003667
Zm00001d002079	Zm00001d003668
Zm00001d002079	Zm00001d003707
Zm00001d002079	Zm00001d003710
Zm00001d002079	Zm00001d003745
Zm00001d002079	Zm00001d003754
Zm00001d002079	Zm00001d003830
Zm00001d002079	Zm00001d003861
Zm00001d002079	Zm00001d003904
Zm00001d002079	Zm00001d003947
Zm00001d002079	Zm00001d003994
Zm00001d002079	Zm00001d004007
Zm00001d002079	Zm00001d004022
Zm00001d002079	Zm00001d004086
Zm00001d002079	Zm00001d004126
Zm00001d002079	Zm00001d004545
Zm00001d002079	Zm00001d004630
Zm00001d002079	Zm00001d004697
Zm00001d002079	Zm00001d004731
Zm00001d002079	Zm00001d004882
Zm00001d002079	Zm00001d005001
Zm00001d002079	Zm00001d005010
Zm00001d002079	Zm00001d005092
Zm00001d002079	Zm00001d005196
Zm00001d002079	Zm00001d005312
Zm00001d002079	Zm00001d005328
Zm00001d002079	Zm00001d005361
Zm00001d002079	Zm00001d005431
Zm00001d002079	Zm00001d005465
Zm00001d002079	Zm00001d005478
Zm00001d002079	Zm00001d005594
Zm00001d002079	Zm00001d005658
Zm00001d002079	Zm00001d005664
Zm00001d002079	Zm00001d005698
Zm00001d002079	Zm00001d005727
Zm00001d002079	Zm00001d005798
Zm00001d002079	Zm00001d005826
Zm00001d002079	Zm00001d005841
Zm00001d002079	Zm00001d005892
Zm00001d002079	Zm00001d005936
Zm00001d002079	Zm00001d005978
Zm00001d002079	Zm00001d006034
Zm00001d002079	Zm00001d006070
Zm00001d002079	Zm00001d006136
Zm00001d002079	Zm00001d006165
Zm00001d002079	Zm00001d006330
Zm00001d002079	Zm00001d006365
Zm00001d002079	Zm00001d006374
Zm00001d002079	Zm00001d006493
Zm00001d002079	Zm00001d006516
Zm00001d002079	Zm00001d006568
Zm00001d002079	Zm00001d006582
Zm00001d002079	Zm00001d006591
Zm00001d002079	Zm00001d006595
Zm00001d002079	Zm00001d006602
Zm00001d002079	Zm00001d006619
Zm00001d002079	Zm00001d006679
Zm00001d002079	Zm00001d007045
Zm00001d002079	Zm00001d007068
Zm00001d002079	Zm00001d007070
Zm00001d002079	Zm00001d007073
Zm00001d002079	Zm00001d007157
Zm00001d002079	Zm00001d007158
Zm00001d002079	Zm00001d007166
Zm00001d002079	Zm00001d007274
Zm00001d002079	Zm00001d007329
Zm00001d002079	Zm00001d007351
Zm00001d002079	Zm00001d007383
Zm00001d002079	Zm00001d007397
Zm00001d002079	Zm00001d007503
Zm00001d002079	Zm00001d007604
Zm00001d002079	Zm00001d007692
Zm00001d002079	Zm00001d007718
Zm00001d002079	Zm00001d007790
Zm00001d002079	Zm00001d007831
Zm00001d002079	Zm00001d007865
Zm00001d002079	Zm00001d007876
Zm00001d002079	Zm00001d007915
Zm00001d002079	Zm00001d007977
Zm00001d002079	Zm00001d008271
Zm00001d002079	Zm00001d008296
Zm00001d002079	Zm00001d008307
Zm00001d002079	Zm00001d008312
Zm00001d002079	Zm00001d008333
Zm00001d002079	Zm00001d008340
Zm00001d002079	Zm00001d008363
Zm00001d002079	Zm00001d008539
Zm00001d002079	Zm00001d008540
Zm00001d002079	Zm00001d008545
Zm00001d002079	Zm00001d008570
Zm00001d002079	Zm00001d008573
Zm00001d002079	Zm00001d008585
Zm00001d002079	Zm00001d008587
Zm00001d002079	Zm00001d008621
Zm00001d002079	Zm00001d008628
Zm00001d002079	Zm00001d008693
Zm00001d002079	Zm00001d008808
Zm00001d002079	Zm00001d008869
Zm00001d002079	Zm00001d008905
Zm00001d002079	Zm00001d008946
Zm00001d002079	Zm00001d009010
Zm00001d002079	Zm00001d009112
Zm00001d002079	Zm00001d009140
Zm00001d002079	Zm00001d009171
Zm00001d002079	Zm00001d009177
Zm00001d002079	Zm00001d009226
Zm00001d002079	Zm00001d009247
Zm00001d002079	Zm00001d009328
Zm00001d002079	Zm00001d009365
Zm00001d002079	Zm00001d009401
Zm00001d002079	Zm00001d009416
Zm00001d002079	Zm00001d009418
Zm00001d002079	Zm00001d009450
Zm00001d002079	Zm00001d009452
Zm00001d002079	Zm00001d009468
Zm00001d002079	Zm00001d009487
Zm00001d002079	Zm00001d009497
Zm00001d002079	Zm00001d009639
Zm00001d002079	Zm00001d009686
Zm00001d002079	Zm00001d009700
Zm00001d002079	Zm00001d009701
Zm00001d002079	Zm00001d009708
Zm00001d002079	Zm00001d009776
Zm00001d002079	Zm00001d009907
Zm00001d002079	Zm00001d009954
Zm00001d002079	Zm00001d009969
Zm00001d002079	Zm00001d009979
Zm00001d002079	Zm00001d009985
Zm00001d002079	Zm00001d010030
Zm00001d002079	Zm00001d010060
Zm00001d002079	Zm00001d010171
Zm00001d002079	Zm00001d010195
Zm00001d002079	Zm00001d010212
Zm00001d002079	Zm00001d010214
Zm00001d002079	Zm00001d010217
Zm00001d002079	Zm00001d010218
Zm00001d002079	Zm00001d010271
Zm00001d002079	Zm00001d010284
Zm00001d002079	Zm00001d010368
Zm00001d002079	Zm00001d010375
Zm00001d002079	Zm00001d010398
Zm00001d002079	Zm00001d010399
Zm00001d002079	Zm00001d010421
Zm00001d002079	Zm00001d010442
Zm00001d002079	Zm00001d010478
Zm00001d002079	Zm00001d010480
Zm00001d002079	Zm00001d010615
Zm00001d002079	Zm00001d010673
Zm00001d002079	Zm00001d010751
Zm00001d002079	Zm00001d010759
Zm00001d002079	Zm00001d010805
Zm00001d002079	Zm00001d010806
Zm00001d002079	Zm00001d010840
Zm00001d002079	Zm00001d010870
Zm00001d002079	Zm00001d010911
Zm00001d002079	Zm00001d010920
Zm00001d002079	Zm00001d010948
Zm00001d002079	Zm00001d010956
Zm00001d002079	Zm00001d010961
Zm00001d002079	Zm00001d011081
Zm00001d002079	Zm00001d011119
Zm00001d002079	Zm00001d011126
Zm00001d002079	Zm00001d011131
Zm00001d002079	Zm00001d011266
Zm00001d002079	Zm00001d011276
Zm00001d002079	Zm00001d011302
Zm00001d002079	Zm00001d011392
Zm00001d002079	Zm00001d011413
Zm00001d002079	Zm00001d011419
Zm00001d002079	Zm00001d011438
Zm00001d002079	Zm00001d011459
Zm00001d002079	Zm00001d011527
Zm00001d002079	Zm00001d011638
Zm00001d002079	Zm00001d011639
Zm00001d002079	Zm00001d011643
Zm00001d002079	Zm00001d011687
Zm00001d002079	Zm00001d011710
Zm00001d002079	Zm00001d011958
Zm00001d002079	Zm00001d011971
Zm00001d002079	Zm00001d012021
Zm00001d002079	Zm00001d012063
Zm00001d002079	Zm00001d012091
Zm00001d002079	Zm00001d012158
Zm00001d002079	Zm00001d012175
Zm00001d002079	Zm00001d012204
Zm00001d002079	Zm00001d012228
Zm00001d002079	Zm00001d012255
Zm00001d002079	Zm00001d012285
Zm00001d002079	Zm00001d012294
Zm00001d002079	Zm00001d012302
Zm00001d002079	Zm00001d012330
Zm00001d002079	Zm00001d012335
Zm00001d002079	Zm00001d012381
Zm00001d002079	Zm00001d012401
Zm00001d002079	Zm00001d012448
Zm00001d002079	Zm00001d012456
Zm00001d002079	Zm00001d012494
Zm00001d002079	Zm00001d012499
Zm00001d002079	Zm00001d012641
Zm00001d002079	Zm00001d012642
Zm00001d002079	Zm00001d012647
Zm00001d002079	Zm00001d012660
Zm00001d002079	Zm00001d012662
Zm00001d002079	Zm00001d012734
Zm00001d002079	Zm00001d012746
Zm00001d002079	Zm00001d012749
Zm00001d002079	Zm00001d012750
Zm00001d002079	Zm00001d012782
Zm00001d002079	Zm00001d012821
Zm00001d002079	Zm00001d012823
Zm00001d002079	Zm00001d012848
Zm00001d002079	Zm00001d012863
Zm00001d002079	Zm00001d012962
Zm00001d002079	Zm00001d012966
Zm00001d002079	Zm00001d012970
Zm00001d002079	Zm00001d012983
Zm00001d002079	Zm00001d013057
Zm00001d002079	Zm00001d013080
Zm00001d002079	Zm00001d013202
Zm00001d002079	Zm00001d013210
Zm00001d002079	Zm00001d013269
Zm00001d002079	Zm00001d013313
Zm00001d002079	Zm00001d013327
Zm00001d002079	Zm00001d013499
Zm00001d002079	Zm00001d013549
Zm00001d002079	Zm00001d013777
Zm00001d002079	Zm00001d013787
Zm00001d002079	Zm00001d013811
Zm00001d002079	Zm00001d013834
Zm00001d002079	Zm00001d013896
Zm00001d002079	Zm00001d013955
Zm00001d002079	Zm00001d013964
Zm00001d002079	Zm00001d014025
Zm00001d002079	Zm00001d014063
Zm00001d002079	Zm00001d014244
Zm00001d002079	Zm00001d014329
Zm00001d002079	Zm00001d014366
Zm00001d002079	Zm00001d014383
Zm00001d002079	Zm00001d014467
Zm00001d002079	Zm00001d014491
Zm00001d002079	Zm00001d014494
Zm00001d002079	Zm00001d014530
Zm00001d002079	Zm00001d014557
Zm00001d002079	Zm00001d014609
Zm00001d002079	Zm00001d014611
Zm00001d002079	Zm00001d014623
Zm00001d002079	Zm00001d014733
Zm00001d002079	Zm00001d014748
Zm00001d002079	Zm00001d014804
Zm00001d002079	Zm00001d014817
Zm00001d002079	Zm00001d014818
Zm00001d002079	Zm00001d014848
Zm00001d002079	Zm00001d014876
Zm00001d002079	Zm00001d014960
Zm00001d002079	Zm00001d014972
Zm00001d002079	Zm00001d014984
Zm00001d002079	Zm00001d014989
Zm00001d002079	Zm00001d015164
Zm00001d002079	Zm00001d015186
Zm00001d002079	Zm00001d015201
Zm00001d002079	Zm00001d015291
Zm00001d002079	Zm00001d015292
Zm00001d002079	Zm00001d015327
Zm00001d002079	Zm00001d015464
Zm00001d002079	Zm00001d015469
Zm00001d002079	Zm00001d015665
Zm00001d002079	Zm00001d015721
Zm00001d002079	Zm00001d015990
Zm00001d002079	Zm00001d016063
Zm00001d002079	Zm00001d016139
Zm00001d002079	Zm00001d016154
Zm00001d002079	Zm00001d016185
Zm00001d002079	Zm00001d016188
Zm00001d002079	Zm00001d016303
Zm00001d002079	Zm00001d016438
Zm00001d002079	Zm00001d016479
Zm00001d002079	Zm00001d016531
Zm00001d002079	Zm00001d016625
Zm00001d002079	Zm00001d016655
Zm00001d002079	Zm00001d016659
Zm00001d002079	Zm00001d016671
Zm00001d002079	Zm00001d016745
Zm00001d002079	Zm00001d016748
Zm00001d002079	Zm00001d016760
Zm00001d002079	Zm00001d016764
Zm00001d002079	Zm00001d016768
Zm00001d002079	Zm00001d016806
Zm00001d002079	Zm00001d016928
Zm00001d002079	Zm00001d016942
Zm00001d002079	Zm00001d017019
Zm00001d002079	Zm00001d017042
Zm00001d002079	Zm00001d017079
Zm00001d002079	Zm00001d017152
Zm00001d002079	Zm00001d017195
Zm00001d002079	Zm00001d017243
Zm00001d002079	Zm00001d017268
Zm00001d002079	Zm00001d017275
Zm00001d002079	Zm00001d017276
Zm00001d002079	Zm00001d017284
Zm00001d002079	Zm00001d017287
Zm00001d002079	Zm00001d017326
Zm00001d002079	Zm00001d017353
Zm00001d002079	Zm00001d017375
Zm00001d002079	Zm00001d017429
Zm00001d002079	Zm00001d017445
Zm00001d002079	Zm00001d017457
Zm00001d002079	Zm00001d017462
Zm00001d002079	Zm00001d017477
Zm00001d002079	Zm00001d017478
Zm00001d002079	Zm00001d017547
Zm00001d002079	Zm00001d017645
Zm00001d002079	Zm00001d017648
Zm00001d002079	Zm00001d017691
Zm00001d002079	Zm00001d017698
Zm00001d002079	Zm00001d017699
Zm00001d002079	Zm00001d017704
Zm00001d002079	Zm00001d017727
Zm00001d002079	Zm00001d017756
Zm00001d002079	Zm00001d017780
Zm00001d002079	Zm00001d017793
Zm00001d002079	Zm00001d017821
Zm00001d002079	Zm00001d017849
Zm00001d002079	Zm00001d017976
Zm00001d002079	Zm00001d017983
Zm00001d002079	Zm00001d017985
Zm00001d002079	Zm00001d017991
Zm00001d002079	Zm00001d017997
Zm00001d002079	Zm00001d018011
Zm00001d002079	Zm00001d018135
Zm00001d002079	Zm00001d018139
Zm00001d002079	Zm00001d018149
Zm00001d002079	Zm00001d018155
Zm00001d002079	Zm00001d018230
Zm00001d002079	Zm00001d018259
Zm00001d002079	Zm00001d018306
Zm00001d002079	Zm00001d018342
Zm00001d002079	Zm00001d018407
Zm00001d002079	Zm00001d018431
Zm00001d002079	Zm00001d018445
Zm00001d002079	Zm00001d018490
Zm00001d002079	Zm00001d018502
Zm00001d002079	Zm00001d018621
Zm00001d002079	Zm00001d018630
Zm00001d002079	Zm00001d018704
Zm00001d002079	Zm00001d018710
Zm00001d002079	Zm00001d018749
Zm00001d002079	Zm00001d018790
Zm00001d002079	Zm00001d018844
Zm00001d002079	Zm00001d018855
Zm00001d002079	Zm00001d018927
Zm00001d002079	Zm00001d018931
Zm00001d002079	Zm00001d018969
Zm00001d002079	Zm00001d019034
Zm00001d002079	Zm00001d019084
Zm00001d002079	Zm00001d019089
Zm00001d002079	Zm00001d019207
Zm00001d002079	Zm00001d019247
Zm00001d002079	Zm00001d019303
Zm00001d002079	Zm00001d019305
Zm00001d002079	Zm00001d019457
Zm00001d002079	Zm00001d019497
Zm00001d002079	Zm00001d019505
Zm00001d002079	Zm00001d019534
Zm00001d002079	Zm00001d019600
Zm00001d002079	Zm00001d019669
Zm00001d002079	Zm00001d019718
Zm00001d002079	Zm00001d019734
Zm00001d002079	Zm00001d019763
Zm00001d002079	Zm00001d019994
Zm00001d002079	Zm00001d020118
Zm00001d002079	Zm00001d020260
Zm00001d002079	Zm00001d020275
Zm00001d002079	Zm00001d020396
Zm00001d002079	Zm00001d020470
Zm00001d002079	Zm00001d020486
Zm00001d002079	Zm00001d020552
Zm00001d002079	Zm00001d020569
Zm00001d002079	Zm00001d020626
Zm00001d002079	Zm00001d020655
Zm00001d002079	Zm00001d020670
Zm00001d002079	Zm00001d020703
Zm00001d002079	Zm00001d020707
Zm00001d002079	Zm00001d020713
Zm00001d002079	Zm00001d020727
Zm00001d002079	Zm00001d020773
Zm00001d002079	Zm00001d020789
Zm00001d002079	Zm00001d020881
Zm00001d002079	Zm00001d020915
Zm00001d002079	Zm00001d020953
Zm00001d002079	Zm00001d020967
Zm00001d002079	Zm00001d021016
Zm00001d002079	Zm00001d021062
Zm00001d002079	Zm00001d021069
Zm00001d002079	Zm00001d021180
Zm00001d002079	Zm00001d021250
Zm00001d002079	Zm00001d021315
Zm00001d002079	Zm00001d021324
Zm00001d002079	Zm00001d021400
Zm00001d002079	Zm00001d021420
Zm00001d002079	Zm00001d021461
Zm00001d002079	Zm00001d021485
Zm00001d002079	Zm00001d021486
Zm00001d002079	Zm00001d021601
Zm00001d002079	Zm00001d021654
Zm00001d002079	Zm00001d021655
Zm00001d002079	Zm00001d021659
Zm00001d002079	Zm00001d021677
Zm00001d002079	Zm00001d021695
Zm00001d002079	Zm00001d021697
Zm00001d002079	Zm00001d021699
Zm00001d002079	Zm00001d021738
Zm00001d002079	Zm00001d021774
Zm00001d002079	Zm00001d021775
Zm00001d002079	Zm00001d021789
Zm00001d002079	Zm00001d021836
Zm00001d002079	Zm00001d021839
Zm00001d002079	Zm00001d021892
Zm00001d002079	Zm00001d021929
Zm00001d002079	Zm00001d021933
Zm00001d002079	Zm00001d021934
Zm00001d002079	Zm00001d021936
Zm00001d002079	Zm00001d021948
Zm00001d002079	Zm00001d021955
Zm00001d002079	Zm00001d021978
Zm00001d002079	Zm00001d021988
Zm00001d002079	Zm00001d022062
Zm00001d002079	Zm00001d022102
Zm00001d002079	Zm00001d022132
Zm00001d002079	Zm00001d022154
Zm00001d002079	Zm00001d022179
Zm00001d002079	Zm00001d022192
Zm00001d002079	Zm00001d022224
Zm00001d002079	Zm00001d022228
Zm00001d002079	Zm00001d022245
Zm00001d002079	Zm00001d022327
Zm00001d002079	Zm00001d022349
Zm00001d002079	Zm00001d022415
Zm00001d002079	Zm00001d022418
Zm00001d002079	Zm00001d022478
Zm00001d002079	Zm00001d022506
Zm00001d002079	Zm00001d022549
Zm00001d002079	Zm00001d022569
Zm00001d002079	Zm00001d022584
Zm00001d002079	Zm00001d022586
Zm00001d002079	Zm00001d022637
Zm00001d002079	Zm00001d023228
Zm00001d002079	Zm00001d023265
Zm00001d002079	Zm00001d023294
Zm00001d002079	Zm00001d023384
Zm00001d002079	Zm00001d023413
Zm00001d002079	Zm00001d023417
Zm00001d002079	Zm00001d023498
Zm00001d002079	Zm00001d023795
Zm00001d002079	Zm00001d023853
Zm00001d002079	Zm00001d023994
Zm00001d002079	Zm00001d024102
Zm00001d002079	Zm00001d024291
Zm00001d002079	Zm00001d024324
Zm00001d002079	Zm00001d024347
Zm00001d002079	Zm00001d024371
Zm00001d002079	Zm00001d024406
Zm00001d002079	Zm00001d024489
Zm00001d002079	Zm00001d024531
Zm00001d002079	Zm00001d024535
Zm00001d002079	Zm00001d024543
Zm00001d002079	Zm00001d024630
Zm00001d002079	Zm00001d024722
Zm00001d002079	Zm00001d024753
Zm00001d002079	Zm00001d024754
Zm00001d002079	Zm00001d024764
Zm00001d002079	Zm00001d024768
Zm00001d002079	Zm00001d024799
Zm00001d002079	Zm00001d024802
Zm00001d002079	Zm00001d024925
Zm00001d002079	Zm00001d025005
Zm00001d002079	Zm00001d025012
Zm00001d002079	Zm00001d025146
Zm00001d002079	Zm00001d025218
Zm00001d002079	Zm00001d025281
Zm00001d002079	Zm00001d025325
Zm00001d002079	Zm00001d025354
Zm00001d002079	Zm00001d025379
Zm00001d002079	Zm00001d025402
Zm00001d002079	Zm00001d025431
Zm00001d002079	Zm00001d025446
Zm00001d002079	Zm00001d025457
Zm00001d002079	Zm00001d025519
Zm00001d002079	Zm00001d025660
Zm00001d002079	Zm00001d025726
Zm00001d002079	Zm00001d025771
Zm00001d002079	Zm00001d025788
Zm00001d002079	Zm00001d025807
Zm00001d002079	Zm00001d025949
Zm00001d002079	Zm00001d025957
Zm00001d002079	Zm00001d025991
Zm00001d002079	Zm00001d026002
Zm00001d002079	Zm00001d026028
Zm00001d002079	Zm00001d026029
Zm00001d002079	Zm00001d026035
Zm00001d002079	Zm00001d026072
Zm00001d002079	Zm00001d026097
Zm00001d002079	Zm00001d026102
Zm00001d002079	Zm00001d026116
Zm00001d002079	Zm00001d026162
Zm00001d002079	Zm00001d026171
Zm00001d002079	Zm00001d026184
Zm00001d002079	Zm00001d026192
Zm00001d002079	Zm00001d026267
Zm00001d002079	Zm00001d026288
Zm00001d002079	Zm00001d026297
Zm00001d002079	Zm00001d026304
Zm00001d002079	Zm00001d026322
Zm00001d002079	Zm00001d026335
Zm00001d002079	Zm00001d026369
Zm00001d002079	Zm00001d026406
Zm00001d002079	Zm00001d026413
Zm00001d002079	Zm00001d026441
Zm00001d002079	Zm00001d026479
Zm00001d002079	Zm00001d026489
Zm00001d002079	Zm00001d026511
Zm00001d002079	Zm00001d026531
Zm00001d002079	Zm00001d026569
Zm00001d002079	Zm00001d026576
Zm00001d002079	Zm00001d026597
Zm00001d002079	Zm00001d026665
Zm00001d002079	Zm00001d026685
Zm00001d002079	Zm00001d026703
Zm00001d002079	Zm00001d026712
Zm00001d002079	Zm00001d027285
Zm00001d002079	Zm00001d027305
Zm00001d002079	Zm00001d027345
Zm00001d002079	Zm00001d027405
Zm00001d002079	Zm00001d027412
Zm00001d002079	Zm00001d027454
Zm00001d002079	Zm00001d027472
Zm00001d002079	Zm00001d027537
Zm00001d002079	Zm00001d027546
Zm00001d002079	Zm00001d027588
Zm00001d002079	Zm00001d027677
Zm00001d002079	Zm00001d027700
Zm00001d002079	Zm00001d027721
Zm00001d002079	Zm00001d027733
Zm00001d002079	Zm00001d027864
Zm00001d002079	Zm00001d027892
Zm00001d002079	Zm00001d027901
Zm00001d002079	Zm00001d027928
Zm00001d002079	Zm00001d027929
Zm00001d002079	Zm00001d027947
Zm00001d002079	Zm00001d027948
Zm00001d002079	Zm00001d027988
Zm00001d002079	Zm00001d027992
Zm00001d002079	Zm00001d028006
Zm00001d002079	Zm00001d028024
Zm00001d002079	Zm00001d028051
Zm00001d002079	Zm00001d028189
Zm00001d002079	Zm00001d028213
Zm00001d002079	Zm00001d028214
Zm00001d002079	Zm00001d028226
Zm00001d002079	Zm00001d028230
Zm00001d002079	Zm00001d028260
Zm00001d002079	Zm00001d028416
Zm00001d002079	Zm00001d028467
Zm00001d002079	Zm00001d028477
Zm00001d002079	Zm00001d028514
Zm00001d002079	Zm00001d028547
Zm00001d002079	Zm00001d028557
Zm00001d002079	Zm00001d028577
Zm00001d002079	Zm00001d028590
Zm00001d002079	Zm00001d028616
Zm00001d002079	Zm00001d028620
Zm00001d002079	Zm00001d028630
Zm00001d002079	Zm00001d028714
Zm00001d002079	Zm00001d028742
Zm00001d002079	Zm00001d028752
Zm00001d002079	Zm00001d028814
Zm00001d002079	Zm00001d028815
Zm00001d002079	Zm00001d028912
Zm00001d002079	Zm00001d028917
Zm00001d002079	Zm00001d028930
Zm00001d002079	Zm00001d028962
Zm00001d002079	Zm00001d028987
Zm00001d002079	Zm00001d028988
Zm00001d002079	Zm00001d029093
Zm00001d002079	Zm00001d029139
Zm00001d002079	Zm00001d029172
Zm00001d002079	Zm00001d029202
Zm00001d002079	Zm00001d029288
Zm00001d002079	Zm00001d029342
Zm00001d002079	Zm00001d029359
Zm00001d002079	Zm00001d029387
Zm00001d002079	Zm00001d029474
Zm00001d002079	Zm00001d029475
Zm00001d002079	Zm00001d029539
Zm00001d002079	Zm00001d029578
Zm00001d002079	Zm00001d029584
Zm00001d002079	Zm00001d029597
Zm00001d002079	Zm00001d029619
Zm00001d002079	Zm00001d029636
Zm00001d002079	Zm00001d029648
Zm00001d002079	Zm00001d029684
Zm00001d002079	Zm00001d029703
Zm00001d002079	Zm00001d029718
Zm00001d002079	Zm00001d029740
Zm00001d002079	Zm00001d029814
Zm00001d002079	Zm00001d029922
Zm00001d002079	Zm00001d029974
Zm00001d002079	Zm00001d030108
Zm00001d002079	Zm00001d030110
Zm00001d002079	Zm00001d030121
Zm00001d002079	Zm00001d030133
Zm00001d002079	Zm00001d030163
Zm00001d002079	Zm00001d030171
Zm00001d002079	Zm00001d030222
Zm00001d002079	Zm00001d030338
Zm00001d002079	Zm00001d030343
Zm00001d002079	Zm00001d030391
Zm00001d002079	Zm00001d030556
Zm00001d002079	Zm00001d030725
Zm00001d002079	Zm00001d030750
Zm00001d002079	Zm00001d030790
Zm00001d002079	Zm00001d030833
Zm00001d002079	Zm00001d030856
Zm00001d002079	Zm00001d031066
Zm00001d002079	Zm00001d031167
Zm00001d002079	Zm00001d031179
Zm00001d002079	Zm00001d031205
Zm00001d002079	Zm00001d031275
Zm00001d002079	Zm00001d031345
Zm00001d002079	Zm00001d031427
Zm00001d002079	Zm00001d031434
Zm00001d002079	Zm00001d031614
Zm00001d002079	Zm00001d031706
Zm00001d002079	Zm00001d031796
Zm00001d002079	Zm00001d031814
Zm00001d002079	Zm00001d031898
Zm00001d002079	Zm00001d031973
Zm00001d002079	Zm00001d032036
Zm00001d002079	Zm00001d032075
Zm00001d002079	Zm00001d032079
Zm00001d002079	Zm00001d032081
Zm00001d002079	Zm00001d032103
Zm00001d002079	Zm00001d032221
Zm00001d002079	Zm00001d032265
Zm00001d002079	Zm00001d032279
Zm00001d002079	Zm00001d032285
Zm00001d002079	Zm00001d032287
Zm00001d002079	Zm00001d032298
Zm00001d002079	Zm00001d032422
Zm00001d002079	Zm00001d032443
Zm00001d002079	Zm00001d032447
Zm00001d002079	Zm00001d032479
Zm00001d002079	Zm00001d032480
Zm00001d002079	Zm00001d032563
Zm00001d002079	Zm00001d032643
Zm00001d002079	Zm00001d032776
Zm00001d002079	Zm00001d032794
Zm00001d002079	Zm00001d032830
Zm00001d002079	Zm00001d032857
Zm00001d002079	Zm00001d032868
Zm00001d002079	Zm00001d032873
Zm00001d002079	Zm00001d032969
Zm00001d002079	Zm00001d033004
Zm00001d002079	Zm00001d033049
Zm00001d002079	Zm00001d033104
Zm00001d002079	Zm00001d033139
Zm00001d002079	Zm00001d033169
Zm00001d002079	Zm00001d033174
Zm00001d002079	Zm00001d033241
Zm00001d002079	Zm00001d033262
Zm00001d002079	Zm00001d033271
Zm00001d002079	Zm00001d033286
Zm00001d002079	Zm00001d033287
Zm00001d002079	Zm00001d033292
Zm00001d002079	Zm00001d033316
Zm00001d002079	Zm00001d033320
Zm00001d002079	Zm00001d033402
Zm00001d002079	Zm00001d033459
Zm00001d002079	Zm00001d033478
Zm00001d002079	Zm00001d033488
Zm00001d002079	Zm00001d033497
Zm00001d002079	Zm00001d033503
Zm00001d002079	Zm00001d033517
Zm00001d002079	Zm00001d033574
Zm00001d002079	Zm00001d033575
Zm00001d002079	Zm00001d033595
Zm00001d002079	Zm00001d033623
Zm00001d002079	Zm00001d033633
Zm00001d002079	Zm00001d033636
Zm00001d002079	Zm00001d033710
Zm00001d002079	Zm00001d033752
Zm00001d002079	Zm00001d033766
Zm00001d002079	Zm00001d033788
Zm00001d002079	Zm00001d033835
Zm00001d002079	Zm00001d033848
Zm00001d002079	Zm00001d033854
Zm00001d002079	Zm00001d033966
Zm00001d002079	Zm00001d034031
Zm00001d002079	Zm00001d034109
Zm00001d002079	Zm00001d034186
Zm00001d002079	Zm00001d034198
Zm00001d002079	Zm00001d034221
Zm00001d002079	Zm00001d034237
Zm00001d002079	Zm00001d034358
Zm00001d002079	Zm00001d034365
Zm00001d002079	Zm00001d034404
Zm00001d002079	Zm00001d034417
Zm00001d002079	Zm00001d034427
Zm00001d002079	Zm00001d034494
Zm00001d002079	Zm00001d034497
Zm00001d002079	Zm00001d034511
Zm00001d002079	Zm00001d034522
Zm00001d002079	Zm00001d034558
Zm00001d002079	Zm00001d034596
Zm00001d002079	Zm00001d034601
Zm00001d002079	Zm00001d034615
Zm00001d002079	Zm00001d034651
Zm00001d002079	Zm00001d034719
Zm00001d002079	Zm00001d034874
Zm00001d002079	Zm00001d034884
Zm00001d002079	Zm00001d034940
Zm00001d002079	Zm00001d034947
Zm00001d002079	Zm00001d034991
Zm00001d002079	Zm00001d034995
Zm00001d002079	Zm00001d035035
Zm00001d002079	Zm00001d035040
Zm00001d002079	Zm00001d035046
Zm00001d002079	Zm00001d035055
Zm00001d002079	Zm00001d035157
Zm00001d002079	Zm00001d035168
Zm00001d002079	Zm00001d035263
Zm00001d002079	Zm00001d035416
Zm00001d002079	Zm00001d035440
Zm00001d002079	Zm00001d035457
Zm00001d002079	Zm00001d035467
Zm00001d002079	Zm00001d035574
Zm00001d002079	Zm00001d035603
Zm00001d002079	Zm00001d035604
Zm00001d002079	Zm00001d035694
Zm00001d002079	Zm00001d035714
Zm00001d002079	Zm00001d035766
Zm00001d002079	Zm00001d035865
Zm00001d002079	Zm00001d035926
Zm00001d002079	Zm00001d035962
Zm00001d002079	Zm00001d036003
Zm00001d002079	Zm00001d036050
Zm00001d002079	Zm00001d036142
Zm00001d002079	Zm00001d036318
Zm00001d002079	Zm00001d036416
Zm00001d002079	Zm00001d036532
Zm00001d002079	Zm00001d036542
Zm00001d002079	Zm00001d036550
Zm00001d002079	Zm00001d036702
Zm00001d002079	Zm00001d036720
Zm00001d002079	Zm00001d036761
Zm00001d002079	Zm00001d036895
Zm00001d002079	Zm00001d036902
Zm00001d002079	Zm00001d036927
Zm00001d002079	Zm00001d036987
Zm00001d002079	Zm00001d037003
Zm00001d002079	Zm00001d037017
Zm00001d002079	Zm00001d037028
Zm00001d002079	Zm00001d037041
Zm00001d002079	Zm00001d037097
Zm00001d002079	Zm00001d037159
Zm00001d002079	Zm00001d037182
Zm00001d002079	Zm00001d037188
Zm00001d002079	Zm00001d037198
Zm00001d002079	Zm00001d037213
Zm00001d002079	Zm00001d037214
Zm00001d002079	Zm00001d037305
Zm00001d002079	Zm00001d037359
Zm00001d002079	Zm00001d037429
Zm00001d002079	Zm00001d037435
Zm00001d002079	Zm00001d037521
Zm00001d002079	Zm00001d037609
Zm00001d002079	Zm00001d037611
Zm00001d002079	Zm00001d037650
Zm00001d002079	Zm00001d037677
Zm00001d002079	Zm00001d037687
Zm00001d002079	Zm00001d037724
Zm00001d002079	Zm00001d037747
Zm00001d002079	Zm00001d037751
Zm00001d002079	Zm00001d037784
Zm00001d002079	Zm00001d037792
Zm00001d002079	Zm00001d037810
Zm00001d002079	Zm00001d037852
Zm00001d002079	Zm00001d037914
Zm00001d002079	Zm00001d037943
Zm00001d002079	Zm00001d037974
Zm00001d002079	Zm00001d038048
Zm00001d002079	Zm00001d038068
Zm00001d002079	Zm00001d038070
Zm00001d002079	Zm00001d038115
Zm00001d002079	Zm00001d038147
Zm00001d002079	Zm00001d038165
Zm00001d002079	Zm00001d038167
Zm00001d002079	Zm00001d038185
Zm00001d002079	Zm00001d038191
Zm00001d002079	Zm00001d038291
Zm00001d002079	Zm00001d038361
Zm00001d002079	Zm00001d038363
Zm00001d002079	Zm00001d038366
Zm00001d002079	Zm00001d038389
Zm00001d002079	Zm00001d038432
Zm00001d002079	Zm00001d038480
Zm00001d002079	Zm00001d038538
Zm00001d002079	Zm00001d038585
Zm00001d002079	Zm00001d038607
Zm00001d002079	Zm00001d038685
Zm00001d002079	Zm00001d038696
Zm00001d002079	Zm00001d038737
Zm00001d002079	Zm00001d038740
Zm00001d002079	Zm00001d038746
Zm00001d002079	Zm00001d038755
Zm00001d002079	Zm00001d038780
Zm00001d002079	Zm00001d038791
Zm00001d002079	Zm00001d038854
Zm00001d002079	Zm00001d038883
Zm00001d002079	Zm00001d038907
Zm00001d002079	Zm00001d038908
Zm00001d002079	Zm00001d038924
Zm00001d002079	Zm00001d038950
Zm00001d002079	Zm00001d038969
Zm00001d002079	Zm00001d038993
Zm00001d002079	Zm00001d039004
Zm00001d002079	Zm00001d039051
Zm00001d002079	Zm00001d039150
Zm00001d002079	Zm00001d039162
Zm00001d002079	Zm00001d039216
Zm00001d002079	Zm00001d039245
Zm00001d002079	Zm00001d039256
Zm00001d002079	Zm00001d039304
Zm00001d002079	Zm00001d039328
Zm00001d002079	Zm00001d039367
Zm00001d002079	Zm00001d039374
Zm00001d002079	Zm00001d039379
Zm00001d002079	Zm00001d039383
Zm00001d002079	Zm00001d039437
Zm00001d002079	Zm00001d039487
Zm00001d002079	Zm00001d039582
Zm00001d002079	Zm00001d039615
Zm00001d002079	Zm00001d039616
Zm00001d002079	Zm00001d039686
Zm00001d002079	Zm00001d039769
Zm00001d002079	Zm00001d039788
Zm00001d002079	Zm00001d039827
Zm00001d002079	Zm00001d039893
Zm00001d002079	Zm00001d039920
Zm00001d002079	Zm00001d039931
Zm00001d002079	Zm00001d039963
Zm00001d002079	Zm00001d040019
Zm00001d002079	Zm00001d040067
Zm00001d002079	Zm00001d040094
Zm00001d002079	Zm00001d040107
Zm00001d002079	Zm00001d040120
Zm00001d002079	Zm00001d040157
Zm00001d002079	Zm00001d040178
Zm00001d002079	Zm00001d040196
Zm00001d002079	Zm00001d040218
Zm00001d002079	Zm00001d040244
Zm00001d002079	Zm00001d040279
Zm00001d002079	Zm00001d040292
Zm00001d002079	Zm00001d040315
Zm00001d002079	Zm00001d040681
Zm00001d002079	Zm00001d040777
Zm00001d002079	Zm00001d040850
Zm00001d002079	Zm00001d041079
Zm00001d002079	Zm00001d041082
Zm00001d002079	Zm00001d041111
Zm00001d002079	Zm00001d041291
Zm00001d002079	Zm00001d041363
Zm00001d002079	Zm00001d041467
Zm00001d002079	Zm00001d041510
Zm00001d002079	Zm00001d041518
Zm00001d002079	Zm00001d041548
Zm00001d002079	Zm00001d041604
Zm00001d002079	Zm00001d041608
Zm00001d002079	Zm00001d041716
Zm00001d002079	Zm00001d041769
Zm00001d002079	Zm00001d041787
Zm00001d002079	Zm00001d041792
Zm00001d002079	Zm00001d041830
Zm00001d002079	Zm00001d041951
Zm00001d002079	Zm00001d041955
Zm00001d002079	Zm00001d041984
Zm00001d002079	Zm00001d041985
Zm00001d002079	Zm00001d041991
Zm00001d002079	Zm00001d042022
Zm00001d002079	Zm00001d042041
Zm00001d002079	Zm00001d042047
Zm00001d002079	Zm00001d042061
Zm00001d002079	Zm00001d042065
Zm00001d002079	Zm00001d042104
Zm00001d002079	Zm00001d042116
Zm00001d002079	Zm00001d042210
Zm00001d002079	Zm00001d042211
Zm00001d002079	Zm00001d042307
Zm00001d002079	Zm00001d042314
Zm00001d002079	Zm00001d042395
Zm00001d002079	Zm00001d042425
Zm00001d002079	Zm00001d042461
Zm00001d002079	Zm00001d042482
Zm00001d002079	Zm00001d042493
Zm00001d002079	Zm00001d042581
Zm00001d002079	Zm00001d042621
Zm00001d002079	Zm00001d042670
Zm00001d002079	Zm00001d042718
Zm00001d002079	Zm00001d042724
Zm00001d002079	Zm00001d042767
Zm00001d002079	Zm00001d042769
Zm00001d002079	Zm00001d042781
Zm00001d002079	Zm00001d042809
Zm00001d002079	Zm00001d042810
Zm00001d002079	Zm00001d042851
Zm00001d002079	Zm00001d042884
Zm00001d002079	Zm00001d042886
Zm00001d002079	Zm00001d042909
Zm00001d002079	Zm00001d042936
Zm00001d002079	Zm00001d042939
Zm00001d002079	Zm00001d043037
Zm00001d002079	Zm00001d043043
Zm00001d002079	Zm00001d043050
Zm00001d002079	Zm00001d043195
Zm00001d002079	Zm00001d043196
Zm00001d002079	Zm00001d043209
Zm00001d002079	Zm00001d043211
Zm00001d002079	Zm00001d043217
Zm00001d002079	Zm00001d043249
Zm00001d002079	Zm00001d043288
Zm00001d002079	Zm00001d043295
Zm00001d002079	Zm00001d043329
Zm00001d002079	Zm00001d043399
Zm00001d002079	Zm00001d043445
Zm00001d002079	Zm00001d043462
Zm00001d002079	Zm00001d043469
Zm00001d002079	Zm00001d043474
Zm00001d002079	Zm00001d043525
Zm00001d002079	Zm00001d043543
Zm00001d002079	Zm00001d043591
Zm00001d002079	Zm00001d043599
Zm00001d002079	Zm00001d043616
Zm00001d002079	Zm00001d043692
Zm00001d002079	Zm00001d043795
Zm00001d002079	Zm00001d043797
Zm00001d002079	Zm00001d043837
Zm00001d002079	Zm00001d043872
Zm00001d002079	Zm00001d043904
Zm00001d002079	Zm00001d043950
Zm00001d002079	Zm00001d043959
Zm00001d002079	Zm00001d043989
Zm00001d002079	Zm00001d044075
Zm00001d002079	Zm00001d044076
Zm00001d002079	Zm00001d044091
Zm00001d002079	Zm00001d044100
Zm00001d002079	Zm00001d044111
Zm00001d002079	Zm00001d044153
Zm00001d002079	Zm00001d044157
Zm00001d002079	Zm00001d044159
Zm00001d002079	Zm00001d044181
Zm00001d002079	Zm00001d044190
Zm00001d002079	Zm00001d044192
Zm00001d002079	Zm00001d044230
Zm00001d002079	Zm00001d044254
Zm00001d002079	Zm00001d044300
Zm00001d002079	Zm00001d044425
Zm00001d002079	Zm00001d044451
Zm00001d002079	Zm00001d044467
Zm00001d002079	Zm00001d044476
Zm00001d002079	Zm00001d044541
Zm00001d002079	Zm00001d044555
Zm00001d002079	Zm00001d044674
Zm00001d002079	Zm00001d044691
Zm00001d002079	Zm00001d044717
Zm00001d002079	Zm00001d044771
Zm00001d002079	Zm00001d044773
Zm00001d002079	Zm00001d044777
Zm00001d002079	Zm00001d044814
Zm00001d002079	Zm00001d044821
Zm00001d002079	Zm00001d044857
Zm00001d002079	Zm00001d044898
Zm00001d002079	Zm00001d044918
Zm00001d002079	Zm00001d044923
Zm00001d002079	Zm00001d044930
Zm00001d002079	Zm00001d044966
Zm00001d002079	Zm00001d044976
Zm00001d002079	Zm00001d045051
Zm00001d002079	Zm00001d045128
Zm00001d002079	Zm00001d045135
Zm00001d002079	Zm00001d045171
Zm00001d002079	Zm00001d045207
Zm00001d002079	Zm00001d045211
Zm00001d002079	Zm00001d045295
Zm00001d002079	Zm00001d045309
Zm00001d002079	Zm00001d045361
Zm00001d002079	Zm00001d045375
Zm00001d002079	Zm00001d045394
Zm00001d002079	Zm00001d045450
Zm00001d002079	Zm00001d045558
Zm00001d002079	Zm00001d045644
Zm00001d002079	Zm00001d045657
Zm00001d002079	Zm00001d045763
Zm00001d002079	Zm00001d045862
Zm00001d002079	Zm00001d045945
Zm00001d002079	Zm00001d045957
Zm00001d002079	Zm00001d046004
Zm00001d002079	Zm00001d046005
Zm00001d002079	Zm00001d046137
Zm00001d002079	Zm00001d046147
Zm00001d002079	Zm00001d046249
Zm00001d002079	Zm00001d046263
Zm00001d002079	Zm00001d046281
Zm00001d002079	Zm00001d046318
Zm00001d002079	Zm00001d046472
Zm00001d002079	Zm00001d046474
Zm00001d002079	Zm00001d046538
Zm00001d002079	Zm00001d046625
Zm00001d002079	Zm00001d046632
Zm00001d002079	Zm00001d046634
Zm00001d002079	Zm00001d046644
Zm00001d002079	Zm00001d046656
Zm00001d002079	Zm00001d046676
Zm00001d002079	Zm00001d046718
Zm00001d002079	Zm00001d046745
Zm00001d002079	Zm00001d046751
Zm00001d002079	Zm00001d046828
Zm00001d002079	Zm00001d046867
Zm00001d002079	Zm00001d046961
Zm00001d002079	Zm00001d046996
Zm00001d002079	Zm00001d047050
Zm00001d002079	Zm00001d047064
Zm00001d002079	Zm00001d047240
Zm00001d002079	Zm00001d047330
Zm00001d002079	Zm00001d047340
Zm00001d002079	Zm00001d047350
Zm00001d002079	Zm00001d047385
Zm00001d002079	Zm00001d047399
Zm00001d002079	Zm00001d047402
Zm00001d002079	Zm00001d047441
Zm00001d002079	Zm00001d047461
Zm00001d002079	Zm00001d047535
Zm00001d002079	Zm00001d047584
Zm00001d002079	Zm00001d047754
Zm00001d002079	Zm00001d047776
Zm00001d002079	Zm00001d047777
Zm00001d002079	Zm00001d047793
Zm00001d002079	Zm00001d047880
Zm00001d002079	Zm00001d047881
Zm00001d002079	Zm00001d047883
Zm00001d002079	Zm00001d047944
Zm00001d002079	Zm00001d048025
Zm00001d002079	Zm00001d048139
Zm00001d002079	Zm00001d048208
Zm00001d002079	Zm00001d048224
Zm00001d002079	Zm00001d048230
Zm00001d002079	Zm00001d048259
Zm00001d002079	Zm00001d048316
Zm00001d002079	Zm00001d048344
Zm00001d002079	Zm00001d048393
Zm00001d002079	Zm00001d048417
Zm00001d002079	Zm00001d048430
Zm00001d002079	Zm00001d048449
Zm00001d002079	Zm00001d048481
Zm00001d002079	Zm00001d048486
Zm00001d002079	Zm00001d048558
Zm00001d002079	Zm00001d048584
Zm00001d002079	Zm00001d048601
Zm00001d002079	Zm00001d048692
Zm00001d002079	Zm00001d048760
Zm00001d002079	Zm00001d048770
Zm00001d002079	Zm00001d048884
Zm00001d002079	Zm00001d048908
Zm00001d002079	Zm00001d048909
Zm00001d002079	Zm00001d048954
Zm00001d002079	Zm00001d048960
Zm00001d002079	Zm00001d049060
Zm00001d002079	Zm00001d049126
Zm00001d002079	Zm00001d049145
Zm00001d002079	Zm00001d049173
Zm00001d002079	Zm00001d049201
Zm00001d002079	Zm00001d049234
Zm00001d002079	Zm00001d049521
Zm00001d002079	Zm00001d049541
Zm00001d002079	Zm00001d049572
Zm00001d002079	Zm00001d049584
Zm00001d002079	Zm00001d049585
Zm00001d002079	Zm00001d049595
Zm00001d002079	Zm00001d049597
Zm00001d002079	Zm00001d049640
Zm00001d002079	Zm00001d049643
Zm00001d002079	Zm00001d049677
Zm00001d002079	Zm00001d049692
Zm00001d002079	Zm00001d049768
Zm00001d002079	Zm00001d050020
Zm00001d002079	Zm00001d050131
Zm00001d002079	Zm00001d050164
Zm00001d002079	Zm00001d050198
Zm00001d002079	Zm00001d050265
Zm00001d002079	Zm00001d050317
Zm00001d002079	Zm00001d050372
Zm00001d002079	Zm00001d050466
Zm00001d002079	Zm00001d050518
Zm00001d002079	Zm00001d050715
Zm00001d002079	Zm00001d050805
Zm00001d002079	Zm00001d050899
Zm00001d002079	Zm00001d050924
Zm00001d002079	Zm00001d051061
Zm00001d002079	Zm00001d051081
Zm00001d002079	Zm00001d051121
Zm00001d002079	Zm00001d051140
Zm00001d002079	Zm00001d051149
Zm00001d002079	Zm00001d051161
Zm00001d002079	Zm00001d051314
Zm00001d002079	Zm00001d051338
Zm00001d002079	Zm00001d051339
Zm00001d002079	Zm00001d051361
Zm00001d002079	Zm00001d051397
Zm00001d002079	Zm00001d051484
Zm00001d002079	Zm00001d051499
Zm00001d002079	Zm00001d051504
Zm00001d002079	Zm00001d051548
Zm00001d002079	Zm00001d051550
Zm00001d002079	Zm00001d051620
Zm00001d002079	Zm00001d051671
Zm00001d002079	Zm00001d051761
Zm00001d002079	Zm00001d051798
Zm00001d002079	Zm00001d051951
Zm00001d002079	Zm00001d052060
Zm00001d002079	Zm00001d052124
Zm00001d002079	Zm00001d052137
Zm00001d002079	Zm00001d052186
Zm00001d002079	Zm00001d052209
Zm00001d002079	Zm00001d052212
Zm00001d002079	Zm00001d052239
Zm00001d002079	Zm00001d052297
Zm00001d002079	Zm00001d052416
Zm00001d002079	Zm00001d052523
Zm00001d002079	Zm00001d052530
Zm00001d002079	Zm00001d052533
Zm00001d002079	Zm00001d052619
Zm00001d002079	Zm00001d052625
Zm00001d002079	Zm00001d052639
Zm00001d002079	Zm00001d052640
Zm00001d002079	Zm00001d052779
Zm00001d002079	Zm00001d052807
Zm00001d002079	Zm00001d052828
Zm00001d002079	Zm00001d052851
Zm00001d002079	Zm00001d052874
Zm00001d002079	Zm00001d052971
Zm00001d002079	Zm00001d052985
Zm00001d002079	Zm00001d053017
Zm00001d002079	Zm00001d053055
Zm00001d002079	Zm00001d053068
Zm00001d002079	Zm00001d053087
Zm00001d002079	Zm00001d053156
Zm00001d002079	Zm00001d053206
Zm00001d002079	Zm00001d053220
Zm00001d002079	Zm00001d053301
Zm00001d002079	Zm00001d053304
Zm00001d002079	Zm00001d053429
Zm00001d002079	Zm00001d053514
Zm00001d002079	Zm00001d053575
Zm00001d002079	Zm00001d053617
Zm00001d002079	Zm00001d053658
Zm00001d002079	Zm00001d053689
Zm00001d002079	Zm00001d053695
Zm00001d002079	Zm00001d053706
Zm00001d002079	Zm00001d053707
Zm00001d002079	Zm00001d053739
Zm00001d002079	Zm00001d053757
Zm00001d002079	Zm00001d053778
Zm00001d002079	Zm00001d053816
Zm00001d002079	Zm00001d053822
Zm00001d002079	Zm00001d053883
Zm00001d002079	Zm00001d053935
Zm00001d002079	Zm00001d054010
Zm00001d002079	Zm00001d054066
Zm00001d002143	Zm00001d000008
Zm00001d002143	Zm00001d000042
Zm00001d002143	Zm00001d000112
Zm00001d002143	Zm00001d000175
Zm00001d002143	Zm00001d000403
Zm00001d002143	Zm00001d001814
Zm00001d002143	Zm00001d001907
Zm00001d002143	Zm00001d001959
Zm00001d002143	Zm00001d001970
Zm00001d002143	Zm00001d001972
Zm00001d002143	Zm00001d001982
Zm00001d002143	Zm00001d001983
Zm00001d002143	Zm00001d002014
Zm00001d002143	Zm00001d002143
Zm00001d002143	Zm00001d002168
Zm00001d002143	Zm00001d002172
Zm00001d002143	Zm00001d002178
Zm00001d002143	Zm00001d002188
Zm00001d002143	Zm00001d002199
Zm00001d002143	Zm00001d002235
Zm00001d002143	Zm00001d002275
Zm00001d002143	Zm00001d002511
Zm00001d002143	Zm00001d002618
Zm00001d002143	Zm00001d002790
Zm00001d002143	Zm00001d002917
Zm00001d002143	Zm00001d002934
Zm00001d002143	Zm00001d002940
Zm00001d002143	Zm00001d002974
Zm00001d002143	Zm00001d002978
Zm00001d002143	Zm00001d003009
Zm00001d002143	Zm00001d003023
Zm00001d002143	Zm00001d003067
Zm00001d002143	Zm00001d003091
Zm00001d002143	Zm00001d003119
Zm00001d002143	Zm00001d003191
Zm00001d002143	Zm00001d003293
Zm00001d002143	Zm00001d003312
Zm00001d002143	Zm00001d003334
Zm00001d002143	Zm00001d003358
Zm00001d002143	Zm00001d003577
Zm00001d002143	Zm00001d003668
Zm00001d002143	Zm00001d003743
Zm00001d002143	Zm00001d003851
Zm00001d002143	Zm00001d003931
Zm00001d002143	Zm00001d003950
Zm00001d002143	Zm00001d004006
Zm00001d002143	Zm00001d004165
Zm00001d002143	Zm00001d004300
Zm00001d002143	Zm00001d004335
Zm00001d002143	Zm00001d004475
Zm00001d002143	Zm00001d004526
Zm00001d002143	Zm00001d004552
Zm00001d002143	Zm00001d004554
Zm00001d002143	Zm00001d004559
Zm00001d002143	Zm00001d004731
Zm00001d002143	Zm00001d004782
Zm00001d002143	Zm00001d004847
Zm00001d002143	Zm00001d004908
Zm00001d002143	Zm00001d004999
Zm00001d002143	Zm00001d005148
Zm00001d002143	Zm00001d005190
Zm00001d002143	Zm00001d005251
Zm00001d002143	Zm00001d005257
Zm00001d002143	Zm00001d005495
Zm00001d002143	Zm00001d005507
Zm00001d002143	Zm00001d005658
Zm00001d002143	Zm00001d005687
Zm00001d002143	Zm00001d005698
Zm00001d002143	Zm00001d005879
Zm00001d002143	Zm00001d005892
Zm00001d002143	Zm00001d005902
Zm00001d002143	Zm00001d005909
Zm00001d002143	Zm00001d006001
Zm00001d002143	Zm00001d006022
Zm00001d002143	Zm00001d006170
Zm00001d002143	Zm00001d006267
Zm00001d002143	Zm00001d006270
Zm00001d002143	Zm00001d006317
Zm00001d002143	Zm00001d006517
Zm00001d002143	Zm00001d006578
Zm00001d002143	Zm00001d006628
Zm00001d002143	Zm00001d006683
Zm00001d002143	Zm00001d006756
Zm00001d002143	Zm00001d006771
Zm00001d002143	Zm00001d006910
Zm00001d002143	Zm00001d007067
Zm00001d002143	Zm00001d007073
Zm00001d002143	Zm00001d007158
Zm00001d002143	Zm00001d007195
Zm00001d002143	Zm00001d007255
Zm00001d002143	Zm00001d007329
Zm00001d002143	Zm00001d007397
Zm00001d002143	Zm00001d007491
Zm00001d002143	Zm00001d007661
Zm00001d002143	Zm00001d007700
Zm00001d002143	Zm00001d007821
Zm00001d002143	Zm00001d007824
Zm00001d002143	Zm00001d008171
Zm00001d002143	Zm00001d008244
Zm00001d002143	Zm00001d008257
Zm00001d002143	Zm00001d008271
Zm00001d002143	Zm00001d008307
Zm00001d002143	Zm00001d008331
Zm00001d002143	Zm00001d008374
Zm00001d002143	Zm00001d008604
Zm00001d002143	Zm00001d008621
Zm00001d002143	Zm00001d008727
Zm00001d002143	Zm00001d009087
Zm00001d002143	Zm00001d009138
Zm00001d002143	Zm00001d009150
Zm00001d002143	Zm00001d009186
Zm00001d002143	Zm00001d009205
Zm00001d002143	Zm00001d009236
Zm00001d002143	Zm00001d009296
Zm00001d002143	Zm00001d009364
Zm00001d002143	Zm00001d009668
Zm00001d002143	Zm00001d009686
Zm00001d002143	Zm00001d009695
Zm00001d002143	Zm00001d009709
Zm00001d002143	Zm00001d009762
Zm00001d002143	Zm00001d009907
Zm00001d002143	Zm00001d009939
Zm00001d002143	Zm00001d009985
Zm00001d002143	Zm00001d009997
Zm00001d002143	Zm00001d010066
Zm00001d002143	Zm00001d010212
Zm00001d002143	Zm00001d010368
Zm00001d002143	Zm00001d010448
Zm00001d002143	Zm00001d010566
Zm00001d002143	Zm00001d010620
Zm00001d002143	Zm00001d010635
Zm00001d002143	Zm00001d010885
Zm00001d002143	Zm00001d010945
Zm00001d002143	Zm00001d010970
Zm00001d002143	Zm00001d010974
Zm00001d002143	Zm00001d011088
Zm00001d002143	Zm00001d011099
Zm00001d002143	Zm00001d011157
Zm00001d002143	Zm00001d011228
Zm00001d002143	Zm00001d011297
Zm00001d002143	Zm00001d011302
Zm00001d002143	Zm00001d011357
Zm00001d002143	Zm00001d011378
Zm00001d002143	Zm00001d011422
Zm00001d002143	Zm00001d011527
Zm00001d002143	Zm00001d011571
Zm00001d002143	Zm00001d011626
Zm00001d002143	Zm00001d011638
Zm00001d002143	Zm00001d011668
Zm00001d002143	Zm00001d011679
Zm00001d002143	Zm00001d011710
Zm00001d002143	Zm00001d011764
Zm00001d002143	Zm00001d012086
Zm00001d002143	Zm00001d012142
Zm00001d002143	Zm00001d012175
Zm00001d002143	Zm00001d012239
Zm00001d002143	Zm00001d012513
Zm00001d002143	Zm00001d012546
Zm00001d002143	Zm00001d012557
Zm00001d002143	Zm00001d012607
Zm00001d002143	Zm00001d012659
Zm00001d002143	Zm00001d012660
Zm00001d002143	Zm00001d012662
Zm00001d002143	Zm00001d012734
Zm00001d002143	Zm00001d012746
Zm00001d002143	Zm00001d012748
Zm00001d002143	Zm00001d012749
Zm00001d002143	Zm00001d012935
Zm00001d002143	Zm00001d012967
Zm00001d002143	Zm00001d013153
Zm00001d002143	Zm00001d013154
Zm00001d002143	Zm00001d013251
Zm00001d002143	Zm00001d013276
Zm00001d002143	Zm00001d013289
Zm00001d002143	Zm00001d013296
Zm00001d002143	Zm00001d013531
Zm00001d002143	Zm00001d013547
Zm00001d002143	Zm00001d013627
Zm00001d002143	Zm00001d013676
Zm00001d002143	Zm00001d013708
Zm00001d002143	Zm00001d013760
Zm00001d002143	Zm00001d013787
Zm00001d002143	Zm00001d013809
Zm00001d002143	Zm00001d013824
Zm00001d002143	Zm00001d013838
Zm00001d002143	Zm00001d013896
Zm00001d002143	Zm00001d014152
Zm00001d002143	Zm00001d014162
Zm00001d002143	Zm00001d014203
Zm00001d002143	Zm00001d014261
Zm00001d002143	Zm00001d014328
Zm00001d002143	Zm00001d014383
Zm00001d002143	Zm00001d014385
Zm00001d002143	Zm00001d014459
Zm00001d002143	Zm00001d014557
Zm00001d002143	Zm00001d014594
Zm00001d002143	Zm00001d014608
Zm00001d002143	Zm00001d014609
Zm00001d002143	Zm00001d014752
Zm00001d002143	Zm00001d014773
Zm00001d002143	Zm00001d014783
Zm00001d002143	Zm00001d014876
Zm00001d002143	Zm00001d014966
Zm00001d002143	Zm00001d014972
Zm00001d002143	Zm00001d014984
Zm00001d002143	Zm00001d015124
Zm00001d002143	Zm00001d015325
Zm00001d002143	Zm00001d015327
Zm00001d002143	Zm00001d015347
Zm00001d002143	Zm00001d015420
Zm00001d002143	Zm00001d015469
Zm00001d002143	Zm00001d015504
Zm00001d002143	Zm00001d015616
Zm00001d002143	Zm00001d015627
Zm00001d002143	Zm00001d015890
Zm00001d002143	Zm00001d015988
Zm00001d002143	Zm00001d016106
Zm00001d002143	Zm00001d016200
Zm00001d002143	Zm00001d016225
Zm00001d002143	Zm00001d016299
Zm00001d002143	Zm00001d016303
Zm00001d002143	Zm00001d016306
Zm00001d002143	Zm00001d016474
Zm00001d002143	Zm00001d016558
Zm00001d002143	Zm00001d016588
Zm00001d002143	Zm00001d016621
Zm00001d002143	Zm00001d016655
Zm00001d002143	Zm00001d016806
Zm00001d002143	Zm00001d016825
Zm00001d002143	Zm00001d016949
Zm00001d002143	Zm00001d017019
Zm00001d002143	Zm00001d017060
Zm00001d002143	Zm00001d017091
Zm00001d002143	Zm00001d017172
Zm00001d002143	Zm00001d017243
Zm00001d002143	Zm00001d017249
Zm00001d002143	Zm00001d017378
Zm00001d002143	Zm00001d017392
Zm00001d002143	Zm00001d017512
Zm00001d002143	Zm00001d017535
Zm00001d002143	Zm00001d017648
Zm00001d002143	Zm00001d017704
Zm00001d002143	Zm00001d017708
Zm00001d002143	Zm00001d017793
Zm00001d002143	Zm00001d017821
Zm00001d002143	Zm00001d017848
Zm00001d002143	Zm00001d017859
Zm00001d002143	Zm00001d017882
Zm00001d002143	Zm00001d017937
Zm00001d002143	Zm00001d017976
Zm00001d002143	Zm00001d017983
Zm00001d002143	Zm00001d018011
Zm00001d002143	Zm00001d018016
Zm00001d002143	Zm00001d018072
Zm00001d002143	Zm00001d018103
Zm00001d002143	Zm00001d018105
Zm00001d002143	Zm00001d018149
Zm00001d002143	Zm00001d018209
Zm00001d002143	Zm00001d018230
Zm00001d002143	Zm00001d018259
Zm00001d002143	Zm00001d018278
Zm00001d002143	Zm00001d018292
Zm00001d002143	Zm00001d018359
Zm00001d002143	Zm00001d018394
Zm00001d002143	Zm00001d018503
Zm00001d002143	Zm00001d018532
Zm00001d002143	Zm00001d018554
Zm00001d002143	Zm00001d018560
Zm00001d002143	Zm00001d018567
Zm00001d002143	Zm00001d018605
Zm00001d002143	Zm00001d018614
Zm00001d002143	Zm00001d018620
Zm00001d002143	Zm00001d018627
Zm00001d002143	Zm00001d018683
Zm00001d002143	Zm00001d018738
Zm00001d002143	Zm00001d018754
Zm00001d002143	Zm00001d018863
Zm00001d002143	Zm00001d018927
Zm00001d002143	Zm00001d019087
Zm00001d002143	Zm00001d019256
Zm00001d002143	Zm00001d019263
Zm00001d002143	Zm00001d019414
Zm00001d002143	Zm00001d019445
Zm00001d002143	Zm00001d019692
Zm00001d002143	Zm00001d020014
Zm00001d002143	Zm00001d020071
Zm00001d002143	Zm00001d020160
Zm00001d002143	Zm00001d020530
Zm00001d002143	Zm00001d020531
Zm00001d002143	Zm00001d020571
Zm00001d002143	Zm00001d020638
Zm00001d002143	Zm00001d020823
Zm00001d002143	Zm00001d020925
Zm00001d002143	Zm00001d020939
Zm00001d002143	Zm00001d020943
Zm00001d002143	Zm00001d020972
Zm00001d002143	Zm00001d020977
Zm00001d002143	Zm00001d021062
Zm00001d002143	Zm00001d021226
Zm00001d002143	Zm00001d021268
Zm00001d002143	Zm00001d021279
Zm00001d002143	Zm00001d021294
Zm00001d002143	Zm00001d021404
Zm00001d002143	Zm00001d021491
Zm00001d002143	Zm00001d021494
Zm00001d002143	Zm00001d021624
Zm00001d002143	Zm00001d021649
Zm00001d002143	Zm00001d021677
Zm00001d002143	Zm00001d021684
Zm00001d002143	Zm00001d021695
Zm00001d002143	Zm00001d021698
Zm00001d002143	Zm00001d021727
Zm00001d002143	Zm00001d021732
Zm00001d002143	Zm00001d021737
Zm00001d002143	Zm00001d021739
Zm00001d002143	Zm00001d021816
Zm00001d002143	Zm00001d021846
Zm00001d002143	Zm00001d021936
Zm00001d002143	Zm00001d021959
Zm00001d002143	Zm00001d021976
Zm00001d002143	Zm00001d021988
Zm00001d002143	Zm00001d022127
Zm00001d002143	Zm00001d022154
Zm00001d002143	Zm00001d022256
Zm00001d002143	Zm00001d022286
Zm00001d002143	Zm00001d022485
Zm00001d002143	Zm00001d022565
Zm00001d002143	Zm00001d022584
Zm00001d002143	Zm00001d022586
Zm00001d002143	Zm00001d023242
Zm00001d002143	Zm00001d023261
Zm00001d002143	Zm00001d023270
Zm00001d002143	Zm00001d023323
Zm00001d002143	Zm00001d023371
Zm00001d002143	Zm00001d023529
Zm00001d002143	Zm00001d023671
Zm00001d002143	Zm00001d023710
Zm00001d002143	Zm00001d023824
Zm00001d002143	Zm00001d023838
Zm00001d002143	Zm00001d023939
Zm00001d002143	Zm00001d023941
Zm00001d002143	Zm00001d023962
Zm00001d002143	Zm00001d024005
Zm00001d002143	Zm00001d024200
Zm00001d002143	Zm00001d024300
Zm00001d002143	Zm00001d024325
Zm00001d002143	Zm00001d024406
Zm00001d002143	Zm00001d024458
Zm00001d002143	Zm00001d024494
Zm00001d002143	Zm00001d024535
Zm00001d002143	Zm00001d024606
Zm00001d002143	Zm00001d024768
Zm00001d002143	Zm00001d024787
Zm00001d002143	Zm00001d024800
Zm00001d002143	Zm00001d024853
Zm00001d002143	Zm00001d024927
Zm00001d002143	Zm00001d024952
Zm00001d002143	Zm00001d025043
Zm00001d002143	Zm00001d025057
Zm00001d002143	Zm00001d025195
Zm00001d002143	Zm00001d025218
Zm00001d002143	Zm00001d025263
Zm00001d002143	Zm00001d025305
Zm00001d002143	Zm00001d025325
Zm00001d002143	Zm00001d025401
Zm00001d002143	Zm00001d025431
Zm00001d002143	Zm00001d025449
Zm00001d002143	Zm00001d025451
Zm00001d002143	Zm00001d025519
Zm00001d002143	Zm00001d025891
Zm00001d002143	Zm00001d026035
Zm00001d002143	Zm00001d026137
Zm00001d002143	Zm00001d026153
Zm00001d002143	Zm00001d026269
Zm00001d002143	Zm00001d026322
Zm00001d002143	Zm00001d026335
Zm00001d002143	Zm00001d026341
Zm00001d002143	Zm00001d026369
Zm00001d002143	Zm00001d026465
Zm00001d002143	Zm00001d026483
Zm00001d002143	Zm00001d026489
Zm00001d002143	Zm00001d026490
Zm00001d002143	Zm00001d026542
Zm00001d002143	Zm00001d026554
Zm00001d002143	Zm00001d026559
Zm00001d002143	Zm00001d026584
Zm00001d002143	Zm00001d026587
Zm00001d002143	Zm00001d026597
Zm00001d002143	Zm00001d026661
Zm00001d002143	Zm00001d026695
Zm00001d002143	Zm00001d027384
Zm00001d002143	Zm00001d027550
Zm00001d002143	Zm00001d027588
Zm00001d002143	Zm00001d027596
Zm00001d002143	Zm00001d027636
Zm00001d002143	Zm00001d027680
Zm00001d002143	Zm00001d027851
Zm00001d002143	Zm00001d027948
Zm00001d002143	Zm00001d027982
Zm00001d002143	Zm00001d027995
Zm00001d002143	Zm00001d028006
Zm00001d002143	Zm00001d028045
Zm00001d002143	Zm00001d028154
Zm00001d002143	Zm00001d028171
Zm00001d002143	Zm00001d028219
Zm00001d002143	Zm00001d028230
Zm00001d002143	Zm00001d028287
Zm00001d002143	Zm00001d028303
Zm00001d002143	Zm00001d028325
Zm00001d002143	Zm00001d028417
Zm00001d002143	Zm00001d028505
Zm00001d002143	Zm00001d028514
Zm00001d002143	Zm00001d028540
Zm00001d002143	Zm00001d028555
Zm00001d002143	Zm00001d028557
Zm00001d002143	Zm00001d028694
Zm00001d002143	Zm00001d028713
Zm00001d002143	Zm00001d028782
Zm00001d002143	Zm00001d028814
Zm00001d002143	Zm00001d028903
Zm00001d002143	Zm00001d028941
Zm00001d002143	Zm00001d028968
Zm00001d002143	Zm00001d028975
Zm00001d002143	Zm00001d029012
Zm00001d002143	Zm00001d029202
Zm00001d002143	Zm00001d029222
Zm00001d002143	Zm00001d029274
Zm00001d002143	Zm00001d029409
Zm00001d002143	Zm00001d029410
Zm00001d002143	Zm00001d029488
Zm00001d002143	Zm00001d029501
Zm00001d002143	Zm00001d029590
Zm00001d002143	Zm00001d029613
Zm00001d002143	Zm00001d029619
Zm00001d002143	Zm00001d029636
Zm00001d002143	Zm00001d029849
Zm00001d002143	Zm00001d030062
Zm00001d002143	Zm00001d030173
Zm00001d002143	Zm00001d030339
Zm00001d002143	Zm00001d030343
Zm00001d002143	Zm00001d030464
Zm00001d002143	Zm00001d030498
Zm00001d002143	Zm00001d030507
Zm00001d002143	Zm00001d030542
Zm00001d002143	Zm00001d030544
Zm00001d002143	Zm00001d030556
Zm00001d002143	Zm00001d030725
Zm00001d002143	Zm00001d030858
Zm00001d002143	Zm00001d030915
Zm00001d002143	Zm00001d030942
Zm00001d002143	Zm00001d030953
Zm00001d002143	Zm00001d031066
Zm00001d002143	Zm00001d031205
Zm00001d002143	Zm00001d031230
Zm00001d002143	Zm00001d031231
Zm00001d002143	Zm00001d031275
Zm00001d002143	Zm00001d031614
Zm00001d002143	Zm00001d031666
Zm00001d002143	Zm00001d031723
Zm00001d002143	Zm00001d031740
Zm00001d002143	Zm00001d031790
Zm00001d002143	Zm00001d031811
Zm00001d002143	Zm00001d031816
Zm00001d002143	Zm00001d031939
Zm00001d002143	Zm00001d032102
Zm00001d002143	Zm00001d032166
Zm00001d002143	Zm00001d032274
Zm00001d002143	Zm00001d032310
Zm00001d002143	Zm00001d032356
Zm00001d002143	Zm00001d032368
Zm00001d002143	Zm00001d032422
Zm00001d002143	Zm00001d032423
Zm00001d002143	Zm00001d032441
Zm00001d002143	Zm00001d032501
Zm00001d002143	Zm00001d032539
Zm00001d002143	Zm00001d032591
Zm00001d002143	Zm00001d032620
Zm00001d002143	Zm00001d032679
Zm00001d002143	Zm00001d032688
Zm00001d002143	Zm00001d032734
Zm00001d002143	Zm00001d032811
Zm00001d002143	Zm00001d032876
Zm00001d002143	Zm00001d032881
Zm00001d002143	Zm00001d032902
Zm00001d002143	Zm00001d032947
Zm00001d002143	Zm00001d033004
Zm00001d002143	Zm00001d033213
Zm00001d002143	Zm00001d033223
Zm00001d002143	Zm00001d033233
Zm00001d002143	Zm00001d033241
Zm00001d002143	Zm00001d033256
Zm00001d002143	Zm00001d033262
Zm00001d002143	Zm00001d033287
Zm00001d002143	Zm00001d033386
Zm00001d002143	Zm00001d033388
Zm00001d002143	Zm00001d033402
Zm00001d002143	Zm00001d033480
Zm00001d002143	Zm00001d033636
Zm00001d002143	Zm00001d033641
Zm00001d002143	Zm00001d033652
Zm00001d002143	Zm00001d033684
Zm00001d002143	Zm00001d033734
Zm00001d002143	Zm00001d033744
Zm00001d002143	Zm00001d033848
Zm00001d002143	Zm00001d033853
Zm00001d002143	Zm00001d034017
Zm00001d002143	Zm00001d034068
Zm00001d002143	Zm00001d034145
Zm00001d002143	Zm00001d034167
Zm00001d002143	Zm00001d034237
Zm00001d002143	Zm00001d034317
Zm00001d002143	Zm00001d034344
Zm00001d002143	Zm00001d034358
Zm00001d002143	Zm00001d034368
Zm00001d002143	Zm00001d034501
Zm00001d002143	Zm00001d034745
Zm00001d002143	Zm00001d034833
Zm00001d002143	Zm00001d034856
Zm00001d002143	Zm00001d035057
Zm00001d002143	Zm00001d035119
Zm00001d002143	Zm00001d035139
Zm00001d002143	Zm00001d035163
Zm00001d002143	Zm00001d035168
Zm00001d002143	Zm00001d035263
Zm00001d002143	Zm00001d035310
Zm00001d002143	Zm00001d035322
Zm00001d002143	Zm00001d035401
Zm00001d002143	Zm00001d035475
Zm00001d002143	Zm00001d035514
Zm00001d002143	Zm00001d035519
Zm00001d002143	Zm00001d035578
Zm00001d002143	Zm00001d035604
Zm00001d002143	Zm00001d035605
Zm00001d002143	Zm00001d035619
Zm00001d002143	Zm00001d035714
Zm00001d002143	Zm00001d035720
Zm00001d002143	Zm00001d035766
Zm00001d002143	Zm00001d035775
Zm00001d002143	Zm00001d035844
Zm00001d002143	Zm00001d035973
Zm00001d002143	Zm00001d036018
Zm00001d002143	Zm00001d036357
Zm00001d002143	Zm00001d036440
Zm00001d002143	Zm00001d036442
Zm00001d002143	Zm00001d036490
Zm00001d002143	Zm00001d036532
Zm00001d002143	Zm00001d036650
Zm00001d002143	Zm00001d036715
Zm00001d002143	Zm00001d036720
Zm00001d002143	Zm00001d036787
Zm00001d002143	Zm00001d036964
Zm00001d002143	Zm00001d037019
Zm00001d002143	Zm00001d037025
Zm00001d002143	Zm00001d037035
Zm00001d002143	Zm00001d037056
Zm00001d002143	Zm00001d037081
Zm00001d002143	Zm00001d037248
Zm00001d002143	Zm00001d037266
Zm00001d002143	Zm00001d037281
Zm00001d002143	Zm00001d037322
Zm00001d002143	Zm00001d037521
Zm00001d002143	Zm00001d037609
Zm00001d002143	Zm00001d037675
Zm00001d002143	Zm00001d037677
Zm00001d002143	Zm00001d037722
Zm00001d002143	Zm00001d037733
Zm00001d002143	Zm00001d037797
Zm00001d002143	Zm00001d037852
Zm00001d002143	Zm00001d038167
Zm00001d002143	Zm00001d038200
Zm00001d002143	Zm00001d038512
Zm00001d002143	Zm00001d038530
Zm00001d002143	Zm00001d038577
Zm00001d002143	Zm00001d038609
Zm00001d002143	Zm00001d038638
Zm00001d002143	Zm00001d038648
Zm00001d002143	Zm00001d038661
Zm00001d002143	Zm00001d038702
Zm00001d002143	Zm00001d038734
Zm00001d002143	Zm00001d038746
Zm00001d002143	Zm00001d038748
Zm00001d002143	Zm00001d038849
Zm00001d002143	Zm00001d038873
Zm00001d002143	Zm00001d038880
Zm00001d002143	Zm00001d038903
Zm00001d002143	Zm00001d038936
Zm00001d002143	Zm00001d038981
Zm00001d002143	Zm00001d038991
Zm00001d002143	Zm00001d039051
Zm00001d002143	Zm00001d039120
Zm00001d002143	Zm00001d039196
Zm00001d002143	Zm00001d039216
Zm00001d002143	Zm00001d039245
Zm00001d002143	Zm00001d039272
Zm00001d002143	Zm00001d039287
Zm00001d002143	Zm00001d039513
Zm00001d002143	Zm00001d039628
Zm00001d002143	Zm00001d039637
Zm00001d002143	Zm00001d039694
Zm00001d002143	Zm00001d039697
Zm00001d002143	Zm00001d039748
Zm00001d002143	Zm00001d039799
Zm00001d002143	Zm00001d039932
Zm00001d002143	Zm00001d039947
Zm00001d002143	Zm00001d039963
Zm00001d002143	Zm00001d040008
Zm00001d002143	Zm00001d040019
Zm00001d002143	Zm00001d040047
Zm00001d002143	Zm00001d040094
Zm00001d002143	Zm00001d040118
Zm00001d002143	Zm00001d040126
Zm00001d002143	Zm00001d040157
Zm00001d002143	Zm00001d040212
Zm00001d002143	Zm00001d040343
Zm00001d002143	Zm00001d040619
Zm00001d002143	Zm00001d040629
Zm00001d002143	Zm00001d040667
Zm00001d002143	Zm00001d040673
Zm00001d002143	Zm00001d040777
Zm00001d002143	Zm00001d040798
Zm00001d002143	Zm00001d040933
Zm00001d002143	Zm00001d041111
Zm00001d002143	Zm00001d041291
Zm00001d002143	Zm00001d041305
Zm00001d002143	Zm00001d041343
Zm00001d002143	Zm00001d041456
Zm00001d002143	Zm00001d041476
Zm00001d002143	Zm00001d041550
Zm00001d002143	Zm00001d041744
Zm00001d002143	Zm00001d041767
Zm00001d002143	Zm00001d041773
Zm00001d002143	Zm00001d041932
Zm00001d002143	Zm00001d042056
Zm00001d002143	Zm00001d042116
Zm00001d002143	Zm00001d042134
Zm00001d002143	Zm00001d042183
Zm00001d002143	Zm00001d042285
Zm00001d002143	Zm00001d042350
Zm00001d002143	Zm00001d042476
Zm00001d002143	Zm00001d042590
Zm00001d002143	Zm00001d042609
Zm00001d002143	Zm00001d042626
Zm00001d002143	Zm00001d042660
Zm00001d002143	Zm00001d042777
Zm00001d002143	Zm00001d042848
Zm00001d002143	Zm00001d042869
Zm00001d002143	Zm00001d042884
Zm00001d002143	Zm00001d042917
Zm00001d002143	Zm00001d042929
Zm00001d002143	Zm00001d042934
Zm00001d002143	Zm00001d042948
Zm00001d002143	Zm00001d043062
Zm00001d002143	Zm00001d043091
Zm00001d002143	Zm00001d043126
Zm00001d002143	Zm00001d043151
Zm00001d002143	Zm00001d043179
Zm00001d002143	Zm00001d043196
Zm00001d002143	Zm00001d043199
Zm00001d002143	Zm00001d043211
Zm00001d002143	Zm00001d043217
Zm00001d002143	Zm00001d043258
Zm00001d002143	Zm00001d043266
Zm00001d002143	Zm00001d043274
Zm00001d002143	Zm00001d043338
Zm00001d002143	Zm00001d043344
Zm00001d002143	Zm00001d043429
Zm00001d002143	Zm00001d043469
Zm00001d002143	Zm00001d043512
Zm00001d002143	Zm00001d043520
Zm00001d002143	Zm00001d043601
Zm00001d002143	Zm00001d043611
Zm00001d002143	Zm00001d043650
Zm00001d002143	Zm00001d043666
Zm00001d002143	Zm00001d043731
Zm00001d002143	Zm00001d043782
Zm00001d002143	Zm00001d043785
Zm00001d002143	Zm00001d043843
Zm00001d002143	Zm00001d043860
Zm00001d002143	Zm00001d043898
Zm00001d002143	Zm00001d043903
Zm00001d002143	Zm00001d043988
Zm00001d002143	Zm00001d044106
Zm00001d002143	Zm00001d044139
Zm00001d002143	Zm00001d044159
Zm00001d002143	Zm00001d044171
Zm00001d002143	Zm00001d044230
Zm00001d002143	Zm00001d044451
Zm00001d002143	Zm00001d044461
Zm00001d002143	Zm00001d044464
Zm00001d002143	Zm00001d044476
Zm00001d002143	Zm00001d044489
Zm00001d002143	Zm00001d044541
Zm00001d002143	Zm00001d044573
Zm00001d002143	Zm00001d044639
Zm00001d002143	Zm00001d044696
Zm00001d002143	Zm00001d044700
Zm00001d002143	Zm00001d044769
Zm00001d002143	Zm00001d044845
Zm00001d002143	Zm00001d044953
Zm00001d002143	Zm00001d045075
Zm00001d002143	Zm00001d045210
Zm00001d002143	Zm00001d045211
Zm00001d002143	Zm00001d045297
Zm00001d002143	Zm00001d045309
Zm00001d002143	Zm00001d045360
Zm00001d002143	Zm00001d045385
Zm00001d002143	Zm00001d045460
Zm00001d002143	Zm00001d045495
Zm00001d002143	Zm00001d045498
Zm00001d002143	Zm00001d045517
Zm00001d002143	Zm00001d045537
Zm00001d002143	Zm00001d045729
Zm00001d002143	Zm00001d045784
Zm00001d002143	Zm00001d045836
Zm00001d002143	Zm00001d045884
Zm00001d002143	Zm00001d045950
Zm00001d002143	Zm00001d045972
Zm00001d002143	Zm00001d046005
Zm00001d002143	Zm00001d046016
Zm00001d002143	Zm00001d046147
Zm00001d002143	Zm00001d046249
Zm00001d002143	Zm00001d046311
Zm00001d002143	Zm00001d046396
Zm00001d002143	Zm00001d046472
Zm00001d002143	Zm00001d046474
Zm00001d002143	Zm00001d046568
Zm00001d002143	Zm00001d046591
Zm00001d002143	Zm00001d046728
Zm00001d002143	Zm00001d046745
Zm00001d002143	Zm00001d046758
Zm00001d002143	Zm00001d046813
Zm00001d002143	Zm00001d046966
Zm00001d002143	Zm00001d046981
Zm00001d002143	Zm00001d047094
Zm00001d002143	Zm00001d047310
Zm00001d002143	Zm00001d047554
Zm00001d002143	Zm00001d047584
Zm00001d002143	Zm00001d047620
Zm00001d002143	Zm00001d047635
Zm00001d002143	Zm00001d047656
Zm00001d002143	Zm00001d047776
Zm00001d002143	Zm00001d047830
Zm00001d002143	Zm00001d047915
Zm00001d002143	Zm00001d047931
Zm00001d002143	Zm00001d047952
Zm00001d002143	Zm00001d047972
Zm00001d002143	Zm00001d048096
Zm00001d002143	Zm00001d048111
Zm00001d002143	Zm00001d048154
Zm00001d002143	Zm00001d048191
Zm00001d002143	Zm00001d048208
Zm00001d002143	Zm00001d048258
Zm00001d002143	Zm00001d048335
Zm00001d002143	Zm00001d048344
Zm00001d002143	Zm00001d048387
Zm00001d002143	Zm00001d048577
Zm00001d002143	Zm00001d048612
Zm00001d002143	Zm00001d048662
Zm00001d002143	Zm00001d048740
Zm00001d002143	Zm00001d048804
Zm00001d002143	Zm00001d048814
Zm00001d002143	Zm00001d048866
Zm00001d002143	Zm00001d048960
Zm00001d002143	Zm00001d049061
Zm00001d002143	Zm00001d049121
Zm00001d002143	Zm00001d049173
Zm00001d002143	Zm00001d049487
Zm00001d002143	Zm00001d049499
Zm00001d002143	Zm00001d049503
Zm00001d002143	Zm00001d049557
Zm00001d002143	Zm00001d049612
Zm00001d002143	Zm00001d049704
Zm00001d002143	Zm00001d049813
Zm00001d002143	Zm00001d049851
Zm00001d002143	Zm00001d049933
Zm00001d002143	Zm00001d050146
Zm00001d002143	Zm00001d050195
Zm00001d002143	Zm00001d050211
Zm00001d002143	Zm00001d050219
Zm00001d002143	Zm00001d050466
Zm00001d002143	Zm00001d050689
Zm00001d002143	Zm00001d050715
Zm00001d002143	Zm00001d050862
Zm00001d002143	Zm00001d050967
Zm00001d002143	Zm00001d050978
Zm00001d002143	Zm00001d051081
Zm00001d002143	Zm00001d051333
Zm00001d002143	Zm00001d051424
Zm00001d002143	Zm00001d051460
Zm00001d002143	Zm00001d051499
Zm00001d002143	Zm00001d051511
Zm00001d002143	Zm00001d051652
Zm00001d002143	Zm00001d051675
Zm00001d002143	Zm00001d051761
Zm00001d002143	Zm00001d051773
Zm00001d002143	Zm00001d051839
Zm00001d002143	Zm00001d051873
Zm00001d002143	Zm00001d051887
Zm00001d002143	Zm00001d051951
Zm00001d002143	Zm00001d052041
Zm00001d002143	Zm00001d052075
Zm00001d002143	Zm00001d052113
Zm00001d002143	Zm00001d052205
Zm00001d002143	Zm00001d052229
Zm00001d002143	Zm00001d052297
Zm00001d002143	Zm00001d052361
Zm00001d002143	Zm00001d052367
Zm00001d002143	Zm00001d052416
Zm00001d002143	Zm00001d052619
Zm00001d002143	Zm00001d052735
Zm00001d002143	Zm00001d052763
Zm00001d002143	Zm00001d052796
Zm00001d002143	Zm00001d052810
Zm00001d002143	Zm00001d052828
Zm00001d002143	Zm00001d052851
Zm00001d002143	Zm00001d052864
Zm00001d002143	Zm00001d052974
Zm00001d002143	Zm00001d052999
Zm00001d002143	Zm00001d053156
Zm00001d002143	Zm00001d053393
Zm00001d002143	Zm00001d053394
Zm00001d002143	Zm00001d053410
Zm00001d002143	Zm00001d053555
Zm00001d002143	Zm00001d053572
Zm00001d002143	Zm00001d053575
Zm00001d002143	Zm00001d053623
Zm00001d002143	Zm00001d053658
Zm00001d002143	Zm00001d053676
Zm00001d002143	Zm00001d053688
Zm00001d002143	Zm00001d053706
Zm00001d002143	Zm00001d053816
Zm00001d002143	Zm00001d053834
Zm00001d002143	Zm00001d053867
Zm00001d002143	Zm00001d054057
Zm00001d002143	Zm00001d054070
Zm00001d002200	Zm00001d000037
Zm00001d002200	Zm00001d000045
Zm00001d002200	Zm00001d000112
Zm00001d002200	Zm00001d000117
Zm00001d002200	Zm00001d000163
Zm00001d002200	Zm00001d000233
Zm00001d002200	Zm00001d000303
Zm00001d002200	Zm00001d000434
Zm00001d002200	Zm00001d000460
Zm00001d002200	Zm00001d001766
Zm00001d002200	Zm00001d001813
Zm00001d002200	Zm00001d001832
Zm00001d002200	Zm00001d001855
Zm00001d002200	Zm00001d001906
Zm00001d002200	Zm00001d001907
Zm00001d002200	Zm00001d001947
Zm00001d002200	Zm00001d001970
Zm00001d002200	Zm00001d001976
Zm00001d002200	Zm00001d001979
Zm00001d002200	Zm00001d002035
Zm00001d002200	Zm00001d002064
Zm00001d002200	Zm00001d002079
Zm00001d002200	Zm00001d002099
Zm00001d002200	Zm00001d002126
Zm00001d002200	Zm00001d002156
Zm00001d002200	Zm00001d002200
Zm00001d002200	Zm00001d002285
Zm00001d002200	Zm00001d002292
Zm00001d002200	Zm00001d002338
Zm00001d002200	Zm00001d002369
Zm00001d002200	Zm00001d002440
Zm00001d002200	Zm00001d002495
Zm00001d002200	Zm00001d002521
Zm00001d002200	Zm00001d002523
Zm00001d002200	Zm00001d002536
Zm00001d002200	Zm00001d002540
Zm00001d002200	Zm00001d002564
Zm00001d002200	Zm00001d002592
Zm00001d002200	Zm00001d002618
Zm00001d002200	Zm00001d002690
Zm00001d002200	Zm00001d002695
Zm00001d002200	Zm00001d002698
Zm00001d002200	Zm00001d002725
Zm00001d002200	Zm00001d002738
Zm00001d002200	Zm00001d002759
Zm00001d002200	Zm00001d002790
Zm00001d002200	Zm00001d002816
Zm00001d002200	Zm00001d002856
Zm00001d002200	Zm00001d002864
Zm00001d002200	Zm00001d002959
Zm00001d002200	Zm00001d002965
Zm00001d002200	Zm00001d003006
Zm00001d002200	Zm00001d003015
Zm00001d002200	Zm00001d003035
Zm00001d002200	Zm00001d003064
Zm00001d002200	Zm00001d003102
Zm00001d002200	Zm00001d003110
Zm00001d002200	Zm00001d003129
Zm00001d002200	Zm00001d003197
Zm00001d002200	Zm00001d003200
Zm00001d002200	Zm00001d003224
Zm00001d002200	Zm00001d003269
Zm00001d002200	Zm00001d003358
Zm00001d002200	Zm00001d003381
Zm00001d002200	Zm00001d003390
Zm00001d002200	Zm00001d003395
Zm00001d002200	Zm00001d003418
Zm00001d002200	Zm00001d003432
Zm00001d002200	Zm00001d003471
Zm00001d002200	Zm00001d003497
Zm00001d002200	Zm00001d003522
Zm00001d002200	Zm00001d003533
Zm00001d002200	Zm00001d003604
Zm00001d002200	Zm00001d003751
Zm00001d002200	Zm00001d003830
Zm00001d002200	Zm00001d003855
Zm00001d002200	Zm00001d003857
Zm00001d002200	Zm00001d003865
Zm00001d002200	Zm00001d003903
Zm00001d002200	Zm00001d003925
Zm00001d002200	Zm00001d003931
Zm00001d002200	Zm00001d004006
Zm00001d002200	Zm00001d004022
Zm00001d002200	Zm00001d004208
Zm00001d002200	Zm00001d004232
Zm00001d002200	Zm00001d004270
Zm00001d002200	Zm00001d004472
Zm00001d002200	Zm00001d004484
Zm00001d002200	Zm00001d004506
Zm00001d002200	Zm00001d004525
Zm00001d002200	Zm00001d004545
Zm00001d002200	Zm00001d004614
Zm00001d002200	Zm00001d004664
Zm00001d002200	Zm00001d004697
Zm00001d002200	Zm00001d004729
Zm00001d002200	Zm00001d004785
Zm00001d002200	Zm00001d004804
Zm00001d002200	Zm00001d004848
Zm00001d002200	Zm00001d004857
Zm00001d002200	Zm00001d004877
Zm00001d002200	Zm00001d004895
Zm00001d002200	Zm00001d005019
Zm00001d002200	Zm00001d005057
Zm00001d002200	Zm00001d005082
Zm00001d002200	Zm00001d005208
Zm00001d002200	Zm00001d005250
Zm00001d002200	Zm00001d005271
Zm00001d002200	Zm00001d005315
Zm00001d002200	Zm00001d005361
Zm00001d002200	Zm00001d005459
Zm00001d002200	Zm00001d005470
Zm00001d002200	Zm00001d005478
Zm00001d002200	Zm00001d005504
Zm00001d002200	Zm00001d005629
Zm00001d002200	Zm00001d005658
Zm00001d002200	Zm00001d005726
Zm00001d002200	Zm00001d005782
Zm00001d002200	Zm00001d005798
Zm00001d002200	Zm00001d005822
Zm00001d002200	Zm00001d005889
Zm00001d002200	Zm00001d005909
Zm00001d002200	Zm00001d005969
Zm00001d002200	Zm00001d006034
Zm00001d002200	Zm00001d006041
Zm00001d002200	Zm00001d006065
Zm00001d002200	Zm00001d006106
Zm00001d002200	Zm00001d006232
Zm00001d002200	Zm00001d006267
Zm00001d002200	Zm00001d006330
Zm00001d002200	Zm00001d006489
Zm00001d002200	Zm00001d006551
Zm00001d002200	Zm00001d006578
Zm00001d002200	Zm00001d006582
Zm00001d002200	Zm00001d006591
Zm00001d002200	Zm00001d006602
Zm00001d002200	Zm00001d006621
Zm00001d002200	Zm00001d006628
Zm00001d002200	Zm00001d006650
Zm00001d002200	Zm00001d006701
Zm00001d002200	Zm00001d006711
Zm00001d002200	Zm00001d006771
Zm00001d002200	Zm00001d006820
Zm00001d002200	Zm00001d006900
Zm00001d002200	Zm00001d006903
Zm00001d002200	Zm00001d006931
Zm00001d002200	Zm00001d007068
Zm00001d002200	Zm00001d007139
Zm00001d002200	Zm00001d007161
Zm00001d002200	Zm00001d007191
Zm00001d002200	Zm00001d007216
Zm00001d002200	Zm00001d007255
Zm00001d002200	Zm00001d007264
Zm00001d002200	Zm00001d007312
Zm00001d002200	Zm00001d007329
Zm00001d002200	Zm00001d007347
Zm00001d002200	Zm00001d007351
Zm00001d002200	Zm00001d007426
Zm00001d002200	Zm00001d007430
Zm00001d002200	Zm00001d007478
Zm00001d002200	Zm00001d007491
Zm00001d002200	Zm00001d007604
Zm00001d002200	Zm00001d007631
Zm00001d002200	Zm00001d007688
Zm00001d002200	Zm00001d007692
Zm00001d002200	Zm00001d007700
Zm00001d002200	Zm00001d007764
Zm00001d002200	Zm00001d007869
Zm00001d002200	Zm00001d007876
Zm00001d002200	Zm00001d007901
Zm00001d002200	Zm00001d008171
Zm00001d002200	Zm00001d008210
Zm00001d002200	Zm00001d008215
Zm00001d002200	Zm00001d008244
Zm00001d002200	Zm00001d008299
Zm00001d002200	Zm00001d008370
Zm00001d002200	Zm00001d008374
Zm00001d002200	Zm00001d008392
Zm00001d002200	Zm00001d008489
Zm00001d002200	Zm00001d008596
Zm00001d002200	Zm00001d008611
Zm00001d002200	Zm00001d008642
Zm00001d002200	Zm00001d008693
Zm00001d002200	Zm00001d008716
Zm00001d002200	Zm00001d008753
Zm00001d002200	Zm00001d008756
Zm00001d002200	Zm00001d008758
Zm00001d002200	Zm00001d008759
Zm00001d002200	Zm00001d008795
Zm00001d002200	Zm00001d008902
Zm00001d002200	Zm00001d008907
Zm00001d002200	Zm00001d008934
Zm00001d002200	Zm00001d008997
Zm00001d002200	Zm00001d009032
Zm00001d002200	Zm00001d009066
Zm00001d002200	Zm00001d009083
Zm00001d002200	Zm00001d009171
Zm00001d002200	Zm00001d009226
Zm00001d002200	Zm00001d009364
Zm00001d002200	Zm00001d009401
Zm00001d002200	Zm00001d009418
Zm00001d002200	Zm00001d009494
Zm00001d002200	Zm00001d009532
Zm00001d002200	Zm00001d009553
Zm00001d002200	Zm00001d009555
Zm00001d002200	Zm00001d009608
Zm00001d002200	Zm00001d009686
Zm00001d002200	Zm00001d009693
Zm00001d002200	Zm00001d009776
Zm00001d002200	Zm00001d009936
Zm00001d002200	Zm00001d009960
Zm00001d002200	Zm00001d009979
Zm00001d002200	Zm00001d010175
Zm00001d002200	Zm00001d010195
Zm00001d002200	Zm00001d010212
Zm00001d002200	Zm00001d010256
Zm00001d002200	Zm00001d010269
Zm00001d002200	Zm00001d010271
Zm00001d002200	Zm00001d010368
Zm00001d002200	Zm00001d010398
Zm00001d002200	Zm00001d010442
Zm00001d002200	Zm00001d010448
Zm00001d002200	Zm00001d010450
Zm00001d002200	Zm00001d010459
Zm00001d002200	Zm00001d010463
Zm00001d002200	Zm00001d010504
Zm00001d002200	Zm00001d010604
Zm00001d002200	Zm00001d010635
Zm00001d002200	Zm00001d010675
Zm00001d002200	Zm00001d010700
Zm00001d002200	Zm00001d010796
Zm00001d002200	Zm00001d010824
Zm00001d002200	Zm00001d010920
Zm00001d002200	Zm00001d010933
Zm00001d002200	Zm00001d010956
Zm00001d002200	Zm00001d011066
Zm00001d002200	Zm00001d011076
Zm00001d002200	Zm00001d011121
Zm00001d002200	Zm00001d011165
Zm00001d002200	Zm00001d011188
Zm00001d002200	Zm00001d011217
Zm00001d002200	Zm00001d011419
Zm00001d002200	Zm00001d011451
Zm00001d002200	Zm00001d011487
Zm00001d002200	Zm00001d011543
Zm00001d002200	Zm00001d011562
Zm00001d002200	Zm00001d011571
Zm00001d002200	Zm00001d011638
Zm00001d002200	Zm00001d011643
Zm00001d002200	Zm00001d011649
Zm00001d002200	Zm00001d011654
Zm00001d002200	Zm00001d011655
Zm00001d002200	Zm00001d011656
Zm00001d002200	Zm00001d011687
Zm00001d002200	Zm00001d011688
Zm00001d002200	Zm00001d011918
Zm00001d002200	Zm00001d011925
Zm00001d002200	Zm00001d011972
Zm00001d002200	Zm00001d011983
Zm00001d002200	Zm00001d012128
Zm00001d002200	Zm00001d012155
Zm00001d002200	Zm00001d012194
Zm00001d002200	Zm00001d012204
Zm00001d002200	Zm00001d012211
Zm00001d002200	Zm00001d012217
Zm00001d002200	Zm00001d012255
Zm00001d002200	Zm00001d012274
Zm00001d002200	Zm00001d012285
Zm00001d002200	Zm00001d012292
Zm00001d002200	Zm00001d012302
Zm00001d002200	Zm00001d012304
Zm00001d002200	Zm00001d012381
Zm00001d002200	Zm00001d012402
Zm00001d002200	Zm00001d012427
Zm00001d002200	Zm00001d012435
Zm00001d002200	Zm00001d012446
Zm00001d002200	Zm00001d012494
Zm00001d002200	Zm00001d012522
Zm00001d002200	Zm00001d012581
Zm00001d002200	Zm00001d012607
Zm00001d002200	Zm00001d012633
Zm00001d002200	Zm00001d012641
Zm00001d002200	Zm00001d012642
Zm00001d002200	Zm00001d012659
Zm00001d002200	Zm00001d012662
Zm00001d002200	Zm00001d012746
Zm00001d002200	Zm00001d012747
Zm00001d002200	Zm00001d012750
Zm00001d002200	Zm00001d012821
Zm00001d002200	Zm00001d012823
Zm00001d002200	Zm00001d012827
Zm00001d002200	Zm00001d012849
Zm00001d002200	Zm00001d012850
Zm00001d002200	Zm00001d012966
Zm00001d002200	Zm00001d012968
Zm00001d002200	Zm00001d012970
Zm00001d002200	Zm00001d013097
Zm00001d002200	Zm00001d013098
Zm00001d002200	Zm00001d013208
Zm00001d002200	Zm00001d013210
Zm00001d002200	Zm00001d013220
Zm00001d002200	Zm00001d013231
Zm00001d002200	Zm00001d013317
Zm00001d002200	Zm00001d013477
Zm00001d002200	Zm00001d013487
Zm00001d002200	Zm00001d013529
Zm00001d002200	Zm00001d013553
Zm00001d002200	Zm00001d013627
Zm00001d002200	Zm00001d013737
Zm00001d002200	Zm00001d013777
Zm00001d002200	Zm00001d013787
Zm00001d002200	Zm00001d013838
Zm00001d002200	Zm00001d013886
Zm00001d002200	Zm00001d013896
Zm00001d002200	Zm00001d013947
Zm00001d002200	Zm00001d013957
Zm00001d002200	Zm00001d013983
Zm00001d002200	Zm00001d013994
Zm00001d002200	Zm00001d013995
Zm00001d002200	Zm00001d014025
Zm00001d002200	Zm00001d014097
Zm00001d002200	Zm00001d014124
Zm00001d002200	Zm00001d014146
Zm00001d002200	Zm00001d014203
Zm00001d002200	Zm00001d014243
Zm00001d002200	Zm00001d014244
Zm00001d002200	Zm00001d014303
Zm00001d002200	Zm00001d014316
Zm00001d002200	Zm00001d014329
Zm00001d002200	Zm00001d014385
Zm00001d002200	Zm00001d014405
Zm00001d002200	Zm00001d014455
Zm00001d002200	Zm00001d014467
Zm00001d002200	Zm00001d014491
Zm00001d002200	Zm00001d014525
Zm00001d002200	Zm00001d014557
Zm00001d002200	Zm00001d014609
Zm00001d002200	Zm00001d014669
Zm00001d002200	Zm00001d014721
Zm00001d002200	Zm00001d014722
Zm00001d002200	Zm00001d014773
Zm00001d002200	Zm00001d014783
Zm00001d002200	Zm00001d014788
Zm00001d002200	Zm00001d014804
Zm00001d002200	Zm00001d014817
Zm00001d002200	Zm00001d014818
Zm00001d002200	Zm00001d014820
Zm00001d002200	Zm00001d014848
Zm00001d002200	Zm00001d015012
Zm00001d002200	Zm00001d015032
Zm00001d002200	Zm00001d015247
Zm00001d002200	Zm00001d015249
Zm00001d002200	Zm00001d015272
Zm00001d002200	Zm00001d015291
Zm00001d002200	Zm00001d015293
Zm00001d002200	Zm00001d015354
Zm00001d002200	Zm00001d015397
Zm00001d002200	Zm00001d015459
Zm00001d002200	Zm00001d015504
Zm00001d002200	Zm00001d015515
Zm00001d002200	Zm00001d015636
Zm00001d002200	Zm00001d015639
Zm00001d002200	Zm00001d015656
Zm00001d002200	Zm00001d015700
Zm00001d002200	Zm00001d015721
Zm00001d002200	Zm00001d015767
Zm00001d002200	Zm00001d015842
Zm00001d002200	Zm00001d015852
Zm00001d002200	Zm00001d015862
Zm00001d002200	Zm00001d015884
Zm00001d002200	Zm00001d015905
Zm00001d002200	Zm00001d015961
Zm00001d002200	Zm00001d016052
Zm00001d002200	Zm00001d016063
Zm00001d002200	Zm00001d016130
Zm00001d002200	Zm00001d016155
Zm00001d002200	Zm00001d016156
Zm00001d002200	Zm00001d016185
Zm00001d002200	Zm00001d016225
Zm00001d002200	Zm00001d016260
Zm00001d002200	Zm00001d016303
Zm00001d002200	Zm00001d016438
Zm00001d002200	Zm00001d016471
Zm00001d002200	Zm00001d016558
Zm00001d002200	Zm00001d016591
Zm00001d002200	Zm00001d016640
Zm00001d002200	Zm00001d016655
Zm00001d002200	Zm00001d016662
Zm00001d002200	Zm00001d016683
Zm00001d002200	Zm00001d016697
Zm00001d002200	Zm00001d016719
Zm00001d002200	Zm00001d016748
Zm00001d002200	Zm00001d016764
Zm00001d002200	Zm00001d016767
Zm00001d002200	Zm00001d016768
Zm00001d002200	Zm00001d016806
Zm00001d002200	Zm00001d016807
Zm00001d002200	Zm00001d016822
Zm00001d002200	Zm00001d016846
Zm00001d002200	Zm00001d016942
Zm00001d002200	Zm00001d016948
Zm00001d002200	Zm00001d017019
Zm00001d002200	Zm00001d017029
Zm00001d002200	Zm00001d017042
Zm00001d002200	Zm00001d017079
Zm00001d002200	Zm00001d017095
Zm00001d002200	Zm00001d017107
Zm00001d002200	Zm00001d017152
Zm00001d002200	Zm00001d017186
Zm00001d002200	Zm00001d017195
Zm00001d002200	Zm00001d017207
Zm00001d002200	Zm00001d017249
Zm00001d002200	Zm00001d017268
Zm00001d002200	Zm00001d017275
Zm00001d002200	Zm00001d017276
Zm00001d002200	Zm00001d017282
Zm00001d002200	Zm00001d017287
Zm00001d002200	Zm00001d017294
Zm00001d002200	Zm00001d017307
Zm00001d002200	Zm00001d017326
Zm00001d002200	Zm00001d017353
Zm00001d002200	Zm00001d017366
Zm00001d002200	Zm00001d017386
Zm00001d002200	Zm00001d017396
Zm00001d002200	Zm00001d017441
Zm00001d002200	Zm00001d017454
Zm00001d002200	Zm00001d017455
Zm00001d002200	Zm00001d017456
Zm00001d002200	Zm00001d017461
Zm00001d002200	Zm00001d017478
Zm00001d002200	Zm00001d017522
Zm00001d002200	Zm00001d017645
Zm00001d002200	Zm00001d017648
Zm00001d002200	Zm00001d017649
Zm00001d002200	Zm00001d017675
Zm00001d002200	Zm00001d017700
Zm00001d002200	Zm00001d017704
Zm00001d002200	Zm00001d017727
Zm00001d002200	Zm00001d017756
Zm00001d002200	Zm00001d017809
Zm00001d002200	Zm00001d017821
Zm00001d002200	Zm00001d017822
Zm00001d002200	Zm00001d017829
Zm00001d002200	Zm00001d017851
Zm00001d002200	Zm00001d017857
Zm00001d002200	Zm00001d017860
Zm00001d002200	Zm00001d017877
Zm00001d002200	Zm00001d017951
Zm00001d002200	Zm00001d017983
Zm00001d002200	Zm00001d017985
Zm00001d002200	Zm00001d018017
Zm00001d002200	Zm00001d018057
Zm00001d002200	Zm00001d018087
Zm00001d002200	Zm00001d018090
Zm00001d002200	Zm00001d018093
Zm00001d002200	Zm00001d018097
Zm00001d002200	Zm00001d018103
Zm00001d002200	Zm00001d018113
Zm00001d002200	Zm00001d018135
Zm00001d002200	Zm00001d018158
Zm00001d002200	Zm00001d018209
Zm00001d002200	Zm00001d018217
Zm00001d002200	Zm00001d018281
Zm00001d002200	Zm00001d018320
Zm00001d002200	Zm00001d018326
Zm00001d002200	Zm00001d018388
Zm00001d002200	Zm00001d018400
Zm00001d002200	Zm00001d018414
Zm00001d002200	Zm00001d018431
Zm00001d002200	Zm00001d018439
Zm00001d002200	Zm00001d018447
Zm00001d002200	Zm00001d018461
Zm00001d002200	Zm00001d018562
Zm00001d002200	Zm00001d018621
Zm00001d002200	Zm00001d018696
Zm00001d002200	Zm00001d018704
Zm00001d002200	Zm00001d018793
Zm00001d002200	Zm00001d018801
Zm00001d002200	Zm00001d018819
Zm00001d002200	Zm00001d018848
Zm00001d002200	Zm00001d018857
Zm00001d002200	Zm00001d018867
Zm00001d002200	Zm00001d018868
Zm00001d002200	Zm00001d018926
Zm00001d002200	Zm00001d018973
Zm00001d002200	Zm00001d019044
Zm00001d002200	Zm00001d019078
Zm00001d002200	Zm00001d019149
Zm00001d002200	Zm00001d019241
Zm00001d002200	Zm00001d019259
Zm00001d002200	Zm00001d019263
Zm00001d002200	Zm00001d019287
Zm00001d002200	Zm00001d019320
Zm00001d002200	Zm00001d019327
Zm00001d002200	Zm00001d019497
Zm00001d002200	Zm00001d019534
Zm00001d002200	Zm00001d019542
Zm00001d002200	Zm00001d019600
Zm00001d002200	Zm00001d019765
Zm00001d002200	Zm00001d019981
Zm00001d002200	Zm00001d020040
Zm00001d002200	Zm00001d020042
Zm00001d002200	Zm00001d020137
Zm00001d002200	Zm00001d020339
Zm00001d002200	Zm00001d020383
Zm00001d002200	Zm00001d020396
Zm00001d002200	Zm00001d020425
Zm00001d002200	Zm00001d020442
Zm00001d002200	Zm00001d020470
Zm00001d002200	Zm00001d020485
Zm00001d002200	Zm00001d020505
Zm00001d002200	Zm00001d020541
Zm00001d002200	Zm00001d020552
Zm00001d002200	Zm00001d020569
Zm00001d002200	Zm00001d020615
Zm00001d002200	Zm00001d020639
Zm00001d002200	Zm00001d020674
Zm00001d002200	Zm00001d020675
Zm00001d002200	Zm00001d020702
Zm00001d002200	Zm00001d020707
Zm00001d002200	Zm00001d020722
Zm00001d002200	Zm00001d020725
Zm00001d002200	Zm00001d020727
Zm00001d002200	Zm00001d020746
Zm00001d002200	Zm00001d020748
Zm00001d002200	Zm00001d020773
Zm00001d002200	Zm00001d020787
Zm00001d002200	Zm00001d020789
Zm00001d002200	Zm00001d020837
Zm00001d002200	Zm00001d020886
Zm00001d002200	Zm00001d020887
Zm00001d002200	Zm00001d020902
Zm00001d002200	Zm00001d020931
Zm00001d002200	Zm00001d020967
Zm00001d002200	Zm00001d020970
Zm00001d002200	Zm00001d020972
Zm00001d002200	Zm00001d021095
Zm00001d002200	Zm00001d021227
Zm00001d002200	Zm00001d021231
Zm00001d002200	Zm00001d021250
Zm00001d002200	Zm00001d021299
Zm00001d002200	Zm00001d021324
Zm00001d002200	Zm00001d021329
Zm00001d002200	Zm00001d021389
Zm00001d002200	Zm00001d021410
Zm00001d002200	Zm00001d021486
Zm00001d002200	Zm00001d021524
Zm00001d002200	Zm00001d021533
Zm00001d002200	Zm00001d021574
Zm00001d002200	Zm00001d021576
Zm00001d002200	Zm00001d021582
Zm00001d002200	Zm00001d021591
Zm00001d002200	Zm00001d021609
Zm00001d002200	Zm00001d021614
Zm00001d002200	Zm00001d021615
Zm00001d002200	Zm00001d021623
Zm00001d002200	Zm00001d021638
Zm00001d002200	Zm00001d021649
Zm00001d002200	Zm00001d021655
Zm00001d002200	Zm00001d021664
Zm00001d002200	Zm00001d021682
Zm00001d002200	Zm00001d021683
Zm00001d002200	Zm00001d021689
Zm00001d002200	Zm00001d021693
Zm00001d002200	Zm00001d021711
Zm00001d002200	Zm00001d021727
Zm00001d002200	Zm00001d021737
Zm00001d002200	Zm00001d021775
Zm00001d002200	Zm00001d021802
Zm00001d002200	Zm00001d021816
Zm00001d002200	Zm00001d021823
Zm00001d002200	Zm00001d021835
Zm00001d002200	Zm00001d021840
Zm00001d002200	Zm00001d021861
Zm00001d002200	Zm00001d021882
Zm00001d002200	Zm00001d021933
Zm00001d002200	Zm00001d021938
Zm00001d002200	Zm00001d021942
Zm00001d002200	Zm00001d021948
Zm00001d002200	Zm00001d021959
Zm00001d002200	Zm00001d021972
Zm00001d002200	Zm00001d021995
Zm00001d002200	Zm00001d021998
Zm00001d002200	Zm00001d022002
Zm00001d002200	Zm00001d022005
Zm00001d002200	Zm00001d022009
Zm00001d002200	Zm00001d022032
Zm00001d002200	Zm00001d022044
Zm00001d002200	Zm00001d022057
Zm00001d002200	Zm00001d022062
Zm00001d002200	Zm00001d022072
Zm00001d002200	Zm00001d022078
Zm00001d002200	Zm00001d022126
Zm00001d002200	Zm00001d022179
Zm00001d002200	Zm00001d022228
Zm00001d002200	Zm00001d022245
Zm00001d002200	Zm00001d022256
Zm00001d002200	Zm00001d022277
Zm00001d002200	Zm00001d022327
Zm00001d002200	Zm00001d022354
Zm00001d002200	Zm00001d022374
Zm00001d002200	Zm00001d022435
Zm00001d002200	Zm00001d022489
Zm00001d002200	Zm00001d022496
Zm00001d002200	Zm00001d022502
Zm00001d002200	Zm00001d022506
Zm00001d002200	Zm00001d022565
Zm00001d002200	Zm00001d022575
Zm00001d002200	Zm00001d022604
Zm00001d002200	Zm00001d023217
Zm00001d002200	Zm00001d023366
Zm00001d002200	Zm00001d023392
Zm00001d002200	Zm00001d023400
Zm00001d002200	Zm00001d023404
Zm00001d002200	Zm00001d023413
Zm00001d002200	Zm00001d023496
Zm00001d002200	Zm00001d023510
Zm00001d002200	Zm00001d023524
Zm00001d002200	Zm00001d023529
Zm00001d002200	Zm00001d023735
Zm00001d002200	Zm00001d023838
Zm00001d002200	Zm00001d023922
Zm00001d002200	Zm00001d023941
Zm00001d002200	Zm00001d024102
Zm00001d002200	Zm00001d024199
Zm00001d002200	Zm00001d024291
Zm00001d002200	Zm00001d024294
Zm00001d002200	Zm00001d024379
Zm00001d002200	Zm00001d024425
Zm00001d002200	Zm00001d024437
Zm00001d002200	Zm00001d024458
Zm00001d002200	Zm00001d024489
Zm00001d002200	Zm00001d024522
Zm00001d002200	Zm00001d024535
Zm00001d002200	Zm00001d024600
Zm00001d002200	Zm00001d024606
Zm00001d002200	Zm00001d024633
Zm00001d002200	Zm00001d024655
Zm00001d002200	Zm00001d024665
Zm00001d002200	Zm00001d024738
Zm00001d002200	Zm00001d024800
Zm00001d002200	Zm00001d024890
Zm00001d002200	Zm00001d024933
Zm00001d002200	Zm00001d024982
Zm00001d002200	Zm00001d025023
Zm00001d002200	Zm00001d025146
Zm00001d002200	Zm00001d025210
Zm00001d002200	Zm00001d025218
Zm00001d002200	Zm00001d025296
Zm00001d002200	Zm00001d025298
Zm00001d002200	Zm00001d025333
Zm00001d002200	Zm00001d025338
Zm00001d002200	Zm00001d025401
Zm00001d002200	Zm00001d025564
Zm00001d002200	Zm00001d025576
Zm00001d002200	Zm00001d025614
Zm00001d002200	Zm00001d025622
Zm00001d002200	Zm00001d025628
Zm00001d002200	Zm00001d025645
Zm00001d002200	Zm00001d025654
Zm00001d002200	Zm00001d025658
Zm00001d002200	Zm00001d025726
Zm00001d002200	Zm00001d025735
Zm00001d002200	Zm00001d025751
Zm00001d002200	Zm00001d025807
Zm00001d002200	Zm00001d025846
Zm00001d002200	Zm00001d025864
Zm00001d002200	Zm00001d025865
Zm00001d002200	Zm00001d025901
Zm00001d002200	Zm00001d025920
Zm00001d002200	Zm00001d025943
Zm00001d002200	Zm00001d025959
Zm00001d002200	Zm00001d025982
Zm00001d002200	Zm00001d026010
Zm00001d002200	Zm00001d026012
Zm00001d002200	Zm00001d026083
Zm00001d002200	Zm00001d026096
Zm00001d002200	Zm00001d026097
Zm00001d002200	Zm00001d026165
Zm00001d002200	Zm00001d026171
Zm00001d002200	Zm00001d026184
Zm00001d002200	Zm00001d026191
Zm00001d002200	Zm00001d026197
Zm00001d002200	Zm00001d026204
Zm00001d002200	Zm00001d026269
Zm00001d002200	Zm00001d026304
Zm00001d002200	Zm00001d026311
Zm00001d002200	Zm00001d026326
Zm00001d002200	Zm00001d026353
Zm00001d002200	Zm00001d026354
Zm00001d002200	Zm00001d026394
Zm00001d002200	Zm00001d026406
Zm00001d002200	Zm00001d026412
Zm00001d002200	Zm00001d026460
Zm00001d002200	Zm00001d026488
Zm00001d002200	Zm00001d026505
Zm00001d002200	Zm00001d026576
Zm00001d002200	Zm00001d026584
Zm00001d002200	Zm00001d026594
Zm00001d002200	Zm00001d026628
Zm00001d002200	Zm00001d026642
Zm00001d002200	Zm00001d026657
Zm00001d002200	Zm00001d026662
Zm00001d002200	Zm00001d026665
Zm00001d002200	Zm00001d027305
Zm00001d002200	Zm00001d027355
Zm00001d002200	Zm00001d027405
Zm00001d002200	Zm00001d027443
Zm00001d002200	Zm00001d027480
Zm00001d002200	Zm00001d027504
Zm00001d002200	Zm00001d027537
Zm00001d002200	Zm00001d027549
Zm00001d002200	Zm00001d027550
Zm00001d002200	Zm00001d027556
Zm00001d002200	Zm00001d027558
Zm00001d002200	Zm00001d027593
Zm00001d002200	Zm00001d027621
Zm00001d002200	Zm00001d027643
Zm00001d002200	Zm00001d027679
Zm00001d002200	Zm00001d027685
Zm00001d002200	Zm00001d027708
Zm00001d002200	Zm00001d027800
Zm00001d002200	Zm00001d027873
Zm00001d002200	Zm00001d027899
Zm00001d002200	Zm00001d027901
Zm00001d002200	Zm00001d027907
Zm00001d002200	Zm00001d027929
Zm00001d002200	Zm00001d027932
Zm00001d002200	Zm00001d027946
Zm00001d002200	Zm00001d027947
Zm00001d002200	Zm00001d027948
Zm00001d002200	Zm00001d027978
Zm00001d002200	Zm00001d027982
Zm00001d002200	Zm00001d027988
Zm00001d002200	Zm00001d028005
Zm00001d002200	Zm00001d028024
Zm00001d002200	Zm00001d028170
Zm00001d002200	Zm00001d028193
Zm00001d002200	Zm00001d028230
Zm00001d002200	Zm00001d028249
Zm00001d002200	Zm00001d028293
Zm00001d002200	Zm00001d028303
Zm00001d002200	Zm00001d028325
Zm00001d002200	Zm00001d028359
Zm00001d002200	Zm00001d028386
Zm00001d002200	Zm00001d028416
Zm00001d002200	Zm00001d028440
Zm00001d002200	Zm00001d028443
Zm00001d002200	Zm00001d028477
Zm00001d002200	Zm00001d028514
Zm00001d002200	Zm00001d028531
Zm00001d002200	Zm00001d028550
Zm00001d002200	Zm00001d028555
Zm00001d002200	Zm00001d028577
Zm00001d002200	Zm00001d028582
Zm00001d002200	Zm00001d028601
Zm00001d002200	Zm00001d028713
Zm00001d002200	Zm00001d028752
Zm00001d002200	Zm00001d028753
Zm00001d002200	Zm00001d028757
Zm00001d002200	Zm00001d028768
Zm00001d002200	Zm00001d028811
Zm00001d002200	Zm00001d028814
Zm00001d002200	Zm00001d028815
Zm00001d002200	Zm00001d028825
Zm00001d002200	Zm00001d028826
Zm00001d002200	Zm00001d028830
Zm00001d002200	Zm00001d028838
Zm00001d002200	Zm00001d028874
Zm00001d002200	Zm00001d028930
Zm00001d002200	Zm00001d028941
Zm00001d002200	Zm00001d028966
Zm00001d002200	Zm00001d028975
Zm00001d002200	Zm00001d029018
Zm00001d002200	Zm00001d029025
Zm00001d002200	Zm00001d029041
Zm00001d002200	Zm00001d029075
Zm00001d002200	Zm00001d029093
Zm00001d002200	Zm00001d029127
Zm00001d002200	Zm00001d029141
Zm00001d002200	Zm00001d029165
Zm00001d002200	Zm00001d029195
Zm00001d002200	Zm00001d029202
Zm00001d002200	Zm00001d029241
Zm00001d002200	Zm00001d029313
Zm00001d002200	Zm00001d029353
Zm00001d002200	Zm00001d029359
Zm00001d002200	Zm00001d029387
Zm00001d002200	Zm00001d029391
Zm00001d002200	Zm00001d029416
Zm00001d002200	Zm00001d029516
Zm00001d002200	Zm00001d029545
Zm00001d002200	Zm00001d029546
Zm00001d002200	Zm00001d029558
Zm00001d002200	Zm00001d029636
Zm00001d002200	Zm00001d029648
Zm00001d002200	Zm00001d029669
Zm00001d002200	Zm00001d029681
Zm00001d002200	Zm00001d029684
Zm00001d002200	Zm00001d029763
Zm00001d002200	Zm00001d029849
Zm00001d002200	Zm00001d029974
Zm00001d002200	Zm00001d030012
Zm00001d002200	Zm00001d030014
Zm00001d002200	Zm00001d030040
Zm00001d002200	Zm00001d030108
Zm00001d002200	Zm00001d030110
Zm00001d002200	Zm00001d030148
Zm00001d002200	Zm00001d030158
Zm00001d002200	Zm00001d030163
Zm00001d002200	Zm00001d030339
Zm00001d002200	Zm00001d030555
Zm00001d002200	Zm00001d030790
Zm00001d002200	Zm00001d030791
Zm00001d002200	Zm00001d030833
Zm00001d002200	Zm00001d030939
Zm00001d002200	Zm00001d030953
Zm00001d002200	Zm00001d030989
Zm00001d002200	Zm00001d031161
Zm00001d002200	Zm00001d031179
Zm00001d002200	Zm00001d031217
Zm00001d002200	Zm00001d031222
Zm00001d002200	Zm00001d031315
Zm00001d002200	Zm00001d031427
Zm00001d002200	Zm00001d031545
Zm00001d002200	Zm00001d031555
Zm00001d002200	Zm00001d031580
Zm00001d002200	Zm00001d031601
Zm00001d002200	Zm00001d031676
Zm00001d002200	Zm00001d031688
Zm00001d002200	Zm00001d031706
Zm00001d002200	Zm00001d031779
Zm00001d002200	Zm00001d031802
Zm00001d002200	Zm00001d031807
Zm00001d002200	Zm00001d031813
Zm00001d002200	Zm00001d031822
Zm00001d002200	Zm00001d031832
Zm00001d002200	Zm00001d031878
Zm00001d002200	Zm00001d031933
Zm00001d002200	Zm00001d031959
Zm00001d002200	Zm00001d031973
Zm00001d002200	Zm00001d032024
Zm00001d002200	Zm00001d032071
Zm00001d002200	Zm00001d032079
Zm00001d002200	Zm00001d032103
Zm00001d002200	Zm00001d032114
Zm00001d002200	Zm00001d032116
Zm00001d002200	Zm00001d032186
Zm00001d002200	Zm00001d032187
Zm00001d002200	Zm00001d032265
Zm00001d002200	Zm00001d032279
Zm00001d002200	Zm00001d032287
Zm00001d002200	Zm00001d032293
Zm00001d002200	Zm00001d032334
Zm00001d002200	Zm00001d032408
Zm00001d002200	Zm00001d032409
Zm00001d002200	Zm00001d032423
Zm00001d002200	Zm00001d032457
Zm00001d002200	Zm00001d032459
Zm00001d002200	Zm00001d032500
Zm00001d002200	Zm00001d032501
Zm00001d002200	Zm00001d032533
Zm00001d002200	Zm00001d032539
Zm00001d002200	Zm00001d032560
Zm00001d002200	Zm00001d032563
Zm00001d002200	Zm00001d032570
Zm00001d002200	Zm00001d032591
Zm00001d002200	Zm00001d032664
Zm00001d002200	Zm00001d032753
Zm00001d002200	Zm00001d032810
Zm00001d002200	Zm00001d032838
Zm00001d002200	Zm00001d032947
Zm00001d002200	Zm00001d033049
Zm00001d002200	Zm00001d033050
Zm00001d002200	Zm00001d033071
Zm00001d002200	Zm00001d033169
Zm00001d002200	Zm00001d033188
Zm00001d002200	Zm00001d033254
Zm00001d002200	Zm00001d033271
Zm00001d002200	Zm00001d033480
Zm00001d002200	Zm00001d033503
Zm00001d002200	Zm00001d033517
Zm00001d002200	Zm00001d033592
Zm00001d002200	Zm00001d033636
Zm00001d002200	Zm00001d033647
Zm00001d002200	Zm00001d033718
Zm00001d002200	Zm00001d033750
Zm00001d002200	Zm00001d033752
Zm00001d002200	Zm00001d033766
Zm00001d002200	Zm00001d033788
Zm00001d002200	Zm00001d033805
Zm00001d002200	Zm00001d033815
Zm00001d002200	Zm00001d033835
Zm00001d002200	Zm00001d033837
Zm00001d002200	Zm00001d033848
Zm00001d002200	Zm00001d033862
Zm00001d002200	Zm00001d033966
Zm00001d002200	Zm00001d033969
Zm00001d002200	Zm00001d034011
Zm00001d002200	Zm00001d034037
Zm00001d002200	Zm00001d034050
Zm00001d002200	Zm00001d034072
Zm00001d002200	Zm00001d034085
Zm00001d002200	Zm00001d034109
Zm00001d002200	Zm00001d034128
Zm00001d002200	Zm00001d034152
Zm00001d002200	Zm00001d034186
Zm00001d002200	Zm00001d034197
Zm00001d002200	Zm00001d034198
Zm00001d002200	Zm00001d034207
Zm00001d002200	Zm00001d034250
Zm00001d002200	Zm00001d034252
Zm00001d002200	Zm00001d034279
Zm00001d002200	Zm00001d034358
Zm00001d002200	Zm00001d034365
Zm00001d002200	Zm00001d034380
Zm00001d002200	Zm00001d034382
Zm00001d002200	Zm00001d034417
Zm00001d002200	Zm00001d034420
Zm00001d002200	Zm00001d034447
Zm00001d002200	Zm00001d034482
Zm00001d002200	Zm00001d034494
Zm00001d002200	Zm00001d034497
Zm00001d002200	Zm00001d034511
Zm00001d002200	Zm00001d034514
Zm00001d002200	Zm00001d034546
Zm00001d002200	Zm00001d034559
Zm00001d002200	Zm00001d034601
Zm00001d002200	Zm00001d034608
Zm00001d002200	Zm00001d034651
Zm00001d002200	Zm00001d034674
Zm00001d002200	Zm00001d034719
Zm00001d002200	Zm00001d034781
Zm00001d002200	Zm00001d034783
Zm00001d002200	Zm00001d034829
Zm00001d002200	Zm00001d034833
Zm00001d002200	Zm00001d034869
Zm00001d002200	Zm00001d034945
Zm00001d002200	Zm00001d034947
Zm00001d002200	Zm00001d034984
Zm00001d002200	Zm00001d034996
Zm00001d002200	Zm00001d035028
Zm00001d002200	Zm00001d035040
Zm00001d002200	Zm00001d035070
Zm00001d002200	Zm00001d035111
Zm00001d002200	Zm00001d035119
Zm00001d002200	Zm00001d035125
Zm00001d002200	Zm00001d035132
Zm00001d002200	Zm00001d035133
Zm00001d002200	Zm00001d035157
Zm00001d002200	Zm00001d035162
Zm00001d002200	Zm00001d035168
Zm00001d002200	Zm00001d035236
Zm00001d002200	Zm00001d035243
Zm00001d002200	Zm00001d035313
Zm00001d002200	Zm00001d035428
Zm00001d002200	Zm00001d035440
Zm00001d002200	Zm00001d035457
Zm00001d002200	Zm00001d035519
Zm00001d002200	Zm00001d035599
Zm00001d002200	Zm00001d035646
Zm00001d002200	Zm00001d035694
Zm00001d002200	Zm00001d035775
Zm00001d002200	Zm00001d035844
Zm00001d002200	Zm00001d035925
Zm00001d002200	Zm00001d035964
Zm00001d002200	Zm00001d035989
Zm00001d002200	Zm00001d036037
Zm00001d002200	Zm00001d036069
Zm00001d002200	Zm00001d036214
Zm00001d002200	Zm00001d036429
Zm00001d002200	Zm00001d036477
Zm00001d002200	Zm00001d036542
Zm00001d002200	Zm00001d036543
Zm00001d002200	Zm00001d036650
Zm00001d002200	Zm00001d036714
Zm00001d002200	Zm00001d036717
Zm00001d002200	Zm00001d036737
Zm00001d002200	Zm00001d036739
Zm00001d002200	Zm00001d036768
Zm00001d002200	Zm00001d036918
Zm00001d002200	Zm00001d036989
Zm00001d002200	Zm00001d037004
Zm00001d002200	Zm00001d037017
Zm00001d002200	Zm00001d037033
Zm00001d002200	Zm00001d037035
Zm00001d002200	Zm00001d037165
Zm00001d002200	Zm00001d037180
Zm00001d002200	Zm00001d037181
Zm00001d002200	Zm00001d037182
Zm00001d002200	Zm00001d037213
Zm00001d002200	Zm00001d037239
Zm00001d002200	Zm00001d037250
Zm00001d002200	Zm00001d037281
Zm00001d002200	Zm00001d037322
Zm00001d002200	Zm00001d037336
Zm00001d002200	Zm00001d037354
Zm00001d002200	Zm00001d037435
Zm00001d002200	Zm00001d037484
Zm00001d002200	Zm00001d037612
Zm00001d002200	Zm00001d037619
Zm00001d002200	Zm00001d037636
Zm00001d002200	Zm00001d037677
Zm00001d002200	Zm00001d037689
Zm00001d002200	Zm00001d037693
Zm00001d002200	Zm00001d037719
Zm00001d002200	Zm00001d037722
Zm00001d002200	Zm00001d037724
Zm00001d002200	Zm00001d037733
Zm00001d002200	Zm00001d037745
Zm00001d002200	Zm00001d037747
Zm00001d002200	Zm00001d037751
Zm00001d002200	Zm00001d037766
Zm00001d002200	Zm00001d037789
Zm00001d002200	Zm00001d037792
Zm00001d002200	Zm00001d037797
Zm00001d002200	Zm00001d037829
Zm00001d002200	Zm00001d037842
Zm00001d002200	Zm00001d037914
Zm00001d002200	Zm00001d037934
Zm00001d002200	Zm00001d037935
Zm00001d002200	Zm00001d038048
Zm00001d002200	Zm00001d038065
Zm00001d002200	Zm00001d038070
Zm00001d002200	Zm00001d038114
Zm00001d002200	Zm00001d038147
Zm00001d002200	Zm00001d038165
Zm00001d002200	Zm00001d038171
Zm00001d002200	Zm00001d038185
Zm00001d002200	Zm00001d038204
Zm00001d002200	Zm00001d038216
Zm00001d002200	Zm00001d038218
Zm00001d002200	Zm00001d038225
Zm00001d002200	Zm00001d038292
Zm00001d002200	Zm00001d038296
Zm00001d002200	Zm00001d038297
Zm00001d002200	Zm00001d038320
Zm00001d002200	Zm00001d038339
Zm00001d002200	Zm00001d038363
Zm00001d002200	Zm00001d038366
Zm00001d002200	Zm00001d038412
Zm00001d002200	Zm00001d038451
Zm00001d002200	Zm00001d038471
Zm00001d002200	Zm00001d038475
Zm00001d002200	Zm00001d038480
Zm00001d002200	Zm00001d038483
Zm00001d002200	Zm00001d038512
Zm00001d002200	Zm00001d038521
Zm00001d002200	Zm00001d038522
Zm00001d002200	Zm00001d038530
Zm00001d002200	Zm00001d038555
Zm00001d002200	Zm00001d038577
Zm00001d002200	Zm00001d038585
Zm00001d002200	Zm00001d038594
Zm00001d002200	Zm00001d038645
Zm00001d002200	Zm00001d038676
Zm00001d002200	Zm00001d038687
Zm00001d002200	Zm00001d038712
Zm00001d002200	Zm00001d038737
Zm00001d002200	Zm00001d038762
Zm00001d002200	Zm00001d038780
Zm00001d002200	Zm00001d038791
Zm00001d002200	Zm00001d038873
Zm00001d002200	Zm00001d038884
Zm00001d002200	Zm00001d038903
Zm00001d002200	Zm00001d038907
Zm00001d002200	Zm00001d038908
Zm00001d002200	Zm00001d038911
Zm00001d002200	Zm00001d038913
Zm00001d002200	Zm00001d038916
Zm00001d002200	Zm00001d038927
Zm00001d002200	Zm00001d038930
Zm00001d002200	Zm00001d038959
Zm00001d002200	Zm00001d038982
Zm00001d002200	Zm00001d038997
Zm00001d002200	Zm00001d039037
Zm00001d002200	Zm00001d039052
Zm00001d002200	Zm00001d039053
Zm00001d002200	Zm00001d039058
Zm00001d002200	Zm00001d039103
Zm00001d002200	Zm00001d039150
Zm00001d002200	Zm00001d039241
Zm00001d002200	Zm00001d039267
Zm00001d002200	Zm00001d039296
Zm00001d002200	Zm00001d039351
Zm00001d002200	Zm00001d039361
Zm00001d002200	Zm00001d039379
Zm00001d002200	Zm00001d039401
Zm00001d002200	Zm00001d039404
Zm00001d002200	Zm00001d039411
Zm00001d002200	Zm00001d039437
Zm00001d002200	Zm00001d039461
Zm00001d002200	Zm00001d039472
Zm00001d002200	Zm00001d039492
Zm00001d002200	Zm00001d039532
Zm00001d002200	Zm00001d039616
Zm00001d002200	Zm00001d039637
Zm00001d002200	Zm00001d039642
Zm00001d002200	Zm00001d039670
Zm00001d002200	Zm00001d039686
Zm00001d002200	Zm00001d039769
Zm00001d002200	Zm00001d039782
Zm00001d002200	Zm00001d039799
Zm00001d002200	Zm00001d039827
Zm00001d002200	Zm00001d039891
Zm00001d002200	Zm00001d039923
Zm00001d002200	Zm00001d039931
Zm00001d002200	Zm00001d039933
Zm00001d002200	Zm00001d039944
Zm00001d002200	Zm00001d039970
Zm00001d002200	Zm00001d040064
Zm00001d002200	Zm00001d040067
Zm00001d002200	Zm00001d040076
Zm00001d002200	Zm00001d040116
Zm00001d002200	Zm00001d040118
Zm00001d002200	Zm00001d040126
Zm00001d002200	Zm00001d040252
Zm00001d002200	Zm00001d040364
Zm00001d002200	Zm00001d040380
Zm00001d002200	Zm00001d040393
Zm00001d002200	Zm00001d040483
Zm00001d002200	Zm00001d040519
Zm00001d002200	Zm00001d040596
Zm00001d002200	Zm00001d040649
Zm00001d002200	Zm00001d040682
Zm00001d002200	Zm00001d040697
Zm00001d002200	Zm00001d040777
Zm00001d002200	Zm00001d040780
Zm00001d002200	Zm00001d040798
Zm00001d002200	Zm00001d040984
Zm00001d002200	Zm00001d041098
Zm00001d002200	Zm00001d041111
Zm00001d002200	Zm00001d041192
Zm00001d002200	Zm00001d041327
Zm00001d002200	Zm00001d041418
Zm00001d002200	Zm00001d041430
Zm00001d002200	Zm00001d041450
Zm00001d002200	Zm00001d041453
Zm00001d002200	Zm00001d041593
Zm00001d002200	Zm00001d041609
Zm00001d002200	Zm00001d041743
Zm00001d002200	Zm00001d041744
Zm00001d002200	Zm00001d041873
Zm00001d002200	Zm00001d041939
Zm00001d002200	Zm00001d041941
Zm00001d002200	Zm00001d041981
Zm00001d002200	Zm00001d041984
Zm00001d002200	Zm00001d042013
Zm00001d002200	Zm00001d042056
Zm00001d002200	Zm00001d042061
Zm00001d002200	Zm00001d042063
Zm00001d002200	Zm00001d042146
Zm00001d002200	Zm00001d042185
Zm00001d002200	Zm00001d042213
Zm00001d002200	Zm00001d042216
Zm00001d002200	Zm00001d042239
Zm00001d002200	Zm00001d042285
Zm00001d002200	Zm00001d042313
Zm00001d002200	Zm00001d042343
Zm00001d002200	Zm00001d042378
Zm00001d002200	Zm00001d042395
Zm00001d002200	Zm00001d042453
Zm00001d002200	Zm00001d042463
Zm00001d002200	Zm00001d042536
Zm00001d002200	Zm00001d042541
Zm00001d002200	Zm00001d042621
Zm00001d002200	Zm00001d042627
Zm00001d002200	Zm00001d042652
Zm00001d002200	Zm00001d042664
Zm00001d002200	Zm00001d042684
Zm00001d002200	Zm00001d042690
Zm00001d002200	Zm00001d042717
Zm00001d002200	Zm00001d042731
Zm00001d002200	Zm00001d042768
Zm00001d002200	Zm00001d042781
Zm00001d002200	Zm00001d042804
Zm00001d002200	Zm00001d042850
Zm00001d002200	Zm00001d042869
Zm00001d002200	Zm00001d042887
Zm00001d002200	Zm00001d042892
Zm00001d002200	Zm00001d042910
Zm00001d002200	Zm00001d042929
Zm00001d002200	Zm00001d042936
Zm00001d002200	Zm00001d042939
Zm00001d002200	Zm00001d042953
Zm00001d002200	Zm00001d042963
Zm00001d002200	Zm00001d043043
Zm00001d002200	Zm00001d043060
Zm00001d002200	Zm00001d043062
Zm00001d002200	Zm00001d043075
Zm00001d002200	Zm00001d043083
Zm00001d002200	Zm00001d043087
Zm00001d002200	Zm00001d043091
Zm00001d002200	Zm00001d043104
Zm00001d002200	Zm00001d043156
Zm00001d002200	Zm00001d043195
Zm00001d002200	Zm00001d043199
Zm00001d002200	Zm00001d043200
Zm00001d002200	Zm00001d043205
Zm00001d002200	Zm00001d043209
Zm00001d002200	Zm00001d043217
Zm00001d002200	Zm00001d043220
Zm00001d002200	Zm00001d043221
Zm00001d002200	Zm00001d043249
Zm00001d002200	Zm00001d043266
Zm00001d002200	Zm00001d043267
Zm00001d002200	Zm00001d043269
Zm00001d002200	Zm00001d043295
Zm00001d002200	Zm00001d043318
Zm00001d002200	Zm00001d043329
Zm00001d002200	Zm00001d043356
Zm00001d002200	Zm00001d043367
Zm00001d002200	Zm00001d043411
Zm00001d002200	Zm00001d043422
Zm00001d002200	Zm00001d043454
Zm00001d002200	Zm00001d043459
Zm00001d002200	Zm00001d043469
Zm00001d002200	Zm00001d043474
Zm00001d002200	Zm00001d043480
Zm00001d002200	Zm00001d043490
Zm00001d002200	Zm00001d043510
Zm00001d002200	Zm00001d043512
Zm00001d002200	Zm00001d043520
Zm00001d002200	Zm00001d043543
Zm00001d002200	Zm00001d043599
Zm00001d002200	Zm00001d043607
Zm00001d002200	Zm00001d043611
Zm00001d002200	Zm00001d043616
Zm00001d002200	Zm00001d043701
Zm00001d002200	Zm00001d043728
Zm00001d002200	Zm00001d043729
Zm00001d002200	Zm00001d043731
Zm00001d002200	Zm00001d043737
Zm00001d002200	Zm00001d043741
Zm00001d002200	Zm00001d043742
Zm00001d002200	Zm00001d043797
Zm00001d002200	Zm00001d043858
Zm00001d002200	Zm00001d043904
Zm00001d002200	Zm00001d043929
Zm00001d002200	Zm00001d043935
Zm00001d002200	Zm00001d043943
Zm00001d002200	Zm00001d044010
Zm00001d002200	Zm00001d044027
Zm00001d002200	Zm00001d044052
Zm00001d002200	Zm00001d044074
Zm00001d002200	Zm00001d044087
Zm00001d002200	Zm00001d044091
Zm00001d002200	Zm00001d044095
Zm00001d002200	Zm00001d044119
Zm00001d002200	Zm00001d044147
Zm00001d002200	Zm00001d044153
Zm00001d002200	Zm00001d044157
Zm00001d002200	Zm00001d044162
Zm00001d002200	Zm00001d044254
Zm00001d002200	Zm00001d044339
Zm00001d002200	Zm00001d044340
Zm00001d002200	Zm00001d044373
Zm00001d002200	Zm00001d044389
Zm00001d002200	Zm00001d044431
Zm00001d002200	Zm00001d044442
Zm00001d002200	Zm00001d044476
Zm00001d002200	Zm00001d044538
Zm00001d002200	Zm00001d044555
Zm00001d002200	Zm00001d044594
Zm00001d002200	Zm00001d044683
Zm00001d002200	Zm00001d044690
Zm00001d002200	Zm00001d044696
Zm00001d002200	Zm00001d044700
Zm00001d002200	Zm00001d044717
Zm00001d002200	Zm00001d044784
Zm00001d002200	Zm00001d044821
Zm00001d002200	Zm00001d044857
Zm00001d002200	Zm00001d044880
Zm00001d002200	Zm00001d044921
Zm00001d002200	Zm00001d044950
Zm00001d002200	Zm00001d044982
Zm00001d002200	Zm00001d045051
Zm00001d002200	Zm00001d045086
Zm00001d002200	Zm00001d045088
Zm00001d002200	Zm00001d045119
Zm00001d002200	Zm00001d045128
Zm00001d002200	Zm00001d045130
Zm00001d002200	Zm00001d045134
Zm00001d002200	Zm00001d045171
Zm00001d002200	Zm00001d045203
Zm00001d002200	Zm00001d045263
Zm00001d002200	Zm00001d045305
Zm00001d002200	Zm00001d045359
Zm00001d002200	Zm00001d045375
Zm00001d002200	Zm00001d045450
Zm00001d002200	Zm00001d045459
Zm00001d002200	Zm00001d045517
Zm00001d002200	Zm00001d045558
Zm00001d002200	Zm00001d045559
Zm00001d002200	Zm00001d045565
Zm00001d002200	Zm00001d045600
Zm00001d002200	Zm00001d045788
Zm00001d002200	Zm00001d045846
Zm00001d002200	Zm00001d045862
Zm00001d002200	Zm00001d045875
Zm00001d002200	Zm00001d045884
Zm00001d002200	Zm00001d045888
Zm00001d002200	Zm00001d045993
Zm00001d002200	Zm00001d046128
Zm00001d002200	Zm00001d046134
Zm00001d002200	Zm00001d046151
Zm00001d002200	Zm00001d046323
Zm00001d002200	Zm00001d046454
Zm00001d002200	Zm00001d046472
Zm00001d002200	Zm00001d046590
Zm00001d002200	Zm00001d046632
Zm00001d002200	Zm00001d046687
Zm00001d002200	Zm00001d046805
Zm00001d002200	Zm00001d046813
Zm00001d002200	Zm00001d046828
Zm00001d002200	Zm00001d046867
Zm00001d002200	Zm00001d046896
Zm00001d002200	Zm00001d046921
Zm00001d002200	Zm00001d046922
Zm00001d002200	Zm00001d046936
Zm00001d002200	Zm00001d046961
Zm00001d002200	Zm00001d047050
Zm00001d002200	Zm00001d047060
Zm00001d002200	Zm00001d047089
Zm00001d002200	Zm00001d047104
Zm00001d002200	Zm00001d047116
Zm00001d002200	Zm00001d047159
Zm00001d002200	Zm00001d047235
Zm00001d002200	Zm00001d047247
Zm00001d002200	Zm00001d047325
Zm00001d002200	Zm00001d047331
Zm00001d002200	Zm00001d047354
Zm00001d002200	Zm00001d047402
Zm00001d002200	Zm00001d047483
Zm00001d002200	Zm00001d047563
Zm00001d002200	Zm00001d047568
Zm00001d002200	Zm00001d047618
Zm00001d002200	Zm00001d047635
Zm00001d002200	Zm00001d047636
Zm00001d002200	Zm00001d047662
Zm00001d002200	Zm00001d047664
Zm00001d002200	Zm00001d047743
Zm00001d002200	Zm00001d047754
Zm00001d002200	Zm00001d047758
Zm00001d002200	Zm00001d047776
Zm00001d002200	Zm00001d047777
Zm00001d002200	Zm00001d047800
Zm00001d002200	Zm00001d047808
Zm00001d002200	Zm00001d047875
Zm00001d002200	Zm00001d047907
Zm00001d002200	Zm00001d047944
Zm00001d002200	Zm00001d047952
Zm00001d002200	Zm00001d047993
Zm00001d002200	Zm00001d048041
Zm00001d002200	Zm00001d048045
Zm00001d002200	Zm00001d048131
Zm00001d002200	Zm00001d048191
Zm00001d002200	Zm00001d048226
Zm00001d002200	Zm00001d048268
Zm00001d002200	Zm00001d048273
Zm00001d002200	Zm00001d048352
Zm00001d002200	Zm00001d048387
Zm00001d002200	Zm00001d048393
Zm00001d002200	Zm00001d048470
Zm00001d002200	Zm00001d048473
Zm00001d002200	Zm00001d048480
Zm00001d002200	Zm00001d048507
Zm00001d002200	Zm00001d048510
Zm00001d002200	Zm00001d048553
Zm00001d002200	Zm00001d048558
Zm00001d002200	Zm00001d048602
Zm00001d002200	Zm00001d048603
Zm00001d002200	Zm00001d048604
Zm00001d002200	Zm00001d048666
Zm00001d002200	Zm00001d048667
Zm00001d002200	Zm00001d048727
Zm00001d002200	Zm00001d048759
Zm00001d002200	Zm00001d048770
Zm00001d002200	Zm00001d048776
Zm00001d002200	Zm00001d048819
Zm00001d002200	Zm00001d048870
Zm00001d002200	Zm00001d048875
Zm00001d002200	Zm00001d048903
Zm00001d002200	Zm00001d048909
Zm00001d002200	Zm00001d048954
Zm00001d002200	Zm00001d048960
Zm00001d002200	Zm00001d049060
Zm00001d002200	Zm00001d049091
Zm00001d002200	Zm00001d049095
Zm00001d002200	Zm00001d049107
Zm00001d002200	Zm00001d049126
Zm00001d002200	Zm00001d049156
Zm00001d002200	Zm00001d049174
Zm00001d002200	Zm00001d049179
Zm00001d002200	Zm00001d049260
Zm00001d002200	Zm00001d049265
Zm00001d002200	Zm00001d049299
Zm00001d002200	Zm00001d049430
Zm00001d002200	Zm00001d049585
Zm00001d002200	Zm00001d049594
Zm00001d002200	Zm00001d049597
Zm00001d002200	Zm00001d049713
Zm00001d002200	Zm00001d049722
Zm00001d002200	Zm00001d049729
Zm00001d002200	Zm00001d049805
Zm00001d002200	Zm00001d050074
Zm00001d002200	Zm00001d050099
Zm00001d002200	Zm00001d050131
Zm00001d002200	Zm00001d050140
Zm00001d002200	Zm00001d050146
Zm00001d002200	Zm00001d050196
Zm00001d002200	Zm00001d050224
Zm00001d002200	Zm00001d050247
Zm00001d002200	Zm00001d050365
Zm00001d002200	Zm00001d050518
Zm00001d002200	Zm00001d050714
Zm00001d002200	Zm00001d050755
Zm00001d002200	Zm00001d050862
Zm00001d002200	Zm00001d050899
Zm00001d002200	Zm00001d050967
Zm00001d002200	Zm00001d051015
Zm00001d002200	Zm00001d051072
Zm00001d002200	Zm00001d051081
Zm00001d002200	Zm00001d051121
Zm00001d002200	Zm00001d051140
Zm00001d002200	Zm00001d051166
Zm00001d002200	Zm00001d051178
Zm00001d002200	Zm00001d051223
Zm00001d002200	Zm00001d051227
Zm00001d002200	Zm00001d051309
Zm00001d002200	Zm00001d051314
Zm00001d002200	Zm00001d051336
Zm00001d002200	Zm00001d051422
Zm00001d002200	Zm00001d051424
Zm00001d002200	Zm00001d051460
Zm00001d002200	Zm00001d051468
Zm00001d002200	Zm00001d051504
Zm00001d002200	Zm00001d051548
Zm00001d002200	Zm00001d051675
Zm00001d002200	Zm00001d051795
Zm00001d002200	Zm00001d051798
Zm00001d002200	Zm00001d051833
Zm00001d002200	Zm00001d051876
Zm00001d002200	Zm00001d051896
Zm00001d002200	Zm00001d052041
Zm00001d002200	Zm00001d052108
Zm00001d002200	Zm00001d052136
Zm00001d002200	Zm00001d052167
Zm00001d002200	Zm00001d052171
Zm00001d002200	Zm00001d052189
Zm00001d002200	Zm00001d052191
Zm00001d002200	Zm00001d052209
Zm00001d002200	Zm00001d052212
Zm00001d002200	Zm00001d052213
Zm00001d002200	Zm00001d052221
Zm00001d002200	Zm00001d052223
Zm00001d002200	Zm00001d052231
Zm00001d002200	Zm00001d052239
Zm00001d002200	Zm00001d052244
Zm00001d002200	Zm00001d052260
Zm00001d002200	Zm00001d052340
Zm00001d002200	Zm00001d052346
Zm00001d002200	Zm00001d052357
Zm00001d002200	Zm00001d052387
Zm00001d002200	Zm00001d052390
Zm00001d002200	Zm00001d052416
Zm00001d002200	Zm00001d052450
Zm00001d002200	Zm00001d052479
Zm00001d002200	Zm00001d052523
Zm00001d002200	Zm00001d052625
Zm00001d002200	Zm00001d052779
Zm00001d002200	Zm00001d052793
Zm00001d002200	Zm00001d052807
Zm00001d002200	Zm00001d052842
Zm00001d002200	Zm00001d052843
Zm00001d002200	Zm00001d052974
Zm00001d002200	Zm00001d052987
Zm00001d002200	Zm00001d052990
Zm00001d002200	Zm00001d053003
Zm00001d002200	Zm00001d053087
Zm00001d002200	Zm00001d053156
Zm00001d002200	Zm00001d053160
Zm00001d002200	Zm00001d053195
Zm00001d002200	Zm00001d053210
Zm00001d002200	Zm00001d053220
Zm00001d002200	Zm00001d053244
Zm00001d002200	Zm00001d053282
Zm00001d002200	Zm00001d053300
Zm00001d002200	Zm00001d053349
Zm00001d002200	Zm00001d053369
Zm00001d002200	Zm00001d053401
Zm00001d002200	Zm00001d053409
Zm00001d002200	Zm00001d053429
Zm00001d002200	Zm00001d053514
Zm00001d002200	Zm00001d053562
Zm00001d002200	Zm00001d053575
Zm00001d002200	Zm00001d053641
Zm00001d002200	Zm00001d053665
Zm00001d002200	Zm00001d053671
Zm00001d002200	Zm00001d053695
Zm00001d002200	Zm00001d053736
Zm00001d002200	Zm00001d053746
Zm00001d002200	Zm00001d053748
Zm00001d002200	Zm00001d053750
Zm00001d002200	Zm00001d053781
Zm00001d002200	Zm00001d053818
Zm00001d002200	Zm00001d053825
Zm00001d002200	Zm00001d053936
Zm00001d002200	Zm00001d054031
Zm00001d002200	Zm00001d054067
Zm00001d002200	Zm00001d054085
Zm00001d002285	GRMZM5G884912
Zm00001d002285	GRMZM5G892769
Zm00001d002285	Zm00001d000006
Zm00001d002285	Zm00001d000008
Zm00001d002285	Zm00001d000012
Zm00001d002285	Zm00001d000112
Zm00001d002285	Zm00001d000163
Zm00001d002285	Zm00001d000233
Zm00001d002285	Zm00001d000305
Zm00001d002285	Zm00001d000403
Zm00001d002285	Zm00001d001789
Zm00001d002285	Zm00001d001817
Zm00001d002285	Zm00001d001839
Zm00001d002285	Zm00001d001947
Zm00001d002285	Zm00001d001959
Zm00001d002285	Zm00001d001963
Zm00001d002285	Zm00001d001979
Zm00001d002285	Zm00001d001982
Zm00001d002285	Zm00001d002013
Zm00001d002285	Zm00001d002024
Zm00001d002285	Zm00001d002035
Zm00001d002285	Zm00001d002085
Zm00001d002285	Zm00001d002099
Zm00001d002285	Zm00001d002143
Zm00001d002285	Zm00001d002168
Zm00001d002285	Zm00001d002175
Zm00001d002285	Zm00001d002200
Zm00001d002285	Zm00001d002285
Zm00001d002285	Zm00001d002292
Zm00001d002285	Zm00001d002338
Zm00001d002285	Zm00001d002382
Zm00001d002285	Zm00001d002435
Zm00001d002285	Zm00001d002461
Zm00001d002285	Zm00001d002478
Zm00001d002285	Zm00001d002479
Zm00001d002285	Zm00001d002482
Zm00001d002285	Zm00001d002523
Zm00001d002285	Zm00001d002597
Zm00001d002285	Zm00001d002600
Zm00001d002285	Zm00001d002618
Zm00001d002285	Zm00001d002629
Zm00001d002285	Zm00001d002695
Zm00001d002285	Zm00001d002704
Zm00001d002285	Zm00001d002725
Zm00001d002285	Zm00001d002733
Zm00001d002285	Zm00001d002738
Zm00001d002285	Zm00001d002747
Zm00001d002285	Zm00001d002759
Zm00001d002285	Zm00001d002772
Zm00001d002285	Zm00001d002816
Zm00001d002285	Zm00001d002837
Zm00001d002285	Zm00001d002853
Zm00001d002285	Zm00001d002897
Zm00001d002285	Zm00001d002898
Zm00001d002285	Zm00001d002899
Zm00001d002285	Zm00001d002999
Zm00001d002285	Zm00001d003012
Zm00001d002285	Zm00001d003048
Zm00001d002285	Zm00001d003101
Zm00001d002285	Zm00001d003110
Zm00001d002285	Zm00001d003160
Zm00001d002285	Zm00001d003181
Zm00001d002285	Zm00001d003185
Zm00001d002285	Zm00001d003200
Zm00001d002285	Zm00001d003228
Zm00001d002285	Zm00001d003269
Zm00001d002285	Zm00001d003287
Zm00001d002285	Zm00001d003312
Zm00001d002285	Zm00001d003333
Zm00001d002285	Zm00001d003363
Zm00001d002285	Zm00001d003418
Zm00001d002285	Zm00001d003434
Zm00001d002285	Zm00001d003436
Zm00001d002285	Zm00001d003463
Zm00001d002285	Zm00001d003471
Zm00001d002285	Zm00001d003493
Zm00001d002285	Zm00001d003494
Zm00001d002285	Zm00001d003508
Zm00001d002285	Zm00001d003510
Zm00001d002285	Zm00001d003569
Zm00001d002285	Zm00001d003583
Zm00001d002285	Zm00001d003604
Zm00001d002285	Zm00001d003626
Zm00001d002285	Zm00001d003668
Zm00001d002285	Zm00001d003675
Zm00001d002285	Zm00001d003745
Zm00001d002285	Zm00001d003754
Zm00001d002285	Zm00001d003855
Zm00001d002285	Zm00001d003861
Zm00001d002285	Zm00001d003865
Zm00001d002285	Zm00001d003903
Zm00001d002285	Zm00001d003949
Zm00001d002285	Zm00001d003950
Zm00001d002285	Zm00001d003994
Zm00001d002285	Zm00001d004006
Zm00001d002285	Zm00001d004007
Zm00001d002285	Zm00001d004022
Zm00001d002285	Zm00001d004075
Zm00001d002285	Zm00001d004208
Zm00001d002285	Zm00001d004467
Zm00001d002285	Zm00001d004486
Zm00001d002285	Zm00001d004491
Zm00001d002285	Zm00001d004526
Zm00001d002285	Zm00001d004543
Zm00001d002285	Zm00001d004545
Zm00001d002285	Zm00001d004558
Zm00001d002285	Zm00001d004559
Zm00001d002285	Zm00001d004614
Zm00001d002285	Zm00001d004621
Zm00001d002285	Zm00001d004624
Zm00001d002285	Zm00001d004630
Zm00001d002285	Zm00001d004664
Zm00001d002285	Zm00001d004725
Zm00001d002285	Zm00001d004728
Zm00001d002285	Zm00001d004729
Zm00001d002285	Zm00001d004754
Zm00001d002285	Zm00001d004763
Zm00001d002285	Zm00001d004768
Zm00001d002285	Zm00001d004895
Zm00001d002285	Zm00001d005001
Zm00001d002285	Zm00001d005082
Zm00001d002285	Zm00001d005148
Zm00001d002285	Zm00001d005164
Zm00001d002285	Zm00001d005190
Zm00001d002285	Zm00001d005208
Zm00001d002285	Zm00001d005303
Zm00001d002285	Zm00001d005328
Zm00001d002285	Zm00001d005431
Zm00001d002285	Zm00001d005459
Zm00001d002285	Zm00001d005570
Zm00001d002285	Zm00001d005594
Zm00001d002285	Zm00001d005600
Zm00001d002285	Zm00001d005658
Zm00001d002285	Zm00001d005670
Zm00001d002285	Zm00001d005687
Zm00001d002285	Zm00001d005766
Zm00001d002285	Zm00001d005775
Zm00001d002285	Zm00001d005782
Zm00001d002285	Zm00001d005784
Zm00001d002285	Zm00001d005790
Zm00001d002285	Zm00001d005879
Zm00001d002285	Zm00001d005888
Zm00001d002285	Zm00001d005944
Zm00001d002285	Zm00001d005962
Zm00001d002285	Zm00001d005969
Zm00001d002285	Zm00001d006001
Zm00001d002285	Zm00001d006034
Zm00001d002285	Zm00001d006256
Zm00001d002285	Zm00001d006270
Zm00001d002285	Zm00001d006337
Zm00001d002285	Zm00001d006355
Zm00001d002285	Zm00001d006365
Zm00001d002285	Zm00001d006371
Zm00001d002285	Zm00001d006374
Zm00001d002285	Zm00001d006375
Zm00001d002285	Zm00001d006459
Zm00001d002285	Zm00001d006517
Zm00001d002285	Zm00001d006526
Zm00001d002285	Zm00001d006571
Zm00001d002285	Zm00001d006621
Zm00001d002285	Zm00001d006626
Zm00001d002285	Zm00001d006638
Zm00001d002285	Zm00001d006650
Zm00001d002285	Zm00001d006751
Zm00001d002285	Zm00001d006755
Zm00001d002285	Zm00001d006793
Zm00001d002285	Zm00001d006868
Zm00001d002285	Zm00001d006900
Zm00001d002285	Zm00001d006903
Zm00001d002285	Zm00001d006933
Zm00001d002285	Zm00001d006937
Zm00001d002285	Zm00001d006947
Zm00001d002285	Zm00001d006948
Zm00001d002285	Zm00001d007016
Zm00001d002285	Zm00001d007049
Zm00001d002285	Zm00001d007068
Zm00001d002285	Zm00001d007077
Zm00001d002285	Zm00001d007191
Zm00001d002285	Zm00001d007199
Zm00001d002285	Zm00001d007257
Zm00001d002285	Zm00001d007285
Zm00001d002285	Zm00001d007311
Zm00001d002285	Zm00001d007312
Zm00001d002285	Zm00001d007329
Zm00001d002285	Zm00001d007351
Zm00001d002285	Zm00001d007397
Zm00001d002285	Zm00001d007426
Zm00001d002285	Zm00001d007606
Zm00001d002285	Zm00001d007610
Zm00001d002285	Zm00001d007653
Zm00001d002285	Zm00001d007688
Zm00001d002285	Zm00001d007700
Zm00001d002285	Zm00001d007705
Zm00001d002285	Zm00001d007728
Zm00001d002285	Zm00001d007745
Zm00001d002285	Zm00001d007764
Zm00001d002285	Zm00001d007790
Zm00001d002285	Zm00001d007832
Zm00001d002285	Zm00001d007843
Zm00001d002285	Zm00001d007881
Zm00001d002285	Zm00001d007884
Zm00001d002285	Zm00001d007945
Zm00001d002285	Zm00001d007955
Zm00001d002285	Zm00001d008179
Zm00001d002285	Zm00001d008187
Zm00001d002285	Zm00001d008194
Zm00001d002285	Zm00001d008300
Zm00001d002285	Zm00001d008340
Zm00001d002285	Zm00001d008392
Zm00001d002285	Zm00001d008452
Zm00001d002285	Zm00001d008488
Zm00001d002285	Zm00001d008489
Zm00001d002285	Zm00001d008548
Zm00001d002285	Zm00001d008562
Zm00001d002285	Zm00001d008570
Zm00001d002285	Zm00001d008587
Zm00001d002285	Zm00001d008596
Zm00001d002285	Zm00001d008601
Zm00001d002285	Zm00001d008679
Zm00001d002285	Zm00001d008689
Zm00001d002285	Zm00001d008693
Zm00001d002285	Zm00001d008716
Zm00001d002285	Zm00001d008753
Zm00001d002285	Zm00001d008756
Zm00001d002285	Zm00001d008850
Zm00001d002285	Zm00001d008866
Zm00001d002285	Zm00001d008869
Zm00001d002285	Zm00001d008891
Zm00001d002285	Zm00001d008907
Zm00001d002285	Zm00001d008946
Zm00001d002285	Zm00001d009066
Zm00001d002285	Zm00001d009134
Zm00001d002285	Zm00001d009187
Zm00001d002285	Zm00001d009222
Zm00001d002285	Zm00001d009224
Zm00001d002285	Zm00001d009226
Zm00001d002285	Zm00001d009296
Zm00001d002285	Zm00001d009373
Zm00001d002285	Zm00001d009487
Zm00001d002285	Zm00001d009525
Zm00001d002285	Zm00001d009555
Zm00001d002285	Zm00001d009578
Zm00001d002285	Zm00001d009600
Zm00001d002285	Zm00001d009603
Zm00001d002285	Zm00001d009701
Zm00001d002285	Zm00001d009746
Zm00001d002285	Zm00001d009762
Zm00001d002285	Zm00001d009776
Zm00001d002285	Zm00001d009858
Zm00001d002285	Zm00001d009899
Zm00001d002285	Zm00001d009907
Zm00001d002285	Zm00001d010109
Zm00001d002285	Zm00001d010171
Zm00001d002285	Zm00001d010175
Zm00001d002285	Zm00001d010212
Zm00001d002285	Zm00001d010217
Zm00001d002285	Zm00001d010236
Zm00001d002285	Zm00001d010244
Zm00001d002285	Zm00001d010287
Zm00001d002285	Zm00001d010375
Zm00001d002285	Zm00001d010421
Zm00001d002285	Zm00001d010442
Zm00001d002285	Zm00001d010448
Zm00001d002285	Zm00001d010450
Zm00001d002285	Zm00001d010616
Zm00001d002285	Zm00001d010617
Zm00001d002285	Zm00001d010622
Zm00001d002285	Zm00001d010635
Zm00001d002285	Zm00001d010671
Zm00001d002285	Zm00001d010722
Zm00001d002285	Zm00001d010796
Zm00001d002285	Zm00001d010805
Zm00001d002285	Zm00001d010806
Zm00001d002285	Zm00001d010824
Zm00001d002285	Zm00001d010825
Zm00001d002285	Zm00001d010840
Zm00001d002285	Zm00001d010911
Zm00001d002285	Zm00001d010924
Zm00001d002285	Zm00001d010945
Zm00001d002285	Zm00001d010974
Zm00001d002285	Zm00001d010976
Zm00001d002285	Zm00001d011066
Zm00001d002285	Zm00001d011076
Zm00001d002285	Zm00001d011099
Zm00001d002285	Zm00001d011119
Zm00001d002285	Zm00001d011197
Zm00001d002285	Zm00001d011228
Zm00001d002285	Zm00001d011274
Zm00001d002285	Zm00001d011319
Zm00001d002285	Zm00001d011403
Zm00001d002285	Zm00001d011413
Zm00001d002285	Zm00001d011420
Zm00001d002285	Zm00001d011498
Zm00001d002285	Zm00001d011527
Zm00001d002285	Zm00001d011592
Zm00001d002285	Zm00001d011610
Zm00001d002285	Zm00001d011626
Zm00001d002285	Zm00001d011627
Zm00001d002285	Zm00001d011638
Zm00001d002285	Zm00001d011654
Zm00001d002285	Zm00001d011656
Zm00001d002285	Zm00001d011669
Zm00001d002285	Zm00001d011687
Zm00001d002285	Zm00001d011697
Zm00001d002285	Zm00001d011751
Zm00001d002285	Zm00001d011778
Zm00001d002285	Zm00001d011886
Zm00001d002285	Zm00001d011985
Zm00001d002285	Zm00001d012090
Zm00001d002285	Zm00001d012091
Zm00001d002285	Zm00001d012158
Zm00001d002285	Zm00001d012171
Zm00001d002285	Zm00001d012175
Zm00001d002285	Zm00001d012255
Zm00001d002285	Zm00001d012274
Zm00001d002285	Zm00001d012292
Zm00001d002285	Zm00001d012294
Zm00001d002285	Zm00001d012304
Zm00001d002285	Zm00001d012335
Zm00001d002285	Zm00001d012381
Zm00001d002285	Zm00001d012432
Zm00001d002285	Zm00001d012450
Zm00001d002285	Zm00001d012456
Zm00001d002285	Zm00001d012480
Zm00001d002285	Zm00001d012485
Zm00001d002285	Zm00001d012494
Zm00001d002285	Zm00001d012512
Zm00001d002285	Zm00001d012532
Zm00001d002285	Zm00001d012557
Zm00001d002285	Zm00001d012581
Zm00001d002285	Zm00001d012603
Zm00001d002285	Zm00001d012633
Zm00001d002285	Zm00001d012641
Zm00001d002285	Zm00001d012642
Zm00001d002285	Zm00001d012648
Zm00001d002285	Zm00001d012662
Zm00001d002285	Zm00001d012744
Zm00001d002285	Zm00001d012746
Zm00001d002285	Zm00001d012748
Zm00001d002285	Zm00001d012750
Zm00001d002285	Zm00001d012789
Zm00001d002285	Zm00001d012808
Zm00001d002285	Zm00001d012819
Zm00001d002285	Zm00001d012850
Zm00001d002285	Zm00001d012909
Zm00001d002285	Zm00001d012956
Zm00001d002285	Zm00001d012962
Zm00001d002285	Zm00001d012966
Zm00001d002285	Zm00001d012983
Zm00001d002285	Zm00001d013032
Zm00001d002285	Zm00001d013099
Zm00001d002285	Zm00001d013109
Zm00001d002285	Zm00001d013154
Zm00001d002285	Zm00001d013209
Zm00001d002285	Zm00001d013263
Zm00001d002285	Zm00001d013271
Zm00001d002285	Zm00001d013276
Zm00001d002285	Zm00001d013296
Zm00001d002285	Zm00001d013377
Zm00001d002285	Zm00001d013385
Zm00001d002285	Zm00001d013452
Zm00001d002285	Zm00001d013529
Zm00001d002285	Zm00001d013596
Zm00001d002285	Zm00001d013598
Zm00001d002285	Zm00001d013610
Zm00001d002285	Zm00001d013669
Zm00001d002285	Zm00001d013741
Zm00001d002285	Zm00001d013777
Zm00001d002285	Zm00001d013787
Zm00001d002285	Zm00001d013811
Zm00001d002285	Zm00001d013830
Zm00001d002285	Zm00001d013858
Zm00001d002285	Zm00001d013896
Zm00001d002285	Zm00001d013979
Zm00001d002285	Zm00001d014100
Zm00001d002285	Zm00001d014123
Zm00001d002285	Zm00001d014146
Zm00001d002285	Zm00001d014162
Zm00001d002285	Zm00001d014180
Zm00001d002285	Zm00001d014200
Zm00001d002285	Zm00001d014203
Zm00001d002285	Zm00001d014235
Zm00001d002285	Zm00001d014244
Zm00001d002285	Zm00001d014250
Zm00001d002285	Zm00001d014329
Zm00001d002285	Zm00001d014351
Zm00001d002285	Zm00001d014405
Zm00001d002285	Zm00001d014489
Zm00001d002285	Zm00001d014525
Zm00001d002285	Zm00001d014530
Zm00001d002285	Zm00001d014603
Zm00001d002285	Zm00001d014623
Zm00001d002285	Zm00001d014650
Zm00001d002285	Zm00001d014690
Zm00001d002285	Zm00001d014721
Zm00001d002285	Zm00001d014765
Zm00001d002285	Zm00001d014773
Zm00001d002285	Zm00001d014789
Zm00001d002285	Zm00001d014804
Zm00001d002285	Zm00001d014965
Zm00001d002285	Zm00001d014984
Zm00001d002285	Zm00001d014989
Zm00001d002285	Zm00001d015012
Zm00001d002285	Zm00001d015164
Zm00001d002285	Zm00001d015174
Zm00001d002285	Zm00001d015186
Zm00001d002285	Zm00001d015196
Zm00001d002285	Zm00001d015201
Zm00001d002285	Zm00001d015291
Zm00001d002285	Zm00001d015307
Zm00001d002285	Zm00001d015326
Zm00001d002285	Zm00001d015397
Zm00001d002285	Zm00001d015427
Zm00001d002285	Zm00001d015508
Zm00001d002285	Zm00001d015616
Zm00001d002285	Zm00001d015618
Zm00001d002285	Zm00001d015670
Zm00001d002285	Zm00001d015702
Zm00001d002285	Zm00001d015715
Zm00001d002285	Zm00001d015852
Zm00001d002285	Zm00001d015900
Zm00001d002285	Zm00001d016009
Zm00001d002285	Zm00001d016063
Zm00001d002285	Zm00001d016121
Zm00001d002285	Zm00001d016130
Zm00001d002285	Zm00001d016132
Zm00001d002285	Zm00001d016151
Zm00001d002285	Zm00001d016199
Zm00001d002285	Zm00001d016225
Zm00001d002285	Zm00001d016260
Zm00001d002285	Zm00001d016332
Zm00001d002285	Zm00001d016347
Zm00001d002285	Zm00001d016365
Zm00001d002285	Zm00001d016470
Zm00001d002285	Zm00001d016474
Zm00001d002285	Zm00001d016586
Zm00001d002285	Zm00001d016591
Zm00001d002285	Zm00001d016636
Zm00001d002285	Zm00001d016655
Zm00001d002285	Zm00001d016659
Zm00001d002285	Zm00001d016681
Zm00001d002285	Zm00001d016683
Zm00001d002285	Zm00001d016697
Zm00001d002285	Zm00001d016708
Zm00001d002285	Zm00001d016722
Zm00001d002285	Zm00001d016730
Zm00001d002285	Zm00001d016745
Zm00001d002285	Zm00001d016760
Zm00001d002285	Zm00001d016792
Zm00001d002285	Zm00001d016807
Zm00001d002285	Zm00001d016902
Zm00001d002285	Zm00001d016920
Zm00001d002285	Zm00001d016928
Zm00001d002285	Zm00001d016942
Zm00001d002285	Zm00001d016949
Zm00001d002285	Zm00001d016972
Zm00001d002285	Zm00001d016992
Zm00001d002285	Zm00001d017126
Zm00001d002285	Zm00001d017152
Zm00001d002285	Zm00001d017167
Zm00001d002285	Zm00001d017195
Zm00001d002285	Zm00001d017243
Zm00001d002285	Zm00001d017249
Zm00001d002285	Zm00001d017274
Zm00001d002285	Zm00001d017275
Zm00001d002285	Zm00001d017276
Zm00001d002285	Zm00001d017279
Zm00001d002285	Zm00001d017284
Zm00001d002285	Zm00001d017294
Zm00001d002285	Zm00001d017326
Zm00001d002285	Zm00001d017429
Zm00001d002285	Zm00001d017454
Zm00001d002285	Zm00001d017455
Zm00001d002285	Zm00001d017462
Zm00001d002285	Zm00001d017485
Zm00001d002285	Zm00001d017502
Zm00001d002285	Zm00001d017504
Zm00001d002285	Zm00001d017547
Zm00001d002285	Zm00001d017570
Zm00001d002285	Zm00001d017574
Zm00001d002285	Zm00001d017645
Zm00001d002285	Zm00001d017650
Zm00001d002285	Zm00001d017666
Zm00001d002285	Zm00001d017700
Zm00001d002285	Zm00001d017704
Zm00001d002285	Zm00001d017708
Zm00001d002285	Zm00001d017714
Zm00001d002285	Zm00001d017756
Zm00001d002285	Zm00001d017785
Zm00001d002285	Zm00001d017806
Zm00001d002285	Zm00001d017821
Zm00001d002285	Zm00001d017951
Zm00001d002285	Zm00001d017958
Zm00001d002285	Zm00001d017978
Zm00001d002285	Zm00001d017983
Zm00001d002285	Zm00001d017984
Zm00001d002285	Zm00001d018025
Zm00001d002285	Zm00001d018064
Zm00001d002285	Zm00001d018087
Zm00001d002285	Zm00001d018090
Zm00001d002285	Zm00001d018097
Zm00001d002285	Zm00001d018105
Zm00001d002285	Zm00001d018118
Zm00001d002285	Zm00001d018158
Zm00001d002285	Zm00001d018177
Zm00001d002285	Zm00001d018185
Zm00001d002285	Zm00001d018211
Zm00001d002285	Zm00001d018259
Zm00001d002285	Zm00001d018312
Zm00001d002285	Zm00001d018320
Zm00001d002285	Zm00001d018331
Zm00001d002285	Zm00001d018342
Zm00001d002285	Zm00001d018359
Zm00001d002285	Zm00001d018394
Zm00001d002285	Zm00001d018491
Zm00001d002285	Zm00001d018503
Zm00001d002285	Zm00001d018621
Zm00001d002285	Zm00001d018627
Zm00001d002285	Zm00001d018631
Zm00001d002285	Zm00001d018681
Zm00001d002285	Zm00001d018696
Zm00001d002285	Zm00001d018710
Zm00001d002285	Zm00001d018716
Zm00001d002285	Zm00001d018737
Zm00001d002285	Zm00001d018751
Zm00001d002285	Zm00001d018799
Zm00001d002285	Zm00001d018801
Zm00001d002285	Zm00001d018845
Zm00001d002285	Zm00001d018855
Zm00001d002285	Zm00001d018966
Zm00001d002285	Zm00001d018970
Zm00001d002285	Zm00001d019002
Zm00001d002285	Zm00001d019034
Zm00001d002285	Zm00001d019049
Zm00001d002285	Zm00001d019089
Zm00001d002285	Zm00001d019173
Zm00001d002285	Zm00001d019259
Zm00001d002285	Zm00001d019287
Zm00001d002285	Zm00001d019303
Zm00001d002285	Zm00001d019305
Zm00001d002285	Zm00001d019358
Zm00001d002285	Zm00001d019422
Zm00001d002285	Zm00001d019527
Zm00001d002285	Zm00001d019534
Zm00001d002285	Zm00001d019542
Zm00001d002285	Zm00001d019550
Zm00001d002285	Zm00001d019712
Zm00001d002285	Zm00001d019726
Zm00001d002285	Zm00001d019734
Zm00001d002285	Zm00001d020071
Zm00001d002285	Zm00001d020260
Zm00001d002285	Zm00001d020281
Zm00001d002285	Zm00001d020282
Zm00001d002285	Zm00001d020339
Zm00001d002285	Zm00001d020400
Zm00001d002285	Zm00001d020401
Zm00001d002285	Zm00001d020417
Zm00001d002285	Zm00001d020428
Zm00001d002285	Zm00001d020505
Zm00001d002285	Zm00001d020528
Zm00001d002285	Zm00001d020540
Zm00001d002285	Zm00001d020552
Zm00001d002285	Zm00001d020555
Zm00001d002285	Zm00001d020615
Zm00001d002285	Zm00001d020639
Zm00001d002285	Zm00001d020685
Zm00001d002285	Zm00001d020702
Zm00001d002285	Zm00001d020703
Zm00001d002285	Zm00001d020707
Zm00001d002285	Zm00001d020713
Zm00001d002285	Zm00001d020725
Zm00001d002285	Zm00001d020726
Zm00001d002285	Zm00001d020741
Zm00001d002285	Zm00001d020748
Zm00001d002285	Zm00001d020789
Zm00001d002285	Zm00001d020811
Zm00001d002285	Zm00001d020823
Zm00001d002285	Zm00001d020903
Zm00001d002285	Zm00001d020926
Zm00001d002285	Zm00001d020927
Zm00001d002285	Zm00001d020939
Zm00001d002285	Zm00001d020953
Zm00001d002285	Zm00001d020960
Zm00001d002285	Zm00001d020967
Zm00001d002285	Zm00001d020968
Zm00001d002285	Zm00001d021010
Zm00001d002285	Zm00001d021016
Zm00001d002285	Zm00001d021017
Zm00001d002285	Zm00001d021026
Zm00001d002285	Zm00001d021048
Zm00001d002285	Zm00001d021069
Zm00001d002285	Zm00001d021089
Zm00001d002285	Zm00001d021095
Zm00001d002285	Zm00001d021180
Zm00001d002285	Zm00001d021219
Zm00001d002285	Zm00001d021226
Zm00001d002285	Zm00001d021240
Zm00001d002285	Zm00001d021294
Zm00001d002285	Zm00001d021299
Zm00001d002285	Zm00001d021324
Zm00001d002285	Zm00001d021388
Zm00001d002285	Zm00001d021389
Zm00001d002285	Zm00001d021390
Zm00001d002285	Zm00001d021393
Zm00001d002285	Zm00001d021420
Zm00001d002285	Zm00001d021486
Zm00001d002285	Zm00001d021491
Zm00001d002285	Zm00001d021494
Zm00001d002285	Zm00001d021524
Zm00001d002285	Zm00001d021654
Zm00001d002285	Zm00001d021674
Zm00001d002285	Zm00001d021677
Zm00001d002285	Zm00001d021682
Zm00001d002285	Zm00001d021683
Zm00001d002285	Zm00001d021699
Zm00001d002285	Zm00001d021726
Zm00001d002285	Zm00001d021729
Zm00001d002285	Zm00001d021753
Zm00001d002285	Zm00001d021781
Zm00001d002285	Zm00001d021787
Zm00001d002285	Zm00001d021802
Zm00001d002285	Zm00001d021823
Zm00001d002285	Zm00001d021829
Zm00001d002285	Zm00001d021840
Zm00001d002285	Zm00001d021846
Zm00001d002285	Zm00001d021929
Zm00001d002285	Zm00001d021942
Zm00001d002285	Zm00001d021950
Zm00001d002285	Zm00001d021998
Zm00001d002285	Zm00001d022010
Zm00001d002285	Zm00001d022041
Zm00001d002285	Zm00001d022053
Zm00001d002285	Zm00001d022127
Zm00001d002285	Zm00001d022172
Zm00001d002285	Zm00001d022181
Zm00001d002285	Zm00001d022191
Zm00001d002285	Zm00001d022228
Zm00001d002285	Zm00001d022259
Zm00001d002285	Zm00001d022262
Zm00001d002285	Zm00001d022264
Zm00001d002285	Zm00001d022284
Zm00001d002285	Zm00001d022349
Zm00001d002285	Zm00001d022354
Zm00001d002285	Zm00001d022380
Zm00001d002285	Zm00001d022448
Zm00001d002285	Zm00001d022458
Zm00001d002285	Zm00001d022485
Zm00001d002285	Zm00001d022506
Zm00001d002285	Zm00001d022547
Zm00001d002285	Zm00001d022569
Zm00001d002285	Zm00001d022607
Zm00001d002285	Zm00001d022628
Zm00001d002285	Zm00001d022637
Zm00001d002285	Zm00001d023210
Zm00001d002285	Zm00001d023213
Zm00001d002285	Zm00001d023217
Zm00001d002285	Zm00001d023242
Zm00001d002285	Zm00001d023265
Zm00001d002285	Zm00001d023267
Zm00001d002285	Zm00001d023280
Zm00001d002285	Zm00001d023323
Zm00001d002285	Zm00001d023348
Zm00001d002285	Zm00001d023404
Zm00001d002285	Zm00001d023417
Zm00001d002285	Zm00001d023419
Zm00001d002285	Zm00001d023424
Zm00001d002285	Zm00001d023473
Zm00001d002285	Zm00001d023510
Zm00001d002285	Zm00001d023529
Zm00001d002285	Zm00001d023651
Zm00001d002285	Zm00001d023680
Zm00001d002285	Zm00001d023779
Zm00001d002285	Zm00001d023918
Zm00001d002285	Zm00001d023939
Zm00001d002285	Zm00001d023941
Zm00001d002285	Zm00001d024102
Zm00001d002285	Zm00001d024170
Zm00001d002285	Zm00001d024200
Zm00001d002285	Zm00001d024294
Zm00001d002285	Zm00001d024308
Zm00001d002285	Zm00001d024325
Zm00001d002285	Zm00001d024437
Zm00001d002285	Zm00001d024454
Zm00001d002285	Zm00001d024531
Zm00001d002285	Zm00001d024606
Zm00001d002285	Zm00001d024664
Zm00001d002285	Zm00001d024752
Zm00001d002285	Zm00001d024753
Zm00001d002285	Zm00001d024754
Zm00001d002285	Zm00001d024755
Zm00001d002285	Zm00001d024768
Zm00001d002285	Zm00001d024778
Zm00001d002285	Zm00001d024787
Zm00001d002285	Zm00001d024800
Zm00001d002285	Zm00001d024865
Zm00001d002285	Zm00001d024866
Zm00001d002285	Zm00001d024890
Zm00001d002285	Zm00001d024933
Zm00001d002285	Zm00001d024934
Zm00001d002285	Zm00001d024943
Zm00001d002285	Zm00001d024946
Zm00001d002285	Zm00001d024952
Zm00001d002285	Zm00001d024981
Zm00001d002285	Zm00001d024982
Zm00001d002285	Zm00001d024995
Zm00001d002285	Zm00001d025002
Zm00001d002285	Zm00001d025012
Zm00001d002285	Zm00001d025020
Zm00001d002285	Zm00001d025065
Zm00001d002285	Zm00001d025141
Zm00001d002285	Zm00001d025148
Zm00001d002285	Zm00001d025166
Zm00001d002285	Zm00001d025195
Zm00001d002285	Zm00001d025271
Zm00001d002285	Zm00001d025281
Zm00001d002285	Zm00001d025353
Zm00001d002285	Zm00001d025354
Zm00001d002285	Zm00001d025379
Zm00001d002285	Zm00001d025431
Zm00001d002285	Zm00001d025446
Zm00001d002285	Zm00001d025541
Zm00001d002285	Zm00001d025564
Zm00001d002285	Zm00001d025568
Zm00001d002285	Zm00001d025614
Zm00001d002285	Zm00001d025654
Zm00001d002285	Zm00001d025699
Zm00001d002285	Zm00001d025704
Zm00001d002285	Zm00001d025735
Zm00001d002285	Zm00001d025754
Zm00001d002285	Zm00001d025759
Zm00001d002285	Zm00001d025788
Zm00001d002285	Zm00001d025807
Zm00001d002285	Zm00001d025846
Zm00001d002285	Zm00001d025861
Zm00001d002285	Zm00001d025864
Zm00001d002285	Zm00001d025905
Zm00001d002285	Zm00001d025915
Zm00001d002285	Zm00001d025920
Zm00001d002285	Zm00001d025922
Zm00001d002285	Zm00001d025943
Zm00001d002285	Zm00001d025955
Zm00001d002285	Zm00001d025959
Zm00001d002285	Zm00001d026029
Zm00001d002285	Zm00001d026035
Zm00001d002285	Zm00001d026076
Zm00001d002285	Zm00001d026097
Zm00001d002285	Zm00001d026126
Zm00001d002285	Zm00001d026134
Zm00001d002285	Zm00001d026163
Zm00001d002285	Zm00001d026165
Zm00001d002285	Zm00001d026171
Zm00001d002285	Zm00001d026177
Zm00001d002285	Zm00001d026184
Zm00001d002285	Zm00001d026192
Zm00001d002285	Zm00001d026251
Zm00001d002285	Zm00001d026260
Zm00001d002285	Zm00001d026297
Zm00001d002285	Zm00001d026303
Zm00001d002285	Zm00001d026304
Zm00001d002285	Zm00001d026306
Zm00001d002285	Zm00001d026334
Zm00001d002285	Zm00001d026370
Zm00001d002285	Zm00001d026406
Zm00001d002285	Zm00001d026413
Zm00001d002285	Zm00001d026431
Zm00001d002285	Zm00001d026479
Zm00001d002285	Zm00001d026483
Zm00001d002285	Zm00001d026488
Zm00001d002285	Zm00001d026489
Zm00001d002285	Zm00001d026490
Zm00001d002285	Zm00001d026505
Zm00001d002285	Zm00001d026510
Zm00001d002285	Zm00001d026513
Zm00001d002285	Zm00001d026576
Zm00001d002285	Zm00001d026597
Zm00001d002285	Zm00001d026605
Zm00001d002285	Zm00001d026691
Zm00001d002285	Zm00001d026706
Zm00001d002285	Zm00001d027305
Zm00001d002285	Zm00001d027313
Zm00001d002285	Zm00001d027348
Zm00001d002285	Zm00001d027355
Zm00001d002285	Zm00001d027389
Zm00001d002285	Zm00001d027429
Zm00001d002285	Zm00001d027443
Zm00001d002285	Zm00001d027472
Zm00001d002285	Zm00001d027504
Zm00001d002285	Zm00001d027537
Zm00001d002285	Zm00001d027588
Zm00001d002285	Zm00001d027677
Zm00001d002285	Zm00001d027679
Zm00001d002285	Zm00001d027685
Zm00001d002285	Zm00001d027717
Zm00001d002285	Zm00001d027731
Zm00001d002285	Zm00001d027802
Zm00001d002285	Zm00001d027807
Zm00001d002285	Zm00001d027835
Zm00001d002285	Zm00001d027900
Zm00001d002285	Zm00001d027925
Zm00001d002285	Zm00001d027928
Zm00001d002285	Zm00001d027948
Zm00001d002285	Zm00001d027978
Zm00001d002285	Zm00001d028103
Zm00001d002285	Zm00001d028120
Zm00001d002285	Zm00001d028154
Zm00001d002285	Zm00001d028214
Zm00001d002285	Zm00001d028219
Zm00001d002285	Zm00001d028225
Zm00001d002285	Zm00001d028287
Zm00001d002285	Zm00001d028349
Zm00001d002285	Zm00001d028366
Zm00001d002285	Zm00001d028388
Zm00001d002285	Zm00001d028417
Zm00001d002285	Zm00001d028440
Zm00001d002285	Zm00001d028445
Zm00001d002285	Zm00001d028514
Zm00001d002285	Zm00001d028620
Zm00001d002285	Zm00001d028643
Zm00001d002285	Zm00001d028651
Zm00001d002285	Zm00001d028656
Zm00001d002285	Zm00001d028680
Zm00001d002285	Zm00001d028690
Zm00001d002285	Zm00001d028713
Zm00001d002285	Zm00001d028733
Zm00001d002285	Zm00001d028744
Zm00001d002285	Zm00001d028751
Zm00001d002285	Zm00001d028752
Zm00001d002285	Zm00001d028814
Zm00001d002285	Zm00001d028874
Zm00001d002285	Zm00001d028888
Zm00001d002285	Zm00001d028912
Zm00001d002285	Zm00001d028920
Zm00001d002285	Zm00001d028930
Zm00001d002285	Zm00001d028952
Zm00001d002285	Zm00001d028975
Zm00001d002285	Zm00001d028987
Zm00001d002285	Zm00001d029025
Zm00001d002285	Zm00001d029028
Zm00001d002285	Zm00001d029075
Zm00001d002285	Zm00001d029093
Zm00001d002285	Zm00001d029141
Zm00001d002285	Zm00001d029165
Zm00001d002285	Zm00001d029172
Zm00001d002285	Zm00001d029195
Zm00001d002285	Zm00001d029241
Zm00001d002285	Zm00001d029275
Zm00001d002285	Zm00001d029359
Zm00001d002285	Zm00001d029387
Zm00001d002285	Zm00001d029408
Zm00001d002285	Zm00001d029410
Zm00001d002285	Zm00001d029419
Zm00001d002285	Zm00001d029468
Zm00001d002285	Zm00001d029474
Zm00001d002285	Zm00001d029478
Zm00001d002285	Zm00001d029518
Zm00001d002285	Zm00001d029545
Zm00001d002285	Zm00001d029546
Zm00001d002285	Zm00001d029558
Zm00001d002285	Zm00001d029580
Zm00001d002285	Zm00001d029585
Zm00001d002285	Zm00001d029594
Zm00001d002285	Zm00001d029597
Zm00001d002285	Zm00001d029625
Zm00001d002285	Zm00001d029636
Zm00001d002285	Zm00001d029662
Zm00001d002285	Zm00001d029669
Zm00001d002285	Zm00001d029701
Zm00001d002285	Zm00001d029702
Zm00001d002285	Zm00001d029763
Zm00001d002285	Zm00001d029814
Zm00001d002285	Zm00001d029859
Zm00001d002285	Zm00001d030023
Zm00001d002285	Zm00001d030095
Zm00001d002285	Zm00001d030108
Zm00001d002285	Zm00001d030158
Zm00001d002285	Zm00001d030163
Zm00001d002285	Zm00001d030171
Zm00001d002285	Zm00001d030174
Zm00001d002285	Zm00001d030177
Zm00001d002285	Zm00001d030212
Zm00001d002285	Zm00001d030251
Zm00001d002285	Zm00001d030338
Zm00001d002285	Zm00001d030363
Zm00001d002285	Zm00001d030498
Zm00001d002285	Zm00001d030527
Zm00001d002285	Zm00001d030548
Zm00001d002285	Zm00001d030555
Zm00001d002285	Zm00001d030683
Zm00001d002285	Zm00001d030790
Zm00001d002285	Zm00001d030791
Zm00001d002285	Zm00001d030795
Zm00001d002285	Zm00001d030833
Zm00001d002285	Zm00001d030845
Zm00001d002285	Zm00001d030846
Zm00001d002285	Zm00001d030877
Zm00001d002285	Zm00001d030942
Zm00001d002285	Zm00001d031023
Zm00001d002285	Zm00001d031077
Zm00001d002285	Zm00001d031127
Zm00001d002285	Zm00001d031136
Zm00001d002285	Zm00001d031152
Zm00001d002285	Zm00001d031179
Zm00001d002285	Zm00001d031230
Zm00001d002285	Zm00001d031257
Zm00001d002285	Zm00001d031345
Zm00001d002285	Zm00001d031346
Zm00001d002285	Zm00001d031427
Zm00001d002285	Zm00001d031445
Zm00001d002285	Zm00001d031449
Zm00001d002285	Zm00001d031454
Zm00001d002285	Zm00001d031459
Zm00001d002285	Zm00001d031545
Zm00001d002285	Zm00001d031558
Zm00001d002285	Zm00001d031635
Zm00001d002285	Zm00001d031666
Zm00001d002285	Zm00001d031677
Zm00001d002285	Zm00001d031682
Zm00001d002285	Zm00001d031796
Zm00001d002285	Zm00001d031822
Zm00001d002285	Zm00001d031880
Zm00001d002285	Zm00001d032035
Zm00001d002285	Zm00001d032069
Zm00001d002285	Zm00001d032071
Zm00001d002285	Zm00001d032103
Zm00001d002285	Zm00001d032186
Zm00001d002285	Zm00001d032190
Zm00001d002285	Zm00001d032270
Zm00001d002285	Zm00001d032310
Zm00001d002285	Zm00001d032311
Zm00001d002285	Zm00001d032433
Zm00001d002285	Zm00001d032443
Zm00001d002285	Zm00001d032457
Zm00001d002285	Zm00001d032468
Zm00001d002285	Zm00001d032475
Zm00001d002285	Zm00001d032501
Zm00001d002285	Zm00001d032510
Zm00001d002285	Zm00001d032516
Zm00001d002285	Zm00001d032539
Zm00001d002285	Zm00001d032563
Zm00001d002285	Zm00001d032578
Zm00001d002285	Zm00001d032664
Zm00001d002285	Zm00001d032685
Zm00001d002285	Zm00001d032686
Zm00001d002285	Zm00001d032703
Zm00001d002285	Zm00001d032753
Zm00001d002285	Zm00001d032776
Zm00001d002285	Zm00001d032810
Zm00001d002285	Zm00001d032821
Zm00001d002285	Zm00001d032854
Zm00001d002285	Zm00001d032855
Zm00001d002285	Zm00001d032857
Zm00001d002285	Zm00001d032868
Zm00001d002285	Zm00001d032886
Zm00001d002285	Zm00001d032897
Zm00001d002285	Zm00001d032972
Zm00001d002285	Zm00001d033004
Zm00001d002285	Zm00001d033029
Zm00001d002285	Zm00001d033071
Zm00001d002285	Zm00001d033090
Zm00001d002285	Zm00001d033188
Zm00001d002285	Zm00001d033233
Zm00001d002285	Zm00001d033241
Zm00001d002285	Zm00001d033262
Zm00001d002285	Zm00001d033291
Zm00001d002285	Zm00001d033292
Zm00001d002285	Zm00001d033316
Zm00001d002285	Zm00001d033319
Zm00001d002285	Zm00001d033320
Zm00001d002285	Zm00001d033347
Zm00001d002285	Zm00001d033412
Zm00001d002285	Zm00001d033413
Zm00001d002285	Zm00001d033463
Zm00001d002285	Zm00001d033478
Zm00001d002285	Zm00001d033488
Zm00001d002285	Zm00001d033510
Zm00001d002285	Zm00001d033623
Zm00001d002285	Zm00001d033633
Zm00001d002285	Zm00001d033652
Zm00001d002285	Zm00001d033718
Zm00001d002285	Zm00001d033744
Zm00001d002285	Zm00001d033788
Zm00001d002285	Zm00001d033825
Zm00001d002285	Zm00001d033916
Zm00001d002285	Zm00001d033969
Zm00001d002285	Zm00001d033981
Zm00001d002285	Zm00001d033987
Zm00001d002285	Zm00001d033998
Zm00001d002285	Zm00001d034015
Zm00001d002285	Zm00001d034017
Zm00001d002285	Zm00001d034072
Zm00001d002285	Zm00001d034085
Zm00001d002285	Zm00001d034186
Zm00001d002285	Zm00001d034188
Zm00001d002285	Zm00001d034198
Zm00001d002285	Zm00001d034207
Zm00001d002285	Zm00001d034365
Zm00001d002285	Zm00001d034372
Zm00001d002285	Zm00001d034382
Zm00001d002285	Zm00001d034414
Zm00001d002285	Zm00001d034415
Zm00001d002285	Zm00001d034427
Zm00001d002285	Zm00001d034440
Zm00001d002285	Zm00001d034510
Zm00001d002285	Zm00001d034514
Zm00001d002285	Zm00001d034546
Zm00001d002285	Zm00001d034559
Zm00001d002285	Zm00001d034562
Zm00001d002285	Zm00001d034569
Zm00001d002285	Zm00001d034615
Zm00001d002285	Zm00001d034636
Zm00001d002285	Zm00001d034642
Zm00001d002285	Zm00001d034651
Zm00001d002285	Zm00001d034664
Zm00001d002285	Zm00001d034669
Zm00001d002285	Zm00001d034674
Zm00001d002285	Zm00001d034733
Zm00001d002285	Zm00001d034781
Zm00001d002285	Zm00001d034782
Zm00001d002285	Zm00001d034836
Zm00001d002285	Zm00001d034920
Zm00001d002285	Zm00001d034957
Zm00001d002285	Zm00001d034991
Zm00001d002285	Zm00001d034992
Zm00001d002285	Zm00001d035015
Zm00001d002285	Zm00001d035020
Zm00001d002285	Zm00001d035040
Zm00001d002285	Zm00001d035047
Zm00001d002285	Zm00001d035053
Zm00001d002285	Zm00001d035067
Zm00001d002285	Zm00001d035070
Zm00001d002285	Zm00001d035133
Zm00001d002285	Zm00001d035157
Zm00001d002285	Zm00001d035168
Zm00001d002285	Zm00001d035479
Zm00001d002285	Zm00001d035492
Zm00001d002285	Zm00001d035542
Zm00001d002285	Zm00001d035543
Zm00001d002285	Zm00001d035591
Zm00001d002285	Zm00001d035599
Zm00001d002285	Zm00001d035600
Zm00001d002285	Zm00001d035625
Zm00001d002285	Zm00001d035689
Zm00001d002285	Zm00001d035694
Zm00001d002285	Zm00001d035714
Zm00001d002285	Zm00001d035766
Zm00001d002285	Zm00001d035775
Zm00001d002285	Zm00001d035925
Zm00001d002285	Zm00001d035974
Zm00001d002285	Zm00001d035989
Zm00001d002285	Zm00001d035999
Zm00001d002285	Zm00001d036003
Zm00001d002285	Zm00001d036050
Zm00001d002285	Zm00001d036066
Zm00001d002285	Zm00001d036245
Zm00001d002285	Zm00001d036357
Zm00001d002285	Zm00001d036366
Zm00001d002285	Zm00001d036392
Zm00001d002285	Zm00001d036416
Zm00001d002285	Zm00001d036417
Zm00001d002285	Zm00001d036439
Zm00001d002285	Zm00001d036440
Zm00001d002285	Zm00001d036532
Zm00001d002285	Zm00001d036543
Zm00001d002285	Zm00001d036550
Zm00001d002285	Zm00001d036602
Zm00001d002285	Zm00001d036629
Zm00001d002285	Zm00001d036654
Zm00001d002285	Zm00001d036704
Zm00001d002285	Zm00001d036715
Zm00001d002285	Zm00001d036720
Zm00001d002285	Zm00001d036737
Zm00001d002285	Zm00001d036768
Zm00001d002285	Zm00001d036787
Zm00001d002285	Zm00001d036835
Zm00001d002285	Zm00001d036880
Zm00001d002285	Zm00001d036987
Zm00001d002285	Zm00001d037017
Zm00001d002285	Zm00001d037024
Zm00001d002285	Zm00001d037025
Zm00001d002285	Zm00001d037033
Zm00001d002285	Zm00001d037096
Zm00001d002285	Zm00001d037099
Zm00001d002285	Zm00001d037155
Zm00001d002285	Zm00001d037159
Zm00001d002285	Zm00001d037165
Zm00001d002285	Zm00001d037182
Zm00001d002285	Zm00001d037198
Zm00001d002285	Zm00001d037205
Zm00001d002285	Zm00001d037213
Zm00001d002285	Zm00001d037248
Zm00001d002285	Zm00001d037249
Zm00001d002285	Zm00001d037279
Zm00001d002285	Zm00001d037281
Zm00001d002285	Zm00001d037321
Zm00001d002285	Zm00001d037322
Zm00001d002285	Zm00001d037332
Zm00001d002285	Zm00001d037354
Zm00001d002285	Zm00001d037381
Zm00001d002285	Zm00001d037387
Zm00001d002285	Zm00001d037410
Zm00001d002285	Zm00001d037429
Zm00001d002285	Zm00001d037484
Zm00001d002285	Zm00001d037547
Zm00001d002285	Zm00001d037569
Zm00001d002285	Zm00001d037650
Zm00001d002285	Zm00001d037689
Zm00001d002285	Zm00001d037701
Zm00001d002285	Zm00001d037722
Zm00001d002285	Zm00001d037733
Zm00001d002285	Zm00001d037745
Zm00001d002285	Zm00001d037747
Zm00001d002285	Zm00001d037751
Zm00001d002285	Zm00001d037829
Zm00001d002285	Zm00001d037842
Zm00001d002285	Zm00001d037875
Zm00001d002285	Zm00001d037914
Zm00001d002285	Zm00001d037982
Zm00001d002285	Zm00001d038016
Zm00001d002285	Zm00001d038048
Zm00001d002285	Zm00001d038065
Zm00001d002285	Zm00001d038068
Zm00001d002285	Zm00001d038069
Zm00001d002285	Zm00001d038115
Zm00001d002285	Zm00001d038147
Zm00001d002285	Zm00001d038156
Zm00001d002285	Zm00001d038165
Zm00001d002285	Zm00001d038218
Zm00001d002285	Zm00001d038221
Zm00001d002285	Zm00001d038262
Zm00001d002285	Zm00001d038291
Zm00001d002285	Zm00001d038297
Zm00001d002285	Zm00001d038320
Zm00001d002285	Zm00001d038352
Zm00001d002285	Zm00001d038371
Zm00001d002285	Zm00001d038382
Zm00001d002285	Zm00001d038394
Zm00001d002285	Zm00001d038412
Zm00001d002285	Zm00001d038512
Zm00001d002285	Zm00001d038522
Zm00001d002285	Zm00001d038530
Zm00001d002285	Zm00001d038555
Zm00001d002285	Zm00001d038585
Zm00001d002285	Zm00001d038605
Zm00001d002285	Zm00001d038645
Zm00001d002285	Zm00001d038685
Zm00001d002285	Zm00001d038700
Zm00001d002285	Zm00001d038703
Zm00001d002285	Zm00001d038706
Zm00001d002285	Zm00001d038709
Zm00001d002285	Zm00001d038712
Zm00001d002285	Zm00001d038734
Zm00001d002285	Zm00001d038740
Zm00001d002285	Zm00001d038748
Zm00001d002285	Zm00001d038761
Zm00001d002285	Zm00001d038762
Zm00001d002285	Zm00001d038911
Zm00001d002285	Zm00001d038930
Zm00001d002285	Zm00001d038969
Zm00001d002285	Zm00001d038976
Zm00001d002285	Zm00001d039042
Zm00001d002285	Zm00001d039102
Zm00001d002285	Zm00001d039103
Zm00001d002285	Zm00001d039120
Zm00001d002285	Zm00001d039174
Zm00001d002285	Zm00001d039216
Zm00001d002285	Zm00001d039238
Zm00001d002285	Zm00001d039241
Zm00001d002285	Zm00001d039245
Zm00001d002285	Zm00001d039266
Zm00001d002285	Zm00001d039297
Zm00001d002285	Zm00001d039303
Zm00001d002285	Zm00001d039304
Zm00001d002285	Zm00001d039351
Zm00001d002285	Zm00001d039374
Zm00001d002285	Zm00001d039383
Zm00001d002285	Zm00001d039453
Zm00001d002285	Zm00001d039535
Zm00001d002285	Zm00001d039615
Zm00001d002285	Zm00001d039642
Zm00001d002285	Zm00001d039648
Zm00001d002285	Zm00001d039669
Zm00001d002285	Zm00001d039695
Zm00001d002285	Zm00001d039700
Zm00001d002285	Zm00001d039711
Zm00001d002285	Zm00001d039735
Zm00001d002285	Zm00001d039748
Zm00001d002285	Zm00001d039763
Zm00001d002285	Zm00001d039842
Zm00001d002285	Zm00001d039860
Zm00001d002285	Zm00001d039871
Zm00001d002285	Zm00001d039891
Zm00001d002285	Zm00001d039920
Zm00001d002285	Zm00001d039931
Zm00001d002285	Zm00001d039933
Zm00001d002285	Zm00001d039942
Zm00001d002285	Zm00001d039963
Zm00001d002285	Zm00001d039970
Zm00001d002285	Zm00001d039977
Zm00001d002285	Zm00001d039993
Zm00001d002285	Zm00001d040029
Zm00001d002285	Zm00001d040061
Zm00001d002285	Zm00001d040066
Zm00001d002285	Zm00001d040067
Zm00001d002285	Zm00001d040120
Zm00001d002285	Zm00001d040126
Zm00001d002285	Zm00001d040157
Zm00001d002285	Zm00001d040238
Zm00001d002285	Zm00001d040298
Zm00001d002285	Zm00001d040324
Zm00001d002285	Zm00001d040465
Zm00001d002285	Zm00001d040496
Zm00001d002285	Zm00001d040562
Zm00001d002285	Zm00001d040581
Zm00001d002285	Zm00001d040617
Zm00001d002285	Zm00001d040619
Zm00001d002285	Zm00001d040629
Zm00001d002285	Zm00001d040667
Zm00001d002285	Zm00001d040743
Zm00001d002285	Zm00001d041173
Zm00001d002285	Zm00001d041236
Zm00001d002285	Zm00001d041327
Zm00001d002285	Zm00001d041343
Zm00001d002285	Zm00001d041363
Zm00001d002285	Zm00001d041382
Zm00001d002285	Zm00001d041430
Zm00001d002285	Zm00001d041476
Zm00001d002285	Zm00001d041488
Zm00001d002285	Zm00001d041544
Zm00001d002285	Zm00001d041571
Zm00001d002285	Zm00001d041604
Zm00001d002285	Zm00001d041653
Zm00001d002285	Zm00001d041725
Zm00001d002285	Zm00001d041744
Zm00001d002285	Zm00001d041826
Zm00001d002285	Zm00001d041827
Zm00001d002285	Zm00001d041871
Zm00001d002285	Zm00001d041880
Zm00001d002285	Zm00001d041951
Zm00001d002285	Zm00001d041959
Zm00001d002285	Zm00001d041981
Zm00001d002285	Zm00001d041984
Zm00001d002285	Zm00001d041985
Zm00001d002285	Zm00001d042096
Zm00001d002285	Zm00001d042116
Zm00001d002285	Zm00001d042132
Zm00001d002285	Zm00001d042141
Zm00001d002285	Zm00001d042187
Zm00001d002285	Zm00001d042207
Zm00001d002285	Zm00001d042210
Zm00001d002285	Zm00001d042239
Zm00001d002285	Zm00001d042285
Zm00001d002285	Zm00001d042307
Zm00001d002285	Zm00001d042308
Zm00001d002285	Zm00001d042343
Zm00001d002285	Zm00001d042349
Zm00001d002285	Zm00001d042541
Zm00001d002285	Zm00001d042581
Zm00001d002285	Zm00001d042593
Zm00001d002285	Zm00001d042632
Zm00001d002285	Zm00001d042652
Zm00001d002285	Zm00001d042684
Zm00001d002285	Zm00001d042717
Zm00001d002285	Zm00001d042718
Zm00001d002285	Zm00001d042724
Zm00001d002285	Zm00001d042731
Zm00001d002285	Zm00001d042747
Zm00001d002285	Zm00001d042768
Zm00001d002285	Zm00001d042781
Zm00001d002285	Zm00001d042814
Zm00001d002285	Zm00001d042826
Zm00001d002285	Zm00001d042851
Zm00001d002285	Zm00001d042884
Zm00001d002285	Zm00001d042887
Zm00001d002285	Zm00001d042892
Zm00001d002285	Zm00001d042901
Zm00001d002285	Zm00001d042909
Zm00001d002285	Zm00001d042934
Zm00001d002285	Zm00001d042936
Zm00001d002285	Zm00001d042953
Zm00001d002285	Zm00001d042963
Zm00001d002285	Zm00001d042975
Zm00001d002285	Zm00001d042993
Zm00001d002285	Zm00001d043025
Zm00001d002285	Zm00001d043062
Zm00001d002285	Zm00001d043063
Zm00001d002285	Zm00001d043069
Zm00001d002285	Zm00001d043091
Zm00001d002285	Zm00001d043178
Zm00001d002285	Zm00001d043195
Zm00001d002285	Zm00001d043200
Zm00001d002285	Zm00001d043220
Zm00001d002285	Zm00001d043225
Zm00001d002285	Zm00001d043242
Zm00001d002285	Zm00001d043249
Zm00001d002285	Zm00001d043253
Zm00001d002285	Zm00001d043256
Zm00001d002285	Zm00001d043258
Zm00001d002285	Zm00001d043266
Zm00001d002285	Zm00001d043270
Zm00001d002285	Zm00001d043272
Zm00001d002285	Zm00001d043284
Zm00001d002285	Zm00001d043356
Zm00001d002285	Zm00001d043360
Zm00001d002285	Zm00001d043386
Zm00001d002285	Zm00001d043395
Zm00001d002285	Zm00001d043399
Zm00001d002285	Zm00001d043422
Zm00001d002285	Zm00001d043459
Zm00001d002285	Zm00001d043477
Zm00001d002285	Zm00001d043479
Zm00001d002285	Zm00001d043510
Zm00001d002285	Zm00001d043512
Zm00001d002285	Zm00001d043525
Zm00001d002285	Zm00001d043569
Zm00001d002285	Zm00001d043601
Zm00001d002285	Zm00001d043607
Zm00001d002285	Zm00001d043731
Zm00001d002285	Zm00001d043752
Zm00001d002285	Zm00001d043795
Zm00001d002285	Zm00001d043845
Zm00001d002285	Zm00001d043860
Zm00001d002285	Zm00001d043868
Zm00001d002285	Zm00001d043879
Zm00001d002285	Zm00001d043898
Zm00001d002285	Zm00001d043904
Zm00001d002285	Zm00001d043923
Zm00001d002285	Zm00001d043935
Zm00001d002285	Zm00001d043943
Zm00001d002285	Zm00001d043959
Zm00001d002285	Zm00001d044027
Zm00001d002285	Zm00001d044031
Zm00001d002285	Zm00001d044074
Zm00001d002285	Zm00001d044076
Zm00001d002285	Zm00001d044091
Zm00001d002285	Zm00001d044095
Zm00001d002285	Zm00001d044100
Zm00001d002285	Zm00001d044139
Zm00001d002285	Zm00001d044162
Zm00001d002285	Zm00001d044171
Zm00001d002285	Zm00001d044173
Zm00001d002285	Zm00001d044244
Zm00001d002285	Zm00001d044253
Zm00001d002285	Zm00001d044254
Zm00001d002285	Zm00001d044272
Zm00001d002285	Zm00001d044416
Zm00001d002285	Zm00001d044430
Zm00001d002285	Zm00001d044431
Zm00001d002285	Zm00001d044475
Zm00001d002285	Zm00001d044656
Zm00001d002285	Zm00001d044691
Zm00001d002285	Zm00001d044700
Zm00001d002285	Zm00001d044726
Zm00001d002285	Zm00001d044744
Zm00001d002285	Zm00001d044762
Zm00001d002285	Zm00001d044784
Zm00001d002285	Zm00001d044816
Zm00001d002285	Zm00001d044821
Zm00001d002285	Zm00001d044908
Zm00001d002285	Zm00001d044930
Zm00001d002285	Zm00001d044937
Zm00001d002285	Zm00001d044950
Zm00001d002285	Zm00001d045022
Zm00001d002285	Zm00001d045026
Zm00001d002285	Zm00001d045075
Zm00001d002285	Zm00001d045088
Zm00001d002285	Zm00001d045102
Zm00001d002285	Zm00001d045130
Zm00001d002285	Zm00001d045134
Zm00001d002285	Zm00001d045173
Zm00001d002285	Zm00001d045174
Zm00001d002285	Zm00001d045183
Zm00001d002285	Zm00001d045202
Zm00001d002285	Zm00001d045206
Zm00001d002285	Zm00001d045210
Zm00001d002285	Zm00001d045251
Zm00001d002285	Zm00001d045302
Zm00001d002285	Zm00001d045305
Zm00001d002285	Zm00001d045316
Zm00001d002285	Zm00001d045360
Zm00001d002285	Zm00001d045361
Zm00001d002285	Zm00001d045374
Zm00001d002285	Zm00001d045385
Zm00001d002285	Zm00001d045386
Zm00001d002285	Zm00001d045394
Zm00001d002285	Zm00001d045459
Zm00001d002285	Zm00001d045517
Zm00001d002285	Zm00001d045559
Zm00001d002285	Zm00001d045560
Zm00001d002285	Zm00001d045565
Zm00001d002285	Zm00001d045632
Zm00001d002285	Zm00001d045665
Zm00001d002285	Zm00001d045679
Zm00001d002285	Zm00001d045738
Zm00001d002285	Zm00001d045836
Zm00001d002285	Zm00001d045870
Zm00001d002285	Zm00001d045957
Zm00001d002285	Zm00001d045972
Zm00001d002285	Zm00001d046005
Zm00001d002285	Zm00001d046137
Zm00001d002285	Zm00001d046226
Zm00001d002285	Zm00001d046243
Zm00001d002285	Zm00001d046249
Zm00001d002285	Zm00001d046263
Zm00001d002285	Zm00001d046281
Zm00001d002285	Zm00001d046288
Zm00001d002285	Zm00001d046370
Zm00001d002285	Zm00001d046424
Zm00001d002285	Zm00001d046474
Zm00001d002285	Zm00001d046552
Zm00001d002285	Zm00001d046569
Zm00001d002285	Zm00001d046586
Zm00001d002285	Zm00001d046599
Zm00001d002285	Zm00001d046603
Zm00001d002285	Zm00001d046632
Zm00001d002285	Zm00001d046656
Zm00001d002285	Zm00001d046676
Zm00001d002285	Zm00001d046728
Zm00001d002285	Zm00001d046758
Zm00001d002285	Zm00001d046767
Zm00001d002285	Zm00001d046928
Zm00001d002285	Zm00001d046953
Zm00001d002285	Zm00001d047091
Zm00001d002285	Zm00001d047093
Zm00001d002285	Zm00001d047104
Zm00001d002285	Zm00001d047116
Zm00001d002285	Zm00001d047117
Zm00001d002285	Zm00001d047209
Zm00001d002285	Zm00001d047247
Zm00001d002285	Zm00001d047334
Zm00001d002285	Zm00001d047385
Zm00001d002285	Zm00001d047399
Zm00001d002285	Zm00001d047402
Zm00001d002285	Zm00001d047424
Zm00001d002285	Zm00001d047439
Zm00001d002285	Zm00001d047447
Zm00001d002285	Zm00001d047458
Zm00001d002285	Zm00001d047461
Zm00001d002285	Zm00001d047507
Zm00001d002285	Zm00001d047514
Zm00001d002285	Zm00001d047554
Zm00001d002285	Zm00001d047568
Zm00001d002285	Zm00001d047579
Zm00001d002285	Zm00001d047600
Zm00001d002285	Zm00001d047639
Zm00001d002285	Zm00001d047754
Zm00001d002285	Zm00001d047775
Zm00001d002285	Zm00001d047793
Zm00001d002285	Zm00001d047796
Zm00001d002285	Zm00001d047799
Zm00001d002285	Zm00001d047801
Zm00001d002285	Zm00001d047808
Zm00001d002285	Zm00001d047835
Zm00001d002285	Zm00001d047881
Zm00001d002285	Zm00001d047883
Zm00001d002285	Zm00001d047900
Zm00001d002285	Zm00001d047907
Zm00001d002285	Zm00001d047917
Zm00001d002285	Zm00001d047939
Zm00001d002285	Zm00001d047942
Zm00001d002285	Zm00001d047972
Zm00001d002285	Zm00001d047981
Zm00001d002285	Zm00001d047993
Zm00001d002285	Zm00001d047995
Zm00001d002285	Zm00001d048013
Zm00001d002285	Zm00001d048021
Zm00001d002285	Zm00001d048041
Zm00001d002285	Zm00001d048208
Zm00001d002285	Zm00001d048230
Zm00001d002285	Zm00001d048263
Zm00001d002285	Zm00001d048298
Zm00001d002285	Zm00001d048335
Zm00001d002285	Zm00001d048387
Zm00001d002285	Zm00001d048393
Zm00001d002285	Zm00001d048424
Zm00001d002285	Zm00001d048471
Zm00001d002285	Zm00001d048480
Zm00001d002285	Zm00001d048507
Zm00001d002285	Zm00001d048553
Zm00001d002285	Zm00001d048560
Zm00001d002285	Zm00001d048561
Zm00001d002285	Zm00001d048583
Zm00001d002285	Zm00001d048590
Zm00001d002285	Zm00001d048602
Zm00001d002285	Zm00001d048612
Zm00001d002285	Zm00001d048644
Zm00001d002285	Zm00001d048667
Zm00001d002285	Zm00001d048690
Zm00001d002285	Zm00001d048759
Zm00001d002285	Zm00001d048760
Zm00001d002285	Zm00001d048804
Zm00001d002285	Zm00001d048819
Zm00001d002285	Zm00001d048866
Zm00001d002285	Zm00001d048870
Zm00001d002285	Zm00001d048875
Zm00001d002285	Zm00001d048908
Zm00001d002285	Zm00001d048947
Zm00001d002285	Zm00001d048953
Zm00001d002285	Zm00001d048985
Zm00001d002285	Zm00001d049020
Zm00001d002285	Zm00001d049028
Zm00001d002285	Zm00001d049061
Zm00001d002285	Zm00001d049073
Zm00001d002285	Zm00001d049081
Zm00001d002285	Zm00001d049103
Zm00001d002285	Zm00001d049158
Zm00001d002285	Zm00001d049169
Zm00001d002285	Zm00001d049201
Zm00001d002285	Zm00001d049239
Zm00001d002285	Zm00001d049299
Zm00001d002285	Zm00001d049336
Zm00001d002285	Zm00001d049381
Zm00001d002285	Zm00001d049418
Zm00001d002285	Zm00001d049437
Zm00001d002285	Zm00001d049503
Zm00001d002285	Zm00001d049510
Zm00001d002285	Zm00001d049521
Zm00001d002285	Zm00001d049551
Zm00001d002285	Zm00001d049572
Zm00001d002285	Zm00001d049640
Zm00001d002285	Zm00001d049683
Zm00001d002285	Zm00001d049774
Zm00001d002285	Zm00001d049857
Zm00001d002285	Zm00001d049881
Zm00001d002285	Zm00001d049925
Zm00001d002285	Zm00001d049954
Zm00001d002285	Zm00001d050074
Zm00001d002285	Zm00001d050079
Zm00001d002285	Zm00001d050131
Zm00001d002285	Zm00001d050140
Zm00001d002285	Zm00001d050146
Zm00001d002285	Zm00001d050201
Zm00001d002285	Zm00001d050259
Zm00001d002285	Zm00001d050265
Zm00001d002285	Zm00001d050335
Zm00001d002285	Zm00001d050465
Zm00001d002285	Zm00001d050466
Zm00001d002285	Zm00001d050518
Zm00001d002285	Zm00001d050575
Zm00001d002285	Zm00001d050649
Zm00001d002285	Zm00001d050714
Zm00001d002285	Zm00001d050755
Zm00001d002285	Zm00001d050893
Zm00001d002285	Zm00001d050899
Zm00001d002285	Zm00001d050961
Zm00001d002285	Zm00001d051055
Zm00001d002285	Zm00001d051166
Zm00001d002285	Zm00001d051180
Zm00001d002285	Zm00001d051227
Zm00001d002285	Zm00001d051309
Zm00001d002285	Zm00001d051314
Zm00001d002285	Zm00001d051338
Zm00001d002285	Zm00001d051339
Zm00001d002285	Zm00001d051350
Zm00001d002285	Zm00001d051362
Zm00001d002285	Zm00001d051468
Zm00001d002285	Zm00001d051473
Zm00001d002285	Zm00001d051548
Zm00001d002285	Zm00001d051550
Zm00001d002285	Zm00001d051584
Zm00001d002285	Zm00001d051796
Zm00001d002285	Zm00001d051814
Zm00001d002285	Zm00001d051829
Zm00001d002285	Zm00001d051863
Zm00001d002285	Zm00001d051869
Zm00001d002285	Zm00001d051896
Zm00001d002285	Zm00001d051913
Zm00001d002285	Zm00001d052007
Zm00001d002285	Zm00001d052059
Zm00001d002285	Zm00001d052060
Zm00001d002285	Zm00001d052069
Zm00001d002285	Zm00001d052089
Zm00001d002285	Zm00001d052113
Zm00001d002285	Zm00001d052124
Zm00001d002285	Zm00001d052167
Zm00001d002285	Zm00001d052171
Zm00001d002285	Zm00001d052190
Zm00001d002285	Zm00001d052191
Zm00001d002285	Zm00001d052209
Zm00001d002285	Zm00001d052213
Zm00001d002285	Zm00001d052223
Zm00001d002285	Zm00001d052231
Zm00001d002285	Zm00001d052239
Zm00001d002285	Zm00001d052253
Zm00001d002285	Zm00001d052258
Zm00001d002285	Zm00001d052260
Zm00001d002285	Zm00001d052269
Zm00001d002285	Zm00001d052335
Zm00001d002285	Zm00001d052346
Zm00001d002285	Zm00001d052355
Zm00001d002285	Zm00001d052387
Zm00001d002285	Zm00001d052433
Zm00001d002285	Zm00001d052450
Zm00001d002285	Zm00001d052457
Zm00001d002285	Zm00001d052527
Zm00001d002285	Zm00001d052543
Zm00001d002285	Zm00001d052581
Zm00001d002285	Zm00001d052586
Zm00001d002285	Zm00001d052618
Zm00001d002285	Zm00001d052763
Zm00001d002285	Zm00001d052775
Zm00001d002285	Zm00001d052779
Zm00001d002285	Zm00001d052793
Zm00001d002285	Zm00001d052813
Zm00001d002285	Zm00001d052842
Zm00001d002285	Zm00001d052898
Zm00001d002285	Zm00001d052971
Zm00001d002285	Zm00001d052985
Zm00001d002285	Zm00001d053004
Zm00001d002285	Zm00001d053017
Zm00001d002285	Zm00001d053068
Zm00001d002285	Zm00001d053220
Zm00001d002285	Zm00001d053281
Zm00001d002285	Zm00001d053282
Zm00001d002285	Zm00001d053289
Zm00001d002285	Zm00001d053293
Zm00001d002285	Zm00001d053295
Zm00001d002285	Zm00001d053394
Zm00001d002285	Zm00001d053410
Zm00001d002285	Zm00001d053415
Zm00001d002285	Zm00001d053522
Zm00001d002285	Zm00001d053593
Zm00001d002285	Zm00001d053676
Zm00001d002285	Zm00001d053699
Zm00001d002285	Zm00001d053733
Zm00001d002285	Zm00001d053734
Zm00001d002285	Zm00001d053736
Zm00001d002285	Zm00001d053748
Zm00001d002285	Zm00001d053778
Zm00001d002285	Zm00001d053781
Zm00001d002285	Zm00001d053822
Zm00001d002285	Zm00001d053867
Zm00001d002285	Zm00001d053936
Zm00001d002285	Zm00001d053997
Zm00001d002364	GRMZM5G828883
Zm00001d002364	Zm00001d000006
Zm00001d002364	Zm00001d000012
Zm00001d002364	Zm00001d000045
Zm00001d002364	Zm00001d000428
Zm00001d002364	Zm00001d001766
Zm00001d002364	Zm00001d001774
Zm00001d002364	Zm00001d001789
Zm00001d002364	Zm00001d001832
Zm00001d002364	Zm00001d001839
Zm00001d002364	Zm00001d001862
Zm00001d002364	Zm00001d001906
Zm00001d002364	Zm00001d001927
Zm00001d002364	Zm00001d001947
Zm00001d002364	Zm00001d001959
Zm00001d002364	Zm00001d001976
Zm00001d002364	Zm00001d002006
Zm00001d002364	Zm00001d002022
Zm00001d002364	Zm00001d002035
Zm00001d002364	Zm00001d002079
Zm00001d002364	Zm00001d002283
Zm00001d002364	Zm00001d002292
Zm00001d002364	Zm00001d002356
Zm00001d002364	Zm00001d002364
Zm00001d002364	Zm00001d002369
Zm00001d002364	Zm00001d002378
Zm00001d002364	Zm00001d002436
Zm00001d002364	Zm00001d002440
Zm00001d002364	Zm00001d002476
Zm00001d002364	Zm00001d002482
Zm00001d002364	Zm00001d002522
Zm00001d002364	Zm00001d002540
Zm00001d002364	Zm00001d002564
Zm00001d002364	Zm00001d002618
Zm00001d002364	Zm00001d002632
Zm00001d002364	Zm00001d002695
Zm00001d002364	Zm00001d002731
Zm00001d002364	Zm00001d002733
Zm00001d002364	Zm00001d002782
Zm00001d002364	Zm00001d002850
Zm00001d002364	Zm00001d002882
Zm00001d002364	Zm00001d002969
Zm00001d002364	Zm00001d002990
Zm00001d002364	Zm00001d003035
Zm00001d002364	Zm00001d003048
Zm00001d002364	Zm00001d003091
Zm00001d002364	Zm00001d003102
Zm00001d002364	Zm00001d003114
Zm00001d002364	Zm00001d003183
Zm00001d002364	Zm00001d003197
Zm00001d002364	Zm00001d003283
Zm00001d002364	Zm00001d003312
Zm00001d002364	Zm00001d003365
Zm00001d002364	Zm00001d003431
Zm00001d002364	Zm00001d003432
Zm00001d002364	Zm00001d003494
Zm00001d002364	Zm00001d003497
Zm00001d002364	Zm00001d003521
Zm00001d002364	Zm00001d003533
Zm00001d002364	Zm00001d003538
Zm00001d002364	Zm00001d003604
Zm00001d002364	Zm00001d003614
Zm00001d002364	Zm00001d003742
Zm00001d002364	Zm00001d003924
Zm00001d002364	Zm00001d004013
Zm00001d002364	Zm00001d004022
Zm00001d002364	Zm00001d004126
Zm00001d002364	Zm00001d004169
Zm00001d002364	Zm00001d004193
Zm00001d002364	Zm00001d004270
Zm00001d002364	Zm00001d004472
Zm00001d002364	Zm00001d004558
Zm00001d002364	Zm00001d004635
Zm00001d002364	Zm00001d004664
Zm00001d002364	Zm00001d004730
Zm00001d002364	Zm00001d004754
Zm00001d002364	Zm00001d004768
Zm00001d002364	Zm00001d004847
Zm00001d002364	Zm00001d004882
Zm00001d002364	Zm00001d004908
Zm00001d002364	Zm00001d005057
Zm00001d002364	Zm00001d005092
Zm00001d002364	Zm00001d005196
Zm00001d002364	Zm00001d005208
Zm00001d002364	Zm00001d005251
Zm00001d002364	Zm00001d005271
Zm00001d002364	Zm00001d005439
Zm00001d002364	Zm00001d005465
Zm00001d002364	Zm00001d005470
Zm00001d002364	Zm00001d005504
Zm00001d002364	Zm00001d005766
Zm00001d002364	Zm00001d005822
Zm00001d002364	Zm00001d005826
Zm00001d002364	Zm00001d005841
Zm00001d002364	Zm00001d005969
Zm00001d002364	Zm00001d006001
Zm00001d002364	Zm00001d006016
Zm00001d002364	Zm00001d006035
Zm00001d002364	Zm00001d006091
Zm00001d002364	Zm00001d006109
Zm00001d002364	Zm00001d006124
Zm00001d002364	Zm00001d006226
Zm00001d002364	Zm00001d006232
Zm00001d002364	Zm00001d006310
Zm00001d002364	Zm00001d006330
Zm00001d002364	Zm00001d006331
Zm00001d002364	Zm00001d006337
Zm00001d002364	Zm00001d006479
Zm00001d002364	Zm00001d006551
Zm00001d002364	Zm00001d006582
Zm00001d002364	Zm00001d006591
Zm00001d002364	Zm00001d006597
Zm00001d002364	Zm00001d006626
Zm00001d002364	Zm00001d006687
Zm00001d002364	Zm00001d006771
Zm00001d002364	Zm00001d006815
Zm00001d002364	Zm00001d006860
Zm00001d002364	Zm00001d006931
Zm00001d002364	Zm00001d006937
Zm00001d002364	Zm00001d007089
Zm00001d002364	Zm00001d007166
Zm00001d002364	Zm00001d007175
Zm00001d002364	Zm00001d007199
Zm00001d002364	Zm00001d007215
Zm00001d002364	Zm00001d007216
Zm00001d002364	Zm00001d007227
Zm00001d002364	Zm00001d007285
Zm00001d002364	Zm00001d007421
Zm00001d002364	Zm00001d007474
Zm00001d002364	Zm00001d007478
Zm00001d002364	Zm00001d007692
Zm00001d002364	Zm00001d007700
Zm00001d002364	Zm00001d007706
Zm00001d002364	Zm00001d007764
Zm00001d002364	Zm00001d007915
Zm00001d002364	Zm00001d008171
Zm00001d002364	Zm00001d008178
Zm00001d002364	Zm00001d008196
Zm00001d002364	Zm00001d008307
Zm00001d002364	Zm00001d008331
Zm00001d002364	Zm00001d008340
Zm00001d002364	Zm00001d008477
Zm00001d002364	Zm00001d008601
Zm00001d002364	Zm00001d008621
Zm00001d002364	Zm00001d008749
Zm00001d002364	Zm00001d008794
Zm00001d002364	Zm00001d008795
Zm00001d002364	Zm00001d008911
Zm00001d002364	Zm00001d009077
Zm00001d002364	Zm00001d009224
Zm00001d002364	Zm00001d009247
Zm00001d002364	Zm00001d009309
Zm00001d002364	Zm00001d009398
Zm00001d002364	Zm00001d009401
Zm00001d002364	Zm00001d009465
Zm00001d002364	Zm00001d009468
Zm00001d002364	Zm00001d009487
Zm00001d002364	Zm00001d009525
Zm00001d002364	Zm00001d009568
Zm00001d002364	Zm00001d009600
Zm00001d002364	Zm00001d009686
Zm00001d002364	Zm00001d009762
Zm00001d002364	Zm00001d009873
Zm00001d002364	Zm00001d009908
Zm00001d002364	Zm00001d009936
Zm00001d002364	Zm00001d009985
Zm00001d002364	Zm00001d010048
Zm00001d002364	Zm00001d010050
Zm00001d002364	Zm00001d010060
Zm00001d002364	Zm00001d010214
Zm00001d002364	Zm00001d010218
Zm00001d002364	Zm00001d010256
Zm00001d002364	Zm00001d010265
Zm00001d002364	Zm00001d010324
Zm00001d002364	Zm00001d010341
Zm00001d002364	Zm00001d010388
Zm00001d002364	Zm00001d010403
Zm00001d002364	Zm00001d010421
Zm00001d002364	Zm00001d010478
Zm00001d002364	Zm00001d010639
Zm00001d002364	Zm00001d010673
Zm00001d002364	Zm00001d010722
Zm00001d002364	Zm00001d010726
Zm00001d002364	Zm00001d010796
Zm00001d002364	Zm00001d010798
Zm00001d002364	Zm00001d010812
Zm00001d002364	Zm00001d010870
Zm00001d002364	Zm00001d010885
Zm00001d002364	Zm00001d010919
Zm00001d002364	Zm00001d010924
Zm00001d002364	Zm00001d010933
Zm00001d002364	Zm00001d010945
Zm00001d002364	Zm00001d010956
Zm00001d002364	Zm00001d010961
Zm00001d002364	Zm00001d010976
Zm00001d002364	Zm00001d011023
Zm00001d002364	Zm00001d011076
Zm00001d002364	Zm00001d011157
Zm00001d002364	Zm00001d011188
Zm00001d002364	Zm00001d011228
Zm00001d002364	Zm00001d011259
Zm00001d002364	Zm00001d011266
Zm00001d002364	Zm00001d011378
Zm00001d002364	Zm00001d011451
Zm00001d002364	Zm00001d011459
Zm00001d002364	Zm00001d011487
Zm00001d002364	Zm00001d011527
Zm00001d002364	Zm00001d011543
Zm00001d002364	Zm00001d011654
Zm00001d002364	Zm00001d011656
Zm00001d002364	Zm00001d011697
Zm00001d002364	Zm00001d011787
Zm00001d002364	Zm00001d011800
Zm00001d002364	Zm00001d011841
Zm00001d002364	Zm00001d011847
Zm00001d002364	Zm00001d011853
Zm00001d002364	Zm00001d012052
Zm00001d002364	Zm00001d012090
Zm00001d002364	Zm00001d012091
Zm00001d002364	Zm00001d012140
Zm00001d002364	Zm00001d012155
Zm00001d002364	Zm00001d012167
Zm00001d002364	Zm00001d012194
Zm00001d002364	Zm00001d012204
Zm00001d002364	Zm00001d012279
Zm00001d002364	Zm00001d012281
Zm00001d002364	Zm00001d012292
Zm00001d002364	Zm00001d012304
Zm00001d002364	Zm00001d012321
Zm00001d002364	Zm00001d012330
Zm00001d002364	Zm00001d012396
Zm00001d002364	Zm00001d012421
Zm00001d002364	Zm00001d012427
Zm00001d002364	Zm00001d012432
Zm00001d002364	Zm00001d012438
Zm00001d002364	Zm00001d012446
Zm00001d002364	Zm00001d012480
Zm00001d002364	Zm00001d012512
Zm00001d002364	Zm00001d012513
Zm00001d002364	Zm00001d012595
Zm00001d002364	Zm00001d012653
Zm00001d002364	Zm00001d012659
Zm00001d002364	Zm00001d012660
Zm00001d002364	Zm00001d012662
Zm00001d002364	Zm00001d012749
Zm00001d002364	Zm00001d012750
Zm00001d002364	Zm00001d012776
Zm00001d002364	Zm00001d012789
Zm00001d002364	Zm00001d012819
Zm00001d002364	Zm00001d012851
Zm00001d002364	Zm00001d012893
Zm00001d002364	Zm00001d012900
Zm00001d002364	Zm00001d012935
Zm00001d002364	Zm00001d013004
Zm00001d002364	Zm00001d013057
Zm00001d002364	Zm00001d013080
Zm00001d002364	Zm00001d013097
Zm00001d002364	Zm00001d013098
Zm00001d002364	Zm00001d013099
Zm00001d002364	Zm00001d013108
Zm00001d002364	Zm00001d013109
Zm00001d002364	Zm00001d013136
Zm00001d002364	Zm00001d013153
Zm00001d002364	Zm00001d013165
Zm00001d002364	Zm00001d013185
Zm00001d002364	Zm00001d013202
Zm00001d002364	Zm00001d013210
Zm00001d002364	Zm00001d013220
Zm00001d002364	Zm00001d013231
Zm00001d002364	Zm00001d013263
Zm00001d002364	Zm00001d013302
Zm00001d002364	Zm00001d013317
Zm00001d002364	Zm00001d013390
Zm00001d002364	Zm00001d013529
Zm00001d002364	Zm00001d013612
Zm00001d002364	Zm00001d013644
Zm00001d002364	Zm00001d013716
Zm00001d002364	Zm00001d013751
Zm00001d002364	Zm00001d013804
Zm00001d002364	Zm00001d013834
Zm00001d002364	Zm00001d013855
Zm00001d002364	Zm00001d013858
Zm00001d002364	Zm00001d013947
Zm00001d002364	Zm00001d014001
Zm00001d002364	Zm00001d014200
Zm00001d002364	Zm00001d014250
Zm00001d002364	Zm00001d014253
Zm00001d002364	Zm00001d014275
Zm00001d002364	Zm00001d014337
Zm00001d002364	Zm00001d014385
Zm00001d002364	Zm00001d014386
Zm00001d002364	Zm00001d014491
Zm00001d002364	Zm00001d014494
Zm00001d002364	Zm00001d014525
Zm00001d002364	Zm00001d014530
Zm00001d002364	Zm00001d014773
Zm00001d002364	Zm00001d014804
Zm00001d002364	Zm00001d014960
Zm00001d002364	Zm00001d014972
Zm00001d002364	Zm00001d014984
Zm00001d002364	Zm00001d014987
Zm00001d002364	Zm00001d015025
Zm00001d002364	Zm00001d015093
Zm00001d002364	Zm00001d015164
Zm00001d002364	Zm00001d015201
Zm00001d002364	Zm00001d015292
Zm00001d002364	Zm00001d015347
Zm00001d002364	Zm00001d015397
Zm00001d002364	Zm00001d015423
Zm00001d002364	Zm00001d015459
Zm00001d002364	Zm00001d015508
Zm00001d002364	Zm00001d015515
Zm00001d002364	Zm00001d015616
Zm00001d002364	Zm00001d015627
Zm00001d002364	Zm00001d015656
Zm00001d002364	Zm00001d015657
Zm00001d002364	Zm00001d015665
Zm00001d002364	Zm00001d015767
Zm00001d002364	Zm00001d015852
Zm00001d002364	Zm00001d015927
Zm00001d002364	Zm00001d016063
Zm00001d002364	Zm00001d016080
Zm00001d002364	Zm00001d016087
Zm00001d002364	Zm00001d016120
Zm00001d002364	Zm00001d016177
Zm00001d002364	Zm00001d016287
Zm00001d002364	Zm00001d016303
Zm00001d002364	Zm00001d016306
Zm00001d002364	Zm00001d016457
Zm00001d002364	Zm00001d016470
Zm00001d002364	Zm00001d016477
Zm00001d002364	Zm00001d016479
Zm00001d002364	Zm00001d016682
Zm00001d002364	Zm00001d016697
Zm00001d002364	Zm00001d016708
Zm00001d002364	Zm00001d016719
Zm00001d002364	Zm00001d016768
Zm00001d002364	Zm00001d016806
Zm00001d002364	Zm00001d016835
Zm00001d002364	Zm00001d016842
Zm00001d002364	Zm00001d016963
Zm00001d002364	Zm00001d016992
Zm00001d002364	Zm00001d017029
Zm00001d002364	Zm00001d017077
Zm00001d002364	Zm00001d017095
Zm00001d002364	Zm00001d017138
Zm00001d002364	Zm00001d017152
Zm00001d002364	Zm00001d017158
Zm00001d002364	Zm00001d017195
Zm00001d002364	Zm00001d017243
Zm00001d002364	Zm00001d017268
Zm00001d002364	Zm00001d017274
Zm00001d002364	Zm00001d017282
Zm00001d002364	Zm00001d017375
Zm00001d002364	Zm00001d017402
Zm00001d002364	Zm00001d017457
Zm00001d002364	Zm00001d017462
Zm00001d002364	Zm00001d017477
Zm00001d002364	Zm00001d017502
Zm00001d002364	Zm00001d017526
Zm00001d002364	Zm00001d017547
Zm00001d002364	Zm00001d017559
Zm00001d002364	Zm00001d017574
Zm00001d002364	Zm00001d017575
Zm00001d002364	Zm00001d017615
Zm00001d002364	Zm00001d017649
Zm00001d002364	Zm00001d017666
Zm00001d002364	Zm00001d017678
Zm00001d002364	Zm00001d017698
Zm00001d002364	Zm00001d017780
Zm00001d002364	Zm00001d017785
Zm00001d002364	Zm00001d017829
Zm00001d002364	Zm00001d017857
Zm00001d002364	Zm00001d017860
Zm00001d002364	Zm00001d017874
Zm00001d002364	Zm00001d017882
Zm00001d002364	Zm00001d017886
Zm00001d002364	Zm00001d017951
Zm00001d002364	Zm00001d017978
Zm00001d002364	Zm00001d017983
Zm00001d002364	Zm00001d018011
Zm00001d002364	Zm00001d018029
Zm00001d002364	Zm00001d018059
Zm00001d002364	Zm00001d018090
Zm00001d002364	Zm00001d018118
Zm00001d002364	Zm00001d018158
Zm00001d002364	Zm00001d018217
Zm00001d002364	Zm00001d018258
Zm00001d002364	Zm00001d018277
Zm00001d002364	Zm00001d018286
Zm00001d002364	Zm00001d018326
Zm00001d002364	Zm00001d018342
Zm00001d002364	Zm00001d018343
Zm00001d002364	Zm00001d018359
Zm00001d002364	Zm00001d018393
Zm00001d002364	Zm00001d018394
Zm00001d002364	Zm00001d018407
Zm00001d002364	Zm00001d018414
Zm00001d002364	Zm00001d018445
Zm00001d002364	Zm00001d018451
Zm00001d002364	Zm00001d018491
Zm00001d002364	Zm00001d018522
Zm00001d002364	Zm00001d018527
Zm00001d002364	Zm00001d018631
Zm00001d002364	Zm00001d018674
Zm00001d002364	Zm00001d018681
Zm00001d002364	Zm00001d018725
Zm00001d002364	Zm00001d018786
Zm00001d002364	Zm00001d018799
Zm00001d002364	Zm00001d018812
Zm00001d002364	Zm00001d018825
Zm00001d002364	Zm00001d018845
Zm00001d002364	Zm00001d018857
Zm00001d002364	Zm00001d018868
Zm00001d002364	Zm00001d018894
Zm00001d002364	Zm00001d018904
Zm00001d002364	Zm00001d018965
Zm00001d002364	Zm00001d018973
Zm00001d002364	Zm00001d019078
Zm00001d002364	Zm00001d019087
Zm00001d002364	Zm00001d019093
Zm00001d002364	Zm00001d019100
Zm00001d002364	Zm00001d019256
Zm00001d002364	Zm00001d019303
Zm00001d002364	Zm00001d019305
Zm00001d002364	Zm00001d019317
Zm00001d002364	Zm00001d019358
Zm00001d002364	Zm00001d019364
Zm00001d002364	Zm00001d019461
Zm00001d002364	Zm00001d019497
Zm00001d002364	Zm00001d019560
Zm00001d002364	Zm00001d019600
Zm00001d002364	Zm00001d019718
Zm00001d002364	Zm00001d019726
Zm00001d002364	Zm00001d019750
Zm00001d002364	Zm00001d019753
Zm00001d002364	Zm00001d020109
Zm00001d002364	Zm00001d020250
Zm00001d002364	Zm00001d020265
Zm00001d002364	Zm00001d020417
Zm00001d002364	Zm00001d020429
Zm00001d002364	Zm00001d020430
Zm00001d002364	Zm00001d020496
Zm00001d002364	Zm00001d020541
Zm00001d002364	Zm00001d020551
Zm00001d002364	Zm00001d020569
Zm00001d002364	Zm00001d020614
Zm00001d002364	Zm00001d020638
Zm00001d002364	Zm00001d020674
Zm00001d002364	Zm00001d020694
Zm00001d002364	Zm00001d020702
Zm00001d002364	Zm00001d020707
Zm00001d002364	Zm00001d020789
Zm00001d002364	Zm00001d020887
Zm00001d002364	Zm00001d020931
Zm00001d002364	Zm00001d020943
Zm00001d002364	Zm00001d020972
Zm00001d002364	Zm00001d021050
Zm00001d002364	Zm00001d021095
Zm00001d002364	Zm00001d021180
Zm00001d002364	Zm00001d021205
Zm00001d002364	Zm00001d021207
Zm00001d002364	Zm00001d021208
Zm00001d002364	Zm00001d021221
Zm00001d002364	Zm00001d021226
Zm00001d002364	Zm00001d021227
Zm00001d002364	Zm00001d021231
Zm00001d002364	Zm00001d021324
Zm00001d002364	Zm00001d021329
Zm00001d002364	Zm00001d021344
Zm00001d002364	Zm00001d021390
Zm00001d002364	Zm00001d021410
Zm00001d002364	Zm00001d021461
Zm00001d002364	Zm00001d021470
Zm00001d002364	Zm00001d021487
Zm00001d002364	Zm00001d021574
Zm00001d002364	Zm00001d021623
Zm00001d002364	Zm00001d021649
Zm00001d002364	Zm00001d021664
Zm00001d002364	Zm00001d021665
Zm00001d002364	Zm00001d021673
Zm00001d002364	Zm00001d021683
Zm00001d002364	Zm00001d021737
Zm00001d002364	Zm00001d021748
Zm00001d002364	Zm00001d021816
Zm00001d002364	Zm00001d021829
Zm00001d002364	Zm00001d021840
Zm00001d002364	Zm00001d021875
Zm00001d002364	Zm00001d021891
Zm00001d002364	Zm00001d021929
Zm00001d002364	Zm00001d021936
Zm00001d002364	Zm00001d021947
Zm00001d002364	Zm00001d021948
Zm00001d002364	Zm00001d021959
Zm00001d002364	Zm00001d021995
Zm00001d002364	Zm00001d022010
Zm00001d002364	Zm00001d022037
Zm00001d002364	Zm00001d022041
Zm00001d002364	Zm00001d022044
Zm00001d002364	Zm00001d022072
Zm00001d002364	Zm00001d022092
Zm00001d002364	Zm00001d022102
Zm00001d002364	Zm00001d022126
Zm00001d002364	Zm00001d022172
Zm00001d002364	Zm00001d022245
Zm00001d002364	Zm00001d022286
Zm00001d002364	Zm00001d022327
Zm00001d002364	Zm00001d022349
Zm00001d002364	Zm00001d022356
Zm00001d002364	Zm00001d022364
Zm00001d002364	Zm00001d022415
Zm00001d002364	Zm00001d022435
Zm00001d002364	Zm00001d022449
Zm00001d002364	Zm00001d022451
Zm00001d002364	Zm00001d022457
Zm00001d002364	Zm00001d022549
Zm00001d002364	Zm00001d022569
Zm00001d002364	Zm00001d022575
Zm00001d002364	Zm00001d023261
Zm00001d002364	Zm00001d023265
Zm00001d002364	Zm00001d023366
Zm00001d002364	Zm00001d023368
Zm00001d002364	Zm00001d023404
Zm00001d002364	Zm00001d023419
Zm00001d002364	Zm00001d023459
Zm00001d002364	Zm00001d023496
Zm00001d002364	Zm00001d023510
Zm00001d002364	Zm00001d023651
Zm00001d002364	Zm00001d023807
Zm00001d002364	Zm00001d023885
Zm00001d002364	Zm00001d023918
Zm00001d002364	Zm00001d023978
Zm00001d002364	Zm00001d024277
Zm00001d002364	Zm00001d024324
Zm00001d002364	Zm00001d024325
Zm00001d002364	Zm00001d024343
Zm00001d002364	Zm00001d024376
Zm00001d002364	Zm00001d024379
Zm00001d002364	Zm00001d024458
Zm00001d002364	Zm00001d024492
Zm00001d002364	Zm00001d024543
Zm00001d002364	Zm00001d024587
Zm00001d002364	Zm00001d024606
Zm00001d002364	Zm00001d024630
Zm00001d002364	Zm00001d024752
Zm00001d002364	Zm00001d024753
Zm00001d002364	Zm00001d024755
Zm00001d002364	Zm00001d024768
Zm00001d002364	Zm00001d024778
Zm00001d002364	Zm00001d024866
Zm00001d002364	Zm00001d024927
Zm00001d002364	Zm00001d024934
Zm00001d002364	Zm00001d024946
Zm00001d002364	Zm00001d024981
Zm00001d002364	Zm00001d025011
Zm00001d002364	Zm00001d025012
Zm00001d002364	Zm00001d025145
Zm00001d002364	Zm00001d025166
Zm00001d002364	Zm00001d025195
Zm00001d002364	Zm00001d025294
Zm00001d002364	Zm00001d025325
Zm00001d002364	Zm00001d025333
Zm00001d002364	Zm00001d025346
Zm00001d002364	Zm00001d025401
Zm00001d002364	Zm00001d025437
Zm00001d002364	Zm00001d025654
Zm00001d002364	Zm00001d025707
Zm00001d002364	Zm00001d025709
Zm00001d002364	Zm00001d025751
Zm00001d002364	Zm00001d025807
Zm00001d002364	Zm00001d025831
Zm00001d002364	Zm00001d025920
Zm00001d002364	Zm00001d025943
Zm00001d002364	Zm00001d025949
Zm00001d002364	Zm00001d025957
Zm00001d002364	Zm00001d025963
Zm00001d002364	Zm00001d026035
Zm00001d002364	Zm00001d026076
Zm00001d002364	Zm00001d026096
Zm00001d002364	Zm00001d026102
Zm00001d002364	Zm00001d026184
Zm00001d002364	Zm00001d026204
Zm00001d002364	Zm00001d026269
Zm00001d002364	Zm00001d026311
Zm00001d002364	Zm00001d026353
Zm00001d002364	Zm00001d026366
Zm00001d002364	Zm00001d026368
Zm00001d002364	Zm00001d026394
Zm00001d002364	Zm00001d026413
Zm00001d002364	Zm00001d026441
Zm00001d002364	Zm00001d026471
Zm00001d002364	Zm00001d026476
Zm00001d002364	Zm00001d026531
Zm00001d002364	Zm00001d026554
Zm00001d002364	Zm00001d026594
Zm00001d002364	Zm00001d026638
Zm00001d002364	Zm00001d026642
Zm00001d002364	Zm00001d026657
Zm00001d002364	Zm00001d026662
Zm00001d002364	Zm00001d026665
Zm00001d002364	Zm00001d026691
Zm00001d002364	Zm00001d026712
Zm00001d002364	Zm00001d027434
Zm00001d002364	Zm00001d027472
Zm00001d002364	Zm00001d027504
Zm00001d002364	Zm00001d027519
Zm00001d002364	Zm00001d027549
Zm00001d002364	Zm00001d027550
Zm00001d002364	Zm00001d027557
Zm00001d002364	Zm00001d027685
Zm00001d002364	Zm00001d027721
Zm00001d002364	Zm00001d027733
Zm00001d002364	Zm00001d027743
Zm00001d002364	Zm00001d027839
Zm00001d002364	Zm00001d027851
Zm00001d002364	Zm00001d027901
Zm00001d002364	Zm00001d027907
Zm00001d002364	Zm00001d027932
Zm00001d002364	Zm00001d028002
Zm00001d002364	Zm00001d028020
Zm00001d002364	Zm00001d028143
Zm00001d002364	Zm00001d028193
Zm00001d002364	Zm00001d028287
Zm00001d002364	Zm00001d028412
Zm00001d002364	Zm00001d028416
Zm00001d002364	Zm00001d028467
Zm00001d002364	Zm00001d028558
Zm00001d002364	Zm00001d028565
Zm00001d002364	Zm00001d028620
Zm00001d002364	Zm00001d028656
Zm00001d002364	Zm00001d028693
Zm00001d002364	Zm00001d028694
Zm00001d002364	Zm00001d028731
Zm00001d002364	Zm00001d028803
Zm00001d002364	Zm00001d028809
Zm00001d002364	Zm00001d028825
Zm00001d002364	Zm00001d028830
Zm00001d002364	Zm00001d028838
Zm00001d002364	Zm00001d028870
Zm00001d002364	Zm00001d028888
Zm00001d002364	Zm00001d028912
Zm00001d002364	Zm00001d028930
Zm00001d002364	Zm00001d028962
Zm00001d002364	Zm00001d029028
Zm00001d002364	Zm00001d029141
Zm00001d002364	Zm00001d029172
Zm00001d002364	Zm00001d029189
Zm00001d002364	Zm00001d029202
Zm00001d002364	Zm00001d029207
Zm00001d002364	Zm00001d029227
Zm00001d002364	Zm00001d029238
Zm00001d002364	Zm00001d029264
Zm00001d002364	Zm00001d029274
Zm00001d002364	Zm00001d029281
Zm00001d002364	Zm00001d029303
Zm00001d002364	Zm00001d029313
Zm00001d002364	Zm00001d029356
Zm00001d002364	Zm00001d029359
Zm00001d002364	Zm00001d029371
Zm00001d002364	Zm00001d029545
Zm00001d002364	Zm00001d029636
Zm00001d002364	Zm00001d029688
Zm00001d002364	Zm00001d029699
Zm00001d002364	Zm00001d029740
Zm00001d002364	Zm00001d029842
Zm00001d002364	Zm00001d029849
Zm00001d002364	Zm00001d029861
Zm00001d002364	Zm00001d029903
Zm00001d002364	Zm00001d030012
Zm00001d002364	Zm00001d030023
Zm00001d002364	Zm00001d030037
Zm00001d002364	Zm00001d030158
Zm00001d002364	Zm00001d030171
Zm00001d002364	Zm00001d030177
Zm00001d002364	Zm00001d030222
Zm00001d002364	Zm00001d030339
Zm00001d002364	Zm00001d030343
Zm00001d002364	Zm00001d030498
Zm00001d002364	Zm00001d030791
Zm00001d002364	Zm00001d030832
Zm00001d002364	Zm00001d030833
Zm00001d002364	Zm00001d030845
Zm00001d002364	Zm00001d030858
Zm00001d002364	Zm00001d030941
Zm00001d002364	Zm00001d030989
Zm00001d002364	Zm00001d031066
Zm00001d002364	Zm00001d031136
Zm00001d002364	Zm00001d031182
Zm00001d002364	Zm00001d031217
Zm00001d002364	Zm00001d031222
Zm00001d002364	Zm00001d031230
Zm00001d002364	Zm00001d031275
Zm00001d002364	Zm00001d031289
Zm00001d002364	Zm00001d031427
Zm00001d002364	Zm00001d031510
Zm00001d002364	Zm00001d031543
Zm00001d002364	Zm00001d031545
Zm00001d002364	Zm00001d031555
Zm00001d002364	Zm00001d031580
Zm00001d002364	Zm00001d031589
Zm00001d002364	Zm00001d031601
Zm00001d002364	Zm00001d031725
Zm00001d002364	Zm00001d031779
Zm00001d002364	Zm00001d031790
Zm00001d002364	Zm00001d031802
Zm00001d002364	Zm00001d031822
Zm00001d002364	Zm00001d031832
Zm00001d002364	Zm00001d031880
Zm00001d002364	Zm00001d031909
Zm00001d002364	Zm00001d031940
Zm00001d002364	Zm00001d031958
Zm00001d002364	Zm00001d031979
Zm00001d002364	Zm00001d032069
Zm00001d002364	Zm00001d032071
Zm00001d002364	Zm00001d032187
Zm00001d002364	Zm00001d032285
Zm00001d002364	Zm00001d032350
Zm00001d002364	Zm00001d032407
Zm00001d002364	Zm00001d032459
Zm00001d002364	Zm00001d032470
Zm00001d002364	Zm00001d032510
Zm00001d002364	Zm00001d032539
Zm00001d002364	Zm00001d032573
Zm00001d002364	Zm00001d032591
Zm00001d002364	Zm00001d032618
Zm00001d002364	Zm00001d032620
Zm00001d002364	Zm00001d032651
Zm00001d002364	Zm00001d032654
Zm00001d002364	Zm00001d032685
Zm00001d002364	Zm00001d032823
Zm00001d002364	Zm00001d032838
Zm00001d002364	Zm00001d032868
Zm00001d002364	Zm00001d032884
Zm00001d002364	Zm00001d032969
Zm00001d002364	Zm00001d032972
Zm00001d002364	Zm00001d033049
Zm00001d002364	Zm00001d033071
Zm00001d002364	Zm00001d033104
Zm00001d002364	Zm00001d033160
Zm00001d002364	Zm00001d033241
Zm00001d002364	Zm00001d033262
Zm00001d002364	Zm00001d033319
Zm00001d002364	Zm00001d033322
Zm00001d002364	Zm00001d033368
Zm00001d002364	Zm00001d033385
Zm00001d002364	Zm00001d033386
Zm00001d002364	Zm00001d033388
Zm00001d002364	Zm00001d033401
Zm00001d002364	Zm00001d033510
Zm00001d002364	Zm00001d033517
Zm00001d002364	Zm00001d033528
Zm00001d002364	Zm00001d033585
Zm00001d002364	Zm00001d033592
Zm00001d002364	Zm00001d033714
Zm00001d002364	Zm00001d033794
Zm00001d002364	Zm00001d033805
Zm00001d002364	Zm00001d033925
Zm00001d002364	Zm00001d033957
Zm00001d002364	Zm00001d033998
Zm00001d002364	Zm00001d034031
Zm00001d002364	Zm00001d034073
Zm00001d002364	Zm00001d034145
Zm00001d002364	Zm00001d034188
Zm00001d002364	Zm00001d034198
Zm00001d002364	Zm00001d034218
Zm00001d002364	Zm00001d034237
Zm00001d002364	Zm00001d034346
Zm00001d002364	Zm00001d034358
Zm00001d002364	Zm00001d034365
Zm00001d002364	Zm00001d034387
Zm00001d002364	Zm00001d034497
Zm00001d002364	Zm00001d034505
Zm00001d002364	Zm00001d034514
Zm00001d002364	Zm00001d034558
Zm00001d002364	Zm00001d034607
Zm00001d002364	Zm00001d034608
Zm00001d002364	Zm00001d034615
Zm00001d002364	Zm00001d034621
Zm00001d002364	Zm00001d034636
Zm00001d002364	Zm00001d034639
Zm00001d002364	Zm00001d034641
Zm00001d002364	Zm00001d034643
Zm00001d002364	Zm00001d034664
Zm00001d002364	Zm00001d034675
Zm00001d002364	Zm00001d034745
Zm00001d002364	Zm00001d034759
Zm00001d002364	Zm00001d034783
Zm00001d002364	Zm00001d034814
Zm00001d002364	Zm00001d034817
Zm00001d002364	Zm00001d034829
Zm00001d002364	Zm00001d034941
Zm00001d002364	Zm00001d034991
Zm00001d002364	Zm00001d034996
Zm00001d002364	Zm00001d035028
Zm00001d002364	Zm00001d035035
Zm00001d002364	Zm00001d035039
Zm00001d002364	Zm00001d035040
Zm00001d002364	Zm00001d035084
Zm00001d002364	Zm00001d035111
Zm00001d002364	Zm00001d035168
Zm00001d002364	Zm00001d035207
Zm00001d002364	Zm00001d035401
Zm00001d002364	Zm00001d035440
Zm00001d002364	Zm00001d035457
Zm00001d002364	Zm00001d035492
Zm00001d002364	Zm00001d035543
Zm00001d002364	Zm00001d035599
Zm00001d002364	Zm00001d035619
Zm00001d002364	Zm00001d035844
Zm00001d002364	Zm00001d035872
Zm00001d002364	Zm00001d035922
Zm00001d002364	Zm00001d035925
Zm00001d002364	Zm00001d035994
Zm00001d002364	Zm00001d036016
Zm00001d002364	Zm00001d036023
Zm00001d002364	Zm00001d036164
Zm00001d002364	Zm00001d036209
Zm00001d002364	Zm00001d036245
Zm00001d002364	Zm00001d036306
Zm00001d002364	Zm00001d036357
Zm00001d002364	Zm00001d036392
Zm00001d002364	Zm00001d036543
Zm00001d002364	Zm00001d036643
Zm00001d002364	Zm00001d036702
Zm00001d002364	Zm00001d036737
Zm00001d002364	Zm00001d036768
Zm00001d002364	Zm00001d036787
Zm00001d002364	Zm00001d036895
Zm00001d002364	Zm00001d036902
Zm00001d002364	Zm00001d036918
Zm00001d002364	Zm00001d036981
Zm00001d002364	Zm00001d037004
Zm00001d002364	Zm00001d037005
Zm00001d002364	Zm00001d037017
Zm00001d002364	Zm00001d037056
Zm00001d002364	Zm00001d037081
Zm00001d002364	Zm00001d037095
Zm00001d002364	Zm00001d037112
Zm00001d002364	Zm00001d037155
Zm00001d002364	Zm00001d037164
Zm00001d002364	Zm00001d037165
Zm00001d002364	Zm00001d037167
Zm00001d002364	Zm00001d037182
Zm00001d002364	Zm00001d037188
Zm00001d002364	Zm00001d037213
Zm00001d002364	Zm00001d037239
Zm00001d002364	Zm00001d037354
Zm00001d002364	Zm00001d037359
Zm00001d002364	Zm00001d037381
Zm00001d002364	Zm00001d037484
Zm00001d002364	Zm00001d037515
Zm00001d002364	Zm00001d037542
Zm00001d002364	Zm00001d037544
Zm00001d002364	Zm00001d037547
Zm00001d002364	Zm00001d037556
Zm00001d002364	Zm00001d037677
Zm00001d002364	Zm00001d037687
Zm00001d002364	Zm00001d037693
Zm00001d002364	Zm00001d037701
Zm00001d002364	Zm00001d037715
Zm00001d002364	Zm00001d037772
Zm00001d002364	Zm00001d037829
Zm00001d002364	Zm00001d037872
Zm00001d002364	Zm00001d037973
Zm00001d002364	Zm00001d038023
Zm00001d002364	Zm00001d038061
Zm00001d002364	Zm00001d038070
Zm00001d002364	Zm00001d038165
Zm00001d002364	Zm00001d038167
Zm00001d002364	Zm00001d038209
Zm00001d002364	Zm00001d038357
Zm00001d002364	Zm00001d038432
Zm00001d002364	Zm00001d038451
Zm00001d002364	Zm00001d038483
Zm00001d002364	Zm00001d038490
Zm00001d002364	Zm00001d038512
Zm00001d002364	Zm00001d038551
Zm00001d002364	Zm00001d038605
Zm00001d002364	Zm00001d038676
Zm00001d002364	Zm00001d038691
Zm00001d002364	Zm00001d038696
Zm00001d002364	Zm00001d038712
Zm00001d002364	Zm00001d038739
Zm00001d002364	Zm00001d038748
Zm00001d002364	Zm00001d038755
Zm00001d002364	Zm00001d038780
Zm00001d002364	Zm00001d038791
Zm00001d002364	Zm00001d038792
Zm00001d002364	Zm00001d038810
Zm00001d002364	Zm00001d038815
Zm00001d002364	Zm00001d038854
Zm00001d002364	Zm00001d038856
Zm00001d002364	Zm00001d038860
Zm00001d002364	Zm00001d038880
Zm00001d002364	Zm00001d038884
Zm00001d002364	Zm00001d038950
Zm00001d002364	Zm00001d038969
Zm00001d002364	Zm00001d038993
Zm00001d002364	Zm00001d039010
Zm00001d002364	Zm00001d039037
Zm00001d002364	Zm00001d039090
Zm00001d002364	Zm00001d039103
Zm00001d002364	Zm00001d039110
Zm00001d002364	Zm00001d039115
Zm00001d002364	Zm00001d039144
Zm00001d002364	Zm00001d039185
Zm00001d002364	Zm00001d039188
Zm00001d002364	Zm00001d039193
Zm00001d002364	Zm00001d039216
Zm00001d002364	Zm00001d039245
Zm00001d002364	Zm00001d039266
Zm00001d002364	Zm00001d039296
Zm00001d002364	Zm00001d039324
Zm00001d002364	Zm00001d039351
Zm00001d002364	Zm00001d039461
Zm00001d002364	Zm00001d039513
Zm00001d002364	Zm00001d039524
Zm00001d002364	Zm00001d039531
Zm00001d002364	Zm00001d039535
Zm00001d002364	Zm00001d039567
Zm00001d002364	Zm00001d039624
Zm00001d002364	Zm00001d039642
Zm00001d002364	Zm00001d039686
Zm00001d002364	Zm00001d039789
Zm00001d002364	Zm00001d039825
Zm00001d002364	Zm00001d039827
Zm00001d002364	Zm00001d039923
Zm00001d002364	Zm00001d039944
Zm00001d002364	Zm00001d039963
Zm00001d002364	Zm00001d040020
Zm00001d002364	Zm00001d040061
Zm00001d002364	Zm00001d040075
Zm00001d002364	Zm00001d040116
Zm00001d002364	Zm00001d040118
Zm00001d002364	Zm00001d040228
Zm00001d002364	Zm00001d040292
Zm00001d002364	Zm00001d040315
Zm00001d002364	Zm00001d040361
Zm00001d002364	Zm00001d040614
Zm00001d002364	Zm00001d040649
Zm00001d002364	Zm00001d040682
Zm00001d002364	Zm00001d041192
Zm00001d002364	Zm00001d041216
Zm00001d002364	Zm00001d041267
Zm00001d002364	Zm00001d041280
Zm00001d002364	Zm00001d041430
Zm00001d002364	Zm00001d041510
Zm00001d002364	Zm00001d041592
Zm00001d002364	Zm00001d041785
Zm00001d002364	Zm00001d041884
Zm00001d002364	Zm00001d042013
Zm00001d002364	Zm00001d042022
Zm00001d002364	Zm00001d042041
Zm00001d002364	Zm00001d042042
Zm00001d002364	Zm00001d042054
Zm00001d002364	Zm00001d042099
Zm00001d002364	Zm00001d042116
Zm00001d002364	Zm00001d042180
Zm00001d002364	Zm00001d042214
Zm00001d002364	Zm00001d042216
Zm00001d002364	Zm00001d042314
Zm00001d002364	Zm00001d042365
Zm00001d002364	Zm00001d042534
Zm00001d002364	Zm00001d042541
Zm00001d002364	Zm00001d042717
Zm00001d002364	Zm00001d042724
Zm00001d002364	Zm00001d042826
Zm00001d002364	Zm00001d042901
Zm00001d002364	Zm00001d042910
Zm00001d002364	Zm00001d042917
Zm00001d002364	Zm00001d042929
Zm00001d002364	Zm00001d042948
Zm00001d002364	Zm00001d042979
Zm00001d002364	Zm00001d042980
Zm00001d002364	Zm00001d043199
Zm00001d002364	Zm00001d043205
Zm00001d002364	Zm00001d043220
Zm00001d002364	Zm00001d043221
Zm00001d002364	Zm00001d043231
Zm00001d002364	Zm00001d043249
Zm00001d002364	Zm00001d043329
Zm00001d002364	Zm00001d043361
Zm00001d002364	Zm00001d043395
Zm00001d002364	Zm00001d043411
Zm00001d002364	Zm00001d043429
Zm00001d002364	Zm00001d043474
Zm00001d002364	Zm00001d043601
Zm00001d002364	Zm00001d043611
Zm00001d002364	Zm00001d043701
Zm00001d002364	Zm00001d043740
Zm00001d002364	Zm00001d043741
Zm00001d002364	Zm00001d043775
Zm00001d002364	Zm00001d043874
Zm00001d002364	Zm00001d043877
Zm00001d002364	Zm00001d043879
Zm00001d002364	Zm00001d043895
Zm00001d002364	Zm00001d043902
Zm00001d002364	Zm00001d043929
Zm00001d002364	Zm00001d043950
Zm00001d002364	Zm00001d043989
Zm00001d002364	Zm00001d044010
Zm00001d002364	Zm00001d044027
Zm00001d002364	Zm00001d044075
Zm00001d002364	Zm00001d044157
Zm00001d002364	Zm00001d044162
Zm00001d002364	Zm00001d044171
Zm00001d002364	Zm00001d044253
Zm00001d002364	Zm00001d044340
Zm00001d002364	Zm00001d044430
Zm00001d002364	Zm00001d044431
Zm00001d002364	Zm00001d044442
Zm00001d002364	Zm00001d044467
Zm00001d002364	Zm00001d044475
Zm00001d002364	Zm00001d044501
Zm00001d002364	Zm00001d044516
Zm00001d002364	Zm00001d044528
Zm00001d002364	Zm00001d044555
Zm00001d002364	Zm00001d044639
Zm00001d002364	Zm00001d044652
Zm00001d002364	Zm00001d044674
Zm00001d002364	Zm00001d044688
Zm00001d002364	Zm00001d044690
Zm00001d002364	Zm00001d044716
Zm00001d002364	Zm00001d044726
Zm00001d002364	Zm00001d044734
Zm00001d002364	Zm00001d044769
Zm00001d002364	Zm00001d044773
Zm00001d002364	Zm00001d044841
Zm00001d002364	Zm00001d044875
Zm00001d002364	Zm00001d044908
Zm00001d002364	Zm00001d044918
Zm00001d002364	Zm00001d044995
Zm00001d002364	Zm00001d045088
Zm00001d002364	Zm00001d045102
Zm00001d002364	Zm00001d045134
Zm00001d002364	Zm00001d045135
Zm00001d002364	Zm00001d045202
Zm00001d002364	Zm00001d045263
Zm00001d002364	Zm00001d045269
Zm00001d002364	Zm00001d045283
Zm00001d002364	Zm00001d045359
Zm00001d002364	Zm00001d045418
Zm00001d002364	Zm00001d045483
Zm00001d002364	Zm00001d045495
Zm00001d002364	Zm00001d045498
Zm00001d002364	Zm00001d045559
Zm00001d002364	Zm00001d045657
Zm00001d002364	Zm00001d045785
Zm00001d002364	Zm00001d045788
Zm00001d002364	Zm00001d046016
Zm00001d002364	Zm00001d046132
Zm00001d002364	Zm00001d046174
Zm00001d002364	Zm00001d046318
Zm00001d002364	Zm00001d046364
Zm00001d002364	Zm00001d046400
Zm00001d002364	Zm00001d046449
Zm00001d002364	Zm00001d046454
Zm00001d002364	Zm00001d046474
Zm00001d002364	Zm00001d046574
Zm00001d002364	Zm00001d046601
Zm00001d002364	Zm00001d046634
Zm00001d002364	Zm00001d046644
Zm00001d002364	Zm00001d046661
Zm00001d002364	Zm00001d046667
Zm00001d002364	Zm00001d046687
Zm00001d002364	Zm00001d046805
Zm00001d002364	Zm00001d046813
Zm00001d002364	Zm00001d046896
Zm00001d002364	Zm00001d046915
Zm00001d002364	Zm00001d046922
Zm00001d002364	Zm00001d046939
Zm00001d002364	Zm00001d047091
Zm00001d002364	Zm00001d047094
Zm00001d002364	Zm00001d047159
Zm00001d002364	Zm00001d047330
Zm00001d002364	Zm00001d047340
Zm00001d002364	Zm00001d047354
Zm00001d002364	Zm00001d047356
Zm00001d002364	Zm00001d047483
Zm00001d002364	Zm00001d047563
Zm00001d002364	Zm00001d047579
Zm00001d002364	Zm00001d047584
Zm00001d002364	Zm00001d047636
Zm00001d002364	Zm00001d047638
Zm00001d002364	Zm00001d047639
Zm00001d002364	Zm00001d047662
Zm00001d002364	Zm00001d047664
Zm00001d002364	Zm00001d047676
Zm00001d002364	Zm00001d047683
Zm00001d002364	Zm00001d047694
Zm00001d002364	Zm00001d047732
Zm00001d002364	Zm00001d047776
Zm00001d002364	Zm00001d047777
Zm00001d002364	Zm00001d047812
Zm00001d002364	Zm00001d047813
Zm00001d002364	Zm00001d047840
Zm00001d002364	Zm00001d047907
Zm00001d002364	Zm00001d047917
Zm00001d002364	Zm00001d047952
Zm00001d002364	Zm00001d047993
Zm00001d002364	Zm00001d048013
Zm00001d002364	Zm00001d048021
Zm00001d002364	Zm00001d048026
Zm00001d002364	Zm00001d048050
Zm00001d002364	Zm00001d048061
Zm00001d002364	Zm00001d048096
Zm00001d002364	Zm00001d048131
Zm00001d002364	Zm00001d048199
Zm00001d002364	Zm00001d048208
Zm00001d002364	Zm00001d048224
Zm00001d002364	Zm00001d048230
Zm00001d002364	Zm00001d048258
Zm00001d002364	Zm00001d048294
Zm00001d002364	Zm00001d048316
Zm00001d002364	Zm00001d048345
Zm00001d002364	Zm00001d048416
Zm00001d002364	Zm00001d048417
Zm00001d002364	Zm00001d048471
Zm00001d002364	Zm00001d048473
Zm00001d002364	Zm00001d048496
Zm00001d002364	Zm00001d048533
Zm00001d002364	Zm00001d048577
Zm00001d002364	Zm00001d048590
Zm00001d002364	Zm00001d048595
Zm00001d002364	Zm00001d048601
Zm00001d002364	Zm00001d048602
Zm00001d002364	Zm00001d048603
Zm00001d002364	Zm00001d048627
Zm00001d002364	Zm00001d048690
Zm00001d002364	Zm00001d048729
Zm00001d002364	Zm00001d048765
Zm00001d002364	Zm00001d048857
Zm00001d002364	Zm00001d048874
Zm00001d002364	Zm00001d048953
Zm00001d002364	Zm00001d049061
Zm00001d002364	Zm00001d049081
Zm00001d002364	Zm00001d049154
Zm00001d002364	Zm00001d049174
Zm00001d002364	Zm00001d049201
Zm00001d002364	Zm00001d049331
Zm00001d002364	Zm00001d049362
Zm00001d002364	Zm00001d049364
Zm00001d002364	Zm00001d049418
Zm00001d002364	Zm00001d049421
Zm00001d002364	Zm00001d049428
Zm00001d002364	Zm00001d049505
Zm00001d002364	Zm00001d049572
Zm00001d002364	Zm00001d049594
Zm00001d002364	Zm00001d049643
Zm00001d002364	Zm00001d049692
Zm00001d002364	Zm00001d049708
Zm00001d002364	Zm00001d049713
Zm00001d002364	Zm00001d049717
Zm00001d002364	Zm00001d049729
Zm00001d002364	Zm00001d050099
Zm00001d002364	Zm00001d050131
Zm00001d002364	Zm00001d050198
Zm00001d002364	Zm00001d050247
Zm00001d002364	Zm00001d050250
Zm00001d002364	Zm00001d050259
Zm00001d002364	Zm00001d050265
Zm00001d002364	Zm00001d050330
Zm00001d002364	Zm00001d050394
Zm00001d002364	Zm00001d050412
Zm00001d002364	Zm00001d050466
Zm00001d002364	Zm00001d050518
Zm00001d002364	Zm00001d050575
Zm00001d002364	Zm00001d050793
Zm00001d002364	Zm00001d050798
Zm00001d002364	Zm00001d050864
Zm00001d002364	Zm00001d050967
Zm00001d002364	Zm00001d051081
Zm00001d002364	Zm00001d051140
Zm00001d002364	Zm00001d051172
Zm00001d002364	Zm00001d051227
Zm00001d002364	Zm00001d051294
Zm00001d002364	Zm00001d051309
Zm00001d002364	Zm00001d051314
Zm00001d002364	Zm00001d051361
Zm00001d002364	Zm00001d051362
Zm00001d002364	Zm00001d051397
Zm00001d002364	Zm00001d051419
Zm00001d002364	Zm00001d051420
Zm00001d002364	Zm00001d051422
Zm00001d002364	Zm00001d051447
Zm00001d002364	Zm00001d051501
Zm00001d002364	Zm00001d051661
Zm00001d002364	Zm00001d051677
Zm00001d002364	Zm00001d051704
Zm00001d002364	Zm00001d051753
Zm00001d002364	Zm00001d051796
Zm00001d002364	Zm00001d051798
Zm00001d002364	Zm00001d051869
Zm00001d002364	Zm00001d051872
Zm00001d002364	Zm00001d051876
Zm00001d002364	Zm00001d051879
Zm00001d002364	Zm00001d052007
Zm00001d002364	Zm00001d052018
Zm00001d002364	Zm00001d052061
Zm00001d002364	Zm00001d052089
Zm00001d002364	Zm00001d052104
Zm00001d002364	Zm00001d052124
Zm00001d002364	Zm00001d052170
Zm00001d002364	Zm00001d052189
Zm00001d002364	Zm00001d052191
Zm00001d002364	Zm00001d052198
Zm00001d002364	Zm00001d052206
Zm00001d002364	Zm00001d052210
Zm00001d002364	Zm00001d052213
Zm00001d002364	Zm00001d052218
Zm00001d002364	Zm00001d052224
Zm00001d002364	Zm00001d052244
Zm00001d002364	Zm00001d052258
Zm00001d002364	Zm00001d052261
Zm00001d002364	Zm00001d052433
Zm00001d002364	Zm00001d052458
Zm00001d002364	Zm00001d052527
Zm00001d002364	Zm00001d052530
Zm00001d002364	Zm00001d052533
Zm00001d002364	Zm00001d052726
Zm00001d002364	Zm00001d052738
Zm00001d002364	Zm00001d052779
Zm00001d002364	Zm00001d052785
Zm00001d002364	Zm00001d052843
Zm00001d002364	Zm00001d052950
Zm00001d002364	Zm00001d052988
Zm00001d002364	Zm00001d053087
Zm00001d002364	Zm00001d053107
Zm00001d002364	Zm00001d053145
Zm00001d002364	Zm00001d053160
Zm00001d002364	Zm00001d053181
Zm00001d002364	Zm00001d053195
Zm00001d002364	Zm00001d053215
Zm00001d002364	Zm00001d053281
Zm00001d002364	Zm00001d053289
Zm00001d002364	Zm00001d053306
Zm00001d002364	Zm00001d053401
Zm00001d002364	Zm00001d053409
Zm00001d002364	Zm00001d053559
Zm00001d002364	Zm00001d053562
Zm00001d002364	Zm00001d053619
Zm00001d002364	Zm00001d053689
Zm00001d002364	Zm00001d053695
Zm00001d002364	Zm00001d053736
Zm00001d002364	Zm00001d053746
Zm00001d002364	Zm00001d053750
Zm00001d002364	Zm00001d053825
Zm00001d002364	Zm00001d053935
Zm00001d002364	Zm00001d053972
Zm00001d002364	Zm00001d054011
Zm00001d002364	Zm00001d054031
Zm00001d002364	Zm00001d054066
Zm00001d002364	Zm00001d054085
Zm00001d002405	GRMZM5G825253
Zm00001d002405	GRMZM5G828883
Zm00001d002405	Zm00001d000012
Zm00001d002405	Zm00001d000018
Zm00001d002405	Zm00001d000045
Zm00001d002405	Zm00001d000112
Zm00001d002405	Zm00001d000117
Zm00001d002405	Zm00001d000216
Zm00001d002405	Zm00001d000233
Zm00001d002405	Zm00001d000293
Zm00001d002405	Zm00001d000460
Zm00001d002405	Zm00001d001811
Zm00001d002405	Zm00001d001813
Zm00001d002405	Zm00001d001839
Zm00001d002405	Zm00001d001862
Zm00001d002405	Zm00001d001865
Zm00001d002405	Zm00001d001927
Zm00001d002405	Zm00001d001982
Zm00001d002405	Zm00001d002021
Zm00001d002405	Zm00001d002026
Zm00001d002405	Zm00001d002087
Zm00001d002405	Zm00001d002176
Zm00001d002405	Zm00001d002178
Zm00001d002405	Zm00001d002200
Zm00001d002405	Zm00001d002313
Zm00001d002405	Zm00001d002344
Zm00001d002405	Zm00001d002369
Zm00001d002405	Zm00001d002386
Zm00001d002405	Zm00001d002405
Zm00001d002405	Zm00001d002407
Zm00001d002405	Zm00001d002436
Zm00001d002405	Zm00001d002478
Zm00001d002405	Zm00001d002522
Zm00001d002405	Zm00001d002523
Zm00001d002405	Zm00001d002564
Zm00001d002405	Zm00001d002568
Zm00001d002405	Zm00001d002597
Zm00001d002405	Zm00001d002623
Zm00001d002405	Zm00001d002704
Zm00001d002405	Zm00001d002714
Zm00001d002405	Zm00001d002725
Zm00001d002405	Zm00001d002738
Zm00001d002405	Zm00001d002759
Zm00001d002405	Zm00001d002772
Zm00001d002405	Zm00001d002870
Zm00001d002405	Zm00001d002897
Zm00001d002405	Zm00001d002959
Zm00001d002405	Zm00001d002965
Zm00001d002405	Zm00001d003006
Zm00001d002405	Zm00001d003012
Zm00001d002405	Zm00001d003035
Zm00001d002405	Zm00001d003039
Zm00001d002405	Zm00001d003091
Zm00001d002405	Zm00001d003114
Zm00001d002405	Zm00001d003185
Zm00001d002405	Zm00001d003197
Zm00001d002405	Zm00001d003200
Zm00001d002405	Zm00001d003265
Zm00001d002405	Zm00001d003297
Zm00001d002405	Zm00001d003347
Zm00001d002405	Zm00001d003363
Zm00001d002405	Zm00001d003364
Zm00001d002405	Zm00001d003436
Zm00001d002405	Zm00001d003460
Zm00001d002405	Zm00001d003471
Zm00001d002405	Zm00001d003482
Zm00001d002405	Zm00001d003494
Zm00001d002405	Zm00001d003497
Zm00001d002405	Zm00001d003555
Zm00001d002405	Zm00001d003667
Zm00001d002405	Zm00001d003668
Zm00001d002405	Zm00001d003742
Zm00001d002405	Zm00001d003743
Zm00001d002405	Zm00001d003745
Zm00001d002405	Zm00001d003751
Zm00001d002405	Zm00001d003829
Zm00001d002405	Zm00001d003830
Zm00001d002405	Zm00001d003855
Zm00001d002405	Zm00001d003861
Zm00001d002405	Zm00001d003925
Zm00001d002405	Zm00001d003999
Zm00001d002405	Zm00001d004022
Zm00001d002405	Zm00001d004089
Zm00001d002405	Zm00001d004249
Zm00001d002405	Zm00001d004335
Zm00001d002405	Zm00001d004372
Zm00001d002405	Zm00001d004524
Zm00001d002405	Zm00001d004534
Zm00001d002405	Zm00001d004545
Zm00001d002405	Zm00001d004602
Zm00001d002405	Zm00001d004730
Zm00001d002405	Zm00001d004843
Zm00001d002405	Zm00001d004857
Zm00001d002405	Zm00001d004895
Zm00001d002405	Zm00001d005057
Zm00001d002405	Zm00001d005164
Zm00001d002405	Zm00001d005271
Zm00001d002405	Zm00001d005430
Zm00001d002405	Zm00001d005470
Zm00001d002405	Zm00001d005495
Zm00001d002405	Zm00001d005570
Zm00001d002405	Zm00001d005612
Zm00001d002405	Zm00001d005664
Zm00001d002405	Zm00001d005775
Zm00001d002405	Zm00001d005782
Zm00001d002405	Zm00001d005798
Zm00001d002405	Zm00001d005822
Zm00001d002405	Zm00001d005841
Zm00001d002405	Zm00001d005865
Zm00001d002405	Zm00001d005888
Zm00001d002405	Zm00001d005909
Zm00001d002405	Zm00001d005936
Zm00001d002405	Zm00001d005962
Zm00001d002405	Zm00001d005975
Zm00001d002405	Zm00001d006016
Zm00001d002405	Zm00001d006035
Zm00001d002405	Zm00001d006059
Zm00001d002405	Zm00001d006102
Zm00001d002405	Zm00001d006109
Zm00001d002405	Zm00001d006130
Zm00001d002405	Zm00001d006165
Zm00001d002405	Zm00001d006238
Zm00001d002405	Zm00001d006270
Zm00001d002405	Zm00001d006327
Zm00001d002405	Zm00001d006365
Zm00001d002405	Zm00001d006374
Zm00001d002405	Zm00001d006375
Zm00001d002405	Zm00001d006463
Zm00001d002405	Zm00001d006493
Zm00001d002405	Zm00001d006507
Zm00001d002405	Zm00001d006574
Zm00001d002405	Zm00001d006595
Zm00001d002405	Zm00001d006621
Zm00001d002405	Zm00001d006626
Zm00001d002405	Zm00001d006759
Zm00001d002405	Zm00001d006945
Zm00001d002405	Zm00001d006948
Zm00001d002405	Zm00001d007018
Zm00001d002405	Zm00001d007045
Zm00001d002405	Zm00001d007175
Zm00001d002405	Zm00001d007199
Zm00001d002405	Zm00001d007255
Zm00001d002405	Zm00001d007257
Zm00001d002405	Zm00001d007264
Zm00001d002405	Zm00001d007285
Zm00001d002405	Zm00001d007311
Zm00001d002405	Zm00001d007312
Zm00001d002405	Zm00001d007347
Zm00001d002405	Zm00001d007351
Zm00001d002405	Zm00001d007426
Zm00001d002405	Zm00001d007604
Zm00001d002405	Zm00001d007831
Zm00001d002405	Zm00001d007865
Zm00001d002405	Zm00001d007915
Zm00001d002405	Zm00001d007935
Zm00001d002405	Zm00001d007945
Zm00001d002405	Zm00001d008285
Zm00001d002405	Zm00001d008299
Zm00001d002405	Zm00001d008311
Zm00001d002405	Zm00001d008494
Zm00001d002405	Zm00001d008562
Zm00001d002405	Zm00001d008588
Zm00001d002405	Zm00001d008596
Zm00001d002405	Zm00001d008602
Zm00001d002405	Zm00001d008604
Zm00001d002405	Zm00001d008621
Zm00001d002405	Zm00001d008642
Zm00001d002405	Zm00001d008700
Zm00001d002405	Zm00001d008716
Zm00001d002405	Zm00001d008753
Zm00001d002405	Zm00001d008808
Zm00001d002405	Zm00001d008826
Zm00001d002405	Zm00001d008850
Zm00001d002405	Zm00001d008925
Zm00001d002405	Zm00001d009037
Zm00001d002405	Zm00001d009066
Zm00001d002405	Zm00001d009077
Zm00001d002405	Zm00001d009087
Zm00001d002405	Zm00001d009112
Zm00001d002405	Zm00001d009187
Zm00001d002405	Zm00001d009205
Zm00001d002405	Zm00001d009224
Zm00001d002405	Zm00001d009364
Zm00001d002405	Zm00001d009452
Zm00001d002405	Zm00001d009487
Zm00001d002405	Zm00001d009525
Zm00001d002405	Zm00001d009555
Zm00001d002405	Zm00001d009568
Zm00001d002405	Zm00001d009608
Zm00001d002405	Zm00001d009746
Zm00001d002405	Zm00001d009776
Zm00001d002405	Zm00001d009858
Zm00001d002405	Zm00001d009899
Zm00001d002405	Zm00001d009960
Zm00001d002405	Zm00001d009985
Zm00001d002405	Zm00001d010060
Zm00001d002405	Zm00001d010136
Zm00001d002405	Zm00001d010152
Zm00001d002405	Zm00001d010169
Zm00001d002405	Zm00001d010214
Zm00001d002405	Zm00001d010236
Zm00001d002405	Zm00001d010244
Zm00001d002405	Zm00001d010266
Zm00001d002405	Zm00001d010284
Zm00001d002405	Zm00001d010388
Zm00001d002405	Zm00001d010451
Zm00001d002405	Zm00001d010649
Zm00001d002405	Zm00001d010671
Zm00001d002405	Zm00001d010675
Zm00001d002405	Zm00001d010825
Zm00001d002405	Zm00001d010945
Zm00001d002405	Zm00001d010950
Zm00001d002405	Zm00001d011131
Zm00001d002405	Zm00001d011197
Zm00001d002405	Zm00001d011223
Zm00001d002405	Zm00001d011276
Zm00001d002405	Zm00001d011348
Zm00001d002405	Zm00001d011403
Zm00001d002405	Zm00001d011459
Zm00001d002405	Zm00001d011465
Zm00001d002405	Zm00001d011473
Zm00001d002405	Zm00001d011571
Zm00001d002405	Zm00001d011592
Zm00001d002405	Zm00001d011620
Zm00001d002405	Zm00001d011625
Zm00001d002405	Zm00001d011627
Zm00001d002405	Zm00001d011638
Zm00001d002405	Zm00001d011649
Zm00001d002405	Zm00001d011654
Zm00001d002405	Zm00001d011668
Zm00001d002405	Zm00001d011669
Zm00001d002405	Zm00001d011679
Zm00001d002405	Zm00001d011886
Zm00001d002405	Zm00001d011903
Zm00001d002405	Zm00001d011917
Zm00001d002405	Zm00001d011918
Zm00001d002405	Zm00001d011919
Zm00001d002405	Zm00001d011984
Zm00001d002405	Zm00001d012158
Zm00001d002405	Zm00001d012171
Zm00001d002405	Zm00001d012274
Zm00001d002405	Zm00001d012285
Zm00001d002405	Zm00001d012292
Zm00001d002405	Zm00001d012332
Zm00001d002405	Zm00001d012335
Zm00001d002405	Zm00001d012340
Zm00001d002405	Zm00001d012401
Zm00001d002405	Zm00001d012448
Zm00001d002405	Zm00001d012499
Zm00001d002405	Zm00001d012527
Zm00001d002405	Zm00001d012562
Zm00001d002405	Zm00001d012603
Zm00001d002405	Zm00001d012642
Zm00001d002405	Zm00001d012750
Zm00001d002405	Zm00001d012776
Zm00001d002405	Zm00001d012858
Zm00001d002405	Zm00001d012917
Zm00001d002405	Zm00001d012983
Zm00001d002405	Zm00001d013004
Zm00001d002405	Zm00001d013080
Zm00001d002405	Zm00001d013109
Zm00001d002405	Zm00001d013110
Zm00001d002405	Zm00001d013153
Zm00001d002405	Zm00001d013192
Zm00001d002405	Zm00001d013210
Zm00001d002405	Zm00001d013231
Zm00001d002405	Zm00001d013263
Zm00001d002405	Zm00001d013309
Zm00001d002405	Zm00001d013313
Zm00001d002405	Zm00001d013376
Zm00001d002405	Zm00001d013377
Zm00001d002405	Zm00001d013398
Zm00001d002405	Zm00001d013452
Zm00001d002405	Zm00001d013487
Zm00001d002405	Zm00001d013529
Zm00001d002405	Zm00001d013549
Zm00001d002405	Zm00001d013561
Zm00001d002405	Zm00001d013596
Zm00001d002405	Zm00001d013644
Zm00001d002405	Zm00001d013743
Zm00001d002405	Zm00001d013787
Zm00001d002405	Zm00001d013804
Zm00001d002405	Zm00001d013830
Zm00001d002405	Zm00001d013955
Zm00001d002405	Zm00001d013957
Zm00001d002405	Zm00001d013983
Zm00001d002405	Zm00001d013985
Zm00001d002405	Zm00001d013994
Zm00001d002405	Zm00001d013995
Zm00001d002405	Zm00001d014007
Zm00001d002405	Zm00001d014063
Zm00001d002405	Zm00001d014066
Zm00001d002405	Zm00001d014124
Zm00001d002405	Zm00001d014128
Zm00001d002405	Zm00001d014186
Zm00001d002405	Zm00001d014250
Zm00001d002405	Zm00001d014422
Zm00001d002405	Zm00001d014447
Zm00001d002405	Zm00001d014455
Zm00001d002405	Zm00001d014489
Zm00001d002405	Zm00001d014491
Zm00001d002405	Zm00001d014557
Zm00001d002405	Zm00001d014623
Zm00001d002405	Zm00001d014641
Zm00001d002405	Zm00001d014669
Zm00001d002405	Zm00001d014690
Zm00001d002405	Zm00001d014722
Zm00001d002405	Zm00001d014755
Zm00001d002405	Zm00001d014771
Zm00001d002405	Zm00001d014783
Zm00001d002405	Zm00001d014794
Zm00001d002405	Zm00001d014804
Zm00001d002405	Zm00001d014808
Zm00001d002405	Zm00001d014960
Zm00001d002405	Zm00001d015012
Zm00001d002405	Zm00001d015164
Zm00001d002405	Zm00001d015201
Zm00001d002405	Zm00001d015211
Zm00001d002405	Zm00001d015227
Zm00001d002405	Zm00001d015307
Zm00001d002405	Zm00001d015325
Zm00001d002405	Zm00001d015326
Zm00001d002405	Zm00001d015378
Zm00001d002405	Zm00001d015383
Zm00001d002405	Zm00001d015397
Zm00001d002405	Zm00001d015459
Zm00001d002405	Zm00001d015515
Zm00001d002405	Zm00001d015639
Zm00001d002405	Zm00001d015670
Zm00001d002405	Zm00001d015698
Zm00001d002405	Zm00001d015767
Zm00001d002405	Zm00001d015852
Zm00001d002405	Zm00001d016001
Zm00001d002405	Zm00001d016052
Zm00001d002405	Zm00001d016132
Zm00001d002405	Zm00001d016139
Zm00001d002405	Zm00001d016175
Zm00001d002405	Zm00001d016188
Zm00001d002405	Zm00001d016457
Zm00001d002405	Zm00001d016591
Zm00001d002405	Zm00001d016662
Zm00001d002405	Zm00001d016681
Zm00001d002405	Zm00001d016708
Zm00001d002405	Zm00001d016765
Zm00001d002405	Zm00001d016767
Zm00001d002405	Zm00001d016783
Zm00001d002405	Zm00001d016806
Zm00001d002405	Zm00001d016902
Zm00001d002405	Zm00001d016946
Zm00001d002405	Zm00001d017025
Zm00001d002405	Zm00001d017107
Zm00001d002405	Zm00001d017158
Zm00001d002405	Zm00001d017186
Zm00001d002405	Zm00001d017209
Zm00001d002405	Zm00001d017243
Zm00001d002405	Zm00001d017249
Zm00001d002405	Zm00001d017275
Zm00001d002405	Zm00001d017284
Zm00001d002405	Zm00001d017287
Zm00001d002405	Zm00001d017291
Zm00001d002405	Zm00001d017383
Zm00001d002405	Zm00001d017384
Zm00001d002405	Zm00001d017402
Zm00001d002405	Zm00001d017419
Zm00001d002405	Zm00001d017429
Zm00001d002405	Zm00001d017441
Zm00001d002405	Zm00001d017455
Zm00001d002405	Zm00001d017457
Zm00001d002405	Zm00001d017494
Zm00001d002405	Zm00001d017502
Zm00001d002405	Zm00001d017504
Zm00001d002405	Zm00001d017526
Zm00001d002405	Zm00001d017547
Zm00001d002405	Zm00001d017590
Zm00001d002405	Zm00001d017645
Zm00001d002405	Zm00001d017646
Zm00001d002405	Zm00001d017648
Zm00001d002405	Zm00001d017666
Zm00001d002405	Zm00001d017691
Zm00001d002405	Zm00001d017708
Zm00001d002405	Zm00001d017752
Zm00001d002405	Zm00001d017780
Zm00001d002405	Zm00001d017806
Zm00001d002405	Zm00001d017822
Zm00001d002405	Zm00001d017849
Zm00001d002405	Zm00001d017851
Zm00001d002405	Zm00001d017877
Zm00001d002405	Zm00001d017951
Zm00001d002405	Zm00001d017978
Zm00001d002405	Zm00001d017985
Zm00001d002405	Zm00001d018158
Zm00001d002405	Zm00001d018182
Zm00001d002405	Zm00001d018185
Zm00001d002405	Zm00001d018230
Zm00001d002405	Zm00001d018258
Zm00001d002405	Zm00001d018281
Zm00001d002405	Zm00001d018305
Zm00001d002405	Zm00001d018319
Zm00001d002405	Zm00001d018326
Zm00001d002405	Zm00001d018342
Zm00001d002405	Zm00001d018343
Zm00001d002405	Zm00001d018359
Zm00001d002405	Zm00001d018378
Zm00001d002405	Zm00001d018388
Zm00001d002405	Zm00001d018421
Zm00001d002405	Zm00001d018500
Zm00001d002405	Zm00001d018503
Zm00001d002405	Zm00001d018521
Zm00001d002405	Zm00001d018619
Zm00001d002405	Zm00001d018630
Zm00001d002405	Zm00001d018649
Zm00001d002405	Zm00001d018711
Zm00001d002405	Zm00001d018716
Zm00001d002405	Zm00001d018732
Zm00001d002405	Zm00001d018793
Zm00001d002405	Zm00001d018813
Zm00001d002405	Zm00001d018855
Zm00001d002405	Zm00001d018868
Zm00001d002405	Zm00001d018869
Zm00001d002405	Zm00001d018926
Zm00001d002405	Zm00001d019049
Zm00001d002405	Zm00001d019123
Zm00001d002405	Zm00001d019142
Zm00001d002405	Zm00001d019173
Zm00001d002405	Zm00001d019241
Zm00001d002405	Zm00001d019259
Zm00001d002405	Zm00001d019305
Zm00001d002405	Zm00001d019358
Zm00001d002405	Zm00001d019422
Zm00001d002405	Zm00001d019542
Zm00001d002405	Zm00001d019550
Zm00001d002405	Zm00001d019586
Zm00001d002405	Zm00001d019712
Zm00001d002405	Zm00001d019757
Zm00001d002405	Zm00001d019994
Zm00001d002405	Zm00001d020031
Zm00001d002405	Zm00001d020040
Zm00001d002405	Zm00001d020071
Zm00001d002405	Zm00001d020275
Zm00001d002405	Zm00001d020279
Zm00001d002405	Zm00001d020414
Zm00001d002405	Zm00001d020496
Zm00001d002405	Zm00001d020524
Zm00001d002405	Zm00001d020555
Zm00001d002405	Zm00001d020558
Zm00001d002405	Zm00001d020670
Zm00001d002405	Zm00001d020706
Zm00001d002405	Zm00001d020714
Zm00001d002405	Zm00001d020751
Zm00001d002405	Zm00001d020780
Zm00001d002405	Zm00001d020789
Zm00001d002405	Zm00001d020811
Zm00001d002405	Zm00001d020837
Zm00001d002405	Zm00001d020886
Zm00001d002405	Zm00001d020927
Zm00001d002405	Zm00001d020955
Zm00001d002405	Zm00001d020960
Zm00001d002405	Zm00001d020970
Zm00001d002405	Zm00001d020973
Zm00001d002405	Zm00001d020982
Zm00001d002405	Zm00001d021006
Zm00001d002405	Zm00001d021048
Zm00001d002405	Zm00001d021062
Zm00001d002405	Zm00001d021070
Zm00001d002405	Zm00001d021221
Zm00001d002405	Zm00001d021231
Zm00001d002405	Zm00001d021250
Zm00001d002405	Zm00001d021344
Zm00001d002405	Zm00001d021449
Zm00001d002405	Zm00001d021579
Zm00001d002405	Zm00001d021582
Zm00001d002405	Zm00001d021614
Zm00001d002405	Zm00001d021623
Zm00001d002405	Zm00001d021627
Zm00001d002405	Zm00001d021647
Zm00001d002405	Zm00001d021654
Zm00001d002405	Zm00001d021659
Zm00001d002405	Zm00001d021674
Zm00001d002405	Zm00001d021689
Zm00001d002405	Zm00001d021697
Zm00001d002405	Zm00001d021711
Zm00001d002405	Zm00001d021729
Zm00001d002405	Zm00001d021779
Zm00001d002405	Zm00001d021789
Zm00001d002405	Zm00001d021842
Zm00001d002405	Zm00001d021864
Zm00001d002405	Zm00001d021868
Zm00001d002405	Zm00001d021988
Zm00001d002405	Zm00001d021995
Zm00001d002405	Zm00001d021998
Zm00001d002405	Zm00001d022002
Zm00001d002405	Zm00001d022010
Zm00001d002405	Zm00001d022032
Zm00001d002405	Zm00001d022041
Zm00001d002405	Zm00001d022057
Zm00001d002405	Zm00001d022102
Zm00001d002405	Zm00001d022126
Zm00001d002405	Zm00001d022154
Zm00001d002405	Zm00001d022181
Zm00001d002405	Zm00001d022264
Zm00001d002405	Zm00001d022349
Zm00001d002405	Zm00001d022364
Zm00001d002405	Zm00001d022374
Zm00001d002405	Zm00001d022415
Zm00001d002405	Zm00001d022430
Zm00001d002405	Zm00001d022478
Zm00001d002405	Zm00001d022496
Zm00001d002405	Zm00001d022524
Zm00001d002405	Zm00001d022547
Zm00001d002405	Zm00001d022569
Zm00001d002405	Zm00001d022597
Zm00001d002405	Zm00001d022604
Zm00001d002405	Zm00001d022636
Zm00001d002405	Zm00001d023213
Zm00001d002405	Zm00001d023253
Zm00001d002405	Zm00001d023261
Zm00001d002405	Zm00001d023346
Zm00001d002405	Zm00001d023366
Zm00001d002405	Zm00001d023400
Zm00001d002405	Zm00001d023535
Zm00001d002405	Zm00001d023557
Zm00001d002405	Zm00001d023720
Zm00001d002405	Zm00001d023768
Zm00001d002405	Zm00001d023815
Zm00001d002405	Zm00001d023979
Zm00001d002405	Zm00001d024275
Zm00001d002405	Zm00001d024294
Zm00001d002405	Zm00001d024324
Zm00001d002405	Zm00001d024344
Zm00001d002405	Zm00001d024425
Zm00001d002405	Zm00001d024437
Zm00001d002405	Zm00001d024454
Zm00001d002405	Zm00001d024458
Zm00001d002405	Zm00001d024489
Zm00001d002405	Zm00001d024514
Zm00001d002405	Zm00001d024527
Zm00001d002405	Zm00001d024587
Zm00001d002405	Zm00001d024630
Zm00001d002405	Zm00001d024702
Zm00001d002405	Zm00001d024734
Zm00001d002405	Zm00001d024738
Zm00001d002405	Zm00001d024752
Zm00001d002405	Zm00001d024768
Zm00001d002405	Zm00001d024796
Zm00001d002405	Zm00001d024839
Zm00001d002405	Zm00001d024925
Zm00001d002405	Zm00001d024946
Zm00001d002405	Zm00001d024982
Zm00001d002405	Zm00001d025098
Zm00001d002405	Zm00001d025218
Zm00001d002405	Zm00001d025333
Zm00001d002405	Zm00001d025338
Zm00001d002405	Zm00001d025354
Zm00001d002405	Zm00001d025360
Zm00001d002405	Zm00001d025375
Zm00001d002405	Zm00001d025402
Zm00001d002405	Zm00001d025431
Zm00001d002405	Zm00001d025480
Zm00001d002405	Zm00001d025490
Zm00001d002405	Zm00001d025668
Zm00001d002405	Zm00001d025726
Zm00001d002405	Zm00001d025752
Zm00001d002405	Zm00001d025754
Zm00001d002405	Zm00001d025788
Zm00001d002405	Zm00001d025807
Zm00001d002405	Zm00001d025831
Zm00001d002405	Zm00001d025894
Zm00001d002405	Zm00001d025899
Zm00001d002405	Zm00001d025943
Zm00001d002405	Zm00001d025949
Zm00001d002405	Zm00001d026002
Zm00001d002405	Zm00001d026030
Zm00001d002405	Zm00001d026076
Zm00001d002405	Zm00001d026096
Zm00001d002405	Zm00001d026097
Zm00001d002405	Zm00001d026134
Zm00001d002405	Zm00001d026137
Zm00001d002405	Zm00001d026163
Zm00001d002405	Zm00001d026197
Zm00001d002405	Zm00001d026252
Zm00001d002405	Zm00001d026297
Zm00001d002405	Zm00001d026304
Zm00001d002405	Zm00001d026341
Zm00001d002405	Zm00001d026357
Zm00001d002405	Zm00001d026368
Zm00001d002405	Zm00001d026370
Zm00001d002405	Zm00001d026460
Zm00001d002405	Zm00001d026471
Zm00001d002405	Zm00001d026505
Zm00001d002405	Zm00001d026513
Zm00001d002405	Zm00001d026576
Zm00001d002405	Zm00001d026594
Zm00001d002405	Zm00001d026597
Zm00001d002405	Zm00001d026611
Zm00001d002405	Zm00001d026642
Zm00001d002405	Zm00001d026665
Zm00001d002405	Zm00001d027313
Zm00001d002405	Zm00001d027345
Zm00001d002405	Zm00001d027355
Zm00001d002405	Zm00001d027423
Zm00001d002405	Zm00001d027443
Zm00001d002405	Zm00001d027480
Zm00001d002405	Zm00001d027504
Zm00001d002405	Zm00001d027546
Zm00001d002405	Zm00001d027549
Zm00001d002405	Zm00001d027556
Zm00001d002405	Zm00001d027643
Zm00001d002405	Zm00001d027679
Zm00001d002405	Zm00001d027685
Zm00001d002405	Zm00001d027717
Zm00001d002405	Zm00001d027721
Zm00001d002405	Zm00001d027733
Zm00001d002405	Zm00001d027892
Zm00001d002405	Zm00001d027899
Zm00001d002405	Zm00001d027929
Zm00001d002405	Zm00001d027978
Zm00001d002405	Zm00001d027983
Zm00001d002405	Zm00001d028002
Zm00001d002405	Zm00001d028170
Zm00001d002405	Zm00001d028193
Zm00001d002405	Zm00001d028214
Zm00001d002405	Zm00001d028278
Zm00001d002405	Zm00001d028293
Zm00001d002405	Zm00001d028349
Zm00001d002405	Zm00001d028363
Zm00001d002405	Zm00001d028396
Zm00001d002405	Zm00001d028445
Zm00001d002405	Zm00001d028547
Zm00001d002405	Zm00001d028550
Zm00001d002405	Zm00001d028574
Zm00001d002405	Zm00001d028653
Zm00001d002405	Zm00001d028731
Zm00001d002405	Zm00001d028752
Zm00001d002405	Zm00001d028768
Zm00001d002405	Zm00001d028815
Zm00001d002405	Zm00001d028816
Zm00001d002405	Zm00001d028838
Zm00001d002405	Zm00001d028870
Zm00001d002405	Zm00001d028912
Zm00001d002405	Zm00001d028930
Zm00001d002405	Zm00001d028941
Zm00001d002405	Zm00001d028962
Zm00001d002405	Zm00001d028966
Zm00001d002405	Zm00001d028975
Zm00001d002405	Zm00001d029014
Zm00001d002405	Zm00001d029025
Zm00001d002405	Zm00001d029028
Zm00001d002405	Zm00001d029075
Zm00001d002405	Zm00001d029093
Zm00001d002405	Zm00001d029172
Zm00001d002405	Zm00001d029214
Zm00001d002405	Zm00001d029281
Zm00001d002405	Zm00001d029313
Zm00001d002405	Zm00001d029408
Zm00001d002405	Zm00001d029501
Zm00001d002405	Zm00001d029518
Zm00001d002405	Zm00001d029529
Zm00001d002405	Zm00001d029583
Zm00001d002405	Zm00001d029584
Zm00001d002405	Zm00001d029601
Zm00001d002405	Zm00001d029669
Zm00001d002405	Zm00001d029684
Zm00001d002405	Zm00001d029763
Zm00001d002405	Zm00001d029840
Zm00001d002405	Zm00001d029847
Zm00001d002405	Zm00001d029849
Zm00001d002405	Zm00001d029906
Zm00001d002405	Zm00001d030023
Zm00001d002405	Zm00001d030121
Zm00001d002405	Zm00001d030148
Zm00001d002405	Zm00001d030173
Zm00001d002405	Zm00001d030212
Zm00001d002405	Zm00001d030339
Zm00001d002405	Zm00001d030343
Zm00001d002405	Zm00001d030555
Zm00001d002405	Zm00001d030791
Zm00001d002405	Zm00001d030832
Zm00001d002405	Zm00001d030845
Zm00001d002405	Zm00001d030846
Zm00001d002405	Zm00001d031145
Zm00001d002405	Zm00001d031179
Zm00001d002405	Zm00001d031222
Zm00001d002405	Zm00001d031257
Zm00001d002405	Zm00001d031270
Zm00001d002405	Zm00001d031275
Zm00001d002405	Zm00001d031328
Zm00001d002405	Zm00001d031454
Zm00001d002405	Zm00001d031510
Zm00001d002405	Zm00001d031527
Zm00001d002405	Zm00001d031545
Zm00001d002405	Zm00001d031601
Zm00001d002405	Zm00001d031614
Zm00001d002405	Zm00001d031621
Zm00001d002405	Zm00001d031676
Zm00001d002405	Zm00001d031677
Zm00001d002405	Zm00001d031707
Zm00001d002405	Zm00001d031736
Zm00001d002405	Zm00001d031802
Zm00001d002405	Zm00001d031811
Zm00001d002405	Zm00001d031822
Zm00001d002405	Zm00001d031833
Zm00001d002405	Zm00001d031875
Zm00001d002405	Zm00001d031926
Zm00001d002405	Zm00001d031933
Zm00001d002405	Zm00001d032010
Zm00001d002405	Zm00001d032036
Zm00001d002405	Zm00001d032115
Zm00001d002405	Zm00001d032116
Zm00001d002405	Zm00001d032208
Zm00001d002405	Zm00001d032324
Zm00001d002405	Zm00001d032371
Zm00001d002405	Zm00001d032408
Zm00001d002405	Zm00001d032433
Zm00001d002405	Zm00001d032443
Zm00001d002405	Zm00001d032458
Zm00001d002405	Zm00001d032476
Zm00001d002405	Zm00001d032485
Zm00001d002405	Zm00001d032503
Zm00001d002405	Zm00001d032533
Zm00001d002405	Zm00001d032536
Zm00001d002405	Zm00001d032578
Zm00001d002405	Zm00001d032637
Zm00001d002405	Zm00001d032651
Zm00001d002405	Zm00001d032685
Zm00001d002405	Zm00001d032686
Zm00001d002405	Zm00001d032691
Zm00001d002405	Zm00001d032699
Zm00001d002405	Zm00001d032776
Zm00001d002405	Zm00001d032830
Zm00001d002405	Zm00001d032838
Zm00001d002405	Zm00001d032859
Zm00001d002405	Zm00001d032873
Zm00001d002405	Zm00001d032911
Zm00001d002405	Zm00001d033004
Zm00001d002405	Zm00001d033169
Zm00001d002405	Zm00001d033174
Zm00001d002405	Zm00001d033188
Zm00001d002405	Zm00001d033194
Zm00001d002405	Zm00001d033210
Zm00001d002405	Zm00001d033286
Zm00001d002405	Zm00001d033291
Zm00001d002405	Zm00001d033339
Zm00001d002405	Zm00001d033402
Zm00001d002405	Zm00001d033422
Zm00001d002405	Zm00001d033457
Zm00001d002405	Zm00001d033480
Zm00001d002405	Zm00001d033503
Zm00001d002405	Zm00001d033517
Zm00001d002405	Zm00001d033528
Zm00001d002405	Zm00001d033573
Zm00001d002405	Zm00001d033574
Zm00001d002405	Zm00001d033633
Zm00001d002405	Zm00001d033636
Zm00001d002405	Zm00001d033641
Zm00001d002405	Zm00001d033674
Zm00001d002405	Zm00001d033710
Zm00001d002405	Zm00001d033750
Zm00001d002405	Zm00001d033788
Zm00001d002405	Zm00001d033793
Zm00001d002405	Zm00001d033794
Zm00001d002405	Zm00001d033854
Zm00001d002405	Zm00001d033966
Zm00001d002405	Zm00001d033983
Zm00001d002405	Zm00001d033987
Zm00001d002405	Zm00001d033998
Zm00001d002405	Zm00001d034128
Zm00001d002405	Zm00001d034131
Zm00001d002405	Zm00001d034198
Zm00001d002405	Zm00001d034219
Zm00001d002405	Zm00001d034237
Zm00001d002405	Zm00001d034414
Zm00001d002405	Zm00001d034482
Zm00001d002405	Zm00001d034522
Zm00001d002405	Zm00001d034559
Zm00001d002405	Zm00001d034560
Zm00001d002405	Zm00001d034591
Zm00001d002405	Zm00001d034596
Zm00001d002405	Zm00001d034601
Zm00001d002405	Zm00001d034620
Zm00001d002405	Zm00001d034641
Zm00001d002405	Zm00001d034642
Zm00001d002405	Zm00001d034643
Zm00001d002405	Zm00001d034783
Zm00001d002405	Zm00001d034829
Zm00001d002405	Zm00001d034859
Zm00001d002405	Zm00001d034884
Zm00001d002405	Zm00001d034885
Zm00001d002405	Zm00001d034920
Zm00001d002405	Zm00001d034941
Zm00001d002405	Zm00001d034945
Zm00001d002405	Zm00001d034957
Zm00001d002405	Zm00001d034991
Zm00001d002405	Zm00001d034992
Zm00001d002405	Zm00001d034995
Zm00001d002405	Zm00001d035020
Zm00001d002405	Zm00001d035040
Zm00001d002405	Zm00001d035133
Zm00001d002405	Zm00001d035163
Zm00001d002405	Zm00001d035322
Zm00001d002405	Zm00001d035416
Zm00001d002405	Zm00001d035467
Zm00001d002405	Zm00001d035556
Zm00001d002405	Zm00001d035599
Zm00001d002405	Zm00001d035652
Zm00001d002405	Zm00001d035696
Zm00001d002405	Zm00001d035999
Zm00001d002405	Zm00001d036003
Zm00001d002405	Zm00001d036024
Zm00001d002405	Zm00001d036062
Zm00001d002405	Zm00001d036214
Zm00001d002405	Zm00001d036293
Zm00001d002405	Zm00001d036338
Zm00001d002405	Zm00001d036366
Zm00001d002405	Zm00001d036416
Zm00001d002405	Zm00001d036441
Zm00001d002405	Zm00001d036542
Zm00001d002405	Zm00001d036650
Zm00001d002405	Zm00001d036690
Zm00001d002405	Zm00001d036717
Zm00001d002405	Zm00001d036739
Zm00001d002405	Zm00001d036761
Zm00001d002405	Zm00001d036835
Zm00001d002405	Zm00001d036895
Zm00001d002405	Zm00001d036981
Zm00001d002405	Zm00001d036987
Zm00001d002405	Zm00001d037112
Zm00001d002405	Zm00001d037165
Zm00001d002405	Zm00001d037181
Zm00001d002405	Zm00001d037198
Zm00001d002405	Zm00001d037207
Zm00001d002405	Zm00001d037275
Zm00001d002405	Zm00001d037288
Zm00001d002405	Zm00001d037305
Zm00001d002405	Zm00001d037483
Zm00001d002405	Zm00001d037594
Zm00001d002405	Zm00001d037610
Zm00001d002405	Zm00001d037666
Zm00001d002405	Zm00001d037715
Zm00001d002405	Zm00001d037722
Zm00001d002405	Zm00001d037724
Zm00001d002405	Zm00001d037733
Zm00001d002405	Zm00001d037738
Zm00001d002405	Zm00001d037745
Zm00001d002405	Zm00001d037784
Zm00001d002405	Zm00001d037808
Zm00001d002405	Zm00001d037829
Zm00001d002405	Zm00001d037923
Zm00001d002405	Zm00001d037934
Zm00001d002405	Zm00001d037935
Zm00001d002405	Zm00001d038023
Zm00001d002405	Zm00001d038061
Zm00001d002405	Zm00001d038062
Zm00001d002405	Zm00001d038063
Zm00001d002405	Zm00001d038068
Zm00001d002405	Zm00001d038114
Zm00001d002405	Zm00001d038191
Zm00001d002405	Zm00001d038321
Zm00001d002405	Zm00001d038352
Zm00001d002405	Zm00001d038424
Zm00001d002405	Zm00001d038490
Zm00001d002405	Zm00001d038521
Zm00001d002405	Zm00001d038538
Zm00001d002405	Zm00001d038574
Zm00001d002405	Zm00001d038577
Zm00001d002405	Zm00001d038605
Zm00001d002405	Zm00001d038691
Zm00001d002405	Zm00001d038696
Zm00001d002405	Zm00001d038712
Zm00001d002405	Zm00001d038717
Zm00001d002405	Zm00001d038737
Zm00001d002405	Zm00001d038755
Zm00001d002405	Zm00001d038761
Zm00001d002405	Zm00001d038762
Zm00001d002405	Zm00001d038810
Zm00001d002405	Zm00001d038824
Zm00001d002405	Zm00001d038833
Zm00001d002405	Zm00001d038883
Zm00001d002405	Zm00001d038884
Zm00001d002405	Zm00001d038911
Zm00001d002405	Zm00001d038950
Zm00001d002405	Zm00001d038991
Zm00001d002405	Zm00001d039010
Zm00001d002405	Zm00001d039016
Zm00001d002405	Zm00001d039053
Zm00001d002405	Zm00001d039057
Zm00001d002405	Zm00001d039094
Zm00001d002405	Zm00001d039102
Zm00001d002405	Zm00001d039103
Zm00001d002405	Zm00001d039110
Zm00001d002405	Zm00001d039150
Zm00001d002405	Zm00001d039174
Zm00001d002405	Zm00001d039216
Zm00001d002405	Zm00001d039245
Zm00001d002405	Zm00001d039296
Zm00001d002405	Zm00001d039302
Zm00001d002405	Zm00001d039304
Zm00001d002405	Zm00001d039367
Zm00001d002405	Zm00001d039379
Zm00001d002405	Zm00001d039401
Zm00001d002405	Zm00001d039461
Zm00001d002405	Zm00001d039472
Zm00001d002405	Zm00001d039496
Zm00001d002405	Zm00001d039532
Zm00001d002405	Zm00001d039589
Zm00001d002405	Zm00001d039614
Zm00001d002405	Zm00001d039642
Zm00001d002405	Zm00001d039648
Zm00001d002405	Zm00001d039656
Zm00001d002405	Zm00001d039735
Zm00001d002405	Zm00001d039748
Zm00001d002405	Zm00001d039788
Zm00001d002405	Zm00001d039799
Zm00001d002405	Zm00001d039842
Zm00001d002405	Zm00001d039891
Zm00001d002405	Zm00001d039904
Zm00001d002405	Zm00001d039923
Zm00001d002405	Zm00001d039933
Zm00001d002405	Zm00001d039944
Zm00001d002405	Zm00001d039969
Zm00001d002405	Zm00001d039982
Zm00001d002405	Zm00001d040004
Zm00001d002405	Zm00001d040020
Zm00001d002405	Zm00001d040023
Zm00001d002405	Zm00001d040035
Zm00001d002405	Zm00001d040067
Zm00001d002405	Zm00001d040107
Zm00001d002405	Zm00001d040124
Zm00001d002405	Zm00001d040244
Zm00001d002405	Zm00001d040252
Zm00001d002405	Zm00001d040301
Zm00001d002405	Zm00001d040302
Zm00001d002405	Zm00001d040364
Zm00001d002405	Zm00001d040393
Zm00001d002405	Zm00001d040479
Zm00001d002405	Zm00001d040496
Zm00001d002405	Zm00001d040517
Zm00001d002405	Zm00001d040526
Zm00001d002405	Zm00001d040603
Zm00001d002405	Zm00001d040619
Zm00001d002405	Zm00001d040652
Zm00001d002405	Zm00001d040667
Zm00001d002405	Zm00001d040682
Zm00001d002405	Zm00001d040757
Zm00001d002405	Zm00001d041082
Zm00001d002405	Zm00001d041216
Zm00001d002405	Zm00001d041383
Zm00001d002405	Zm00001d041462
Zm00001d002405	Zm00001d041518
Zm00001d002405	Zm00001d041530
Zm00001d002405	Zm00001d041574
Zm00001d002405	Zm00001d041590
Zm00001d002405	Zm00001d041593
Zm00001d002405	Zm00001d041604
Zm00001d002405	Zm00001d041640
Zm00001d002405	Zm00001d041710
Zm00001d002405	Zm00001d041712
Zm00001d002405	Zm00001d041716
Zm00001d002405	Zm00001d041939
Zm00001d002405	Zm00001d041963
Zm00001d002405	Zm00001d042022
Zm00001d002405	Zm00001d042041
Zm00001d002405	Zm00001d042055
Zm00001d002405	Zm00001d042061
Zm00001d002405	Zm00001d042082
Zm00001d002405	Zm00001d042096
Zm00001d002405	Zm00001d042132
Zm00001d002405	Zm00001d042152
Zm00001d002405	Zm00001d042276
Zm00001d002405	Zm00001d042305
Zm00001d002405	Zm00001d042307
Zm00001d002405	Zm00001d042328
Zm00001d002405	Zm00001d042453
Zm00001d002405	Zm00001d042461
Zm00001d002405	Zm00001d042482
Zm00001d002405	Zm00001d042580
Zm00001d002405	Zm00001d042581
Zm00001d002405	Zm00001d042593
Zm00001d002405	Zm00001d042621
Zm00001d002405	Zm00001d042625
Zm00001d002405	Zm00001d042690
Zm00001d002405	Zm00001d042709
Zm00001d002405	Zm00001d042717
Zm00001d002405	Zm00001d042721
Zm00001d002405	Zm00001d042735
Zm00001d002405	Zm00001d042767
Zm00001d002405	Zm00001d042777
Zm00001d002405	Zm00001d042804
Zm00001d002405	Zm00001d042809
Zm00001d002405	Zm00001d042821
Zm00001d002405	Zm00001d042826
Zm00001d002405	Zm00001d042885
Zm00001d002405	Zm00001d042906
Zm00001d002405	Zm00001d042918
Zm00001d002405	Zm00001d042938
Zm00001d002405	Zm00001d042943
Zm00001d002405	Zm00001d042949
Zm00001d002405	Zm00001d042975
Zm00001d002405	Zm00001d042980
Zm00001d002405	Zm00001d042993
Zm00001d002405	Zm00001d042996
Zm00001d002405	Zm00001d043050
Zm00001d002405	Zm00001d043052
Zm00001d002405	Zm00001d043063
Zm00001d002405	Zm00001d043087
Zm00001d002405	Zm00001d043205
Zm00001d002405	Zm00001d043231
Zm00001d002405	Zm00001d043256
Zm00001d002405	Zm00001d043269
Zm00001d002405	Zm00001d043272
Zm00001d002405	Zm00001d043274
Zm00001d002405	Zm00001d043276
Zm00001d002405	Zm00001d043329
Zm00001d002405	Zm00001d043386
Zm00001d002405	Zm00001d043411
Zm00001d002405	Zm00001d043444
Zm00001d002405	Zm00001d043474
Zm00001d002405	Zm00001d043549
Zm00001d002405	Zm00001d043601
Zm00001d002405	Zm00001d043616
Zm00001d002405	Zm00001d043654
Zm00001d002405	Zm00001d043674
Zm00001d002405	Zm00001d043701
Zm00001d002405	Zm00001d043729
Zm00001d002405	Zm00001d043740
Zm00001d002405	Zm00001d043752
Zm00001d002405	Zm00001d043795
Zm00001d002405	Zm00001d043868
Zm00001d002405	Zm00001d043902
Zm00001d002405	Zm00001d044027
Zm00001d002405	Zm00001d044034
Zm00001d002405	Zm00001d044052
Zm00001d002405	Zm00001d044074
Zm00001d002405	Zm00001d044076
Zm00001d002405	Zm00001d044095
Zm00001d002405	Zm00001d044142
Zm00001d002405	Zm00001d044153
Zm00001d002405	Zm00001d044157
Zm00001d002405	Zm00001d044162
Zm00001d002405	Zm00001d044172
Zm00001d002405	Zm00001d044270
Zm00001d002405	Zm00001d044378
Zm00001d002405	Zm00001d044425
Zm00001d002405	Zm00001d044431
Zm00001d002405	Zm00001d044434
Zm00001d002405	Zm00001d044451
Zm00001d002405	Zm00001d044476
Zm00001d002405	Zm00001d044516
Zm00001d002405	Zm00001d044652
Zm00001d002405	Zm00001d044674
Zm00001d002405	Zm00001d044726
Zm00001d002405	Zm00001d044734
Zm00001d002405	Zm00001d044775
Zm00001d002405	Zm00001d044777
Zm00001d002405	Zm00001d044821
Zm00001d002405	Zm00001d044864
Zm00001d002405	Zm00001d044898
Zm00001d002405	Zm00001d044906
Zm00001d002405	Zm00001d044908
Zm00001d002405	Zm00001d044950
Zm00001d002405	Zm00001d044982
Zm00001d002405	Zm00001d045049
Zm00001d002405	Zm00001d045102
Zm00001d002405	Zm00001d045134
Zm00001d002405	Zm00001d045202
Zm00001d002405	Zm00001d045206
Zm00001d002405	Zm00001d045263
Zm00001d002405	Zm00001d045283
Zm00001d002405	Zm00001d045305
Zm00001d002405	Zm00001d045375
Zm00001d002405	Zm00001d045394
Zm00001d002405	Zm00001d045450
Zm00001d002405	Zm00001d045459
Zm00001d002405	Zm00001d045460
Zm00001d002405	Zm00001d045498
Zm00001d002405	Zm00001d045537
Zm00001d002405	Zm00001d045565
Zm00001d002405	Zm00001d045679
Zm00001d002405	Zm00001d045680
Zm00001d002405	Zm00001d045738
Zm00001d002405	Zm00001d045785
Zm00001d002405	Zm00001d045836
Zm00001d002405	Zm00001d046172
Zm00001d002405	Zm00001d046261
Zm00001d002405	Zm00001d046281
Zm00001d002405	Zm00001d046424
Zm00001d002405	Zm00001d046456
Zm00001d002405	Zm00001d046538
Zm00001d002405	Zm00001d046630
Zm00001d002405	Zm00001d046644
Zm00001d002405	Zm00001d046676
Zm00001d002405	Zm00001d046696
Zm00001d002405	Zm00001d046718
Zm00001d002405	Zm00001d046751
Zm00001d002405	Zm00001d046852
Zm00001d002405	Zm00001d046896
Zm00001d002405	Zm00001d046921
Zm00001d002405	Zm00001d047050
Zm00001d002405	Zm00001d047110
Zm00001d002405	Zm00001d047116
Zm00001d002405	Zm00001d047240
Zm00001d002405	Zm00001d047247
Zm00001d002405	Zm00001d047276
Zm00001d002405	Zm00001d047340
Zm00001d002405	Zm00001d047350
Zm00001d002405	Zm00001d047399
Zm00001d002405	Zm00001d047447
Zm00001d002405	Zm00001d047458
Zm00001d002405	Zm00001d047554
Zm00001d002405	Zm00001d047560
Zm00001d002405	Zm00001d047584
Zm00001d002405	Zm00001d047664
Zm00001d002405	Zm00001d047676
Zm00001d002405	Zm00001d047677
Zm00001d002405	Zm00001d047732
Zm00001d002405	Zm00001d047736
Zm00001d002405	Zm00001d047777
Zm00001d002405	Zm00001d047799
Zm00001d002405	Zm00001d047804
Zm00001d002405	Zm00001d047875
Zm00001d002405	Zm00001d047883
Zm00001d002405	Zm00001d047901
Zm00001d002405	Zm00001d047944
Zm00001d002405	Zm00001d047977
Zm00001d002405	Zm00001d048013
Zm00001d002405	Zm00001d048025
Zm00001d002405	Zm00001d048060
Zm00001d002405	Zm00001d048111
Zm00001d002405	Zm00001d048126
Zm00001d002405	Zm00001d048139
Zm00001d002405	Zm00001d048178
Zm00001d002405	Zm00001d048199
Zm00001d002405	Zm00001d048208
Zm00001d002405	Zm00001d048227
Zm00001d002405	Zm00001d048294
Zm00001d002405	Zm00001d048316
Zm00001d002405	Zm00001d048344
Zm00001d002405	Zm00001d048393
Zm00001d002405	Zm00001d048417
Zm00001d002405	Zm00001d048471
Zm00001d002405	Zm00001d048473
Zm00001d002405	Zm00001d048507
Zm00001d002405	Zm00001d048547
Zm00001d002405	Zm00001d048560
Zm00001d002405	Zm00001d048574
Zm00001d002405	Zm00001d048584
Zm00001d002405	Zm00001d048590
Zm00001d002405	Zm00001d048627
Zm00001d002405	Zm00001d048666
Zm00001d002405	Zm00001d048690
Zm00001d002405	Zm00001d048723
Zm00001d002405	Zm00001d048728
Zm00001d002405	Zm00001d048760
Zm00001d002405	Zm00001d048804
Zm00001d002405	Zm00001d048819
Zm00001d002405	Zm00001d048868
Zm00001d002405	Zm00001d048909
Zm00001d002405	Zm00001d049095
Zm00001d002405	Zm00001d049100
Zm00001d002405	Zm00001d049154
Zm00001d002405	Zm00001d049169
Zm00001d002405	Zm00001d049189
Zm00001d002405	Zm00001d049201
Zm00001d002405	Zm00001d049234
Zm00001d002405	Zm00001d049247
Zm00001d002405	Zm00001d049299
Zm00001d002405	Zm00001d049331
Zm00001d002405	Zm00001d049364
Zm00001d002405	Zm00001d049418
Zm00001d002405	Zm00001d049430
Zm00001d002405	Zm00001d049541
Zm00001d002405	Zm00001d049553
Zm00001d002405	Zm00001d049643
Zm00001d002405	Zm00001d049683
Zm00001d002405	Zm00001d049768
Zm00001d002405	Zm00001d049813
Zm00001d002405	Zm00001d049881
Zm00001d002405	Zm00001d049888
Zm00001d002405	Zm00001d049894
Zm00001d002405	Zm00001d049954
Zm00001d002405	Zm00001d049982
Zm00001d002405	Zm00001d050011
Zm00001d002405	Zm00001d050020
Zm00001d002405	Zm00001d050069
Zm00001d002405	Zm00001d050146
Zm00001d002405	Zm00001d050198
Zm00001d002405	Zm00001d050317
Zm00001d002405	Zm00001d050365
Zm00001d002405	Zm00001d050394
Zm00001d002405	Zm00001d050412
Zm00001d002405	Zm00001d050864
Zm00001d002405	Zm00001d051014
Zm00001d002405	Zm00001d051121
Zm00001d002405	Zm00001d051136
Zm00001d002405	Zm00001d051140
Zm00001d002405	Zm00001d051161
Zm00001d002405	Zm00001d051163
Zm00001d002405	Zm00001d051167
Zm00001d002405	Zm00001d051178
Zm00001d002405	Zm00001d051338
Zm00001d002405	Zm00001d051355
Zm00001d002405	Zm00001d051383
Zm00001d002405	Zm00001d051420
Zm00001d002405	Zm00001d051468
Zm00001d002405	Zm00001d051473
Zm00001d002405	Zm00001d051511
Zm00001d002405	Zm00001d051584
Zm00001d002405	Zm00001d051627
Zm00001d002405	Zm00001d051795
Zm00001d002405	Zm00001d051798
Zm00001d002405	Zm00001d051832
Zm00001d002405	Zm00001d051892
Zm00001d002405	Zm00001d052007
Zm00001d002405	Zm00001d052059
Zm00001d002405	Zm00001d052060
Zm00001d002405	Zm00001d052087
Zm00001d002405	Zm00001d052102
Zm00001d002405	Zm00001d052104
Zm00001d002405	Zm00001d052108
Zm00001d002405	Zm00001d052124
Zm00001d002405	Zm00001d052167
Zm00001d002405	Zm00001d052170
Zm00001d002405	Zm00001d052173
Zm00001d002405	Zm00001d052189
Zm00001d002405	Zm00001d052190
Zm00001d002405	Zm00001d052191
Zm00001d002405	Zm00001d052198
Zm00001d002405	Zm00001d052213
Zm00001d002405	Zm00001d052221
Zm00001d002405	Zm00001d052224
Zm00001d002405	Zm00001d052233
Zm00001d002405	Zm00001d052239
Zm00001d002405	Zm00001d052260
Zm00001d002405	Zm00001d052277
Zm00001d002405	Zm00001d052318
Zm00001d002405	Zm00001d052322
Zm00001d002405	Zm00001d052335
Zm00001d002405	Zm00001d052346
Zm00001d002405	Zm00001d052355
Zm00001d002405	Zm00001d052393
Zm00001d002405	Zm00001d052458
Zm00001d002405	Zm00001d052478
Zm00001d002405	Zm00001d052479
Zm00001d002405	Zm00001d052585
Zm00001d002405	Zm00001d052639
Zm00001d002405	Zm00001d052653
Zm00001d002405	Zm00001d052661
Zm00001d002405	Zm00001d052725
Zm00001d002405	Zm00001d052733
Zm00001d002405	Zm00001d052779
Zm00001d002405	Zm00001d052843
Zm00001d002405	Zm00001d053062
Zm00001d002405	Zm00001d053107
Zm00001d002405	Zm00001d053117
Zm00001d002405	Zm00001d053160
Zm00001d002405	Zm00001d053181
Zm00001d002405	Zm00001d053195
Zm00001d002405	Zm00001d053415
Zm00001d002405	Zm00001d053429
Zm00001d002405	Zm00001d053442
Zm00001d002405	Zm00001d053452
Zm00001d002405	Zm00001d053522
Zm00001d002405	Zm00001d053619
Zm00001d002405	Zm00001d053658
Zm00001d002405	Zm00001d053695
Zm00001d002405	Zm00001d053699
Zm00001d002405	Zm00001d053725
Zm00001d002405	Zm00001d053733
Zm00001d002405	Zm00001d053746
Zm00001d002405	Zm00001d053748
Zm00001d002405	Zm00001d053781
Zm00001d002405	Zm00001d053867
Zm00001d002405	Zm00001d053887
Zm00001d002405	Zm00001d053997
Zm00001d002405	Zm00001d054010
Zm00001d002405	Zm00001d054031
Zm00001d002405	Zm00001d054032
Zm00001d002405	Zm00001d054060
Zm00001d002405	Zm00001d054066
Zm00001d002424	Zm00001d000102
Zm00001d002424	Zm00001d000428
Zm00001d002424	Zm00001d001809
Zm00001d002424	Zm00001d001817
Zm00001d002424	Zm00001d002105
Zm00001d002424	Zm00001d002235
Zm00001d002424	Zm00001d002345
Zm00001d002424	Zm00001d002424
Zm00001d002424	Zm00001d002478
Zm00001d002424	Zm00001d002512
Zm00001d002424	Zm00001d002536
Zm00001d002424	Zm00001d002564
Zm00001d002424	Zm00001d002600
Zm00001d002424	Zm00001d002640
Zm00001d002424	Zm00001d002696
Zm00001d002424	Zm00001d002830
Zm00001d002424	Zm00001d002978
Zm00001d002424	Zm00001d003058
Zm00001d002424	Zm00001d003091
Zm00001d002424	Zm00001d003114
Zm00001d002424	Zm00001d003214
Zm00001d002424	Zm00001d003293
Zm00001d002424	Zm00001d003358
Zm00001d002424	Zm00001d003674
Zm00001d002424	Zm00001d003950
Zm00001d002424	Zm00001d004023
Zm00001d002424	Zm00001d004086
Zm00001d002424	Zm00001d004222
Zm00001d002424	Zm00001d004300
Zm00001d002424	Zm00001d004472
Zm00001d002424	Zm00001d004512
Zm00001d002424	Zm00001d004740
Zm00001d002424	Zm00001d004999
Zm00001d002424	Zm00001d005208
Zm00001d002424	Zm00001d005302
Zm00001d002424	Zm00001d005481
Zm00001d002424	Zm00001d005504
Zm00001d002424	Zm00001d005711
Zm00001d002424	Zm00001d005749
Zm00001d002424	Zm00001d005802
Zm00001d002424	Zm00001d006041
Zm00001d002424	Zm00001d006059
Zm00001d002424	Zm00001d006102
Zm00001d002424	Zm00001d006109
Zm00001d002424	Zm00001d006165
Zm00001d002424	Zm00001d006369
Zm00001d002424	Zm00001d006371
Zm00001d002424	Zm00001d006571
Zm00001d002424	Zm00001d006578
Zm00001d002424	Zm00001d006582
Zm00001d002424	Zm00001d006621
Zm00001d002424	Zm00001d006628
Zm00001d002424	Zm00001d006659
Zm00001d002424	Zm00001d006751
Zm00001d002424	Zm00001d006759
Zm00001d002424	Zm00001d006771
Zm00001d002424	Zm00001d006813
Zm00001d002424	Zm00001d006910
Zm00001d002424	Zm00001d006931
Zm00001d002424	Zm00001d007010
Zm00001d002424	Zm00001d007095
Zm00001d002424	Zm00001d007269
Zm00001d002424	Zm00001d007426
Zm00001d002424	Zm00001d007640
Zm00001d002424	Zm00001d007745
Zm00001d002424	Zm00001d007754
Zm00001d002424	Zm00001d007821
Zm00001d002424	Zm00001d007832
Zm00001d002424	Zm00001d008617
Zm00001d002424	Zm00001d008674
Zm00001d002424	Zm00001d008689
Zm00001d002424	Zm00001d008727
Zm00001d002424	Zm00001d008869
Zm00001d002424	Zm00001d009037
Zm00001d002424	Zm00001d009084
Zm00001d002424	Zm00001d009177
Zm00001d002424	Zm00001d009398
Zm00001d002424	Zm00001d009541
Zm00001d002424	Zm00001d009603
Zm00001d002424	Zm00001d009709
Zm00001d002424	Zm00001d009726
Zm00001d002424	Zm00001d009907
Zm00001d002424	Zm00001d010162
Zm00001d002424	Zm00001d010199
Zm00001d002424	Zm00001d010282
Zm00001d002424	Zm00001d010287
Zm00001d002424	Zm00001d010292
Zm00001d002424	Zm00001d010589
Zm00001d002424	Zm00001d010698
Zm00001d002424	Zm00001d010838
Zm00001d002424	Zm00001d010970
Zm00001d002424	Zm00001d011066
Zm00001d002424	Zm00001d011091
Zm00001d002424	Zm00001d011121
Zm00001d002424	Zm00001d011188
Zm00001d002424	Zm00001d011207
Zm00001d002424	Zm00001d011639
Zm00001d002424	Zm00001d011966
Zm00001d002424	Zm00001d011983
Zm00001d002424	Zm00001d012047
Zm00001d002424	Zm00001d012097
Zm00001d002424	Zm00001d012199
Zm00001d002424	Zm00001d012203
Zm00001d002424	Zm00001d012261
Zm00001d002424	Zm00001d012381
Zm00001d002424	Zm00001d012447
Zm00001d002424	Zm00001d012651
Zm00001d002424	Zm00001d012653
Zm00001d002424	Zm00001d012821
Zm00001d002424	Zm00001d012844
Zm00001d002424	Zm00001d012893
Zm00001d002424	Zm00001d012978
Zm00001d002424	Zm00001d013083
Zm00001d002424	Zm00001d013101
Zm00001d002424	Zm00001d013165
Zm00001d002424	Zm00001d013252
Zm00001d002424	Zm00001d013289
Zm00001d002424	Zm00001d013421
Zm00001d002424	Zm00001d013488
Zm00001d002424	Zm00001d013865
Zm00001d002424	Zm00001d013955
Zm00001d002424	Zm00001d013979
Zm00001d002424	Zm00001d014162
Zm00001d002424	Zm00001d014180
Zm00001d002424	Zm00001d014186
Zm00001d002424	Zm00001d014261
Zm00001d002424	Zm00001d014286
Zm00001d002424	Zm00001d014340
Zm00001d002424	Zm00001d014526
Zm00001d002424	Zm00001d014549
Zm00001d002424	Zm00001d014792
Zm00001d002424	Zm00001d014882
Zm00001d002424	Zm00001d014901
Zm00001d002424	Zm00001d014947
Zm00001d002424	Zm00001d015272
Zm00001d002424	Zm00001d015334
Zm00001d002424	Zm00001d015464
Zm00001d002424	Zm00001d015493
Zm00001d002424	Zm00001d016077
Zm00001d002424	Zm00001d016080
Zm00001d002424	Zm00001d016121
Zm00001d002424	Zm00001d016194
Zm00001d002424	Zm00001d016203
Zm00001d002424	Zm00001d016303
Zm00001d002424	Zm00001d016401
Zm00001d002424	Zm00001d016465
Zm00001d002424	Zm00001d016496
Zm00001d002424	Zm00001d016616
Zm00001d002424	Zm00001d016671
Zm00001d002424	Zm00001d016682
Zm00001d002424	Zm00001d016728
Zm00001d002424	Zm00001d016748
Zm00001d002424	Zm00001d016797
Zm00001d002424	Zm00001d016807
Zm00001d002424	Zm00001d016824
Zm00001d002424	Zm00001d016835
Zm00001d002424	Zm00001d017009
Zm00001d002424	Zm00001d017026
Zm00001d002424	Zm00001d017317
Zm00001d002424	Zm00001d017518
Zm00001d002424	Zm00001d017559
Zm00001d002424	Zm00001d017656
Zm00001d002424	Zm00001d017675
Zm00001d002424	Zm00001d017714
Zm00001d002424	Zm00001d017777
Zm00001d002424	Zm00001d017809
Zm00001d002424	Zm00001d017857
Zm00001d002424	Zm00001d018139
Zm00001d002424	Zm00001d018258
Zm00001d002424	Zm00001d018521
Zm00001d002424	Zm00001d018614
Zm00001d002424	Zm00001d018732
Zm00001d002424	Zm00001d018737
[truncated: 16,927,511 more chars]
