# Supplementary material for: A translatome-transcriptome multi-omics gene regulatory network reveals the complicated functional landscape of maize
Source: Genome Biol. 2023 Mar 29;24:60. doi: 10.1186/s13059-023-02890-4 (PMC10053466; doi:10.1186/s13059-023-02890-4)
Supplement: Supplementary file 18 — Additional file 18. Predicted sub-GRN likely occurred in SAM-embryo. [file 13059_2023_2890_MOESM18_ESM.zip › 13059_2023_2890_MOESM18_ESM.xml]

Zm00001d000238	Zm00001d000005
Zm00001d000238	Zm00001d000038
Zm00001d000238	Zm00001d000052
Zm00001d000238	Zm00001d000135
Zm00001d000238	Zm00001d000141
Zm00001d000238	Zm00001d000153
Zm00001d000238	Zm00001d000202
Zm00001d000238	Zm00001d000213
Zm00001d000238	Zm00001d000220
Zm00001d000238	Zm00001d000247
Zm00001d000238	Zm00001d000312
Zm00001d000238	Zm00001d000313
Zm00001d000238	Zm00001d000380
Zm00001d000238	Zm00001d000413
Zm00001d000238	Zm00001d000432
Zm00001d000238	Zm00001d001786
Zm00001d000238	Zm00001d001797
Zm00001d000238	Zm00001d001803
Zm00001d000238	Zm00001d001808
Zm00001d000238	Zm00001d001842
Zm00001d000238	Zm00001d001845
Zm00001d000238	Zm00001d001846
Zm00001d000238	Zm00001d001864
Zm00001d000238	Zm00001d001916
Zm00001d000238	Zm00001d001928
Zm00001d000238	Zm00001d001939
Zm00001d000238	Zm00001d001940
Zm00001d000238	Zm00001d001966
Zm00001d000238	Zm00001d001968
Zm00001d000238	Zm00001d001973
Zm00001d000238	Zm00001d001974
Zm00001d000238	Zm00001d002012
Zm00001d000238	Zm00001d002027
Zm00001d000238	Zm00001d002034
Zm00001d000238	Zm00001d002056
Zm00001d000238	Zm00001d002082
Zm00001d000238	Zm00001d002098
Zm00001d000238	Zm00001d002127
Zm00001d000238	Zm00001d002137
Zm00001d000238	Zm00001d002154
Zm00001d000238	Zm00001d002185
Zm00001d000238	Zm00001d002186
Zm00001d000238	Zm00001d002190
Zm00001d000238	Zm00001d002193
Zm00001d000238	Zm00001d002255
Zm00001d000238	Zm00001d002274
Zm00001d000238	Zm00001d002323
Zm00001d000238	Zm00001d002340
Zm00001d000238	Zm00001d002372
Zm00001d000238	Zm00001d002432
Zm00001d000238	Zm00001d002441
Zm00001d000238	Zm00001d002504
Zm00001d000238	Zm00001d002534
Zm00001d000238	Zm00001d002537
Zm00001d000238	Zm00001d002543
Zm00001d000238	Zm00001d002544
Zm00001d000238	Zm00001d002553
Zm00001d000238	Zm00001d002572
Zm00001d000238	Zm00001d002593
Zm00001d000238	Zm00001d002601
Zm00001d000238	Zm00001d002607
Zm00001d000238	Zm00001d002615
Zm00001d000238	Zm00001d002624
Zm00001d000238	Zm00001d002649
Zm00001d000238	Zm00001d002650
Zm00001d000238	Zm00001d002662
Zm00001d000238	Zm00001d002676
Zm00001d000238	Zm00001d002685
Zm00001d000238	Zm00001d002713
Zm00001d000238	Zm00001d002727
Zm00001d000238	Zm00001d002784
Zm00001d000238	Zm00001d002827
Zm00001d000238	Zm00001d002833
Zm00001d000238	Zm00001d002859
Zm00001d000238	Zm00001d002869
Zm00001d000238	Zm00001d002876
Zm00001d000238	Zm00001d002905
Zm00001d000238	Zm00001d002938
Zm00001d000238	Zm00001d002946
Zm00001d000238	Zm00001d002950
Zm00001d000238	Zm00001d002970
Zm00001d000238	Zm00001d003007
Zm00001d000238	Zm00001d003031
Zm00001d000238	Zm00001d003038
Zm00001d000238	Zm00001d003062
Zm00001d000238	Zm00001d003072
Zm00001d000238	Zm00001d003124
Zm00001d000238	Zm00001d003161
Zm00001d000238	Zm00001d003227
Zm00001d000238	Zm00001d003258
Zm00001d000238	Zm00001d003259
Zm00001d000238	Zm00001d003267
Zm00001d000238	Zm00001d003273
Zm00001d000238	Zm00001d003302
Zm00001d000238	Zm00001d003321
Zm00001d000238	Zm00001d003322
Zm00001d000238	Zm00001d003349
Zm00001d000238	Zm00001d003368
Zm00001d000238	Zm00001d003372
Zm00001d000238	Zm00001d003378
Zm00001d000238	Zm00001d003382
Zm00001d000238	Zm00001d003464
Zm00001d000238	Zm00001d003491
Zm00001d000238	Zm00001d003590
Zm00001d000238	Zm00001d003598
Zm00001d000238	Zm00001d003606
Zm00001d000238	Zm00001d003644
Zm00001d000238	Zm00001d003645
Zm00001d000238	Zm00001d003648
Zm00001d000238	Zm00001d003654
Zm00001d000238	Zm00001d003670
Zm00001d000238	Zm00001d003673
Zm00001d000238	Zm00001d003709
Zm00001d000238	Zm00001d003718
Zm00001d000238	Zm00001d003730
Zm00001d000238	Zm00001d003762
Zm00001d000238	Zm00001d003779
Zm00001d000238	Zm00001d003780
Zm00001d000238	Zm00001d003812
Zm00001d000238	Zm00001d003872
Zm00001d000238	Zm00001d003895
Zm00001d000238	Zm00001d003927
Zm00001d000238	Zm00001d003937
Zm00001d000238	Zm00001d004012
Zm00001d000238	Zm00001d004019
Zm00001d000238	Zm00001d004051
Zm00001d000238	Zm00001d004052
Zm00001d000238	Zm00001d004115
Zm00001d000238	Zm00001d004118
Zm00001d000238	Zm00001d004139
Zm00001d000238	Zm00001d004143
Zm00001d000238	Zm00001d004154
Zm00001d000238	Zm00001d004164
Zm00001d000238	Zm00001d004171
Zm00001d000238	Zm00001d004259
Zm00001d000238	Zm00001d004293
Zm00001d000238	Zm00001d004339
Zm00001d000238	Zm00001d004358
Zm00001d000238	Zm00001d004414
Zm00001d000238	Zm00001d004415
Zm00001d000238	Zm00001d004416
Zm00001d000238	Zm00001d004446
Zm00001d000238	Zm00001d004460
Zm00001d000238	Zm00001d004521
Zm00001d000238	Zm00001d004551
Zm00001d000238	Zm00001d004669
Zm00001d000238	Zm00001d004739
Zm00001d000238	Zm00001d004784
Zm00001d000238	Zm00001d004810
Zm00001d000238	Zm00001d004889
Zm00001d000238	Zm00001d004924
Zm00001d000238	Zm00001d004929
Zm00001d000238	Zm00001d004933
Zm00001d000238	Zm00001d004976
Zm00001d000238	Zm00001d004983
Zm00001d000238	Zm00001d004993
Zm00001d000238	Zm00001d005062
Zm00001d000238	Zm00001d005064
Zm00001d000238	Zm00001d005065
Zm00001d000238	Zm00001d005071
Zm00001d000238	Zm00001d005089
Zm00001d000238	Zm00001d005107
Zm00001d000238	Zm00001d005109
Zm00001d000238	Zm00001d005110
Zm00001d000238	Zm00001d005140
Zm00001d000238	Zm00001d005149
Zm00001d000238	Zm00001d005179
Zm00001d000238	Zm00001d005199
Zm00001d000238	Zm00001d005228
Zm00001d000238	Zm00001d005244
Zm00001d000238	Zm00001d005252
Zm00001d000238	Zm00001d005281
Zm00001d000238	Zm00001d005293
Zm00001d000238	Zm00001d005298
Zm00001d000238	Zm00001d005313
Zm00001d000238	Zm00001d005349
Zm00001d000238	Zm00001d005355
Zm00001d000238	Zm00001d005403
Zm00001d000238	Zm00001d005406
Zm00001d000238	Zm00001d005489
Zm00001d000238	Zm00001d005503
Zm00001d000238	Zm00001d005542
Zm00001d000238	Zm00001d005566
Zm00001d000238	Zm00001d005598
Zm00001d000238	Zm00001d005624
Zm00001d000238	Zm00001d005740
Zm00001d000238	Zm00001d005754
Zm00001d000238	Zm00001d005779
Zm00001d000238	Zm00001d005789
Zm00001d000238	Zm00001d005791
Zm00001d000238	Zm00001d005824
Zm00001d000238	Zm00001d005831
Zm00001d000238	Zm00001d005851
Zm00001d000238	Zm00001d005856
Zm00001d000238	Zm00001d005961
Zm00001d000238	Zm00001d005966
Zm00001d000238	Zm00001d005980
Zm00001d000238	Zm00001d006024
Zm00001d000238	Zm00001d006025
Zm00001d000238	Zm00001d006030
Zm00001d000238	Zm00001d006046
Zm00001d000238	Zm00001d006049
Zm00001d000238	Zm00001d006052
Zm00001d000238	Zm00001d006057
Zm00001d000238	Zm00001d006064
Zm00001d000238	Zm00001d006084
Zm00001d000238	Zm00001d006099
Zm00001d000238	Zm00001d006103
Zm00001d000238	Zm00001d006108
Zm00001d000238	Zm00001d006128
Zm00001d000238	Zm00001d006132
Zm00001d000238	Zm00001d006168
Zm00001d000238	Zm00001d006181
Zm00001d000238	Zm00001d006183
Zm00001d000238	Zm00001d006207
Zm00001d000238	Zm00001d006210
Zm00001d000238	Zm00001d006213
Zm00001d000238	Zm00001d006296
Zm00001d000238	Zm00001d006358
Zm00001d000238	Zm00001d006382
Zm00001d000238	Zm00001d006388
Zm00001d000238	Zm00001d006401
Zm00001d000238	Zm00001d006408
Zm00001d000238	Zm00001d006422
Zm00001d000238	Zm00001d006428
Zm00001d000238	Zm00001d006440
Zm00001d000238	Zm00001d006443
Zm00001d000238	Zm00001d006451
Zm00001d000238	Zm00001d006456
Zm00001d000238	Zm00001d006457
Zm00001d000238	Zm00001d006473
Zm00001d000238	Zm00001d006480
Zm00001d000238	Zm00001d006496
Zm00001d000238	Zm00001d006499
Zm00001d000238	Zm00001d006508
Zm00001d000238	Zm00001d006564
Zm00001d000238	Zm00001d006581
Zm00001d000238	Zm00001d006630
Zm00001d000238	Zm00001d006645
Zm00001d000238	Zm00001d006658
Zm00001d000238	Zm00001d006714
Zm00001d000238	Zm00001d006722
Zm00001d000238	Zm00001d006749
Zm00001d000238	Zm00001d006757
Zm00001d000238	Zm00001d006821
Zm00001d000238	Zm00001d006866
Zm00001d000238	Zm00001d006907
Zm00001d000238	Zm00001d006921
Zm00001d000238	Zm00001d006924
Zm00001d000238	Zm00001d006929
Zm00001d000238	Zm00001d006942
Zm00001d000238	Zm00001d007031
Zm00001d000238	Zm00001d007032
Zm00001d000238	Zm00001d007038
Zm00001d000238	Zm00001d007039
Zm00001d000238	Zm00001d007048
Zm00001d000238	Zm00001d007058
Zm00001d000238	Zm00001d007084
Zm00001d000238	Zm00001d007093
Zm00001d000238	Zm00001d007141
Zm00001d000238	Zm00001d007146
Zm00001d000238	Zm00001d007151
Zm00001d000238	Zm00001d007155
Zm00001d000238	Zm00001d007164
Zm00001d000238	Zm00001d007194
Zm00001d000238	Zm00001d007202
Zm00001d000238	Zm00001d007206
Zm00001d000238	Zm00001d007233
Zm00001d000238	Zm00001d007254
Zm00001d000238	Zm00001d007261
Zm00001d000238	Zm00001d007295
Zm00001d000238	Zm00001d007318
Zm00001d000238	Zm00001d007435
Zm00001d000238	Zm00001d007467
Zm00001d000238	Zm00001d007468
Zm00001d000238	Zm00001d007479
Zm00001d000238	Zm00001d007496
Zm00001d000238	Zm00001d007500
Zm00001d000238	Zm00001d007577
Zm00001d000238	Zm00001d007585
Zm00001d000238	Zm00001d007677
Zm00001d000238	Zm00001d007766
Zm00001d000238	Zm00001d007782
Zm00001d000238	Zm00001d007799
Zm00001d000238	Zm00001d007802
Zm00001d000238	Zm00001d007826
Zm00001d000238	Zm00001d007890
Zm00001d000238	Zm00001d007900
Zm00001d000238	Zm00001d007904
Zm00001d000238	Zm00001d007940
Zm00001d000238	Zm00001d007943
Zm00001d000238	Zm00001d007947
Zm00001d000238	Zm00001d007960
Zm00001d000238	Zm00001d007978
Zm00001d000238	Zm00001d008193
Zm00001d000238	Zm00001d008221
Zm00001d000238	Zm00001d008225
Zm00001d000238	Zm00001d008233
Zm00001d000238	Zm00001d008260
Zm00001d000238	Zm00001d008293
Zm00001d000238	Zm00001d008310
Zm00001d000238	Zm00001d008321
Zm00001d000238	Zm00001d008327
Zm00001d000238	Zm00001d008330
Zm00001d000238	Zm00001d008342
Zm00001d000238	Zm00001d008345
Zm00001d000238	Zm00001d008387
Zm00001d000238	Zm00001d008393
Zm00001d000238	Zm00001d008411
Zm00001d000238	Zm00001d008425
Zm00001d000238	Zm00001d008433
Zm00001d000238	Zm00001d008439
Zm00001d000238	Zm00001d008443
Zm00001d000238	Zm00001d008495
Zm00001d000238	Zm00001d008511
Zm00001d000238	Zm00001d008516
Zm00001d000238	Zm00001d008531
Zm00001d000238	Zm00001d008532
Zm00001d000238	Zm00001d008565
Zm00001d000238	Zm00001d008569
Zm00001d000238	Zm00001d008599
Zm00001d000238	Zm00001d008614
Zm00001d000238	Zm00001d008648
Zm00001d000238	Zm00001d008656
Zm00001d000238	Zm00001d008668
Zm00001d000238	Zm00001d008737
Zm00001d000238	Zm00001d008788
Zm00001d000238	Zm00001d008870
Zm00001d000238	Zm00001d008890
Zm00001d000238	Zm00001d008906
Zm00001d000238	Zm00001d008916
Zm00001d000238	Zm00001d008929
Zm00001d000238	Zm00001d008930
Zm00001d000238	Zm00001d008932
Zm00001d000238	Zm00001d008966
Zm00001d000238	Zm00001d009021
Zm00001d000238	Zm00001d009023
Zm00001d000238	Zm00001d009123
Zm00001d000238	Zm00001d009147
Zm00001d000238	Zm00001d009183
Zm00001d000238	Zm00001d009196
Zm00001d000238	Zm00001d009202
Zm00001d000238	Zm00001d009230
Zm00001d000238	Zm00001d009270
Zm00001d000238	Zm00001d009312
Zm00001d000238	Zm00001d009417
Zm00001d000238	Zm00001d009430
Zm00001d000238	Zm00001d009446
Zm00001d000238	Zm00001d009493
Zm00001d000238	Zm00001d009520
Zm00001d000238	Zm00001d009564
Zm00001d000238	Zm00001d009597
Zm00001d000238	Zm00001d009640
Zm00001d000238	Zm00001d009683
Zm00001d000238	Zm00001d009690
Zm00001d000238	Zm00001d009731
Zm00001d000238	Zm00001d009750
Zm00001d000238	Zm00001d009751
Zm00001d000238	Zm00001d009761
Zm00001d000238	Zm00001d009765
Zm00001d000238	Zm00001d009780
Zm00001d000238	Zm00001d009792
Zm00001d000238	Zm00001d009808
Zm00001d000238	Zm00001d009811
Zm00001d000238	Zm00001d009824
Zm00001d000238	Zm00001d009879
Zm00001d000238	Zm00001d009926
Zm00001d000238	Zm00001d009990
Zm00001d000238	Zm00001d010012
Zm00001d000238	Zm00001d010021
Zm00001d000238	Zm00001d010043
Zm00001d000238	Zm00001d010044
Zm00001d000238	Zm00001d010062
Zm00001d000238	Zm00001d010141
Zm00001d000238	Zm00001d010178
Zm00001d000238	Zm00001d010189
Zm00001d000238	Zm00001d010202
Zm00001d000238	Zm00001d010225
Zm00001d000238	Zm00001d010235
Zm00001d000238	Zm00001d010241
Zm00001d000238	Zm00001d010262
Zm00001d000238	Zm00001d010304
Zm00001d000238	Zm00001d010406
Zm00001d000238	Zm00001d010413
Zm00001d000238	Zm00001d010488
Zm00001d000238	Zm00001d010492
Zm00001d000238	Zm00001d010496
Zm00001d000238	Zm00001d010500
Zm00001d000238	Zm00001d010512
Zm00001d000238	Zm00001d010522
Zm00001d000238	Zm00001d010528
Zm00001d000238	Zm00001d010556
Zm00001d000238	Zm00001d010567
Zm00001d000238	Zm00001d010575
Zm00001d000238	Zm00001d010583
Zm00001d000238	Zm00001d010610
Zm00001d000238	Zm00001d010697
Zm00001d000238	Zm00001d010703
Zm00001d000238	Zm00001d010704
Zm00001d000238	Zm00001d010719
Zm00001d000238	Zm00001d010804
Zm00001d000238	Zm00001d010811
Zm00001d000238	Zm00001d010813
Zm00001d000238	Zm00001d010841
Zm00001d000238	Zm00001d010858
Zm00001d000238	Zm00001d010863
Zm00001d000238	Zm00001d010869
Zm00001d000238	Zm00001d010872
Zm00001d000238	Zm00001d010901
Zm00001d000238	Zm00001d010910
Zm00001d000238	Zm00001d010928
Zm00001d000238	Zm00001d010958
Zm00001d000238	Zm00001d010972
Zm00001d000238	Zm00001d010994
Zm00001d000238	Zm00001d011005
Zm00001d000238	Zm00001d011049
Zm00001d000238	Zm00001d011060
Zm00001d000238	Zm00001d011096
Zm00001d000238	Zm00001d011108
Zm00001d000238	Zm00001d011139
Zm00001d000238	Zm00001d011145
Zm00001d000238	Zm00001d011149
Zm00001d000238	Zm00001d011167
Zm00001d000238	Zm00001d011177
Zm00001d000238	Zm00001d011211
Zm00001d000238	Zm00001d011233
Zm00001d000238	Zm00001d011245
Zm00001d000238	Zm00001d011255
Zm00001d000238	Zm00001d011336
Zm00001d000238	Zm00001d011369
Zm00001d000238	Zm00001d011398
Zm00001d000238	Zm00001d011427
Zm00001d000238	Zm00001d011476
Zm00001d000238	Zm00001d011507
Zm00001d000238	Zm00001d011560
Zm00001d000238	Zm00001d011570
Zm00001d000238	Zm00001d011581
Zm00001d000238	Zm00001d011597
Zm00001d000238	Zm00001d011615
Zm00001d000238	Zm00001d011648
Zm00001d000238	Zm00001d011653
Zm00001d000238	Zm00001d011660
Zm00001d000238	Zm00001d011705
Zm00001d000238	Zm00001d011719
Zm00001d000238	Zm00001d011730
Zm00001d000238	Zm00001d011732
Zm00001d000238	Zm00001d011738
Zm00001d000238	Zm00001d011745
Zm00001d000238	Zm00001d011748
Zm00001d000238	Zm00001d011754
Zm00001d000238	Zm00001d011765
Zm00001d000238	Zm00001d011779
Zm00001d000238	Zm00001d011788
Zm00001d000238	Zm00001d011796
Zm00001d000238	Zm00001d011816
Zm00001d000238	Zm00001d011834
Zm00001d000238	Zm00001d011891
Zm00001d000238	Zm00001d011895
Zm00001d000238	Zm00001d011923
Zm00001d000238	Zm00001d011928
Zm00001d000238	Zm00001d011941
Zm00001d000238	Zm00001d011945
Zm00001d000238	Zm00001d011963
Zm00001d000238	Zm00001d011997
Zm00001d000238	Zm00001d012034
Zm00001d000238	Zm00001d012042
Zm00001d000238	Zm00001d012144
Zm00001d000238	Zm00001d012145
Zm00001d000238	Zm00001d012195
Zm00001d000238	Zm00001d012226
Zm00001d000238	Zm00001d012244
Zm00001d000238	Zm00001d012254
Zm00001d000238	Zm00001d012269
Zm00001d000238	Zm00001d012290
Zm00001d000238	Zm00001d012291
Zm00001d000238	Zm00001d012301
Zm00001d000238	Zm00001d012307
Zm00001d000238	Zm00001d012314
Zm00001d000238	Zm00001d012391
Zm00001d000238	Zm00001d012417
Zm00001d000238	Zm00001d012463
Zm00001d000238	Zm00001d012467
Zm00001d000238	Zm00001d012469
Zm00001d000238	Zm00001d012514
Zm00001d000238	Zm00001d012517
Zm00001d000238	Zm00001d012538
Zm00001d000238	Zm00001d012556
Zm00001d000238	Zm00001d012593
Zm00001d000238	Zm00001d012599
Zm00001d000238	Zm00001d012601
Zm00001d000238	Zm00001d012606
Zm00001d000238	Zm00001d012656
Zm00001d000238	Zm00001d012671
Zm00001d000238	Zm00001d012685
Zm00001d000238	Zm00001d012699
Zm00001d000238	Zm00001d012702
Zm00001d000238	Zm00001d012714
Zm00001d000238	Zm00001d012718
Zm00001d000238	Zm00001d012738
Zm00001d000238	Zm00001d012761
Zm00001d000238	Zm00001d012766
Zm00001d000238	Zm00001d012774
Zm00001d000238	Zm00001d012801
Zm00001d000238	Zm00001d012811
Zm00001d000238	Zm00001d012822
Zm00001d000238	Zm00001d012826
Zm00001d000238	Zm00001d012831
Zm00001d000238	Zm00001d012846
Zm00001d000238	Zm00001d012852
Zm00001d000238	Zm00001d012854
Zm00001d000238	Zm00001d012857
Zm00001d000238	Zm00001d012859
Zm00001d000238	Zm00001d012882
Zm00001d000238	Zm00001d012895
Zm00001d000238	Zm00001d012897
Zm00001d000238	Zm00001d012898
Zm00001d000238	Zm00001d012918
Zm00001d000238	Zm00001d012928
Zm00001d000238	Zm00001d012961
Zm00001d000238	Zm00001d012964
Zm00001d000238	Zm00001d012974
Zm00001d000238	Zm00001d012993
Zm00001d000238	Zm00001d012995
Zm00001d000238	Zm00001d013006
Zm00001d000238	Zm00001d013010
Zm00001d000238	Zm00001d013019
Zm00001d000238	Zm00001d013034
Zm00001d000238	Zm00001d013056
Zm00001d000238	Zm00001d013058
Zm00001d000238	Zm00001d013059
Zm00001d000238	Zm00001d013060
Zm00001d000238	Zm00001d013065
Zm00001d000238	Zm00001d013067
Zm00001d000238	Zm00001d013094
Zm00001d000238	Zm00001d013122
Zm00001d000238	Zm00001d013144
Zm00001d000238	Zm00001d013166
Zm00001d000238	Zm00001d013168
Zm00001d000238	Zm00001d013204
Zm00001d000238	Zm00001d013219
Zm00001d000238	Zm00001d013221
Zm00001d000238	Zm00001d013225
Zm00001d000238	Zm00001d013238
Zm00001d000238	Zm00001d013241
Zm00001d000238	Zm00001d013318
Zm00001d000238	Zm00001d013323
Zm00001d000238	Zm00001d013358
Zm00001d000238	Zm00001d013389
Zm00001d000238	Zm00001d013405
Zm00001d000238	Zm00001d013409
Zm00001d000238	Zm00001d013415
Zm00001d000238	Zm00001d013417
Zm00001d000238	Zm00001d013430
Zm00001d000238	Zm00001d013442
Zm00001d000238	Zm00001d013451
Zm00001d000238	Zm00001d013492
Zm00001d000238	Zm00001d013495
Zm00001d000238	Zm00001d013502
Zm00001d000238	Zm00001d013505
Zm00001d000238	Zm00001d013521
Zm00001d000238	Zm00001d013526
Zm00001d000238	Zm00001d013542
Zm00001d000238	Zm00001d013590
Zm00001d000238	Zm00001d013603
Zm00001d000238	Zm00001d013626
Zm00001d000238	Zm00001d013653
Zm00001d000238	Zm00001d013668
Zm00001d000238	Zm00001d013673
Zm00001d000238	Zm00001d013680
Zm00001d000238	Zm00001d013700
Zm00001d000238	Zm00001d013702
Zm00001d000238	Zm00001d013705
Zm00001d000238	Zm00001d013729
Zm00001d000238	Zm00001d013730
Zm00001d000238	Zm00001d013733
Zm00001d000238	Zm00001d013767
Zm00001d000238	Zm00001d013778
Zm00001d000238	Zm00001d013780
Zm00001d000238	Zm00001d013796
Zm00001d000238	Zm00001d013817
Zm00001d000238	Zm00001d013819
Zm00001d000238	Zm00001d013829
Zm00001d000238	Zm00001d013895
Zm00001d000238	Zm00001d013911
Zm00001d000238	Zm00001d013927
Zm00001d000238	Zm00001d013966
Zm00001d000238	Zm00001d013977
Zm00001d000238	Zm00001d013993
Zm00001d000238	Zm00001d014080
Zm00001d000238	Zm00001d014085
Zm00001d000238	Zm00001d014122
Zm00001d000238	Zm00001d014132
Zm00001d000238	Zm00001d014135
Zm00001d000238	Zm00001d014138
Zm00001d000238	Zm00001d014141
Zm00001d000238	Zm00001d014183
Zm00001d000238	Zm00001d014207
Zm00001d000238	Zm00001d014255
Zm00001d000238	Zm00001d014280
Zm00001d000238	Zm00001d014313
Zm00001d000238	Zm00001d014314
Zm00001d000238	Zm00001d014319
Zm00001d000238	Zm00001d014321
Zm00001d000238	Zm00001d014327
Zm00001d000238	Zm00001d014436
Zm00001d000238	Zm00001d014438
Zm00001d000238	Zm00001d014471
Zm00001d000238	Zm00001d014524
Zm00001d000238	Zm00001d014532
Zm00001d000238	Zm00001d014533
Zm00001d000238	Zm00001d014584
Zm00001d000238	Zm00001d014612
Zm00001d000238	Zm00001d014620
Zm00001d000238	Zm00001d014663
Zm00001d000238	Zm00001d014665
Zm00001d000238	Zm00001d014685
Zm00001d000238	Zm00001d014727
Zm00001d000238	Zm00001d014728
Zm00001d000238	Zm00001d014756
Zm00001d000238	Zm00001d014766
Zm00001d000238	Zm00001d014779
Zm00001d000238	Zm00001d014787
Zm00001d000238	Zm00001d014858
Zm00001d000238	Zm00001d014879
Zm00001d000238	Zm00001d014885
Zm00001d000238	Zm00001d014912
Zm00001d000238	Zm00001d014926
Zm00001d000238	Zm00001d014938
Zm00001d000238	Zm00001d014946
Zm00001d000238	Zm00001d014968
Zm00001d000238	Zm00001d014973
Zm00001d000238	Zm00001d014977
Zm00001d000238	Zm00001d014988
Zm00001d000238	Zm00001d014998
Zm00001d000238	Zm00001d015006
Zm00001d000238	Zm00001d015058
Zm00001d000238	Zm00001d015064
Zm00001d000238	Zm00001d015066
Zm00001d000238	Zm00001d015141
Zm00001d000238	Zm00001d015168
Zm00001d000238	Zm00001d015181
Zm00001d000238	Zm00001d015194
Zm00001d000238	Zm00001d015208
Zm00001d000238	Zm00001d015212
Zm00001d000238	Zm00001d015221
Zm00001d000238	Zm00001d015245
Zm00001d000238	Zm00001d015260
Zm00001d000238	Zm00001d015265
Zm00001d000238	Zm00001d015274
Zm00001d000238	Zm00001d015277
Zm00001d000238	Zm00001d015308
Zm00001d000238	Zm00001d015335
Zm00001d000238	Zm00001d015338
Zm00001d000238	Zm00001d015346
Zm00001d000238	Zm00001d015367
Zm00001d000238	Zm00001d015382
Zm00001d000238	Zm00001d015435
Zm00001d000238	Zm00001d015445
Zm00001d000238	Zm00001d015460
Zm00001d000238	Zm00001d015477
Zm00001d000238	Zm00001d015485
Zm00001d000238	Zm00001d015526
Zm00001d000238	Zm00001d015527
Zm00001d000238	Zm00001d015566
Zm00001d000238	Zm00001d015692
Zm00001d000238	Zm00001d015729
Zm00001d000238	Zm00001d015737
Zm00001d000238	Zm00001d015747
Zm00001d000238	Zm00001d015765
Zm00001d000238	Zm00001d015780
Zm00001d000238	Zm00001d015789
Zm00001d000238	Zm00001d015839
Zm00001d000238	Zm00001d015851
Zm00001d000238	Zm00001d015861
Zm00001d000238	Zm00001d015893
Zm00001d000238	Zm00001d015932
Zm00001d000238	Zm00001d015934
Zm00001d000238	Zm00001d015955
Zm00001d000238	Zm00001d015965
Zm00001d000238	Zm00001d016000
Zm00001d000238	Zm00001d016002
Zm00001d000238	Zm00001d016059
Zm00001d000238	Zm00001d016061
Zm00001d000238	Zm00001d016082
Zm00001d000238	Zm00001d016135
Zm00001d000238	Zm00001d016149
Zm00001d000238	Zm00001d016163
Zm00001d000238	Zm00001d016164
Zm00001d000238	Zm00001d016181
Zm00001d000238	Zm00001d016238
Zm00001d000238	Zm00001d016242
Zm00001d000238	Zm00001d016326
Zm00001d000238	Zm00001d016358
Zm00001d000238	Zm00001d016374
Zm00001d000238	Zm00001d016406
Zm00001d000238	Zm00001d016458
Zm00001d000238	Zm00001d016461
Zm00001d000238	Zm00001d016463
Zm00001d000238	Zm00001d016506
Zm00001d000238	Zm00001d016552
Zm00001d000238	Zm00001d016566
Zm00001d000238	Zm00001d016577
Zm00001d000238	Zm00001d016581
Zm00001d000238	Zm00001d016601
Zm00001d000238	Zm00001d016615
Zm00001d000238	Zm00001d016669
Zm00001d000238	Zm00001d016693
Zm00001d000238	Zm00001d016732
Zm00001d000238	Zm00001d016756
Zm00001d000238	Zm00001d016770
Zm00001d000238	Zm00001d016803
Zm00001d000238	Zm00001d016815
Zm00001d000238	Zm00001d016816
Zm00001d000238	Zm00001d016827
Zm00001d000238	Zm00001d016831
Zm00001d000238	Zm00001d016839
Zm00001d000238	Zm00001d016849
Zm00001d000238	Zm00001d016892
Zm00001d000238	Zm00001d016916
Zm00001d000238	Zm00001d016935
Zm00001d000238	Zm00001d016940
Zm00001d000238	Zm00001d016977
Zm00001d000238	Zm00001d016979
Zm00001d000238	Zm00001d017000
Zm00001d000238	Zm00001d017046
Zm00001d000238	Zm00001d017065
Zm00001d000238	Zm00001d017089
Zm00001d000238	Zm00001d017090
Zm00001d000238	Zm00001d017110
Zm00001d000238	Zm00001d017174
Zm00001d000238	Zm00001d017175
Zm00001d000238	Zm00001d017185
Zm00001d000238	Zm00001d017193
Zm00001d000238	Zm00001d017197
Zm00001d000238	Zm00001d017213
Zm00001d000238	Zm00001d017239
Zm00001d000238	Zm00001d017252
Zm00001d000238	Zm00001d017258
Zm00001d000238	Zm00001d017324
Zm00001d000238	Zm00001d017340
Zm00001d000238	Zm00001d017357
Zm00001d000238	Zm00001d017360
Zm00001d000238	Zm00001d017387
Zm00001d000238	Zm00001d017391
Zm00001d000238	Zm00001d017404
Zm00001d000238	Zm00001d017459
Zm00001d000238	Zm00001d017473
Zm00001d000238	Zm00001d017492
Zm00001d000238	Zm00001d017544
Zm00001d000238	Zm00001d017555
Zm00001d000238	Zm00001d017602
Zm00001d000238	Zm00001d017603
Zm00001d000238	Zm00001d017604
Zm00001d000238	Zm00001d017607
Zm00001d000238	Zm00001d017614
Zm00001d000238	Zm00001d017625
Zm00001d000238	Zm00001d017654
Zm00001d000238	Zm00001d017660
Zm00001d000238	Zm00001d017686
Zm00001d000238	Zm00001d017702
Zm00001d000238	Zm00001d017703
Zm00001d000238	Zm00001d017729
Zm00001d000238	Zm00001d017730
Zm00001d000238	Zm00001d017742
Zm00001d000238	Zm00001d017748
Zm00001d000238	Zm00001d017755
Zm00001d000238	Zm00001d017784
Zm00001d000238	Zm00001d017789
Zm00001d000238	Zm00001d017833
Zm00001d000238	Zm00001d017841
Zm00001d000238	Zm00001d017845
Zm00001d000238	Zm00001d017850
Zm00001d000238	Zm00001d017865
Zm00001d000238	Zm00001d017878
Zm00001d000238	Zm00001d017883
Zm00001d000238	Zm00001d017887
Zm00001d000238	Zm00001d017906
Zm00001d000238	Zm00001d017926
Zm00001d000238	Zm00001d017949
Zm00001d000238	Zm00001d017956
Zm00001d000238	Zm00001d017964
Zm00001d000238	Zm00001d018014
Zm00001d000238	Zm00001d018031
Zm00001d000238	Zm00001d018074
Zm00001d000238	Zm00001d018119
Zm00001d000238	Zm00001d018126
Zm00001d000238	Zm00001d018151
Zm00001d000238	Zm00001d018180
Zm00001d000238	Zm00001d018214
Zm00001d000238	Zm00001d018246
Zm00001d000238	Zm00001d018287
Zm00001d000238	Zm00001d018298
Zm00001d000238	Zm00001d018341
Zm00001d000238	Zm00001d018369
Zm00001d000238	Zm00001d018374
Zm00001d000238	Zm00001d018392
Zm00001d000238	Zm00001d018410
Zm00001d000238	Zm00001d018430
Zm00001d000238	Zm00001d018433
Zm00001d000238	Zm00001d018468
Zm00001d000238	Zm00001d018472
Zm00001d000238	Zm00001d018473
Zm00001d000238	Zm00001d018482
Zm00001d000238	Zm00001d018504
Zm00001d000238	Zm00001d018515
Zm00001d000238	Zm00001d018524
Zm00001d000238	Zm00001d018531
Zm00001d000238	Zm00001d018542
Zm00001d000238	Zm00001d018545
Zm00001d000238	Zm00001d018555
Zm00001d000238	Zm00001d018557
Zm00001d000238	Zm00001d018600
Zm00001d000238	Zm00001d018610
Zm00001d000238	Zm00001d018624
Zm00001d000238	Zm00001d018659
Zm00001d000238	Zm00001d018752
Zm00001d000238	Zm00001d018770
Zm00001d000238	Zm00001d018807
Zm00001d000238	Zm00001d018829
Zm00001d000238	Zm00001d018883
Zm00001d000238	Zm00001d018916
Zm00001d000238	Zm00001d018937
Zm00001d000238	Zm00001d018972
Zm00001d000238	Zm00001d018976
Zm00001d000238	Zm00001d018988
Zm00001d000238	Zm00001d018990
Zm00001d000238	Zm00001d018995
Zm00001d000238	Zm00001d018998
Zm00001d000238	Zm00001d019047
Zm00001d000238	Zm00001d019090
Zm00001d000238	Zm00001d019148
Zm00001d000238	Zm00001d019166
Zm00001d000238	Zm00001d019195
Zm00001d000238	Zm00001d019206
Zm00001d000238	Zm00001d019215
Zm00001d000238	Zm00001d019250
Zm00001d000238	Zm00001d019298
Zm00001d000238	Zm00001d019325
Zm00001d000238	Zm00001d019328
Zm00001d000238	Zm00001d019337
Zm00001d000238	Zm00001d019339
Zm00001d000238	Zm00001d019420
Zm00001d000238	Zm00001d019447
Zm00001d000238	Zm00001d019473
Zm00001d000238	Zm00001d019481
Zm00001d000238	Zm00001d019520
Zm00001d000238	Zm00001d019525
Zm00001d000238	Zm00001d019538
Zm00001d000238	Zm00001d019541
Zm00001d000238	Zm00001d019577
Zm00001d000238	Zm00001d019637
Zm00001d000238	Zm00001d019700
Zm00001d000238	Zm00001d019706
Zm00001d000238	Zm00001d019719
Zm00001d000238	Zm00001d019733
Zm00001d000238	Zm00001d019789
Zm00001d000238	Zm00001d019915
Zm00001d000238	Zm00001d019917
Zm00001d000238	Zm00001d019922
Zm00001d000238	Zm00001d019948
Zm00001d000238	Zm00001d019950
Zm00001d000238	Zm00001d019967
Zm00001d000238	Zm00001d019989
Zm00001d000238	Zm00001d019993
Zm00001d000238	Zm00001d020021
Zm00001d000238	Zm00001d020032
Zm00001d000238	Zm00001d020037
Zm00001d000238	Zm00001d020046
Zm00001d000238	Zm00001d020129
Zm00001d000238	Zm00001d020147
Zm00001d000238	Zm00001d020180
Zm00001d000238	Zm00001d020182
Zm00001d000238	Zm00001d020205
Zm00001d000238	Zm00001d020228
Zm00001d000238	Zm00001d020242
Zm00001d000238	Zm00001d020256
Zm00001d000238	Zm00001d020392
Zm00001d000238	Zm00001d020416
Zm00001d000238	Zm00001d020420
Zm00001d000238	Zm00001d020424
Zm00001d000238	Zm00001d020432
Zm00001d000238	Zm00001d020487
Zm00001d000238	Zm00001d020512
Zm00001d000238	Zm00001d020515
Zm00001d000238	Zm00001d020544
Zm00001d000238	Zm00001d020549
Zm00001d000238	Zm00001d020578
Zm00001d000238	Zm00001d020584
Zm00001d000238	Zm00001d020585
Zm00001d000238	Zm00001d020629
Zm00001d000238	Zm00001d020644
Zm00001d000238	Zm00001d020658
Zm00001d000238	Zm00001d020695
Zm00001d000238	Zm00001d020696
Zm00001d000238	Zm00001d020704
Zm00001d000238	Zm00001d020728
Zm00001d000238	Zm00001d020762
Zm00001d000238	Zm00001d020763
Zm00001d000238	Zm00001d020772
Zm00001d000238	Zm00001d020776
Zm00001d000238	Zm00001d020828
Zm00001d000238	Zm00001d020853
Zm00001d000238	Zm00001d020864
Zm00001d000238	Zm00001d020870
Zm00001d000238	Zm00001d020875
Zm00001d000238	Zm00001d020937
Zm00001d000238	Zm00001d020941
Zm00001d000238	Zm00001d020980
Zm00001d000238	Zm00001d021021
Zm00001d000238	Zm00001d021023
Zm00001d000238	Zm00001d021024
Zm00001d000238	Zm00001d021036
Zm00001d000238	Zm00001d021056
Zm00001d000238	Zm00001d021127
Zm00001d000238	Zm00001d021137
Zm00001d000238	Zm00001d021145
Zm00001d000238	Zm00001d021170
Zm00001d000238	Zm00001d021253
Zm00001d000238	Zm00001d021280
Zm00001d000238	Zm00001d021298
Zm00001d000238	Zm00001d021300
Zm00001d000238	Zm00001d021306
Zm00001d000238	Zm00001d021338
Zm00001d000238	Zm00001d021341
Zm00001d000238	Zm00001d021350
Zm00001d000238	Zm00001d021365
Zm00001d000238	Zm00001d021379
Zm00001d000238	Zm00001d021391
Zm00001d000238	Zm00001d021414
Zm00001d000238	Zm00001d021426
Zm00001d000238	Zm00001d021433
Zm00001d000238	Zm00001d021447
Zm00001d000238	Zm00001d021448
Zm00001d000238	Zm00001d021452
Zm00001d000238	Zm00001d021453
Zm00001d000238	Zm00001d021467
Zm00001d000238	Zm00001d021516
Zm00001d000238	Zm00001d021517
Zm00001d000238	Zm00001d021534
Zm00001d000238	Zm00001d021535
Zm00001d000238	Zm00001d021541
Zm00001d000238	Zm00001d021545
Zm00001d000238	Zm00001d021553
Zm00001d000238	Zm00001d021566
Zm00001d000238	Zm00001d021573
Zm00001d000238	Zm00001d021583
Zm00001d000238	Zm00001d021584
Zm00001d000238	Zm00001d021587
Zm00001d000238	Zm00001d021588
Zm00001d000238	Zm00001d021610
Zm00001d000238	Zm00001d021613
Zm00001d000238	Zm00001d021704
Zm00001d000238	Zm00001d021707
Zm00001d000238	Zm00001d021730
Zm00001d000238	Zm00001d021745
Zm00001d000238	Zm00001d021791
Zm00001d000238	Zm00001d021803
Zm00001d000238	Zm00001d021812
Zm00001d000238	Zm00001d021821
Zm00001d000238	Zm00001d021828
Zm00001d000238	Zm00001d021830
Zm00001d000238	Zm00001d021876
Zm00001d000238	Zm00001d021898
Zm00001d000238	Zm00001d021902
Zm00001d000238	Zm00001d021931
Zm00001d000238	Zm00001d021932
Zm00001d000238	Zm00001d021980
Zm00001d000238	Zm00001d022006
Zm00001d000238	Zm00001d022028
Zm00001d000238	Zm00001d022038
Zm00001d000238	Zm00001d022045
Zm00001d000238	Zm00001d022083
Zm00001d000238	Zm00001d022109
Zm00001d000238	Zm00001d022134
Zm00001d000238	Zm00001d022141
Zm00001d000238	Zm00001d022153
Zm00001d000238	Zm00001d022159
Zm00001d000238	Zm00001d022166
Zm00001d000238	Zm00001d022167
Zm00001d000238	Zm00001d022175
Zm00001d000238	Zm00001d022176
Zm00001d000238	Zm00001d022177
Zm00001d000238	Zm00001d022184
Zm00001d000238	Zm00001d022198
Zm00001d000238	Zm00001d022201
Zm00001d000238	Zm00001d022202
Zm00001d000238	Zm00001d022266
Zm00001d000238	Zm00001d022276
Zm00001d000238	Zm00001d022295
Zm00001d000238	Zm00001d022296
Zm00001d000238	Zm00001d022306
Zm00001d000238	Zm00001d022313
Zm00001d000238	Zm00001d022316
Zm00001d000238	Zm00001d022330
Zm00001d000238	Zm00001d022352
Zm00001d000238	Zm00001d022367
Zm00001d000238	Zm00001d022425
Zm00001d000238	Zm00001d022429
Zm00001d000238	Zm00001d022442
Zm00001d000238	Zm00001d022446
Zm00001d000238	Zm00001d022480
Zm00001d000238	Zm00001d022490
Zm00001d000238	Zm00001d022551
Zm00001d000238	Zm00001d022598
Zm00001d000238	Zm00001d022616
Zm00001d000238	Zm00001d022626
Zm00001d000238	Zm00001d022627
Zm00001d000238	Zm00001d023229
Zm00001d000238	Zm00001d023239
Zm00001d000238	Zm00001d023262
Zm00001d000238	Zm00001d023300
Zm00001d000238	Zm00001d023302
Zm00001d000238	Zm00001d023309
Zm00001d000238	Zm00001d023313
Zm00001d000238	Zm00001d023373
Zm00001d000238	Zm00001d023378
Zm00001d000238	Zm00001d023409
Zm00001d000238	Zm00001d023421
Zm00001d000238	Zm00001d023443
Zm00001d000238	Zm00001d023445
Zm00001d000238	Zm00001d023530
Zm00001d000238	Zm00001d023630
Zm00001d000238	Zm00001d023659
Zm00001d000238	Zm00001d023683
Zm00001d000238	Zm00001d023689
Zm00001d000238	Zm00001d023724
Zm00001d000238	Zm00001d023737
Zm00001d000238	Zm00001d023784
Zm00001d000238	Zm00001d023788
Zm00001d000238	Zm00001d023810
Zm00001d000238	Zm00001d023839
Zm00001d000238	Zm00001d023877
Zm00001d000238	Zm00001d023901
Zm00001d000238	Zm00001d023943
Zm00001d000238	Zm00001d023957
Zm00001d000238	Zm00001d024030
Zm00001d000238	Zm00001d024048
Zm00001d000238	Zm00001d024094
Zm00001d000238	Zm00001d024126
Zm00001d000238	Zm00001d024128
Zm00001d000238	Zm00001d024243
Zm00001d000238	Zm00001d024251
Zm00001d000238	Zm00001d024272
Zm00001d000238	Zm00001d024274
Zm00001d000238	Zm00001d024292
Zm00001d000238	Zm00001d024306
Zm00001d000238	Zm00001d024322
Zm00001d000238	Zm00001d024415
Zm00001d000238	Zm00001d024464
Zm00001d000238	Zm00001d024509
Zm00001d000238	Zm00001d024528
Zm00001d000238	Zm00001d024573
Zm00001d000238	Zm00001d024625
Zm00001d000238	Zm00001d024632
Zm00001d000238	Zm00001d024704
Zm00001d000238	Zm00001d024712
Zm00001d000238	Zm00001d024715
Zm00001d000238	Zm00001d024756
Zm00001d000238	Zm00001d024788
Zm00001d000238	Zm00001d024815
Zm00001d000238	Zm00001d024824
Zm00001d000238	Zm00001d024825
Zm00001d000238	Zm00001d024904
Zm00001d000238	Zm00001d024905
Zm00001d000238	Zm00001d024919
Zm00001d000238	Zm00001d024935
Zm00001d000238	Zm00001d024936
Zm00001d000238	Zm00001d024975
Zm00001d000238	Zm00001d024999
Zm00001d000238	Zm00001d025021
Zm00001d000238	Zm00001d025033
Zm00001d000238	Zm00001d025034
Zm00001d000238	Zm00001d025063
Zm00001d000238	Zm00001d025091
Zm00001d000238	Zm00001d025108
Zm00001d000238	Zm00001d025149
Zm00001d000238	Zm00001d025174
Zm00001d000238	Zm00001d025182
Zm00001d000238	Zm00001d025208
Zm00001d000238	Zm00001d025232
Zm00001d000238	Zm00001d025233
Zm00001d000238	Zm00001d025236
Zm00001d000238	Zm00001d025239
Zm00001d000238	Zm00001d025331
Zm00001d000238	Zm00001d025352
Zm00001d000238	Zm00001d025381
Zm00001d000238	Zm00001d025398
Zm00001d000238	Zm00001d025406
Zm00001d000238	Zm00001d025407
Zm00001d000238	Zm00001d025517
Zm00001d000238	Zm00001d025522
Zm00001d000238	Zm00001d025575
Zm00001d000238	Zm00001d025585
Zm00001d000238	Zm00001d025590
Zm00001d000238	Zm00001d025669
Zm00001d000238	Zm00001d025674
Zm00001d000238	Zm00001d025694
Zm00001d000238	Zm00001d025713
Zm00001d000238	Zm00001d025720
Zm00001d000238	Zm00001d025722
Zm00001d000238	Zm00001d025738
Zm00001d000238	Zm00001d025762
Zm00001d000238	Zm00001d025763
Zm00001d000238	Zm00001d025789
Zm00001d000238	Zm00001d025818
Zm00001d000238	Zm00001d025820
Zm00001d000238	Zm00001d025830
Zm00001d000238	Zm00001d025921
Zm00001d000238	Zm00001d025930
Zm00001d000238	Zm00001d025946
Zm00001d000238	Zm00001d025981
Zm00001d000238	Zm00001d025997
Zm00001d000238	Zm00001d025998
Zm00001d000238	Zm00001d026022
Zm00001d000238	Zm00001d026061
Zm00001d000238	Zm00001d026068
Zm00001d000238	Zm00001d026111
Zm00001d000238	Zm00001d026122
Zm00001d000238	Zm00001d026129
Zm00001d000238	Zm00001d026130
Zm00001d000238	Zm00001d026164
Zm00001d000238	Zm00001d026173
Zm00001d000238	Zm00001d026175
Zm00001d000238	Zm00001d026193
Zm00001d000238	Zm00001d026199
Zm00001d000238	Zm00001d026206
Zm00001d000238	Zm00001d026246
Zm00001d000238	Zm00001d026273
Zm00001d000238	Zm00001d026300
Zm00001d000238	Zm00001d026301
Zm00001d000238	Zm00001d026331
Zm00001d000238	Zm00001d026344
Zm00001d000238	Zm00001d026351
Zm00001d000238	Zm00001d026367
Zm00001d000238	Zm00001d026392
Zm00001d000238	Zm00001d026402
Zm00001d000238	Zm00001d026432
Zm00001d000238	Zm00001d026435
Zm00001d000238	Zm00001d026440
Zm00001d000238	Zm00001d026451
Zm00001d000238	Zm00001d026515
Zm00001d000238	Zm00001d026517
Zm00001d000238	Zm00001d026518
Zm00001d000238	Zm00001d026530
Zm00001d000238	Zm00001d026532
Zm00001d000238	Zm00001d026548
Zm00001d000238	Zm00001d026578
Zm00001d000238	Zm00001d026588
Zm00001d000238	Zm00001d026621
Zm00001d000238	Zm00001d026643
Zm00001d000238	Zm00001d026655
Zm00001d000238	Zm00001d026680
Zm00001d000238	Zm00001d027283
Zm00001d000238	Zm00001d027299
Zm00001d000238	Zm00001d027300
Zm00001d000238	Zm00001d027304
Zm00001d000238	Zm00001d027324
Zm00001d000238	Zm00001d027326
Zm00001d000238	Zm00001d027343
Zm00001d000238	Zm00001d027350
Zm00001d000238	Zm00001d027373
Zm00001d000238	Zm00001d027376
Zm00001d000238	Zm00001d027392
Zm00001d000238	Zm00001d027393
Zm00001d000238	Zm00001d027394
Zm00001d000238	Zm00001d027402
Zm00001d000238	Zm00001d027441
Zm00001d000238	Zm00001d027450
Zm00001d000238	Zm00001d027460
Zm00001d000238	Zm00001d027505
Zm00001d000238	Zm00001d027508
Zm00001d000238	Zm00001d027532
Zm00001d000238	Zm00001d027582
Zm00001d000238	Zm00001d027589
Zm00001d000238	Zm00001d027607
Zm00001d000238	Zm00001d027626
Zm00001d000238	Zm00001d027646
Zm00001d000238	Zm00001d027648
Zm00001d000238	Zm00001d027655
Zm00001d000238	Zm00001d027683
Zm00001d000238	Zm00001d027709
Zm00001d000238	Zm00001d027715
Zm00001d000238	Zm00001d027752
Zm00001d000238	Zm00001d027812
Zm00001d000238	Zm00001d027827
Zm00001d000238	Zm00001d027838
Zm00001d000238	Zm00001d027845
Zm00001d000238	Zm00001d027859
Zm00001d000238	Zm00001d027893
Zm00001d000238	Zm00001d027896
Zm00001d000238	Zm00001d027898
Zm00001d000238	Zm00001d027939
Zm00001d000238	Zm00001d027987
Zm00001d000238	Zm00001d028025
Zm00001d000238	Zm00001d028039
Zm00001d000238	Zm00001d028084
Zm00001d000238	Zm00001d028096
Zm00001d000238	Zm00001d028098
Zm00001d000238	Zm00001d028161
Zm00001d000238	Zm00001d028169
Zm00001d000238	Zm00001d028177
Zm00001d000238	Zm00001d028191
Zm00001d000238	Zm00001d028195
Zm00001d000238	Zm00001d028229
Zm00001d000238	Zm00001d028243
Zm00001d000238	Zm00001d028263
Zm00001d000238	Zm00001d028264
Zm00001d000238	Zm00001d028267
Zm00001d000238	Zm00001d028362
Zm00001d000238	Zm00001d028369
Zm00001d000238	Zm00001d028377
Zm00001d000238	Zm00001d028384
Zm00001d000238	Zm00001d028391
Zm00001d000238	Zm00001d028423
Zm00001d000238	Zm00001d028426
Zm00001d000238	Zm00001d028464
Zm00001d000238	Zm00001d028484
Zm00001d000238	Zm00001d028495
Zm00001d000238	Zm00001d028512
Zm00001d000238	Zm00001d028522
Zm00001d000238	Zm00001d028591
Zm00001d000238	Zm00001d028593
Zm00001d000238	Zm00001d028662
Zm00001d000238	Zm00001d028665
Zm00001d000238	Zm00001d028771
Zm00001d000238	Zm00001d028807
Zm00001d000238	Zm00001d028812
Zm00001d000238	Zm00001d028837
Zm00001d000238	Zm00001d028840
Zm00001d000238	Zm00001d028896
Zm00001d000238	Zm00001d028958
Zm00001d000238	Zm00001d028972
Zm00001d000238	Zm00001d028973
Zm00001d000238	Zm00001d029010
Zm00001d000238	Zm00001d029023
Zm00001d000238	Zm00001d029048
Zm00001d000238	Zm00001d029055
Zm00001d000238	Zm00001d029072
Zm00001d000238	Zm00001d029096
Zm00001d000238	Zm00001d029122
Zm00001d000238	Zm00001d029129
Zm00001d000238	Zm00001d029138
Zm00001d000238	Zm00001d029174
Zm00001d000238	Zm00001d029198
Zm00001d000238	Zm00001d029206
Zm00001d000238	Zm00001d029212
Zm00001d000238	Zm00001d029256
Zm00001d000238	Zm00001d029260
Zm00001d000238	Zm00001d029328
Zm00001d000238	Zm00001d029352
Zm00001d000238	Zm00001d029375
Zm00001d000238	Zm00001d029394
Zm00001d000238	Zm00001d029427
Zm00001d000238	Zm00001d029429
Zm00001d000238	Zm00001d029504
Zm00001d000238	Zm00001d029563
Zm00001d000238	Zm00001d029627
Zm00001d000238	Zm00001d029649
Zm00001d000238	Zm00001d029657
Zm00001d000238	Zm00001d029664
Zm00001d000238	Zm00001d029719
Zm00001d000238	Zm00001d029764
Zm00001d000238	Zm00001d029818
Zm00001d000238	Zm00001d029833
Zm00001d000238	Zm00001d029852
Zm00001d000238	Zm00001d029878
Zm00001d000238	Zm00001d029976
Zm00001d000238	Zm00001d029978
Zm00001d000238	Zm00001d029980
Zm00001d000238	Zm00001d030005
Zm00001d000238	Zm00001d030079
Zm00001d000238	Zm00001d030129
Zm00001d000238	Zm00001d030143
Zm00001d000238	Zm00001d030157
Zm00001d000238	Zm00001d030164
Zm00001d000238	Zm00001d030166
Zm00001d000238	Zm00001d030290
Zm00001d000238	Zm00001d030308
Zm00001d000238	Zm00001d030310
Zm00001d000238	Zm00001d030342
Zm00001d000238	Zm00001d030357
Zm00001d000238	Zm00001d030366
Zm00001d000238	Zm00001d030385
Zm00001d000238	Zm00001d030523
Zm00001d000238	Zm00001d030533
Zm00001d000238	Zm00001d030573
Zm00001d000238	Zm00001d030598
Zm00001d000238	Zm00001d030614
Zm00001d000238	Zm00001d030639
Zm00001d000238	Zm00001d030652
Zm00001d000238	Zm00001d030770
Zm00001d000238	Zm00001d030774
Zm00001d000238	Zm00001d030780
Zm00001d000238	Zm00001d030782
Zm00001d000238	Zm00001d030864
Zm00001d000238	Zm00001d030901
Zm00001d000238	Zm00001d030916
Zm00001d000238	Zm00001d030945
Zm00001d000238	Zm00001d030947
Zm00001d000238	Zm00001d030968
Zm00001d000238	Zm00001d030982
Zm00001d000238	Zm00001d030996
Zm00001d000238	Zm00001d031005
Zm00001d000238	Zm00001d031009
Zm00001d000238	Zm00001d031041
Zm00001d000238	Zm00001d031068
Zm00001d000238	Zm00001d031073
Zm00001d000238	Zm00001d031074
Zm00001d000238	Zm00001d031118
Zm00001d000238	Zm00001d031271
Zm00001d000238	Zm00001d031310
Zm00001d000238	Zm00001d031317
Zm00001d000238	Zm00001d031321
Zm00001d000238	Zm00001d031331
Zm00001d000238	Zm00001d031415
Zm00001d000238	Zm00001d031436
Zm00001d000238	Zm00001d031437
Zm00001d000238	Zm00001d031475
Zm00001d000238	Zm00001d031481
Zm00001d000238	Zm00001d031523
Zm00001d000238	Zm00001d031530
Zm00001d000238	Zm00001d031572
Zm00001d000238	Zm00001d031618
Zm00001d000238	Zm00001d031641
Zm00001d000238	Zm00001d031667
Zm00001d000238	Zm00001d031668
Zm00001d000238	Zm00001d031678
Zm00001d000238	Zm00001d031705
Zm00001d000238	Zm00001d031745
Zm00001d000238	Zm00001d031759
Zm00001d000238	Zm00001d031764
Zm00001d000238	Zm00001d031766
Zm00001d000238	Zm00001d031837
Zm00001d000238	Zm00001d031840
Zm00001d000238	Zm00001d031844
Zm00001d000238	Zm00001d031847
Zm00001d000238	Zm00001d031853
Zm00001d000238	Zm00001d031928
Zm00001d000238	Zm00001d031937
Zm00001d000238	Zm00001d031957
Zm00001d000238	Zm00001d031988
Zm00001d000238	Zm00001d031996
Zm00001d000238	Zm00001d032123
Zm00001d000238	Zm00001d032131
Zm00001d000238	Zm00001d032163
Zm00001d000238	Zm00001d032175
Zm00001d000238	Zm00001d032225
Zm00001d000238	Zm00001d032275
Zm00001d000238	Zm00001d032308
Zm00001d000238	Zm00001d032319
Zm00001d000238	Zm00001d032359
Zm00001d000238	Zm00001d032464
Zm00001d000238	Zm00001d032465
Zm00001d000238	Zm00001d032502
Zm00001d000238	Zm00001d032515
Zm00001d000238	Zm00001d032526
Zm00001d000238	Zm00001d032543
Zm00001d000238	Zm00001d032554
Zm00001d000238	Zm00001d032566
Zm00001d000238	Zm00001d032567
Zm00001d000238	Zm00001d032571
Zm00001d000238	Zm00001d032587
Zm00001d000238	Zm00001d032632
Zm00001d000238	Zm00001d032633
Zm00001d000238	Zm00001d032650
Zm00001d000238	Zm00001d032663
Zm00001d000238	Zm00001d032704
Zm00001d000238	Zm00001d032722
Zm00001d000238	Zm00001d032728
Zm00001d000238	Zm00001d032739
Zm00001d000238	Zm00001d032744
Zm00001d000238	Zm00001d032748
Zm00001d000238	Zm00001d032761
Zm00001d000238	Zm00001d032771
Zm00001d000238	Zm00001d032804
Zm00001d000238	Zm00001d032807
Zm00001d000238	Zm00001d032894
Zm00001d000238	Zm00001d032944
Zm00001d000238	Zm00001d032945
Zm00001d000238	Zm00001d032970
Zm00001d000238	Zm00001d032974
Zm00001d000238	Zm00001d032976
Zm00001d000238	Zm00001d032978
Zm00001d000238	Zm00001d033020
Zm00001d000238	Zm00001d033025
Zm00001d000238	Zm00001d033148
Zm00001d000238	Zm00001d033158
Zm00001d000238	Zm00001d033204
Zm00001d000238	Zm00001d033221
Zm00001d000238	Zm00001d033231
Zm00001d000238	Zm00001d033246
Zm00001d000238	Zm00001d033312
Zm00001d000238	Zm00001d033314
Zm00001d000238	Zm00001d033318
Zm00001d000238	Zm00001d033333
Zm00001d000238	Zm00001d033337
Zm00001d000238	Zm00001d033369
Zm00001d000238	Zm00001d033420
Zm00001d000238	Zm00001d033454
Zm00001d000238	Zm00001d033522
Zm00001d000238	Zm00001d033525
Zm00001d000238	Zm00001d033549
Zm00001d000238	Zm00001d033554
Zm00001d000238	Zm00001d033615
Zm00001d000238	Zm00001d033642
Zm00001d000238	Zm00001d033648
Zm00001d000238	Zm00001d033651
Zm00001d000238	Zm00001d033680
Zm00001d000238	Zm00001d033746
Zm00001d000238	Zm00001d033753
Zm00001d000238	Zm00001d033777
Zm00001d000238	Zm00001d033798
Zm00001d000238	Zm00001d033818
Zm00001d000238	Zm00001d033827
Zm00001d000238	Zm00001d033849
Zm00001d000238	Zm00001d033857
Zm00001d000238	Zm00001d033863
Zm00001d000238	Zm00001d033866
Zm00001d000238	Zm00001d033876
Zm00001d000238	Zm00001d033884
Zm00001d000238	Zm00001d033886
Zm00001d000238	Zm00001d033890
Zm00001d000238	Zm00001d033892
Zm00001d000238	Zm00001d033902
Zm00001d000238	Zm00001d033903
Zm00001d000238	Zm00001d033912
Zm00001d000238	Zm00001d033932
Zm00001d000238	Zm00001d033933
Zm00001d000238	Zm00001d033945
Zm00001d000238	Zm00001d033977
Zm00001d000238	Zm00001d034013
Zm00001d000238	Zm00001d034018
Zm00001d000238	Zm00001d034026
Zm00001d000238	Zm00001d034030
Zm00001d000238	Zm00001d034032
Zm00001d000238	Zm00001d034059
Zm00001d000238	Zm00001d034064
Zm00001d000238	Zm00001d034081
Zm00001d000238	Zm00001d034108
Zm00001d000238	Zm00001d034112
Zm00001d000238	Zm00001d034163
Zm00001d000238	Zm00001d034166
Zm00001d000238	Zm00001d034168
Zm00001d000238	Zm00001d034183
Zm00001d000238	Zm00001d034187
Zm00001d000238	Zm00001d034206
Zm00001d000238	Zm00001d034231
Zm00001d000238	Zm00001d034239
Zm00001d000238	Zm00001d034251
Zm00001d000238	Zm00001d034263
Zm00001d000238	Zm00001d034278
Zm00001d000238	Zm00001d034320
Zm00001d000238	Zm00001d034333
Zm00001d000238	Zm00001d034336
Zm00001d000238	Zm00001d034337
Zm00001d000238	Zm00001d034343
Zm00001d000238	Zm00001d034399
Zm00001d000238	Zm00001d034405
Zm00001d000238	Zm00001d034409
Zm00001d000238	Zm00001d034410
Zm00001d000238	Zm00001d034443
Zm00001d000238	Zm00001d034446
Zm00001d000238	Zm00001d034460
Zm00001d000238	Zm00001d034479
Zm00001d000238	Zm00001d034498
Zm00001d000238	Zm00001d034502
Zm00001d000238	Zm00001d034506
Zm00001d000238	Zm00001d034516
Zm00001d000238	Zm00001d034531
Zm00001d000238	Zm00001d034533
Zm00001d000238	Zm00001d034575
Zm00001d000238	Zm00001d034598
Zm00001d000238	Zm00001d034677
Zm00001d000238	Zm00001d034698
Zm00001d000238	Zm00001d034713
Zm00001d000238	Zm00001d034730
Zm00001d000238	Zm00001d034735
Zm00001d000238	Zm00001d034751
Zm00001d000238	Zm00001d034752
Zm00001d000238	Zm00001d034778
Zm00001d000238	Zm00001d034788
Zm00001d000238	Zm00001d034799
Zm00001d000238	Zm00001d034841
Zm00001d000238	Zm00001d034851
Zm00001d000238	Zm00001d034858
Zm00001d000238	Zm00001d034883
Zm00001d000238	Zm00001d034914
Zm00001d000238	Zm00001d034915
Zm00001d000238	Zm00001d034931
Zm00001d000238	Zm00001d034964
Zm00001d000238	Zm00001d034965
Zm00001d000238	Zm00001d034968
Zm00001d000238	Zm00001d035005
Zm00001d000238	Zm00001d035008
Zm00001d000238	Zm00001d035029
Zm00001d000238	Zm00001d035065
Zm00001d000238	Zm00001d035091
Zm00001d000238	Zm00001d035097
Zm00001d000238	Zm00001d035191
Zm00001d000238	Zm00001d035194
Zm00001d000238	Zm00001d035199
Zm00001d000238	Zm00001d035318
Zm00001d000238	Zm00001d035331
Zm00001d000238	Zm00001d035411
Zm00001d000238	Zm00001d035468
Zm00001d000238	Zm00001d035486
Zm00001d000238	Zm00001d035503
Zm00001d000238	Zm00001d035526
Zm00001d000238	Zm00001d035592
Zm00001d000238	Zm00001d035601
Zm00001d000238	Zm00001d035637
Zm00001d000238	Zm00001d035649
Zm00001d000238	Zm00001d035651
Zm00001d000238	Zm00001d035752
Zm00001d000238	Zm00001d035757
Zm00001d000238	Zm00001d035791
Zm00001d000238	Zm00001d035818
Zm00001d000238	Zm00001d035921
Zm00001d000238	Zm00001d035960
Zm00001d000238	Zm00001d035990
Zm00001d000238	Zm00001d036004
Zm00001d000238	Zm00001d036077
Zm00001d000238	Zm00001d036079
Zm00001d000238	Zm00001d036092
Zm00001d000238	Zm00001d036137
Zm00001d000238	Zm00001d036177
Zm00001d000238	Zm00001d036196
Zm00001d000238	Zm00001d036275
Zm00001d000238	Zm00001d036301
Zm00001d000238	Zm00001d036322
Zm00001d000238	Zm00001d036356
Zm00001d000238	Zm00001d036382
Zm00001d000238	Zm00001d036422
Zm00001d000238	Zm00001d036428
Zm00001d000238	Zm00001d036455
Zm00001d000238	Zm00001d036482
Zm00001d000238	Zm00001d036485
Zm00001d000238	Zm00001d036522
Zm00001d000238	Zm00001d036563
Zm00001d000238	Zm00001d036570
Zm00001d000238	Zm00001d036574
Zm00001d000238	Zm00001d036620
Zm00001d000238	Zm00001d036626
Zm00001d000238	Zm00001d036641
Zm00001d000238	Zm00001d036646
Zm00001d000238	Zm00001d036648
Zm00001d000238	Zm00001d036660
Zm00001d000238	Zm00001d036742
Zm00001d000238	Zm00001d036760
Zm00001d000238	Zm00001d036801
Zm00001d000238	Zm00001d036827
Zm00001d000238	Zm00001d036888
Zm00001d000238	Zm00001d036917
Zm00001d000238	Zm00001d036956
Zm00001d000238	Zm00001d036966
Zm00001d000238	Zm00001d037010
Zm00001d000238	Zm00001d037034
Zm00001d000238	Zm00001d037050
Zm00001d000238	Zm00001d037069
Zm00001d000238	Zm00001d037094
Zm00001d000238	Zm00001d037120
Zm00001d000238	Zm00001d037140
Zm00001d000238	Zm00001d037151
Zm00001d000238	Zm00001d037170
Zm00001d000238	Zm00001d037196
Zm00001d000238	Zm00001d037215
Zm00001d000238	Zm00001d037258
Zm00001d000238	Zm00001d037265
Zm00001d000238	Zm00001d037291
Zm00001d000238	Zm00001d037352
Zm00001d000238	Zm00001d037356
Zm00001d000238	Zm00001d037362
Zm00001d000238	Zm00001d037382
Zm00001d000238	Zm00001d037388
Zm00001d000238	Zm00001d037413
Zm00001d000238	Zm00001d037434
Zm00001d000238	Zm00001d037446
Zm00001d000238	Zm00001d037489
Zm00001d000238	Zm00001d037497
Zm00001d000238	Zm00001d037518
Zm00001d000238	Zm00001d037519
Zm00001d000238	Zm00001d037574
Zm00001d000238	Zm00001d037582
Zm00001d000238	Zm00001d037593
Zm00001d000238	Zm00001d037603
Zm00001d000238	Zm00001d037633
Zm00001d000238	Zm00001d037668
Zm00001d000238	Zm00001d037682
Zm00001d000238	Zm00001d037720
Zm00001d000238	Zm00001d037813
Zm00001d000238	Zm00001d037816
Zm00001d000238	Zm00001d037867
Zm00001d000238	Zm00001d037950
Zm00001d000238	Zm00001d037962
Zm00001d000238	Zm00001d037979
Zm00001d000238	Zm00001d038002
Zm00001d000238	Zm00001d038005
Zm00001d000238	Zm00001d038054
Zm00001d000238	Zm00001d038072
Zm00001d000238	Zm00001d038092
Zm00001d000238	Zm00001d038109
Zm00001d000238	Zm00001d038139
Zm00001d000238	Zm00001d038153
Zm00001d000238	Zm00001d038158
Zm00001d000238	Zm00001d038192
Zm00001d000238	Zm00001d038206
Zm00001d000238	Zm00001d038208
Zm00001d000238	Zm00001d038239
Zm00001d000238	Zm00001d038249
Zm00001d000238	Zm00001d038266
Zm00001d000238	Zm00001d038271
Zm00001d000238	Zm00001d038287
Zm00001d000238	Zm00001d038290
Zm00001d000238	Zm00001d038302
Zm00001d000238	Zm00001d038329
Zm00001d000238	Zm00001d038359
Zm00001d000238	Zm00001d038362
Zm00001d000238	Zm00001d038367
Zm00001d000238	Zm00001d038368
Zm00001d000238	Zm00001d038396
Zm00001d000238	Zm00001d038419
Zm00001d000238	Zm00001d038438
Zm00001d000238	Zm00001d038460
Zm00001d000238	Zm00001d038467
Zm00001d000238	Zm00001d038469
Zm00001d000238	Zm00001d038510
Zm00001d000238	Zm00001d038532
Zm00001d000238	Zm00001d038539
Zm00001d000238	Zm00001d038570
Zm00001d000238	Zm00001d038572
Zm00001d000238	Zm00001d038583
Zm00001d000238	Zm00001d038595
Zm00001d000238	Zm00001d038616
Zm00001d000238	Zm00001d038646
Zm00001d000238	Zm00001d038681
Zm00001d000238	Zm00001d038682
Zm00001d000238	Zm00001d038688
Zm00001d000238	Zm00001d038777
Zm00001d000238	Zm00001d038829
Zm00001d000238	Zm00001d038855
Zm00001d000238	Zm00001d038859
Zm00001d000238	Zm00001d038861
Zm00001d000238	Zm00001d038865
Zm00001d000238	Zm00001d038896
Zm00001d000238	Zm00001d038914
Zm00001d000238	Zm00001d038917
Zm00001d000238	Zm00001d038923
Zm00001d000238	Zm00001d038931
Zm00001d000238	Zm00001d038932
Zm00001d000238	Zm00001d038933
Zm00001d000238	Zm00001d038955
Zm00001d000238	Zm00001d038961
Zm00001d000238	Zm00001d038970
Zm00001d000238	Zm00001d038975
Zm00001d000238	Zm00001d038979
Zm00001d000238	Zm00001d038989
Zm00001d000238	Zm00001d038999
Zm00001d000238	Zm00001d039020
Zm00001d000238	Zm00001d039026
Zm00001d000238	Zm00001d039046
Zm00001d000238	Zm00001d039072
Zm00001d000238	Zm00001d039105
Zm00001d000238	Zm00001d039127
Zm00001d000238	Zm00001d039163
Zm00001d000238	Zm00001d039176
Zm00001d000238	Zm00001d039214
Zm00001d000238	Zm00001d039218
Zm00001d000238	Zm00001d039305
Zm00001d000238	Zm00001d039311
Zm00001d000238	Zm00001d039355
Zm00001d000238	Zm00001d039370
Zm00001d000238	Zm00001d039395
Zm00001d000238	Zm00001d039400
Zm00001d000238	Zm00001d039425
Zm00001d000238	Zm00001d039444
Zm00001d000238	Zm00001d039450
Zm00001d000238	Zm00001d039465
Zm00001d000238	Zm00001d039471
Zm00001d000238	Zm00001d039495
Zm00001d000238	Zm00001d039521
Zm00001d000238	Zm00001d039526
Zm00001d000238	Zm00001d039528
Zm00001d000238	Zm00001d039548
Zm00001d000238	Zm00001d039566
Zm00001d000238	Zm00001d039594
Zm00001d000238	Zm00001d039597
Zm00001d000238	Zm00001d039617
Zm00001d000238	Zm00001d039673
Zm00001d000238	Zm00001d039729
Zm00001d000238	Zm00001d039750
Zm00001d000238	Zm00001d039790
Zm00001d000238	Zm00001d039856
Zm00001d000238	Zm00001d039867
Zm00001d000238	Zm00001d039873
Zm00001d000238	Zm00001d039881
Zm00001d000238	Zm00001d039911
Zm00001d000238	Zm00001d039975
Zm00001d000238	Zm00001d040006
Zm00001d000238	Zm00001d040014
Zm00001d000238	Zm00001d040033
Zm00001d000238	Zm00001d040038
Zm00001d000238	Zm00001d040084
Zm00001d000238	Zm00001d040127
Zm00001d000238	Zm00001d040147
Zm00001d000238	Zm00001d040166
Zm00001d000238	Zm00001d040192
Zm00001d000238	Zm00001d040276
Zm00001d000238	Zm00001d040289
Zm00001d000238	Zm00001d040294
Zm00001d000238	Zm00001d040342
Zm00001d000238	Zm00001d040371
Zm00001d000238	Zm00001d040390
Zm00001d000238	Zm00001d040392
Zm00001d000238	Zm00001d040398
Zm00001d000238	Zm00001d040416
Zm00001d000238	Zm00001d040509
Zm00001d000238	Zm00001d040606
Zm00001d000238	Zm00001d040644
Zm00001d000238	Zm00001d040710
Zm00001d000238	Zm00001d040725
Zm00001d000238	Zm00001d040796
Zm00001d000238	Zm00001d040831
Zm00001d000238	Zm00001d040888
Zm00001d000238	Zm00001d040972
Zm00001d000238	Zm00001d041004
Zm00001d000238	Zm00001d041088
Zm00001d000238	Zm00001d041186
Zm00001d000238	Zm00001d041268
Zm00001d000238	Zm00001d041290
Zm00001d000238	Zm00001d041325
Zm00001d000238	Zm00001d041346
Zm00001d000238	Zm00001d041353
Zm00001d000238	Zm00001d041354
Zm00001d000238	Zm00001d041384
Zm00001d000238	Zm00001d041392
Zm00001d000238	Zm00001d041393
Zm00001d000238	Zm00001d041395
Zm00001d000238	Zm00001d041403
Zm00001d000238	Zm00001d041404
Zm00001d000238	Zm00001d041414
Zm00001d000238	Zm00001d041439
Zm00001d000238	Zm00001d041480
Zm00001d000238	Zm00001d041497
Zm00001d000238	Zm00001d041504
Zm00001d000238	Zm00001d041549
Zm00001d000238	Zm00001d041553
Zm00001d000238	Zm00001d041597
Zm00001d000238	Zm00001d041606
Zm00001d000238	Zm00001d041620
Zm00001d000238	Zm00001d041625
Zm00001d000238	Zm00001d041682
Zm00001d000238	Zm00001d041690
Zm00001d000238	Zm00001d041693
Zm00001d000238	Zm00001d041700
Zm00001d000238	Zm00001d041730
Zm00001d000238	Zm00001d041758
Zm00001d000238	Zm00001d041759
Zm00001d000238	Zm00001d041823
Zm00001d000238	Zm00001d041857
Zm00001d000238	Zm00001d041866
Zm00001d000238	Zm00001d041911
Zm00001d000238	Zm00001d041947
Zm00001d000238	Zm00001d041953
Zm00001d000238	Zm00001d041956
Zm00001d000238	Zm00001d041957
Zm00001d000238	Zm00001d041993
Zm00001d000238	Zm00001d042043
Zm00001d000238	Zm00001d042051
Zm00001d000238	Zm00001d042058
Zm00001d000238	Zm00001d042060
Zm00001d000238	Zm00001d042064
Zm00001d000238	Zm00001d042111
Zm00001d000238	Zm00001d042117
Zm00001d000238	Zm00001d042130
Zm00001d000238	Zm00001d042169
Zm00001d000238	Zm00001d042189
Zm00001d000238	Zm00001d042212
Zm00001d000238	Zm00001d042217
Zm00001d000238	Zm00001d042262
Zm00001d000238	Zm00001d042272
Zm00001d000238	Zm00001d042291
Zm00001d000238	Zm00001d042325
Zm00001d000238	Zm00001d042357
Zm00001d000238	Zm00001d042381
Zm00001d000238	Zm00001d042393
Zm00001d000238	Zm00001d042400
Zm00001d000238	Zm00001d042432
Zm00001d000238	Zm00001d042433
Zm00001d000238	Zm00001d042435
Zm00001d000238	Zm00001d042450
Zm00001d000238	Zm00001d042475
Zm00001d000238	Zm00001d042480
Zm00001d000238	Zm00001d042487
Zm00001d000238	Zm00001d042507
Zm00001d000238	Zm00001d042528
Zm00001d000238	Zm00001d042558
Zm00001d000238	Zm00001d042588
Zm00001d000238	Zm00001d042641
Zm00001d000238	Zm00001d042654
Zm00001d000238	Zm00001d042676
Zm00001d000238	Zm00001d042691
Zm00001d000238	Zm00001d042708
Zm00001d000238	Zm00001d042713
Zm00001d000238	Zm00001d042722
Zm00001d000238	Zm00001d042725
Zm00001d000238	Zm00001d042753
Zm00001d000238	Zm00001d042760
Zm00001d000238	Zm00001d042765
Zm00001d000238	Zm00001d042772
Zm00001d000238	Zm00001d042774
Zm00001d000238	Zm00001d042793
Zm00001d000238	Zm00001d042820
Zm00001d000238	Zm00001d042843
Zm00001d000238	Zm00001d042861
Zm00001d000238	Zm00001d042872
Zm00001d000238	Zm00001d042900
Zm00001d000238	Zm00001d042902
Zm00001d000238	Zm00001d042954
Zm00001d000238	Zm00001d043006
Zm00001d000238	Zm00001d043015
Zm00001d000238	Zm00001d043049
Zm00001d000238	Zm00001d043108
Zm00001d000238	Zm00001d043137
Zm00001d000238	Zm00001d043155
Zm00001d000238	Zm00001d043164
Zm00001d000238	Zm00001d043185
Zm00001d000238	Zm00001d043254
Zm00001d000238	Zm00001d043264
Zm00001d000238	Zm00001d043273
Zm00001d000238	Zm00001d043291
Zm00001d000238	Zm00001d043354
Zm00001d000238	Zm00001d043383
Zm00001d000238	Zm00001d043391
Zm00001d000238	Zm00001d043392
Zm00001d000238	Zm00001d043406
Zm00001d000238	Zm00001d043413
Zm00001d000238	Zm00001d043414
Zm00001d000238	Zm00001d043421
Zm00001d000238	Zm00001d043446
Zm00001d000238	Zm00001d043451
Zm00001d000238	Zm00001d043467
Zm00001d000238	Zm00001d043478
Zm00001d000238	Zm00001d043489
Zm00001d000238	Zm00001d043492
Zm00001d000238	Zm00001d043494
Zm00001d000238	Zm00001d043497
Zm00001d000238	Zm00001d043502
Zm00001d000238	Zm00001d043539
Zm00001d000238	Zm00001d043581
Zm00001d000238	Zm00001d043588
Zm00001d000238	Zm00001d043612
Zm00001d000238	Zm00001d043660
Zm00001d000238	Zm00001d043686
Zm00001d000238	Zm00001d043696
Zm00001d000238	Zm00001d043705
Zm00001d000238	Zm00001d043757
Zm00001d000238	Zm00001d043826
Zm00001d000238	Zm00001d043831
Zm00001d000238	Zm00001d043861
Zm00001d000238	Zm00001d043878
Zm00001d000238	Zm00001d043909
Zm00001d000238	Zm00001d043914
Zm00001d000238	Zm00001d043942
Zm00001d000238	Zm00001d043962
Zm00001d000238	Zm00001d043985
Zm00001d000238	Zm00001d044026
Zm00001d000238	Zm00001d044042
Zm00001d000238	Zm00001d044059
Zm00001d000238	Zm00001d044061
Zm00001d000238	Zm00001d044069
Zm00001d000238	Zm00001d044079
Zm00001d000238	Zm00001d044081
Zm00001d000238	Zm00001d044116
Zm00001d000238	Zm00001d044127
Zm00001d000238	Zm00001d044191
Zm00001d000238	Zm00001d044193
Zm00001d000238	Zm00001d044195
Zm00001d000238	Zm00001d044220
Zm00001d000238	Zm00001d044240
Zm00001d000238	Zm00001d044259
Zm00001d000238	Zm00001d044273
Zm00001d000238	Zm00001d044283
Zm00001d000238	Zm00001d044293
Zm00001d000238	Zm00001d044318
Zm00001d000238	Zm00001d044324
Zm00001d000238	Zm00001d044388
Zm00001d000238	Zm00001d044420
Zm00001d000238	Zm00001d044457
Zm00001d000238	Zm00001d044458
Zm00001d000238	Zm00001d044469
Zm00001d000238	Zm00001d044488
Zm00001d000238	Zm00001d044540
Zm00001d000238	Zm00001d044552
Zm00001d000238	Zm00001d044578
Zm00001d000238	Zm00001d044584
Zm00001d000238	Zm00001d044590
Zm00001d000238	Zm00001d044597
Zm00001d000238	Zm00001d044600
Zm00001d000238	Zm00001d044608
Zm00001d000238	Zm00001d044620
Zm00001d000238	Zm00001d044630
Zm00001d000238	Zm00001d044635
Zm00001d000238	Zm00001d044641
Zm00001d000238	Zm00001d044642
Zm00001d000238	Zm00001d044650
Zm00001d000238	Zm00001d044659
Zm00001d000238	Zm00001d044669
Zm00001d000238	Zm00001d044672
Zm00001d000238	Zm00001d044802
Zm00001d000238	Zm00001d044812
Zm00001d000238	Zm00001d044866
Zm00001d000238	Zm00001d044878
Zm00001d000238	Zm00001d044944
Zm00001d000238	Zm00001d044971
Zm00001d000238	Zm00001d045076
Zm00001d000238	Zm00001d045089
Zm00001d000238	Zm00001d045123
Zm00001d000238	Zm00001d045157
Zm00001d000238	Zm00001d045158
Zm00001d000238	Zm00001d045179
Zm00001d000238	Zm00001d045182
Zm00001d000238	Zm00001d045192
Zm00001d000238	Zm00001d045199
Zm00001d000238	Zm00001d045339
Zm00001d000238	Zm00001d045358
Zm00001d000238	Zm00001d045425
Zm00001d000238	Zm00001d045458
Zm00001d000238	Zm00001d045481
Zm00001d000238	Zm00001d045494
Zm00001d000238	Zm00001d045496
Zm00001d000238	Zm00001d045507
Zm00001d000238	Zm00001d045535
Zm00001d000238	Zm00001d045554
Zm00001d000238	Zm00001d045596
Zm00001d000238	Zm00001d045599
Zm00001d000238	Zm00001d045635
Zm00001d000238	Zm00001d045650
Zm00001d000238	Zm00001d045655
Zm00001d000238	Zm00001d045675
Zm00001d000238	Zm00001d045721
Zm00001d000238	Zm00001d045724
Zm00001d000238	Zm00001d045725
Zm00001d000238	Zm00001d045757
Zm00001d000238	Zm00001d045798
Zm00001d000238	Zm00001d045864
Zm00001d000238	Zm00001d045889
Zm00001d000238	Zm00001d045953
Zm00001d000238	Zm00001d045954
Zm00001d000238	Zm00001d045956
Zm00001d000238	Zm00001d045978
Zm00001d000238	Zm00001d045987
Zm00001d000238	Zm00001d046039
Zm00001d000238	Zm00001d046047
Zm00001d000238	Zm00001d046072
Zm00001d000238	Zm00001d046097
Zm00001d000238	Zm00001d046155
Zm00001d000238	Zm00001d046194
Zm00001d000238	Zm00001d046223
Zm00001d000238	Zm00001d046231
Zm00001d000238	Zm00001d046255
Zm00001d000238	Zm00001d046286
Zm00001d000238	Zm00001d046317
Zm00001d000238	Zm00001d046322
Zm00001d000238	Zm00001d046332
Zm00001d000238	Zm00001d046358
Zm00001d000238	Zm00001d046372
Zm00001d000238	Zm00001d046388
Zm00001d000238	Zm00001d046468
Zm00001d000238	Zm00001d046476
Zm00001d000238	Zm00001d046489
Zm00001d000238	Zm00001d046506
Zm00001d000238	Zm00001d046510
Zm00001d000238	Zm00001d046521
Zm00001d000238	Zm00001d046531
Zm00001d000238	Zm00001d046533
Zm00001d000238	Zm00001d046613
Zm00001d000238	Zm00001d046654
Zm00001d000238	Zm00001d046658
Zm00001d000238	Zm00001d046672
Zm00001d000238	Zm00001d046719
Zm00001d000238	Zm00001d046759
Zm00001d000238	Zm00001d046766
Zm00001d000238	Zm00001d046890
Zm00001d000238	Zm00001d046948
Zm00001d000238	Zm00001d047053
Zm00001d000238	Zm00001d047069
Zm00001d000238	Zm00001d047181
Zm00001d000238	Zm00001d047191
Zm00001d000238	Zm00001d047214
Zm00001d000238	Zm00001d047234
Zm00001d000238	Zm00001d047236
Zm00001d000238	Zm00001d047241
Zm00001d000238	Zm00001d047255
Zm00001d000238	Zm00001d047271
Zm00001d000238	Zm00001d047300
Zm00001d000238	Zm00001d047324
Zm00001d000238	Zm00001d047366
Zm00001d000238	Zm00001d047382
Zm00001d000238	Zm00001d047403
Zm00001d000238	Zm00001d047412
Zm00001d000238	Zm00001d047421
Zm00001d000238	Zm00001d047426
Zm00001d000238	Zm00001d047427
Zm00001d000238	Zm00001d047451
Zm00001d000238	Zm00001d047456
Zm00001d000238	Zm00001d047468
Zm00001d000238	Zm00001d047482
Zm00001d000238	Zm00001d047498
Zm00001d000238	Zm00001d047500
Zm00001d000238	Zm00001d047502
Zm00001d000238	Zm00001d047512
Zm00001d000238	Zm00001d047526
Zm00001d000238	Zm00001d047536
Zm00001d000238	Zm00001d047538
Zm00001d000238	Zm00001d047539
Zm00001d000238	Zm00001d047566
Zm00001d000238	Zm00001d047603
Zm00001d000238	Zm00001d047608
Zm00001d000238	Zm00001d047612
Zm00001d000238	Zm00001d047637
Zm00001d000238	Zm00001d047672
Zm00001d000238	Zm00001d047689
Zm00001d000238	Zm00001d047717
Zm00001d000238	Zm00001d047719
Zm00001d000238	Zm00001d047721
Zm00001d000238	Zm00001d047747
Zm00001d000238	Zm00001d047834
Zm00001d000238	Zm00001d047842
Zm00001d000238	Zm00001d047859
Zm00001d000238	Zm00001d047876
Zm00001d000238	Zm00001d047889
Zm00001d000238	Zm00001d047916
Zm00001d000238	Zm00001d047961
Zm00001d000238	Zm00001d047970
Zm00001d000238	Zm00001d048004
Zm00001d000238	Zm00001d048023
Zm00001d000238	Zm00001d048040
Zm00001d000238	Zm00001d048047
Zm00001d000238	Zm00001d048070
Zm00001d000238	Zm00001d048104
Zm00001d000238	Zm00001d048127
Zm00001d000238	Zm00001d048132
Zm00001d000238	Zm00001d048133
Zm00001d000238	Zm00001d048138
Zm00001d000238	Zm00001d048153
Zm00001d000238	Zm00001d048158
Zm00001d000238	Zm00001d048185
Zm00001d000238	Zm00001d048219
Zm00001d000238	Zm00001d048223
Zm00001d000238	Zm00001d048271
Zm00001d000238	Zm00001d048291
Zm00001d000238	Zm00001d048341
Zm00001d000238	Zm00001d048343
Zm00001d000238	Zm00001d048363
Zm00001d000238	Zm00001d048366
Zm00001d000238	Zm00001d048394
Zm00001d000238	Zm00001d048396
Zm00001d000238	Zm00001d048428
Zm00001d000238	Zm00001d048432
Zm00001d000238	Zm00001d048440
Zm00001d000238	Zm00001d048483
Zm00001d000238	Zm00001d048491
Zm00001d000238	Zm00001d048495
Zm00001d000238	Zm00001d048522
Zm00001d000238	Zm00001d048556
Zm00001d000238	Zm00001d048564
Zm00001d000238	Zm00001d048568
Zm00001d000238	Zm00001d048573
Zm00001d000238	Zm00001d048582
Zm00001d000238	Zm00001d048620
Zm00001d000238	Zm00001d048632
Zm00001d000238	Zm00001d048671
Zm00001d000238	Zm00001d048672
Zm00001d000238	Zm00001d048682
Zm00001d000238	Zm00001d048718
Zm00001d000238	Zm00001d048734
Zm00001d000238	Zm00001d048769
Zm00001d000238	Zm00001d048787
Zm00001d000238	Zm00001d048824
Zm00001d000238	Zm00001d048834
Zm00001d000238	Zm00001d048859
Zm00001d000238	Zm00001d048876
Zm00001d000238	Zm00001d048888
Zm00001d000238	Zm00001d048907
Zm00001d000238	Zm00001d048958
Zm00001d000238	Zm00001d048987
Zm00001d000238	Zm00001d048997
Zm00001d000238	Zm00001d049000
Zm00001d000238	Zm00001d049038
Zm00001d000238	Zm00001d049042
Zm00001d000238	Zm00001d049076
Zm00001d000238	Zm00001d049083
Zm00001d000238	Zm00001d049094
Zm00001d000238	Zm00001d049163
Zm00001d000238	Zm00001d049165
Zm00001d000238	Zm00001d049188
Zm00001d000238	Zm00001d049193
Zm00001d000238	Zm00001d049210
Zm00001d000238	Zm00001d049256
Zm00001d000238	Zm00001d049346
Zm00001d000238	Zm00001d049370
Zm00001d000238	Zm00001d049372
Zm00001d000238	Zm00001d049391
Zm00001d000238	Zm00001d049400
Zm00001d000238	Zm00001d049442
Zm00001d000238	Zm00001d049443
Zm00001d000238	Zm00001d049450
Zm00001d000238	Zm00001d049480
Zm00001d000238	Zm00001d049493
Zm00001d000238	Zm00001d049533
Zm00001d000238	Zm00001d049550
Zm00001d000238	Zm00001d049552
Zm00001d000238	Zm00001d049560
Zm00001d000238	Zm00001d049571
Zm00001d000238	Zm00001d049573
Zm00001d000238	Zm00001d049581
Zm00001d000238	Zm00001d049615
Zm00001d000238	Zm00001d049648
Zm00001d000238	Zm00001d049649
Zm00001d000238	Zm00001d049652
Zm00001d000238	Zm00001d049662
Zm00001d000238	Zm00001d049670
Zm00001d000238	Zm00001d049674
Zm00001d000238	Zm00001d049684
Zm00001d000238	Zm00001d049703
Zm00001d000238	Zm00001d049712
Zm00001d000238	Zm00001d049723
Zm00001d000238	Zm00001d049746
Zm00001d000238	Zm00001d049760
Zm00001d000238	Zm00001d049790
Zm00001d000238	Zm00001d049809
Zm00001d000238	Zm00001d049815
Zm00001d000238	Zm00001d049856
Zm00001d000238	Zm00001d049872
Zm00001d000238	Zm00001d049952
Zm00001d000238	Zm00001d049975
Zm00001d000238	Zm00001d049991
Zm00001d000238	Zm00001d050000
Zm00001d000238	Zm00001d050019
Zm00001d000238	Zm00001d050023
Zm00001d000238	Zm00001d050054
Zm00001d000238	Zm00001d050091
Zm00001d000238	Zm00001d050092
Zm00001d000238	Zm00001d050100
Zm00001d000238	Zm00001d050106
Zm00001d000238	Zm00001d050116
Zm00001d000238	Zm00001d050125
Zm00001d000238	Zm00001d050174
Zm00001d000238	Zm00001d050193
Zm00001d000238	Zm00001d050329
Zm00001d000238	Zm00001d050355
Zm00001d000238	Zm00001d050368
Zm00001d000238	Zm00001d050384
Zm00001d000238	Zm00001d050489
Zm00001d000238	Zm00001d050501
Zm00001d000238	Zm00001d050550
Zm00001d000238	Zm00001d050558
Zm00001d000238	Zm00001d050612
Zm00001d000238	Zm00001d050615
Zm00001d000238	Zm00001d050664
Zm00001d000238	Zm00001d050816
Zm00001d000238	Zm00001d050823
Zm00001d000238	Zm00001d050905
Zm00001d000238	Zm00001d050914
Zm00001d000238	Zm00001d050921
Zm00001d000238	Zm00001d050928
Zm00001d000238	Zm00001d050929
Zm00001d000238	Zm00001d050944
Zm00001d000238	Zm00001d050964
Zm00001d000238	Zm00001d051043
Zm00001d000238	Zm00001d051052
Zm00001d000238	Zm00001d051054
Zm00001d000238	Zm00001d051057
Zm00001d000238	Zm00001d051065
Zm00001d000238	Zm00001d051069
Zm00001d000238	Zm00001d051080
Zm00001d000238	Zm00001d051112
Zm00001d000238	Zm00001d051120
Zm00001d000238	Zm00001d051214
Zm00001d000238	Zm00001d051216
Zm00001d000238	Zm00001d051337
Zm00001d000238	Zm00001d051343
Zm00001d000238	Zm00001d051394
Zm00001d000238	Zm00001d051396
Zm00001d000238	Zm00001d051427
Zm00001d000238	Zm00001d051440
Zm00001d000238	Zm00001d051452
Zm00001d000238	Zm00001d051456
Zm00001d000238	Zm00001d051463
Zm00001d000238	Zm00001d051474
Zm00001d000238	Zm00001d051498
Zm00001d000238	Zm00001d051503
Zm00001d000238	Zm00001d051513
Zm00001d000238	Zm00001d051535
Zm00001d000238	Zm00001d051590
Zm00001d000238	Zm00001d051591
Zm00001d000238	Zm00001d051605
Zm00001d000238	Zm00001d051672
Zm00001d000238	Zm00001d051754
Zm00001d000238	Zm00001d051793
Zm00001d000238	Zm00001d051794
Zm00001d000238	Zm00001d051809
Zm00001d000238	Zm00001d051856
Zm00001d000238	Zm00001d051861
Zm00001d000238	Zm00001d051867
Zm00001d000238	Zm00001d051875
Zm00001d000238	Zm00001d051906
Zm00001d000238	Zm00001d051917
Zm00001d000238	Zm00001d051925
Zm00001d000238	Zm00001d051932
Zm00001d000238	Zm00001d051946
Zm00001d000238	Zm00001d051950
Zm00001d000238	Zm00001d051995
Zm00001d000238	Zm00001d052033
Zm00001d000238	Zm00001d052036
Zm00001d000238	Zm00001d052051
Zm00001d000238	Zm00001d052056
Zm00001d000238	Zm00001d052074
Zm00001d000238	Zm00001d052101
Zm00001d000238	Zm00001d052130
Zm00001d000238	Zm00001d052133
Zm00001d000238	Zm00001d052225
Zm00001d000238	Zm00001d052237
Zm00001d000238	Zm00001d052264
Zm00001d000238	Zm00001d052276
Zm00001d000238	Zm00001d052282
Zm00001d000238	Zm00001d052317
Zm00001d000238	Zm00001d052326
Zm00001d000238	Zm00001d052353
Zm00001d000238	Zm00001d052368
Zm00001d000238	Zm00001d052385
Zm00001d000238	Zm00001d052442
Zm00001d000238	Zm00001d052534
Zm00001d000238	Zm00001d052540
Zm00001d000238	Zm00001d052621
Zm00001d000238	Zm00001d052632
Zm00001d000238	Zm00001d052651
Zm00001d000238	Zm00001d052656
Zm00001d000238	Zm00001d052668
Zm00001d000238	Zm00001d052748
Zm00001d000238	Zm00001d052838
Zm00001d000238	Zm00001d052852
Zm00001d000238	Zm00001d052854
Zm00001d000238	Zm00001d052873
Zm00001d000238	Zm00001d052910
Zm00001d000238	Zm00001d052928
Zm00001d000238	Zm00001d052933
Zm00001d000238	Zm00001d052951
Zm00001d000238	Zm00001d052955
Zm00001d000238	Zm00001d052981
Zm00001d000238	Zm00001d053016
Zm00001d000238	Zm00001d053018
Zm00001d000238	Zm00001d053022
Zm00001d000238	Zm00001d053026
Zm00001d000238	Zm00001d053059
Zm00001d000238	Zm00001d053065
Zm00001d000238	Zm00001d053127
Zm00001d000238	Zm00001d053173
Zm00001d000238	Zm00001d053175
Zm00001d000238	Zm00001d053178
Zm00001d000238	Zm00001d053239
Zm00001d000238	Zm00001d053254
Zm00001d000238	Zm00001d053269
Zm00001d000238	Zm00001d053272
Zm00001d000238	Zm00001d053275
Zm00001d000238	Zm00001d053286
Zm00001d000238	Zm00001d053298
Zm00001d000238	Zm00001d053351
Zm00001d000238	Zm00001d053367
Zm00001d000238	Zm00001d053372
Zm00001d000238	Zm00001d053374
Zm00001d000238	Zm00001d053379
Zm00001d000238	Zm00001d053382
Zm00001d000238	Zm00001d053391
Zm00001d000238	Zm00001d053397
Zm00001d000238	Zm00001d053399
Zm00001d000238	Zm00001d053427
Zm00001d000238	Zm00001d053438
Zm00001d000238	Zm00001d053453
Zm00001d000238	Zm00001d053515
Zm00001d000238	Zm00001d053585
Zm00001d000238	Zm00001d053588
Zm00001d000238	Zm00001d053610
Zm00001d000238	Zm00001d053620
Zm00001d000238	Zm00001d053625
Zm00001d000238	Zm00001d053640
Zm00001d000238	Zm00001d053667
Zm00001d000238	Zm00001d053686
Zm00001d000238	Zm00001d053694
Zm00001d000238	Zm00001d053709
Zm00001d000238	Zm00001d053732
Zm00001d000238	Zm00001d053749
Zm00001d000238	Zm00001d053751
Zm00001d000238	Zm00001d053753
Zm00001d000238	Zm00001d053813
Zm00001d000238	Zm00001d053841
Zm00001d000238	Zm00001d053858
Zm00001d000238	Zm00001d053909
Zm00001d000238	Zm00001d053928
Zm00001d000238	Zm00001d053985
Zm00001d000238	Zm00001d053986
Zm00001d000238	Zm00001d054008
Zm00001d000238	Zm00001d054009
Zm00001d000238	Zm00001d054076
Zm00001d000238	Zm00001d054080
Zm00001d000238	Zm00001d054084
Zm00001d000247	Zm00001d000001
Zm00001d000247	Zm00001d000034
Zm00001d000247	Zm00001d000099
Zm00001d000247	Zm00001d000141
Zm00001d000247	Zm00001d000168
Zm00001d000247	Zm00001d000202
Zm00001d000247	Zm00001d000220
Zm00001d000247	Zm00001d000242
Zm00001d000247	Zm00001d000313
Zm00001d000247	Zm00001d000320
Zm00001d000247	Zm00001d000413
Zm00001d000247	Zm00001d001776
Zm00001d000247	Zm00001d001786
Zm00001d000247	Zm00001d001797
Zm00001d000247	Zm00001d001803
Zm00001d000247	Zm00001d001828
Zm00001d000247	Zm00001d001846
Zm00001d000247	Zm00001d001864
Zm00001d000247	Zm00001d001899
Zm00001d000247	Zm00001d001924
Zm00001d000247	Zm00001d001933
Zm00001d000247	Zm00001d001973
Zm00001d000247	Zm00001d001987
Zm00001d000247	Zm00001d001994
Zm00001d000247	Zm00001d002012
Zm00001d000247	Zm00001d002027
Zm00001d000247	Zm00001d002053
Zm00001d000247	Zm00001d002056
Zm00001d000247	Zm00001d002058
Zm00001d000247	Zm00001d002115
Zm00001d000247	Zm00001d002127
Zm00001d000247	Zm00001d002137
Zm00001d000247	Zm00001d002153
Zm00001d000247	Zm00001d002155
Zm00001d000247	Zm00001d002192
Zm00001d000247	Zm00001d002193
Zm00001d000247	Zm00001d002234
Zm00001d000247	Zm00001d002262
Zm00001d000247	Zm00001d002274
Zm00001d000247	Zm00001d002286
Zm00001d000247	Zm00001d002296
Zm00001d000247	Zm00001d002330
Zm00001d000247	Zm00001d002349
Zm00001d000247	Zm00001d002352
Zm00001d000247	Zm00001d002353
Zm00001d000247	Zm00001d002372
Zm00001d000247	Zm00001d002483
Zm00001d000247	Zm00001d002510
Zm00001d000247	Zm00001d002546
Zm00001d000247	Zm00001d002572
Zm00001d000247	Zm00001d002579
Zm00001d000247	Zm00001d002601
Zm00001d000247	Zm00001d002649
Zm00001d000247	Zm00001d002669
Zm00001d000247	Zm00001d002676
Zm00001d000247	Zm00001d002685
Zm00001d000247	Zm00001d002687
Zm00001d000247	Zm00001d002715
Zm00001d000247	Zm00001d002716
Zm00001d000247	Zm00001d002784
Zm00001d000247	Zm00001d002829
Zm00001d000247	Zm00001d002833
Zm00001d000247	Zm00001d002869
Zm00001d000247	Zm00001d002879
Zm00001d000247	Zm00001d002890
Zm00001d000247	Zm00001d002961
Zm00001d000247	Zm00001d003038
Zm00001d000247	Zm00001d003040
Zm00001d000247	Zm00001d003047
Zm00001d000247	Zm00001d003084
Zm00001d000247	Zm00001d003107
Zm00001d000247	Zm00001d003166
Zm00001d000247	Zm00001d003182
Zm00001d000247	Zm00001d003196
Zm00001d000247	Zm00001d003227
Zm00001d000247	Zm00001d003242
Zm00001d000247	Zm00001d003248
Zm00001d000247	Zm00001d003266
Zm00001d000247	Zm00001d003302
Zm00001d000247	Zm00001d003308
Zm00001d000247	Zm00001d003329
Zm00001d000247	Zm00001d003368
Zm00001d000247	Zm00001d003378
Zm00001d000247	Zm00001d003415
Zm00001d000247	Zm00001d003423
Zm00001d000247	Zm00001d003445
Zm00001d000247	Zm00001d003488
Zm00001d000247	Zm00001d003556
Zm00001d000247	Zm00001d003598
Zm00001d000247	Zm00001d003606
Zm00001d000247	Zm00001d003660
Zm00001d000247	Zm00001d003664
Zm00001d000247	Zm00001d003673
Zm00001d000247	Zm00001d003679
Zm00001d000247	Zm00001d003683
Zm00001d000247	Zm00001d003725
Zm00001d000247	Zm00001d003762
Zm00001d000247	Zm00001d003765
Zm00001d000247	Zm00001d003780
Zm00001d000247	Zm00001d003796
Zm00001d000247	Zm00001d003813
Zm00001d000247	Zm00001d003840
Zm00001d000247	Zm00001d003872
Zm00001d000247	Zm00001d003902
Zm00001d000247	Zm00001d003905
Zm00001d000247	Zm00001d003945
Zm00001d000247	Zm00001d004020
Zm00001d000247	Zm00001d004071
Zm00001d000247	Zm00001d004088
Zm00001d000247	Zm00001d004091
Zm00001d000247	Zm00001d004140
Zm00001d000247	Zm00001d004143
Zm00001d000247	Zm00001d004153
Zm00001d000247	Zm00001d004164
Zm00001d000247	Zm00001d004220
Zm00001d000247	Zm00001d004259
Zm00001d000247	Zm00001d004339
Zm00001d000247	Zm00001d004383
Zm00001d000247	Zm00001d004460
Zm00001d000247	Zm00001d004498
Zm00001d000247	Zm00001d004650
Zm00001d000247	Zm00001d004708
Zm00001d000247	Zm00001d004739
Zm00001d000247	Zm00001d004775
Zm00001d000247	Zm00001d004810
Zm00001d000247	Zm00001d004924
Zm00001d000247	Zm00001d004927
Zm00001d000247	Zm00001d004934
Zm00001d000247	Zm00001d004960
Zm00001d000247	Zm00001d004983
Zm00001d000247	Zm00001d005004
Zm00001d000247	Zm00001d005007
Zm00001d000247	Zm00001d005013
Zm00001d000247	Zm00001d005036
Zm00001d000247	Zm00001d005047
Zm00001d000247	Zm00001d005063
Zm00001d000247	Zm00001d005071
Zm00001d000247	Zm00001d005085
Zm00001d000247	Zm00001d005108
Zm00001d000247	Zm00001d005114
Zm00001d000247	Zm00001d005159
Zm00001d000247	Zm00001d005160
Zm00001d000247	Zm00001d005200
Zm00001d000247	Zm00001d005240
Zm00001d000247	Zm00001d005244
Zm00001d000247	Zm00001d005252
Zm00001d000247	Zm00001d005297
Zm00001d000247	Zm00001d005313
Zm00001d000247	Zm00001d005355
Zm00001d000247	Zm00001d005356
Zm00001d000247	Zm00001d005403
Zm00001d000247	Zm00001d005480
Zm00001d000247	Zm00001d005503
Zm00001d000247	Zm00001d005558
Zm00001d000247	Zm00001d005566
Zm00001d000247	Zm00001d005590
Zm00001d000247	Zm00001d005641
Zm00001d000247	Zm00001d005675
Zm00001d000247	Zm00001d005681
Zm00001d000247	Zm00001d005696
Zm00001d000247	Zm00001d005705
Zm00001d000247	Zm00001d005707
Zm00001d000247	Zm00001d005760
Zm00001d000247	Zm00001d005817
Zm00001d000247	Zm00001d005831
Zm00001d000247	Zm00001d005856
Zm00001d000247	Zm00001d005958
Zm00001d000247	Zm00001d005961
Zm00001d000247	Zm00001d005980
Zm00001d000247	Zm00001d006032
Zm00001d000247	Zm00001d006045
Zm00001d000247	Zm00001d006064
Zm00001d000247	Zm00001d006084
Zm00001d000247	Zm00001d006103
Zm00001d000247	Zm00001d006108
Zm00001d000247	Zm00001d006110
Zm00001d000247	Zm00001d006132
Zm00001d000247	Zm00001d006152
Zm00001d000247	Zm00001d006175
Zm00001d000247	Zm00001d006205
Zm00001d000247	Zm00001d006211
Zm00001d000247	Zm00001d006213
Zm00001d000247	Zm00001d006221
Zm00001d000247	Zm00001d006237
Zm00001d000247	Zm00001d006250
Zm00001d000247	Zm00001d006254
Zm00001d000247	Zm00001d006269
Zm00001d000247	Zm00001d006296
Zm00001d000247	Zm00001d006323
Zm00001d000247	Zm00001d006344
Zm00001d000247	Zm00001d006358
Zm00001d000247	Zm00001d006440
Zm00001d000247	Zm00001d006456
Zm00001d000247	Zm00001d006499
Zm00001d000247	Zm00001d006508
Zm00001d000247	Zm00001d006547
Zm00001d000247	Zm00001d006677
Zm00001d000247	Zm00001d006757
Zm00001d000247	Zm00001d006777
Zm00001d000247	Zm00001d006788
Zm00001d000247	Zm00001d006794
Zm00001d000247	Zm00001d006797
Zm00001d000247	Zm00001d006821
Zm00001d000247	Zm00001d006822
Zm00001d000247	Zm00001d006828
Zm00001d000247	Zm00001d006873
Zm00001d000247	Zm00001d006874
Zm00001d000247	Zm00001d006885
Zm00001d000247	Zm00001d006924
Zm00001d000247	Zm00001d006928
Zm00001d000247	Zm00001d006929
Zm00001d000247	Zm00001d006939
Zm00001d000247	Zm00001d007038
Zm00001d000247	Zm00001d007039
Zm00001d000247	Zm00001d007084
Zm00001d000247	Zm00001d007085
Zm00001d000247	Zm00001d007105
Zm00001d000247	Zm00001d007155
Zm00001d000247	Zm00001d007184
Zm00001d000247	Zm00001d007200
Zm00001d000247	Zm00001d007204
Zm00001d000247	Zm00001d007214
Zm00001d000247	Zm00001d007225
Zm00001d000247	Zm00001d007232
Zm00001d000247	Zm00001d007233
Zm00001d000247	Zm00001d007261
Zm00001d000247	Zm00001d007279
Zm00001d000247	Zm00001d007295
Zm00001d000247	Zm00001d007318
Zm00001d000247	Zm00001d007370
Zm00001d000247	Zm00001d007372
Zm00001d000247	Zm00001d007465
Zm00001d000247	Zm00001d007479
Zm00001d000247	Zm00001d007585
Zm00001d000247	Zm00001d007677
Zm00001d000247	Zm00001d007815
Zm00001d000247	Zm00001d007819
Zm00001d000247	Zm00001d007840
Zm00001d000247	Zm00001d007868
Zm00001d000247	Zm00001d007871
Zm00001d000247	Zm00001d007885
Zm00001d000247	Zm00001d007898
Zm00001d000247	Zm00001d007966
Zm00001d000247	Zm00001d007972
Zm00001d000247	Zm00001d008216
Zm00001d000247	Zm00001d008221
Zm00001d000247	Zm00001d008251
Zm00001d000247	Zm00001d008278
Zm00001d000247	Zm00001d008321
Zm00001d000247	Zm00001d008345
Zm00001d000247	Zm00001d008357
Zm00001d000247	Zm00001d008359
Zm00001d000247	Zm00001d008387
Zm00001d000247	Zm00001d008393
Zm00001d000247	Zm00001d008398
Zm00001d000247	Zm00001d008404
Zm00001d000247	Zm00001d008425
Zm00001d000247	Zm00001d008433
Zm00001d000247	Zm00001d008453
Zm00001d000247	Zm00001d008516
Zm00001d000247	Zm00001d008526
Zm00001d000247	Zm00001d008631
Zm00001d000247	Zm00001d008668
Zm00001d000247	Zm00001d008724
Zm00001d000247	Zm00001d008748
Zm00001d000247	Zm00001d008779
Zm00001d000247	Zm00001d008812
Zm00001d000247	Zm00001d008870
Zm00001d000247	Zm00001d008871
Zm00001d000247	Zm00001d008874
Zm00001d000247	Zm00001d008893
Zm00001d000247	Zm00001d008916
Zm00001d000247	Zm00001d008929
Zm00001d000247	Zm00001d008966
Zm00001d000247	Zm00001d008980
Zm00001d000247	Zm00001d009023
Zm00001d000247	Zm00001d009097
Zm00001d000247	Zm00001d009103
Zm00001d000247	Zm00001d009125
Zm00001d000247	Zm00001d009147
Zm00001d000247	Zm00001d009196
Zm00001d000247	Zm00001d009264
Zm00001d000247	Zm00001d009270
Zm00001d000247	Zm00001d009387
Zm00001d000247	Zm00001d009391
Zm00001d000247	Zm00001d009446
Zm00001d000247	Zm00001d009530
Zm00001d000247	Zm00001d009548
Zm00001d000247	Zm00001d009587
Zm00001d000247	Zm00001d009657
Zm00001d000247	Zm00001d009683
Zm00001d000247	Zm00001d009719
Zm00001d000247	Zm00001d009733
Zm00001d000247	Zm00001d009743
Zm00001d000247	Zm00001d009811
Zm00001d000247	Zm00001d009824
Zm00001d000247	Zm00001d009894
Zm00001d000247	Zm00001d009990
Zm00001d000247	Zm00001d010032
Zm00001d000247	Zm00001d010043
Zm00001d000247	Zm00001d010044
Zm00001d000247	Zm00001d010049
Zm00001d000247	Zm00001d010068
Zm00001d000247	Zm00001d010116
Zm00001d000247	Zm00001d010141
Zm00001d000247	Zm00001d010178
Zm00001d000247	Zm00001d010180
Zm00001d000247	Zm00001d010200
Zm00001d000247	Zm00001d010202
Zm00001d000247	Zm00001d010206
Zm00001d000247	Zm00001d010211
Zm00001d000247	Zm00001d010235
Zm00001d000247	Zm00001d010304
Zm00001d000247	Zm00001d010443
Zm00001d000247	Zm00001d010461
Zm00001d000247	Zm00001d010465
Zm00001d000247	Zm00001d010488
Zm00001d000247	Zm00001d010500
Zm00001d000247	Zm00001d010522
Zm00001d000247	Zm00001d010530
Zm00001d000247	Zm00001d010556
Zm00001d000247	Zm00001d010567
Zm00001d000247	Zm00001d010625
Zm00001d000247	Zm00001d010697
Zm00001d000247	Zm00001d010714
Zm00001d000247	Zm00001d010719
Zm00001d000247	Zm00001d010754
Zm00001d000247	Zm00001d010811
Zm00001d000247	Zm00001d010841
Zm00001d000247	Zm00001d010863
Zm00001d000247	Zm00001d010872
Zm00001d000247	Zm00001d010910
Zm00001d000247	Zm00001d010914
Zm00001d000247	Zm00001d010942
Zm00001d000247	Zm00001d010944
Zm00001d000247	Zm00001d010986
Zm00001d000247	Zm00001d011004
Zm00001d000247	Zm00001d011089
Zm00001d000247	Zm00001d011096
Zm00001d000247	Zm00001d011100
Zm00001d000247	Zm00001d011108
Zm00001d000247	Zm00001d011117
Zm00001d000247	Zm00001d011149
Zm00001d000247	Zm00001d011167
Zm00001d000247	Zm00001d011199
Zm00001d000247	Zm00001d011236
Zm00001d000247	Zm00001d011283
Zm00001d000247	Zm00001d011298
Zm00001d000247	Zm00001d011336
Zm00001d000247	Zm00001d011427
Zm00001d000247	Zm00001d011476
Zm00001d000247	Zm00001d011507
Zm00001d000247	Zm00001d011551
Zm00001d000247	Zm00001d011597
Zm00001d000247	Zm00001d011606
Zm00001d000247	Zm00001d011611
Zm00001d000247	Zm00001d011615
Zm00001d000247	Zm00001d011635
Zm00001d000247	Zm00001d011653
Zm00001d000247	Zm00001d011705
Zm00001d000247	Zm00001d011741
Zm00001d000247	Zm00001d011745
Zm00001d000247	Zm00001d011762
Zm00001d000247	Zm00001d011781
Zm00001d000247	Zm00001d011788
Zm00001d000247	Zm00001d011792
Zm00001d000247	Zm00001d011830
Zm00001d000247	Zm00001d011874
Zm00001d000247	Zm00001d011876
Zm00001d000247	Zm00001d011885
Zm00001d000247	Zm00001d011898
Zm00001d000247	Zm00001d011900
Zm00001d000247	Zm00001d011941
Zm00001d000247	Zm00001d011945
Zm00001d000247	Zm00001d011953
Zm00001d000247	Zm00001d011956
Zm00001d000247	Zm00001d011968
Zm00001d000247	Zm00001d011979
Zm00001d000247	Zm00001d012016
Zm00001d000247	Zm00001d012042
Zm00001d000247	Zm00001d012044
Zm00001d000247	Zm00001d012067
Zm00001d000247	Zm00001d012087
Zm00001d000247	Zm00001d012095
Zm00001d000247	Zm00001d012144
Zm00001d000247	Zm00001d012145
Zm00001d000247	Zm00001d012146
Zm00001d000247	Zm00001d012166
Zm00001d000247	Zm00001d012195
Zm00001d000247	Zm00001d012244
Zm00001d000247	Zm00001d012246
Zm00001d000247	Zm00001d012282
Zm00001d000247	Zm00001d012301
Zm00001d000247	Zm00001d012307
Zm00001d000247	Zm00001d012439
Zm00001d000247	Zm00001d012443
Zm00001d000247	Zm00001d012467
Zm00001d000247	Zm00001d012469
Zm00001d000247	Zm00001d012471
Zm00001d000247	Zm00001d012483
Zm00001d000247	Zm00001d012514
Zm00001d000247	Zm00001d012517
Zm00001d000247	Zm00001d012556
Zm00001d000247	Zm00001d012560
Zm00001d000247	Zm00001d012610
Zm00001d000247	Zm00001d012611
Zm00001d000247	Zm00001d012621
Zm00001d000247	Zm00001d012627
Zm00001d000247	Zm00001d012654
Zm00001d000247	Zm00001d012664
Zm00001d000247	Zm00001d012670
Zm00001d000247	Zm00001d012671
Zm00001d000247	Zm00001d012699
Zm00001d000247	Zm00001d012702
Zm00001d000247	Zm00001d012709
Zm00001d000247	Zm00001d012714
Zm00001d000247	Zm00001d012729
Zm00001d000247	Zm00001d012738
Zm00001d000247	Zm00001d012752
Zm00001d000247	Zm00001d012761
Zm00001d000247	Zm00001d012763
Zm00001d000247	Zm00001d012771
Zm00001d000247	Zm00001d012811
Zm00001d000247	Zm00001d012825
Zm00001d000247	Zm00001d012826
Zm00001d000247	Zm00001d012831
Zm00001d000247	Zm00001d012837
Zm00001d000247	Zm00001d012853
Zm00001d000247	Zm00001d012875
Zm00001d000247	Zm00001d012878
Zm00001d000247	Zm00001d012880
Zm00001d000247	Zm00001d012882
Zm00001d000247	Zm00001d012895
Zm00001d000247	Zm00001d012915
Zm00001d000247	Zm00001d012916
Zm00001d000247	Zm00001d012918
Zm00001d000247	Zm00001d012928
Zm00001d000247	Zm00001d012931
Zm00001d000247	Zm00001d012957
Zm00001d000247	Zm00001d012961
Zm00001d000247	Zm00001d012991
Zm00001d000247	Zm00001d012992
Zm00001d000247	Zm00001d013005
Zm00001d000247	Zm00001d013006
Zm00001d000247	Zm00001d013023
Zm00001d000247	Zm00001d013054
Zm00001d000247	Zm00001d013058
Zm00001d000247	Zm00001d013059
Zm00001d000247	Zm00001d013065
Zm00001d000247	Zm00001d013067
Zm00001d000247	Zm00001d013090
Zm00001d000247	Zm00001d013094
Zm00001d000247	Zm00001d013119
Zm00001d000247	Zm00001d013120
Zm00001d000247	Zm00001d013139
Zm00001d000247	Zm00001d013144
Zm00001d000247	Zm00001d013150
Zm00001d000247	Zm00001d013162
Zm00001d000247	Zm00001d013186
Zm00001d000247	Zm00001d013200
Zm00001d000247	Zm00001d013204
Zm00001d000247	Zm00001d013216
Zm00001d000247	Zm00001d013238
Zm00001d000247	Zm00001d013242
Zm00001d000247	Zm00001d013265
Zm00001d000247	Zm00001d013300
Zm00001d000247	Zm00001d013303
Zm00001d000247	Zm00001d013336
Zm00001d000247	Zm00001d013358
Zm00001d000247	Zm00001d013367
Zm00001d000247	Zm00001d013384
Zm00001d000247	Zm00001d013392
Zm00001d000247	Zm00001d013409
Zm00001d000247	Zm00001d013410
Zm00001d000247	Zm00001d013449
Zm00001d000247	Zm00001d013451
Zm00001d000247	Zm00001d013493
Zm00001d000247	Zm00001d013495
Zm00001d000247	Zm00001d013502
Zm00001d000247	Zm00001d013505
Zm00001d000247	Zm00001d013542
Zm00001d000247	Zm00001d013554
Zm00001d000247	Zm00001d013565
Zm00001d000247	Zm00001d013566
Zm00001d000247	Zm00001d013624
Zm00001d000247	Zm00001d013645
Zm00001d000247	Zm00001d013662
Zm00001d000247	Zm00001d013668
Zm00001d000247	Zm00001d013673
Zm00001d000247	Zm00001d013677
Zm00001d000247	Zm00001d013678
Zm00001d000247	Zm00001d013700
Zm00001d000247	Zm00001d013702
Zm00001d000247	Zm00001d013705
Zm00001d000247	Zm00001d013706
Zm00001d000247	Zm00001d013729
Zm00001d000247	Zm00001d013744
Zm00001d000247	Zm00001d013747
Zm00001d000247	Zm00001d013750
Zm00001d000247	Zm00001d013794
Zm00001d000247	Zm00001d013817
Zm00001d000247	Zm00001d013820
Zm00001d000247	Zm00001d013828
Zm00001d000247	Zm00001d013878
Zm00001d000247	Zm00001d013895
Zm00001d000247	Zm00001d013910
Zm00001d000247	Zm00001d013927
Zm00001d000247	Zm00001d013960
Zm00001d000247	Zm00001d013999
Zm00001d000247	Zm00001d014080
Zm00001d000247	Zm00001d014085
Zm00001d000247	Zm00001d014094
Zm00001d000247	Zm00001d014132
Zm00001d000247	Zm00001d014138
Zm00001d000247	Zm00001d014141
Zm00001d000247	Zm00001d014168
Zm00001d000247	Zm00001d014175
Zm00001d000247	Zm00001d014189
Zm00001d000247	Zm00001d014199
Zm00001d000247	Zm00001d014204
Zm00001d000247	Zm00001d014282
Zm00001d000247	Zm00001d014313
Zm00001d000247	Zm00001d014314
Zm00001d000247	Zm00001d014319
Zm00001d000247	Zm00001d014327
Zm00001d000247	Zm00001d014355
Zm00001d000247	Zm00001d014413
Zm00001d000247	Zm00001d014451
Zm00001d000247	Zm00001d014584
Zm00001d000247	Zm00001d014598
Zm00001d000247	Zm00001d014617
Zm00001d000247	Zm00001d014626
Zm00001d000247	Zm00001d014643
Zm00001d000247	Zm00001d014665
Zm00001d000247	Zm00001d014685
Zm00001d000247	Zm00001d014703
Zm00001d000247	Zm00001d014753
Zm00001d000247	Zm00001d014756
Zm00001d000247	Zm00001d014809
Zm00001d000247	Zm00001d014814
Zm00001d000247	Zm00001d014858
Zm00001d000247	Zm00001d014867
Zm00001d000247	Zm00001d014879
Zm00001d000247	Zm00001d014885
Zm00001d000247	Zm00001d014894
Zm00001d000247	Zm00001d014909
Zm00001d000247	Zm00001d014918
Zm00001d000247	Zm00001d014938
Zm00001d000247	Zm00001d014967
Zm00001d000247	Zm00001d014973
Zm00001d000247	Zm00001d014998
Zm00001d000247	Zm00001d015064
Zm00001d000247	Zm00001d015115
Zm00001d000247	Zm00001d015127
Zm00001d000247	Zm00001d015134
Zm00001d000247	Zm00001d015156
Zm00001d000247	Zm00001d015168
Zm00001d000247	Zm00001d015194
Zm00001d000247	Zm00001d015229
Zm00001d000247	Zm00001d015301
Zm00001d000247	Zm00001d015308
Zm00001d000247	Zm00001d015309
Zm00001d000247	Zm00001d015329
Zm00001d000247	Zm00001d015335
Zm00001d000247	Zm00001d015346
Zm00001d000247	Zm00001d015361
Zm00001d000247	Zm00001d015394
Zm00001d000247	Zm00001d015431
Zm00001d000247	Zm00001d015460
Zm00001d000247	Zm00001d015485
Zm00001d000247	Zm00001d015527
Zm00001d000247	Zm00001d015566
Zm00001d000247	Zm00001d015586
Zm00001d000247	Zm00001d015649
Zm00001d000247	Zm00001d015686
Zm00001d000247	Zm00001d015723
Zm00001d000247	Zm00001d015730
Zm00001d000247	Zm00001d015788
Zm00001d000247	Zm00001d015839
Zm00001d000247	Zm00001d015863
Zm00001d000247	Zm00001d015893
Zm00001d000247	Zm00001d015895
Zm00001d000247	Zm00001d015964
Zm00001d000247	Zm00001d015974
Zm00001d000247	Zm00001d016059
Zm00001d000247	Zm00001d016061
Zm00001d000247	Zm00001d016082
Zm00001d000247	Zm00001d016128
Zm00001d000247	Zm00001d016129
Zm00001d000247	Zm00001d016131
Zm00001d000247	Zm00001d016135
Zm00001d000247	Zm00001d016165
Zm00001d000247	Zm00001d016276
Zm00001d000247	Zm00001d016277
Zm00001d000247	Zm00001d016358
Zm00001d000247	Zm00001d016374
Zm00001d000247	Zm00001d016458
Zm00001d000247	Zm00001d016490
Zm00001d000247	Zm00001d016491
Zm00001d000247	Zm00001d016653
Zm00001d000247	Zm00001d016669
Zm00001d000247	Zm00001d016687
Zm00001d000247	Zm00001d016693
Zm00001d000247	Zm00001d016732
Zm00001d000247	Zm00001d016735
Zm00001d000247	Zm00001d016798
Zm00001d000247	Zm00001d016814
Zm00001d000247	Zm00001d016815
Zm00001d000247	Zm00001d016839
Zm00001d000247	Zm00001d016853
Zm00001d000247	Zm00001d016861
Zm00001d000247	Zm00001d017045
Zm00001d000247	Zm00001d017090
Zm00001d000247	Zm00001d017150
Zm00001d000247	Zm00001d017164
Zm00001d000247	Zm00001d017180
Zm00001d000247	Zm00001d017197
Zm00001d000247	Zm00001d017213
Zm00001d000247	Zm00001d017238
Zm00001d000247	Zm00001d017242
Zm00001d000247	Zm00001d017292
Zm00001d000247	Zm00001d017325
Zm00001d000247	Zm00001d017340
Zm00001d000247	Zm00001d017357
Zm00001d000247	Zm00001d017385
Zm00001d000247	Zm00001d017387
Zm00001d000247	Zm00001d017404
Zm00001d000247	Zm00001d017423
Zm00001d000247	Zm00001d017432
Zm00001d000247	Zm00001d017467
Zm00001d000247	Zm00001d017469
Zm00001d000247	Zm00001d017492
Zm00001d000247	Zm00001d017523
Zm00001d000247	Zm00001d017528
Zm00001d000247	Zm00001d017540
Zm00001d000247	Zm00001d017553
Zm00001d000247	Zm00001d017651
Zm00001d000247	Zm00001d017653
Zm00001d000247	Zm00001d017670
Zm00001d000247	Zm00001d017676
Zm00001d000247	Zm00001d017686
Zm00001d000247	Zm00001d017697
Zm00001d000247	Zm00001d017703
Zm00001d000247	Zm00001d017720
Zm00001d000247	Zm00001d017729
Zm00001d000247	Zm00001d017742
Zm00001d000247	Zm00001d017773
Zm00001d000247	Zm00001d017784
Zm00001d000247	Zm00001d017788
Zm00001d000247	Zm00001d017789
Zm00001d000247	Zm00001d017833
Zm00001d000247	Zm00001d017871
Zm00001d000247	Zm00001d017887
Zm00001d000247	Zm00001d017890
Zm00001d000247	Zm00001d017894
Zm00001d000247	Zm00001d017914
Zm00001d000247	Zm00001d017932
Zm00001d000247	Zm00001d017942
Zm00001d000247	Zm00001d017949
Zm00001d000247	Zm00001d017957
Zm00001d000247	Zm00001d017961
Zm00001d000247	Zm00001d017987
Zm00001d000247	Zm00001d018014
Zm00001d000247	Zm00001d018070
Zm00001d000247	Zm00001d018104
Zm00001d000247	Zm00001d018112
Zm00001d000247	Zm00001d018133
Zm00001d000247	Zm00001d018142
Zm00001d000247	Zm00001d018144
Zm00001d000247	Zm00001d018180
Zm00001d000247	Zm00001d018214
Zm00001d000247	Zm00001d018218
Zm00001d000247	Zm00001d018235
Zm00001d000247	Zm00001d018243
Zm00001d000247	Zm00001d018260
Zm00001d000247	Zm00001d018280
Zm00001d000247	Zm00001d018287
Zm00001d000247	Zm00001d018322
Zm00001d000247	Zm00001d018327
Zm00001d000247	Zm00001d018330
Zm00001d000247	Zm00001d018341
Zm00001d000247	Zm00001d018356
Zm00001d000247	Zm00001d018360
Zm00001d000247	Zm00001d018369
Zm00001d000247	Zm00001d018383
Zm00001d000247	Zm00001d018392
Zm00001d000247	Zm00001d018415
Zm00001d000247	Zm00001d018416
Zm00001d000247	Zm00001d018433
Zm00001d000247	Zm00001d018468
Zm00001d000247	Zm00001d018477
Zm00001d000247	Zm00001d018479
Zm00001d000247	Zm00001d018515
Zm00001d000247	Zm00001d018516
Zm00001d000247	Zm00001d018541
Zm00001d000247	Zm00001d018542
Zm00001d000247	Zm00001d018545
Zm00001d000247	Zm00001d018610
Zm00001d000247	Zm00001d018659
Zm00001d000247	Zm00001d018694
Zm00001d000247	Zm00001d018731
Zm00001d000247	Zm00001d018775
Zm00001d000247	Zm00001d018795
Zm00001d000247	Zm00001d018802
Zm00001d000247	Zm00001d018829
Zm00001d000247	Zm00001d018862
Zm00001d000247	Zm00001d018864
Zm00001d000247	Zm00001d018883
Zm00001d000247	Zm00001d018912
Zm00001d000247	Zm00001d018916
Zm00001d000247	Zm00001d018929
Zm00001d000247	Zm00001d018930
Zm00001d000247	Zm00001d018972
Zm00001d000247	Zm00001d018981
Zm00001d000247	Zm00001d018995
Zm00001d000247	Zm00001d019041
Zm00001d000247	Zm00001d019090
Zm00001d000247	Zm00001d019148
Zm00001d000247	Zm00001d019166
Zm00001d000247	Zm00001d019185
Zm00001d000247	Zm00001d019206
Zm00001d000247	Zm00001d019215
Zm00001d000247	Zm00001d019268
Zm00001d000247	Zm00001d019314
Zm00001d000247	Zm00001d019328
Zm00001d000247	Zm00001d019423
Zm00001d000247	Zm00001d019447
Zm00001d000247	Zm00001d019462
Zm00001d000247	Zm00001d019562
Zm00001d000247	Zm00001d019643
Zm00001d000247	Zm00001d019703
Zm00001d000247	Zm00001d019789
Zm00001d000247	Zm00001d019852
Zm00001d000247	Zm00001d019856
Zm00001d000247	Zm00001d019865
Zm00001d000247	Zm00001d019905
Zm00001d000247	Zm00001d019948
Zm00001d000247	Zm00001d019962
Zm00001d000247	Zm00001d019967
Zm00001d000247	Zm00001d019968
Zm00001d000247	Zm00001d019989
Zm00001d000247	Zm00001d019993
Zm00001d000247	Zm00001d020013
Zm00001d000247	Zm00001d020020
Zm00001d000247	Zm00001d020038
Zm00001d000247	Zm00001d020046
Zm00001d000247	Zm00001d020129
Zm00001d000247	Zm00001d020147
Zm00001d000247	Zm00001d020158
Zm00001d000247	Zm00001d020172
Zm00001d000247	Zm00001d020182
Zm00001d000247	Zm00001d020206
Zm00001d000247	Zm00001d020213
Zm00001d000247	Zm00001d020238
Zm00001d000247	Zm00001d020242
Zm00001d000247	Zm00001d020283
Zm00001d000247	Zm00001d020307
Zm00001d000247	Zm00001d020308
Zm00001d000247	Zm00001d020355
Zm00001d000247	Zm00001d020436
Zm00001d000247	Zm00001d020461
Zm00001d000247	Zm00001d020476
Zm00001d000247	Zm00001d020512
Zm00001d000247	Zm00001d020516
Zm00001d000247	Zm00001d020578
Zm00001d000247	Zm00001d020580
Zm00001d000247	Zm00001d020605
Zm00001d000247	Zm00001d020629
Zm00001d000247	Zm00001d020679
Zm00001d000247	Zm00001d020683
Zm00001d000247	Zm00001d020762
Zm00001d000247	Zm00001d020765
Zm00001d000247	Zm00001d020772
Zm00001d000247	Zm00001d020825
Zm00001d000247	Zm00001d020838
Zm00001d000247	Zm00001d020851
Zm00001d000247	Zm00001d020864
Zm00001d000247	Zm00001d020870
Zm00001d000247	Zm00001d020874
Zm00001d000247	Zm00001d020937
Zm00001d000247	Zm00001d020980
Zm00001d000247	Zm00001d021024
Zm00001d000247	Zm00001d021056
Zm00001d000247	Zm00001d021063
Zm00001d000247	Zm00001d021086
Zm00001d000247	Zm00001d021137
Zm00001d000247	Zm00001d021142
Zm00001d000247	Zm00001d021201
Zm00001d000247	Zm00001d021253
Zm00001d000247	Zm00001d021263
Zm00001d000247	Zm00001d021269
Zm00001d000247	Zm00001d021338
Zm00001d000247	Zm00001d021365
Zm00001d000247	Zm00001d021372
Zm00001d000247	Zm00001d021378
Zm00001d000247	Zm00001d021384
Zm00001d000247	Zm00001d021422
Zm00001d000247	Zm00001d021433
Zm00001d000247	Zm00001d021441
Zm00001d000247	Zm00001d021452
Zm00001d000247	Zm00001d021477
Zm00001d000247	Zm00001d021504
Zm00001d000247	Zm00001d021516
Zm00001d000247	Zm00001d021532
Zm00001d000247	Zm00001d021557
Zm00001d000247	Zm00001d021584
Zm00001d000247	Zm00001d021599
Zm00001d000247	Zm00001d021610
Zm00001d000247	Zm00001d021613
Zm00001d000247	Zm00001d021641
Zm00001d000247	Zm00001d021652
Zm00001d000247	Zm00001d021676
Zm00001d000247	Zm00001d021688
Zm00001d000247	Zm00001d021745
Zm00001d000247	Zm00001d021746
Zm00001d000247	Zm00001d021754
Zm00001d000247	Zm00001d021791
Zm00001d000247	Zm00001d021803
Zm00001d000247	Zm00001d021812
Zm00001d000247	Zm00001d021879
Zm00001d000247	Zm00001d021903
Zm00001d000247	Zm00001d021909
Zm00001d000247	Zm00001d021927
Zm00001d000247	Zm00001d021980
Zm00001d000247	Zm00001d022006
Zm00001d000247	Zm00001d022025
Zm00001d000247	Zm00001d022038
Zm00001d000247	Zm00001d022103
Zm00001d000247	Zm00001d022143
Zm00001d000247	Zm00001d022169
Zm00001d000247	Zm00001d022177
Zm00001d000247	Zm00001d022184
Zm00001d000247	Zm00001d022185
Zm00001d000247	Zm00001d022190
Zm00001d000247	Zm00001d022201
Zm00001d000247	Zm00001d022202
Zm00001d000247	Zm00001d022212
Zm00001d000247	Zm00001d022275
Zm00001d000247	Zm00001d022295
Zm00001d000247	Zm00001d022308
Zm00001d000247	Zm00001d022315
Zm00001d000247	Zm00001d022316
Zm00001d000247	Zm00001d022324
Zm00001d000247	Zm00001d022343
Zm00001d000247	Zm00001d022390
Zm00001d000247	Zm00001d022401
Zm00001d000247	Zm00001d022414
Zm00001d000247	Zm00001d022429
Zm00001d000247	Zm00001d022465
Zm00001d000247	Zm00001d022474
Zm00001d000247	Zm00001d022480
Zm00001d000247	Zm00001d022554
Zm00001d000247	Zm00001d022573
Zm00001d000247	Zm00001d022576
Zm00001d000247	Zm00001d022578
Zm00001d000247	Zm00001d022587
Zm00001d000247	Zm00001d022613
Zm00001d000247	Zm00001d022624
Zm00001d000247	Zm00001d022627
Zm00001d000247	Zm00001d023215
Zm00001d000247	Zm00001d023235
Zm00001d000247	Zm00001d023237
Zm00001d000247	Zm00001d023259
Zm00001d000247	Zm00001d023279
Zm00001d000247	Zm00001d023299
Zm00001d000247	Zm00001d023302
Zm00001d000247	Zm00001d023349
Zm00001d000247	Zm00001d023375
Zm00001d000247	Zm00001d023378
Zm00001d000247	Zm00001d023391
Zm00001d000247	Zm00001d023418
Zm00001d000247	Zm00001d023429
Zm00001d000247	Zm00001d023453
Zm00001d000247	Zm00001d023479
Zm00001d000247	Zm00001d023530
Zm00001d000247	Zm00001d023539
Zm00001d000247	Zm00001d023581
Zm00001d000247	Zm00001d023583
Zm00001d000247	Zm00001d023601
Zm00001d000247	Zm00001d023604
Zm00001d000247	Zm00001d023652
Zm00001d000247	Zm00001d023681
Zm00001d000247	Zm00001d023732
Zm00001d000247	Zm00001d023762
Zm00001d000247	Zm00001d023767
Zm00001d000247	Zm00001d023801
Zm00001d000247	Zm00001d023810
Zm00001d000247	Zm00001d023841
Zm00001d000247	Zm00001d023846
Zm00001d000247	Zm00001d023877
Zm00001d000247	Zm00001d023895
Zm00001d000247	Zm00001d023901
Zm00001d000247	Zm00001d023943
Zm00001d000247	Zm00001d023969
Zm00001d000247	Zm00001d024000
Zm00001d000247	Zm00001d024003
Zm00001d000247	Zm00001d024030
Zm00001d000247	Zm00001d024048
Zm00001d000247	Zm00001d024093
Zm00001d000247	Zm00001d024094
Zm00001d000247	Zm00001d024126
Zm00001d000247	Zm00001d024134
Zm00001d000247	Zm00001d024213
Zm00001d000247	Zm00001d024243
Zm00001d000247	Zm00001d024408
Zm00001d000247	Zm00001d024424
Zm00001d000247	Zm00001d024464
Zm00001d000247	Zm00001d024509
Zm00001d000247	Zm00001d024523
Zm00001d000247	Zm00001d024528
Zm00001d000247	Zm00001d024625
Zm00001d000247	Zm00001d024646
Zm00001d000247	Zm00001d024675
Zm00001d000247	Zm00001d024709
Zm00001d000247	Zm00001d024733
Zm00001d000247	Zm00001d024825
Zm00001d000247	Zm00001d024828
Zm00001d000247	Zm00001d024831
Zm00001d000247	Zm00001d024878
Zm00001d000247	Zm00001d024935
Zm00001d000247	Zm00001d024975
Zm00001d000247	Zm00001d024999
Zm00001d000247	Zm00001d025034
Zm00001d000247	Zm00001d025060
Zm00001d000247	Zm00001d025091
Zm00001d000247	Zm00001d025128
Zm00001d000247	Zm00001d025136
Zm00001d000247	Zm00001d025149
Zm00001d000247	Zm00001d025152
Zm00001d000247	Zm00001d025160
Zm00001d000247	Zm00001d025178
Zm00001d000247	Zm00001d025199
Zm00001d000247	Zm00001d025203
Zm00001d000247	Zm00001d025236
Zm00001d000247	Zm00001d025264
Zm00001d000247	Zm00001d025268
Zm00001d000247	Zm00001d025274
Zm00001d000247	Zm00001d025342
Zm00001d000247	Zm00001d025377
Zm00001d000247	Zm00001d025381
Zm00001d000247	Zm00001d025406
Zm00001d000247	Zm00001d025450
Zm00001d000247	Zm00001d025461
Zm00001d000247	Zm00001d025463
Zm00001d000247	Zm00001d025472
Zm00001d000247	Zm00001d025517
Zm00001d000247	Zm00001d025522
Zm00001d000247	Zm00001d025619
Zm00001d000247	Zm00001d025670
Zm00001d000247	Zm00001d025674
Zm00001d000247	Zm00001d025689
Zm00001d000247	Zm00001d025696
Zm00001d000247	Zm00001d025710
Zm00001d000247	Zm00001d025722
Zm00001d000247	Zm00001d025738
Zm00001d000247	Zm00001d025745
Zm00001d000247	Zm00001d025784
Zm00001d000247	Zm00001d025793
Zm00001d000247	Zm00001d025794
Zm00001d000247	Zm00001d025816
Zm00001d000247	Zm00001d025863
Zm00001d000247	Zm00001d025868
Zm00001d000247	Zm00001d025896
Zm00001d000247	Zm00001d025904
Zm00001d000247	Zm00001d025917
Zm00001d000247	Zm00001d025921
Zm00001d000247	Zm00001d025930
Zm00001d000247	Zm00001d025944
Zm00001d000247	Zm00001d025946
Zm00001d000247	Zm00001d025953
Zm00001d000247	Zm00001d025958
Zm00001d000247	Zm00001d025983
Zm00001d000247	Zm00001d025985
Zm00001d000247	Zm00001d025996
Zm00001d000247	Zm00001d025998
Zm00001d000247	Zm00001d026014
Zm00001d000247	Zm00001d026015
Zm00001d000247	Zm00001d026036
Zm00001d000247	Zm00001d026061
Zm00001d000247	Zm00001d026089
Zm00001d000247	Zm00001d026104
Zm00001d000247	Zm00001d026122
Zm00001d000247	Zm00001d026129
Zm00001d000247	Zm00001d026143
Zm00001d000247	Zm00001d026164
Zm00001d000247	Zm00001d026173
Zm00001d000247	Zm00001d026189
Zm00001d000247	Zm00001d026193
Zm00001d000247	Zm00001d026199
Zm00001d000247	Zm00001d026240
Zm00001d000247	Zm00001d026246
Zm00001d000247	Zm00001d026291
Zm00001d000247	Zm00001d026300
Zm00001d000247	Zm00001d026392
Zm00001d000247	Zm00001d026421
Zm00001d000247	Zm00001d026434
Zm00001d000247	Zm00001d026435
Zm00001d000247	Zm00001d026440
Zm00001d000247	Zm00001d026451
Zm00001d000247	Zm00001d026452
Zm00001d000247	Zm00001d026498
Zm00001d000247	Zm00001d026540
Zm00001d000247	Zm00001d026543
Zm00001d000247	Zm00001d026588
Zm00001d000247	Zm00001d026621
Zm00001d000247	Zm00001d026640
Zm00001d000247	Zm00001d026651
Zm00001d000247	Zm00001d026655
Zm00001d000247	Zm00001d026668
Zm00001d000247	Zm00001d026684
Zm00001d000247	Zm00001d026689
Zm00001d000247	Zm00001d027258
Zm00001d000247	Zm00001d027283
Zm00001d000247	Zm00001d027295
Zm00001d000247	Zm00001d027300
Zm00001d000247	Zm00001d027312
Zm00001d000247	Zm00001d027317
Zm00001d000247	Zm00001d027326
Zm00001d000247	Zm00001d027373
Zm00001d000247	Zm00001d027383
Zm00001d000247	Zm00001d027394
Zm00001d000247	Zm00001d027402
Zm00001d000247	Zm00001d027450
Zm00001d000247	Zm00001d027460
Zm00001d000247	Zm00001d027468
Zm00001d000247	Zm00001d027515
Zm00001d000247	Zm00001d027542
Zm00001d000247	Zm00001d027582
Zm00001d000247	Zm00001d027589
Zm00001d000247	Zm00001d027637
Zm00001d000247	Zm00001d027648
Zm00001d000247	Zm00001d027675
Zm00001d000247	Zm00001d027683
Zm00001d000247	Zm00001d027688
Zm00001d000247	Zm00001d027707
Zm00001d000247	Zm00001d027709
Zm00001d000247	Zm00001d027715
Zm00001d000247	Zm00001d027748
Zm00001d000247	Zm00001d027751
Zm00001d000247	Zm00001d027801
Zm00001d000247	Zm00001d027803
Zm00001d000247	Zm00001d027812
Zm00001d000247	Zm00001d027813
Zm00001d000247	Zm00001d027838
Zm00001d000247	Zm00001d027845
Zm00001d000247	Zm00001d027869
Zm00001d000247	Zm00001d027898
Zm00001d000247	Zm00001d027939
Zm00001d000247	Zm00001d027965
Zm00001d000247	Zm00001d027975
Zm00001d000247	Zm00001d027987
Zm00001d000247	Zm00001d028026
Zm00001d000247	Zm00001d028050
Zm00001d000247	Zm00001d028086
Zm00001d000247	Zm00001d028092
Zm00001d000247	Zm00001d028122
Zm00001d000247	Zm00001d028160
Zm00001d000247	Zm00001d028169
Zm00001d000247	Zm00001d028183
Zm00001d000247	Zm00001d028195
Zm00001d000247	Zm00001d028197
Zm00001d000247	Zm00001d028210
Zm00001d000247	Zm00001d028220
Zm00001d000247	Zm00001d028229
Zm00001d000247	Zm00001d028243
Zm00001d000247	Zm00001d028262
Zm00001d000247	Zm00001d028267
Zm00001d000247	Zm00001d028284
Zm00001d000247	Zm00001d028319
Zm00001d000247	Zm00001d028358
Zm00001d000247	Zm00001d028362
Zm00001d000247	Zm00001d028369
Zm00001d000247	Zm00001d028377
Zm00001d000247	Zm00001d028384
Zm00001d000247	Zm00001d028401
Zm00001d000247	Zm00001d028422
Zm00001d000247	Zm00001d028423
Zm00001d000247	Zm00001d028429
Zm00001d000247	Zm00001d028484
Zm00001d000247	Zm00001d028529
Zm00001d000247	Zm00001d028597
Zm00001d000247	Zm00001d028598
Zm00001d000247	Zm00001d028662
Zm00001d000247	Zm00001d028668
Zm00001d000247	Zm00001d028695
Zm00001d000247	Zm00001d028697
Zm00001d000247	Zm00001d028705
Zm00001d000247	Zm00001d028749
Zm00001d000247	Zm00001d028755
Zm00001d000247	Zm00001d028812
Zm00001d000247	Zm00001d028818
Zm00001d000247	Zm00001d028840
Zm00001d000247	Zm00001d028863
Zm00001d000247	Zm00001d028967
Zm00001d000247	Zm00001d029059
Zm00001d000247	Zm00001d029096
Zm00001d000247	Zm00001d029123
Zm00001d000247	Zm00001d029133
Zm00001d000247	Zm00001d029174
Zm00001d000247	Zm00001d029190
Zm00001d000247	Zm00001d029203
Zm00001d000247	Zm00001d029206
Zm00001d000247	Zm00001d029209
Zm00001d000247	Zm00001d029260
Zm00001d000247	Zm00001d029343
Zm00001d000247	Zm00001d029375
Zm00001d000247	Zm00001d029394
Zm00001d000247	Zm00001d029464
Zm00001d000247	Zm00001d029473
Zm00001d000247	Zm00001d029525
Zm00001d000247	Zm00001d029563
Zm00001d000247	Zm00001d029564
Zm00001d000247	Zm00001d029573
Zm00001d000247	Zm00001d029675
Zm00001d000247	Zm00001d029887
Zm00001d000247	Zm00001d029888
Zm00001d000247	Zm00001d029918
Zm00001d000247	Zm00001d029924
Zm00001d000247	Zm00001d029948
Zm00001d000247	Zm00001d030153
Zm00001d000247	Zm00001d030157
Zm00001d000247	Zm00001d030164
Zm00001d000247	Zm00001d030303
Zm00001d000247	Zm00001d030310
Zm00001d000247	Zm00001d030340
Zm00001d000247	Zm00001d030366
Zm00001d000247	Zm00001d030523
Zm00001d000247	Zm00001d030530
Zm00001d000247	Zm00001d030537
Zm00001d000247	Zm00001d030579
Zm00001d000247	Zm00001d030639
Zm00001d000247	Zm00001d030661
Zm00001d000247	Zm00001d030737
Zm00001d000247	Zm00001d030739
Zm00001d000247	Zm00001d030780
Zm00001d000247	Zm00001d030818
Zm00001d000247	Zm00001d030819
Zm00001d000247	Zm00001d030842
Zm00001d000247	Zm00001d030864
Zm00001d000247	Zm00001d030897
Zm00001d000247	Zm00001d030985
Zm00001d000247	Zm00001d030999
Zm00001d000247	Zm00001d031009
Zm00001d000247	Zm00001d031019
Zm00001d000247	Zm00001d031061
Zm00001d000247	Zm00001d031098
Zm00001d000247	Zm00001d031101
Zm00001d000247	Zm00001d031119
Zm00001d000247	Zm00001d031175
Zm00001d000247	Zm00001d031199
Zm00001d000247	Zm00001d031211
Zm00001d000247	Zm00001d031212
Zm00001d000247	Zm00001d031279
Zm00001d000247	Zm00001d031291
Zm00001d000247	Zm00001d031310
Zm00001d000247	Zm00001d031311
Zm00001d000247	Zm00001d031316
Zm00001d000247	Zm00001d031326
Zm00001d000247	Zm00001d031327
Zm00001d000247	Zm00001d031331
Zm00001d000247	Zm00001d031420
Zm00001d000247	Zm00001d031481
Zm00001d000247	Zm00001d031533
Zm00001d000247	Zm00001d031560
Zm00001d000247	Zm00001d031572
Zm00001d000247	Zm00001d031611
Zm00001d000247	Zm00001d031627
Zm00001d000247	Zm00001d031665
Zm00001d000247	Zm00001d031751
Zm00001d000247	Zm00001d031764
Zm00001d000247	Zm00001d031766
Zm00001d000247	Zm00001d031809
Zm00001d000247	Zm00001d031817
Zm00001d000247	Zm00001d031818
Zm00001d000247	Zm00001d031837
Zm00001d000247	Zm00001d031840
Zm00001d000247	Zm00001d031853
Zm00001d000247	Zm00001d031866
Zm00001d000247	Zm00001d031893
Zm00001d000247	Zm00001d031943
Zm00001d000247	Zm00001d032003
Zm00001d000247	Zm00001d032029
Zm00001d000247	Zm00001d032070
Zm00001d000247	Zm00001d032072
Zm00001d000247	Zm00001d032131
Zm00001d000247	Zm00001d032261
Zm00001d000247	Zm00001d032267
Zm00001d000247	Zm00001d032308
Zm00001d000247	Zm00001d032319
Zm00001d000247	Zm00001d032322
Zm00001d000247	Zm00001d032335
Zm00001d000247	Zm00001d032418
Zm00001d000247	Zm00001d032434
Zm00001d000247	Zm00001d032435
Zm00001d000247	Zm00001d032469
Zm00001d000247	Zm00001d032515
Zm00001d000247	Zm00001d032526
Zm00001d000247	Zm00001d032565
Zm00001d000247	Zm00001d032567
Zm00001d000247	Zm00001d032571
Zm00001d000247	Zm00001d032601
Zm00001d000247	Zm00001d032667
Zm00001d000247	Zm00001d032668
Zm00001d000247	Zm00001d032704
Zm00001d000247	Zm00001d032719
Zm00001d000247	Zm00001d032728
Zm00001d000247	Zm00001d032836
Zm00001d000247	Zm00001d032889
Zm00001d000247	Zm00001d032970
Zm00001d000247	Zm00001d032981
Zm00001d000247	Zm00001d033025
Zm00001d000247	Zm00001d033039
Zm00001d000247	Zm00001d033044
Zm00001d000247	Zm00001d033109
Zm00001d000247	Zm00001d033130
Zm00001d000247	Zm00001d033154
Zm00001d000247	Zm00001d033193
Zm00001d000247	Zm00001d033231
Zm00001d000247	Zm00001d033240
Zm00001d000247	Zm00001d033301
Zm00001d000247	Zm00001d033303
Zm00001d000247	Zm00001d033310
Zm00001d000247	Zm00001d033313
Zm00001d000247	Zm00001d033325
Zm00001d000247	Zm00001d033369
Zm00001d000247	Zm00001d033396
Zm00001d000247	Zm00001d033414
Zm00001d000247	Zm00001d033465
Zm00001d000247	Zm00001d033484
Zm00001d000247	Zm00001d033492
Zm00001d000247	Zm00001d033522
Zm00001d000247	Zm00001d033532
Zm00001d000247	Zm00001d033537
Zm00001d000247	Zm00001d033553
Zm00001d000247	Zm00001d033563
Zm00001d000247	Zm00001d033589
Zm00001d000247	Zm00001d033606
Zm00001d000247	Zm00001d033642
Zm00001d000247	Zm00001d033646
Zm00001d000247	Zm00001d033651
Zm00001d000247	Zm00001d033680
Zm00001d000247	Zm00001d033738
Zm00001d000247	Zm00001d033746
Zm00001d000247	Zm00001d033764
Zm00001d000247	Zm00001d033777
Zm00001d000247	Zm00001d033790
Zm00001d000247	Zm00001d033822
Zm00001d000247	Zm00001d033827
Zm00001d000247	Zm00001d033857
Zm00001d000247	Zm00001d033859
Zm00001d000247	Zm00001d033863
Zm00001d000247	Zm00001d033905
Zm00001d000247	Zm00001d033919
Zm00001d000247	Zm00001d033933
Zm00001d000247	Zm00001d033935
Zm00001d000247	Zm00001d033945
Zm00001d000247	Zm00001d033972
Zm00001d000247	Zm00001d033989
Zm00001d000247	Zm00001d034032
Zm00001d000247	Zm00001d034036
Zm00001d000247	Zm00001d034038
Zm00001d000247	Zm00001d034054
Zm00001d000247	Zm00001d034062
Zm00001d000247	Zm00001d034164
Zm00001d000247	Zm00001d034166
Zm00001d000247	Zm00001d034206
Zm00001d000247	Zm00001d034239
Zm00001d000247	Zm00001d034240
Zm00001d000247	Zm00001d034278
Zm00001d000247	Zm00001d034282
Zm00001d000247	Zm00001d034319
Zm00001d000247	Zm00001d034333
Zm00001d000247	Zm00001d034343
Zm00001d000247	Zm00001d034366
Zm00001d000247	Zm00001d034405
Zm00001d000247	Zm00001d034409
Zm00001d000247	Zm00001d034410
Zm00001d000247	Zm00001d034485
Zm00001d000247	Zm00001d034506
Zm00001d000247	Zm00001d034516
Zm00001d000247	Zm00001d034547
Zm00001d000247	Zm00001d034575
Zm00001d000247	Zm00001d034577
Zm00001d000247	Zm00001d034594
Zm00001d000247	Zm00001d034600
Zm00001d000247	Zm00001d034609
Zm00001d000247	Zm00001d034618
Zm00001d000247	Zm00001d034634
Zm00001d000247	Zm00001d034677
Zm00001d000247	Zm00001d034678
Zm00001d000247	Zm00001d034702
Zm00001d000247	Zm00001d034711
Zm00001d000247	Zm00001d034729
Zm00001d000247	Zm00001d034734
Zm00001d000247	Zm00001d034752
Zm00001d000247	Zm00001d034788
Zm00001d000247	Zm00001d034826
Zm00001d000247	Zm00001d034832
Zm00001d000247	Zm00001d034840
Zm00001d000247	Zm00001d034851
Zm00001d000247	Zm00001d034862
Zm00001d000247	Zm00001d034878
Zm00001d000247	Zm00001d034880
Zm00001d000247	Zm00001d034886
Zm00001d000247	Zm00001d034888
Zm00001d000247	Zm00001d034915
Zm00001d000247	Zm00001d034964
Zm00001d000247	Zm00001d034965
Zm00001d000247	Zm00001d034968
Zm00001d000247	Zm00001d035008
Zm00001d000247	Zm00001d035029
Zm00001d000247	Zm00001d035090
Zm00001d000247	Zm00001d035091
Zm00001d000247	Zm00001d035095
Zm00001d000247	Zm00001d035130
Zm00001d000247	Zm00001d035191
Zm00001d000247	Zm00001d035266
Zm00001d000247	Zm00001d035304
Zm00001d000247	Zm00001d035312
Zm00001d000247	Zm00001d035361
Zm00001d000247	Zm00001d035468
Zm00001d000247	Zm00001d035500
Zm00001d000247	Zm00001d035535
Zm00001d000247	Zm00001d035568
Zm00001d000247	Zm00001d035579
Zm00001d000247	Zm00001d035592
Zm00001d000247	Zm00001d035593
Zm00001d000247	Zm00001d035666
Zm00001d000247	Zm00001d035764
Zm00001d000247	Zm00001d035802
Zm00001d000247	Zm00001d035871
Zm00001d000247	Zm00001d035898
Zm00001d000247	Zm00001d035921
Zm00001d000247	Zm00001d035933
Zm00001d000247	Zm00001d035963
Zm00001d000247	Zm00001d036035
Zm00001d000247	Zm00001d036036
Zm00001d000247	Zm00001d036044
Zm00001d000247	Zm00001d036090
Zm00001d000247	Zm00001d036108
Zm00001d000247	Zm00001d036131
Zm00001d000247	Zm00001d036169
Zm00001d000247	Zm00001d036177
Zm00001d000247	Zm00001d036201
Zm00001d000247	Zm00001d036234
Zm00001d000247	Zm00001d036319
Zm00001d000247	Zm00001d036334
Zm00001d000247	Zm00001d036432
Zm00001d000247	Zm00001d036454
Zm00001d000247	Zm00001d036482
Zm00001d000247	Zm00001d036485
Zm00001d000247	Zm00001d036531
Zm00001d000247	Zm00001d036560
Zm00001d000247	Zm00001d036567
Zm00001d000247	Zm00001d036574
Zm00001d000247	Zm00001d036617
Zm00001d000247	Zm00001d036624
Zm00001d000247	Zm00001d036637
Zm00001d000247	Zm00001d036641
Zm00001d000247	Zm00001d036651
Zm00001d000247	Zm00001d036653
Zm00001d000247	Zm00001d036679
Zm00001d000247	Zm00001d036707
Zm00001d000247	Zm00001d036711
Zm00001d000247	Zm00001d036740
Zm00001d000247	Zm00001d036751
Zm00001d000247	Zm00001d036758
Zm00001d000247	Zm00001d036770
Zm00001d000247	Zm00001d036782
Zm00001d000247	Zm00001d036790
Zm00001d000247	Zm00001d036801
Zm00001d000247	Zm00001d036807
Zm00001d000247	Zm00001d036827
Zm00001d000247	Zm00001d036917
Zm00001d000247	Zm00001d036932
Zm00001d000247	Zm00001d037006
Zm00001d000247	Zm00001d037010
Zm00001d000247	Zm00001d037026
Zm00001d000247	Zm00001d037092
Zm00001d000247	Zm00001d037105
Zm00001d000247	Zm00001d037111
Zm00001d000247	Zm00001d037114
Zm00001d000247	Zm00001d037120
Zm00001d000247	Zm00001d037140
Zm00001d000247	Zm00001d037196
Zm00001d000247	Zm00001d037203
Zm00001d000247	Zm00001d037227
Zm00001d000247	Zm00001d037235
Zm00001d000247	Zm00001d037236
Zm00001d000247	Zm00001d037337
Zm00001d000247	Zm00001d037356
Zm00001d000247	Zm00001d037371
Zm00001d000247	Zm00001d037394
Zm00001d000247	Zm00001d037434
Zm00001d000247	Zm00001d037479
Zm00001d000247	Zm00001d037497
Zm00001d000247	Zm00001d037501
Zm00001d000247	Zm00001d037518
Zm00001d000247	Zm00001d037553
Zm00001d000247	Zm00001d037637
Zm00001d000247	Zm00001d037668
Zm00001d000247	Zm00001d037682
Zm00001d000247	Zm00001d037712
Zm00001d000247	Zm00001d037728
Zm00001d000247	Zm00001d037732
Zm00001d000247	Zm00001d037781
Zm00001d000247	Zm00001d037813
Zm00001d000247	Zm00001d037847
Zm00001d000247	Zm00001d037848
Zm00001d000247	Zm00001d037867
Zm00001d000247	Zm00001d037899
Zm00001d000247	Zm00001d037911
Zm00001d000247	Zm00001d037929
Zm00001d000247	Zm00001d037956
Zm00001d000247	Zm00001d037958
Zm00001d000247	Zm00001d037979
Zm00001d000247	Zm00001d038002
Zm00001d000247	Zm00001d038006
Zm00001d000247	Zm00001d038060
Zm00001d000247	Zm00001d038072
Zm00001d000247	Zm00001d038087
Zm00001d000247	Zm00001d038088
Zm00001d000247	Zm00001d038092
Zm00001d000247	Zm00001d038109
Zm00001d000247	Zm00001d038113
Zm00001d000247	Zm00001d038134
Zm00001d000247	Zm00001d038153
Zm00001d000247	Zm00001d038158
Zm00001d000247	Zm00001d038166
Zm00001d000247	Zm00001d038174
Zm00001d000247	Zm00001d038198
Zm00001d000247	Zm00001d038211
Zm00001d000247	Zm00001d038249
Zm00001d000247	Zm00001d038258
Zm00001d000247	Zm00001d038269
Zm00001d000247	Zm00001d038287
Zm00001d000247	Zm00001d038329
Zm00001d000247	Zm00001d038341
Zm00001d000247	Zm00001d038365
Zm00001d000247	Zm00001d038367
Zm00001d000247	Zm00001d038368
Zm00001d000247	Zm00001d038388
Zm00001d000247	Zm00001d038409
Zm00001d000247	Zm00001d038460
Zm00001d000247	Zm00001d038510
Zm00001d000247	Zm00001d038513
Zm00001d000247	Zm00001d038525
Zm00001d000247	Zm00001d038531
Zm00001d000247	Zm00001d038532
Zm00001d000247	Zm00001d038541
Zm00001d000247	Zm00001d038553
Zm00001d000247	Zm00001d038572
Zm00001d000247	Zm00001d038624
Zm00001d000247	Zm00001d038641
Zm00001d000247	Zm00001d038646
Zm00001d000247	Zm00001d038667
Zm00001d000247	Zm00001d038682
Zm00001d000247	Zm00001d038688
Zm00001d000247	Zm00001d038714
Zm00001d000247	Zm00001d038796
Zm00001d000247	Zm00001d038812
Zm00001d000247	Zm00001d038838
Zm00001d000247	Zm00001d038855
Zm00001d000247	Zm00001d038857
Zm00001d000247	Zm00001d038861
Zm00001d000247	Zm00001d038865
Zm00001d000247	Zm00001d038871
Zm00001d000247	Zm00001d038928
Zm00001d000247	Zm00001d038944
Zm00001d000247	Zm00001d038964
Zm00001d000247	Zm00001d038970
Zm00001d000247	Zm00001d038988
Zm00001d000247	Zm00001d038989
Zm00001d000247	Zm00001d039038
Zm00001d000247	Zm00001d039086
Zm00001d000247	Zm00001d039106
Zm00001d000247	Zm00001d039163
Zm00001d000247	Zm00001d039176
Zm00001d000247	Zm00001d039177
Zm00001d000247	Zm00001d039189
Zm00001d000247	Zm00001d039214
Zm00001d000247	Zm00001d039271
Zm00001d000247	Zm00001d039348
Zm00001d000247	Zm00001d039425
Zm00001d000247	Zm00001d039432
Zm00001d000247	Zm00001d039441
Zm00001d000247	Zm00001d039467
Zm00001d000247	Zm00001d039470
Zm00001d000247	Zm00001d039471
Zm00001d000247	Zm00001d039488
Zm00001d000247	Zm00001d039489
Zm00001d000247	Zm00001d039495
Zm00001d000247	Zm00001d039498
Zm00001d000247	Zm00001d039521
Zm00001d000247	Zm00001d039539
Zm00001d000247	Zm00001d039548
Zm00001d000247	Zm00001d039568
Zm00001d000247	Zm00001d039581
Zm00001d000247	Zm00001d039594
Zm00001d000247	Zm00001d039595
Zm00001d000247	Zm00001d039650
Zm00001d000247	Zm00001d039664
Zm00001d000247	Zm00001d039729
Zm00001d000247	Zm00001d039750
Zm00001d000247	Zm00001d039783
Zm00001d000247	Zm00001d039821
Zm00001d000247	Zm00001d039856
Zm00001d000247	Zm00001d039867
Zm00001d000247	Zm00001d039873
Zm00001d000247	Zm00001d039899
Zm00001d000247	Zm00001d039910
Zm00001d000247	Zm00001d039958
Zm00001d000247	Zm00001d039967
Zm00001d000247	Zm00001d039975
Zm00001d000247	Zm00001d040090
Zm00001d000247	Zm00001d040113
Zm00001d000247	Zm00001d040123
Zm00001d000247	Zm00001d040169
Zm00001d000247	Zm00001d040204
Zm00001d000247	Zm00001d040259
Zm00001d000247	Zm00001d040260
Zm00001d000247	Zm00001d040270
Zm00001d000247	Zm00001d040289
Zm00001d000247	Zm00001d040291
Zm00001d000247	Zm00001d040294
Zm00001d000247	Zm00001d040365
Zm00001d000247	Zm00001d040381
Zm00001d000247	Zm00001d040392
Zm00001d000247	Zm00001d040429
Zm00001d000247	Zm00001d040459
Zm00001d000247	Zm00001d040503
Zm00001d000247	Zm00001d040523
Zm00001d000247	Zm00001d040555
Zm00001d000247	Zm00001d040588
Zm00001d000247	Zm00001d040666
Zm00001d000247	Zm00001d040709
Zm00001d000247	Zm00001d040710
Zm00001d000247	Zm00001d040888
Zm00001d000247	Zm00001d041054
Zm00001d000247	Zm00001d041056
Zm00001d000247	Zm00001d041124
Zm00001d000247	Zm00001d041154
Zm00001d000247	Zm00001d041268
Zm00001d000247	Zm00001d041290
Zm00001d000247	Zm00001d041299
Zm00001d000247	Zm00001d041330
Zm00001d000247	Zm00001d041334
Zm00001d000247	Zm00001d041380
Zm00001d000247	Zm00001d041384
Zm00001d000247	Zm00001d041403
Zm00001d000247	Zm00001d041404
Zm00001d000247	Zm00001d041414
Zm00001d000247	Zm00001d041495
Zm00001d000247	Zm00001d041536
Zm00001d000247	Zm00001d041601
Zm00001d000247	Zm00001d041606
Zm00001d000247	Zm00001d041657
Zm00001d000247	Zm00001d041662
Zm00001d000247	Zm00001d041670
Zm00001d000247	Zm00001d041679
Zm00001d000247	Zm00001d041700
Zm00001d000247	Zm00001d041707
Zm00001d000247	Zm00001d041711
Zm00001d000247	Zm00001d041714
Zm00001d000247	Zm00001d041829
Zm00001d000247	Zm00001d041857
Zm00001d000247	Zm00001d041866
Zm00001d000247	Zm00001d041913
Zm00001d000247	Zm00001d041917
Zm00001d000247	Zm00001d041923
Zm00001d000247	Zm00001d041926
Zm00001d000247	Zm00001d041956
Zm00001d000247	Zm00001d041988
Zm00001d000247	Zm00001d042018
Zm00001d000247	Zm00001d042023
Zm00001d000247	Zm00001d042051
Zm00001d000247	Zm00001d042130
Zm00001d000247	Zm00001d042131
Zm00001d000247	Zm00001d042189
Zm00001d000247	Zm00001d042212
Zm00001d000247	Zm00001d042217
Zm00001d000247	Zm00001d042287
Zm00001d000247	Zm00001d042315
Zm00001d000247	Zm00001d042357
Zm00001d000247	Zm00001d042380
Zm00001d000247	Zm00001d042393
Zm00001d000247	Zm00001d042427
Zm00001d000247	Zm00001d042468
Zm00001d000247	Zm00001d042479
Zm00001d000247	Zm00001d042480
Zm00001d000247	Zm00001d042498
Zm00001d000247	Zm00001d042520
Zm00001d000247	Zm00001d042523
Zm00001d000247	Zm00001d042527
Zm00001d000247	Zm00001d042558
Zm00001d000247	Zm00001d042573
Zm00001d000247	Zm00001d042578
Zm00001d000247	Zm00001d042582
Zm00001d000247	Zm00001d042588
Zm00001d000247	Zm00001d042631
Zm00001d000247	Zm00001d042640
Zm00001d000247	Zm00001d042699
Zm00001d000247	Zm00001d042722
Zm00001d000247	Zm00001d042725
Zm00001d000247	Zm00001d042760
Zm00001d000247	Zm00001d042772
Zm00001d000247	Zm00001d042774
Zm00001d000247	Zm00001d042802
Zm00001d000247	Zm00001d042898
Zm00001d000247	Zm00001d042902
Zm00001d000247	Zm00001d042930
Zm00001d000247	Zm00001d042962
Zm00001d000247	Zm00001d043006
Zm00001d000247	Zm00001d043039
Zm00001d000247	Zm00001d043076
Zm00001d000247	Zm00001d043137
Zm00001d000247	Zm00001d043164
Zm00001d000247	Zm00001d043243
Zm00001d000247	Zm00001d043261
Zm00001d000247	Zm00001d043273
Zm00001d000247	Zm00001d043301
Zm00001d000247	Zm00001d043309
Zm00001d000247	Zm00001d043330
Zm00001d000247	Zm00001d043378
Zm00001d000247	Zm00001d043392
Zm00001d000247	Zm00001d043406
Zm00001d000247	Zm00001d043413
Zm00001d000247	Zm00001d043414
Zm00001d000247	Zm00001d043423
Zm00001d000247	Zm00001d043425
Zm00001d000247	Zm00001d043434
Zm00001d000247	Zm00001d043452
Zm00001d000247	Zm00001d043478
Zm00001d000247	Zm00001d043483
Zm00001d000247	Zm00001d043485
Zm00001d000247	Zm00001d043492
Zm00001d000247	Zm00001d043494
Zm00001d000247	Zm00001d043497
Zm00001d000247	Zm00001d043504
Zm00001d000247	Zm00001d043524
Zm00001d000247	Zm00001d043554
Zm00001d000247	Zm00001d043558
Zm00001d000247	Zm00001d043566
Zm00001d000247	Zm00001d043588
Zm00001d000247	Zm00001d043634
Zm00001d000247	Zm00001d043661
Zm00001d000247	Zm00001d043682
Zm00001d000247	Zm00001d043789
Zm00001d000247	Zm00001d043807
Zm00001d000247	Zm00001d043814
Zm00001d000247	Zm00001d043831
Zm00001d000247	Zm00001d043851
Zm00001d000247	Zm00001d043900
Zm00001d000247	Zm00001d043914
Zm00001d000247	Zm00001d043915
Zm00001d000247	Zm00001d043955
Zm00001d000247	Zm00001d043973
Zm00001d000247	Zm00001d043981
Zm00001d000247	Zm00001d043985
Zm00001d000247	Zm00001d043997
Zm00001d000247	Zm00001d044004
Zm00001d000247	Zm00001d044038
Zm00001d000247	Zm00001d044079
Zm00001d000247	Zm00001d044176
Zm00001d000247	Zm00001d044182
Zm00001d000247	Zm00001d044191
Zm00001d000247	Zm00001d044195
Zm00001d000247	Zm00001d044203
Zm00001d000247	Zm00001d044213
Zm00001d000247	Zm00001d044293
Zm00001d000247	Zm00001d044324
Zm00001d000247	Zm00001d044333
Zm00001d000247	Zm00001d044405
Zm00001d000247	Zm00001d044417
Zm00001d000247	Zm00001d044457
Zm00001d000247	Zm00001d044458
Zm00001d000247	Zm00001d044515
Zm00001d000247	Zm00001d044540
Zm00001d000247	Zm00001d044547
Zm00001d000247	Zm00001d044570
Zm00001d000247	Zm00001d044581
Zm00001d000247	Zm00001d044597
Zm00001d000247	Zm00001d044641
Zm00001d000247	Zm00001d044649
Zm00001d000247	Zm00001d044669
Zm00001d000247	Zm00001d044672
Zm00001d000247	Zm00001d044698
Zm00001d000247	Zm00001d044699
Zm00001d000247	Zm00001d044766
Zm00001d000247	Zm00001d044828
Zm00001d000247	Zm00001d044878
Zm00001d000247	Zm00001d044895
Zm00001d000247	Zm00001d044944
Zm00001d000247	Zm00001d044961
Zm00001d000247	Zm00001d044971
Zm00001d000247	Zm00001d044973
Zm00001d000247	Zm00001d044979
Zm00001d000247	Zm00001d044980
Zm00001d000247	Zm00001d045076
Zm00001d000247	Zm00001d045098
Zm00001d000247	Zm00001d045112
Zm00001d000247	Zm00001d045123
Zm00001d000247	Zm00001d045157
Zm00001d000247	Zm00001d045192
Zm00001d000247	Zm00001d045199
Zm00001d000247	Zm00001d045315
Zm00001d000247	Zm00001d045357
Zm00001d000247	Zm00001d045381
Zm00001d000247	Zm00001d045387
Zm00001d000247	Zm00001d045403
Zm00001d000247	Zm00001d045433
Zm00001d000247	Zm00001d045445
Zm00001d000247	Zm00001d045458
Zm00001d000247	Zm00001d045475
Zm00001d000247	Zm00001d045478
Zm00001d000247	Zm00001d045480
Zm00001d000247	Zm00001d045487
Zm00001d000247	Zm00001d045507
Zm00001d000247	Zm00001d045511
Zm00001d000247	Zm00001d045533
Zm00001d000247	Zm00001d045553
Zm00001d000247	Zm00001d045554
Zm00001d000247	Zm00001d045579
Zm00001d000247	Zm00001d045606
Zm00001d000247	Zm00001d045649
Zm00001d000247	Zm00001d045650
Zm00001d000247	Zm00001d045721
Zm00001d000247	Zm00001d045725
Zm00001d000247	Zm00001d045747
Zm00001d000247	Zm00001d045798
Zm00001d000247	Zm00001d045819
Zm00001d000247	Zm00001d045825
Zm00001d000247	Zm00001d045940
Zm00001d000247	Zm00001d045949
Zm00001d000247	Zm00001d045954
Zm00001d000247	Zm00001d045978
Zm00001d000247	Zm00001d045987
Zm00001d000247	Zm00001d046072
Zm00001d000247	Zm00001d046096
Zm00001d000247	Zm00001d046178
Zm00001d000247	Zm00001d046194
Zm00001d000247	Zm00001d046242
Zm00001d000247	Zm00001d046317
Zm00001d000247	Zm00001d046388
Zm00001d000247	Zm00001d046488
Zm00001d000247	Zm00001d046510
Zm00001d000247	Zm00001d046621
Zm00001d000247	Zm00001d046658
Zm00001d000247	Zm00001d046700
Zm00001d000247	Zm00001d046722
Zm00001d000247	Zm00001d046759
Zm00001d000247	Zm00001d046823
Zm00001d000247	Zm00001d046837
Zm00001d000247	Zm00001d046898
Zm00001d000247	Zm00001d046950
Zm00001d000247	Zm00001d046988
Zm00001d000247	Zm00001d047020
Zm00001d000247	Zm00001d047079
Zm00001d000247	Zm00001d047162
Zm00001d000247	Zm00001d047191
Zm00001d000247	Zm00001d047214
Zm00001d000247	Zm00001d047242
Zm00001d000247	Zm00001d047259
Zm00001d000247	Zm00001d047300
Zm00001d000247	Zm00001d047359
Zm00001d000247	Zm00001d047378
Zm00001d000247	Zm00001d047421
Zm00001d000247	Zm00001d047449
Zm00001d000247	Zm00001d047455
Zm00001d000247	Zm00001d047500
Zm00001d000247	Zm00001d047516
Zm00001d000247	Zm00001d047538
Zm00001d000247	Zm00001d047540
Zm00001d000247	Zm00001d047570
Zm00001d000247	Zm00001d047603
Zm00001d000247	Zm00001d047612
Zm00001d000247	Zm00001d047617
Zm00001d000247	Zm00001d047637
Zm00001d000247	Zm00001d047679
Zm00001d000247	Zm00001d047697
Zm00001d000247	Zm00001d047699
Zm00001d000247	Zm00001d047787
Zm00001d000247	Zm00001d047788
Zm00001d000247	Zm00001d047834
Zm00001d000247	Zm00001d047842
Zm00001d000247	Zm00001d047863
Zm00001d000247	Zm00001d047873
Zm00001d000247	Zm00001d047878
Zm00001d000247	Zm00001d047889
Zm00001d000247	Zm00001d047912
Zm00001d000247	Zm00001d047916
Zm00001d000247	Zm00001d047945
Zm00001d000247	Zm00001d047970
Zm00001d000247	Zm00001d047979
Zm00001d000247	Zm00001d048007
Zm00001d000247	Zm00001d048008
Zm00001d000247	Zm00001d048040
Zm00001d000247	Zm00001d048070
Zm00001d000247	Zm00001d048076
Zm00001d000247	Zm00001d048086
Zm00001d000247	Zm00001d048098
Zm00001d000247	Zm00001d048117
Zm00001d000247	Zm00001d048127
Zm00001d000247	Zm00001d048135
Zm00001d000247	Zm00001d048137
Zm00001d000247	Zm00001d048138
Zm00001d000247	Zm00001d048153
Zm00001d000247	Zm00001d048173
Zm00001d000247	Zm00001d048180
Zm00001d000247	Zm00001d048185
Zm00001d000247	Zm00001d048204
Zm00001d000247	Zm00001d048215
Zm00001d000247	Zm00001d048233
Zm00001d000247	Zm00001d048242
Zm00001d000247	Zm00001d048245
Zm00001d000247	Zm00001d048271
Zm00001d000247	Zm00001d048291
Zm00001d000247	Zm00001d048302
Zm00001d000247	Zm00001d048310
Zm00001d000247	Zm00001d048349
Zm00001d000247	Zm00001d048363
Zm00001d000247	Zm00001d048366
Zm00001d000247	Zm00001d048394
Zm00001d000247	Zm00001d048396
Zm00001d000247	Zm00001d048397
Zm00001d000247	Zm00001d048404
Zm00001d000247	Zm00001d048407
Zm00001d000247	Zm00001d048432
Zm00001d000247	Zm00001d048445
Zm00001d000247	Zm00001d048491
Zm00001d000247	Zm00001d048505
Zm00001d000247	Zm00001d048516
Zm00001d000247	Zm00001d048544
Zm00001d000247	Zm00001d048632
Zm00001d000247	Zm00001d048682
Zm00001d000247	Zm00001d048684
Zm00001d000247	Zm00001d048686
Zm00001d000247	Zm00001d048769
Zm00001d000247	Zm00001d048831
Zm00001d000247	Zm00001d048834
Zm00001d000247	Zm00001d048836
Zm00001d000247	Zm00001d048837
Zm00001d000247	Zm00001d048859
Zm00001d000247	Zm00001d048891
Zm00001d000247	Zm00001d048969
Zm00001d000247	Zm00001d048997
Zm00001d000247	Zm00001d049007
Zm00001d000247	Zm00001d049087
Zm00001d000247	Zm00001d049094
Zm00001d000247	Zm00001d049148
Zm00001d000247	Zm00001d049155
Zm00001d000247	Zm00001d049163
Zm00001d000247	Zm00001d049190
Zm00001d000247	Zm00001d049224
Zm00001d000247	Zm00001d049233
Zm00001d000247	Zm00001d049259
Zm00001d000247	Zm00001d049308
Zm00001d000247	Zm00001d049355
Zm00001d000247	Zm00001d049370
Zm00001d000247	Zm00001d049442
Zm00001d000247	Zm00001d049443
Zm00001d000247	Zm00001d049471
Zm00001d000247	Zm00001d049480
Zm00001d000247	Zm00001d049495
Zm00001d000247	Zm00001d049533
Zm00001d000247	Zm00001d049545
Zm00001d000247	Zm00001d049550
Zm00001d000247	Zm00001d049581
Zm00001d000247	Zm00001d049610
Zm00001d000247	Zm00001d049637
Zm00001d000247	Zm00001d049648
Zm00001d000247	Zm00001d049649
Zm00001d000247	Zm00001d049668
Zm00001d000247	Zm00001d049684
Zm00001d000247	Zm00001d049691
Zm00001d000247	Zm00001d049712
Zm00001d000247	Zm00001d049718
Zm00001d000247	Zm00001d049724
Zm00001d000247	Zm00001d049746
Zm00001d000247	Zm00001d049760
Zm00001d000247	Zm00001d049762
Zm00001d000247	Zm00001d049763
Zm00001d000247	Zm00001d049800
Zm00001d000247	Zm00001d049823
Zm00001d000247	Zm00001d049830
Zm00001d000247	Zm00001d049856
Zm00001d000247	Zm00001d049870
Zm00001d000247	Zm00001d049871
Zm00001d000247	Zm00001d049872
Zm00001d000247	Zm00001d049873
Zm00001d000247	Zm00001d049884
Zm00001d000247	Zm00001d049892
Zm00001d000247	Zm00001d049938
Zm00001d000247	Zm00001d050000
Zm00001d000247	Zm00001d050018
Zm00001d000247	Zm00001d050019
Zm00001d000247	Zm00001d050023
Zm00001d000247	Zm00001d050024
Zm00001d000247	Zm00001d050054
Zm00001d000247	Zm00001d050063
Zm00001d000247	Zm00001d050091
Zm00001d000247	Zm00001d050092
Zm00001d000247	Zm00001d050100
Zm00001d000247	Zm00001d050133
Zm00001d000247	Zm00001d050134
Zm00001d000247	Zm00001d050139
Zm00001d000247	Zm00001d050174
Zm00001d000247	Zm00001d050182
Zm00001d000247	Zm00001d050193
Zm00001d000247	Zm00001d050234
Zm00001d000247	Zm00001d050244
Zm00001d000247	Zm00001d050253
Zm00001d000247	Zm00001d050277
Zm00001d000247	Zm00001d050355
Zm00001d000247	Zm00001d050357
Zm00001d000247	Zm00001d050368
Zm00001d000247	Zm00001d050384
Zm00001d000247	Zm00001d050406
Zm00001d000247	Zm00001d050422
Zm00001d000247	Zm00001d050455
Zm00001d000247	Zm00001d050558
Zm00001d000247	Zm00001d050567
Zm00001d000247	Zm00001d050790
Zm00001d000247	Zm00001d050917
Zm00001d000247	Zm00001d050938
Zm00001d000247	Zm00001d051012
Zm00001d000247	Zm00001d051017
Zm00001d000247	Zm00001d051039
Zm00001d000247	Zm00001d051054
Zm00001d000247	Zm00001d051067
Zm00001d000247	Zm00001d051129
Zm00001d000247	Zm00001d051143
Zm00001d000247	Zm00001d051214
Zm00001d000247	Zm00001d051219
Zm00001d000247	Zm00001d051232
Zm00001d000247	Zm00001d051235
Zm00001d000247	Zm00001d051328
Zm00001d000247	Zm00001d051337
Zm00001d000247	Zm00001d051387
Zm00001d000247	Zm00001d051394
Zm00001d000247	Zm00001d051440
Zm00001d000247	Zm00001d051456
Zm00001d000247	Zm00001d051479
Zm00001d000247	Zm00001d051498
Zm00001d000247	Zm00001d051513
Zm00001d000247	Zm00001d051514
Zm00001d000247	Zm00001d051529
Zm00001d000247	Zm00001d051542
Zm00001d000247	Zm00001d051573
Zm00001d000247	Zm00001d051577
Zm00001d000247	Zm00001d051585
Zm00001d000247	Zm00001d051586
Zm00001d000247	Zm00001d051606
Zm00001d000247	Zm00001d051636
Zm00001d000247	Zm00001d051644
Zm00001d000247	Zm00001d051699
Zm00001d000247	Zm00001d051741
Zm00001d000247	Zm00001d051742
Zm00001d000247	Zm00001d051789
Zm00001d000247	Zm00001d051793
Zm00001d000247	Zm00001d051809
Zm00001d000247	Zm00001d051851
Zm00001d000247	Zm00001d051861
Zm00001d000247	Zm00001d051893
Zm00001d000247	Zm00001d051906
Zm00001d000247	Zm00001d051910
Zm00001d000247	Zm00001d051911
Zm00001d000247	Zm00001d051934
Zm00001d000247	Zm00001d051950
Zm00001d000247	Zm00001d052016
Zm00001d000247	Zm00001d052021
Zm00001d000247	Zm00001d052033
Zm00001d000247	Zm00001d052049
Zm00001d000247	Zm00001d052078
Zm00001d000247	Zm00001d052112
Zm00001d000247	Zm00001d052130
Zm00001d000247	Zm00001d052133
Zm00001d000247	Zm00001d052146
Zm00001d000247	Zm00001d052157
Zm00001d000247	Zm00001d052180
Zm00001d000247	Zm00001d052225
Zm00001d000247	Zm00001d052230
Zm00001d000247	Zm00001d052237
Zm00001d000247	Zm00001d052248
Zm00001d000247	Zm00001d052259
Zm00001d000247	Zm00001d052270
Zm00001d000247	Zm00001d052306
Zm00001d000247	Zm00001d052312
Zm00001d000247	Zm00001d052314
Zm00001d000247	Zm00001d052317
Zm00001d000247	Zm00001d052323
Zm00001d000247	Zm00001d052326
Zm00001d000247	Zm00001d052353
Zm00001d000247	Zm00001d052368
Zm00001d000247	Zm00001d052380
Zm00001d000247	Zm00001d052385
Zm00001d000247	Zm00001d052410
Zm00001d000247	Zm00001d052442
Zm00001d000247	Zm00001d052495
Zm00001d000247	Zm00001d052540
Zm00001d000247	Zm00001d052594
Zm00001d000247	Zm00001d052615
Zm00001d000247	Zm00001d052632
Zm00001d000247	Zm00001d052651
Zm00001d000247	Zm00001d052656
Zm00001d000247	Zm00001d052697
Zm00001d000247	Zm00001d052715
Zm00001d000247	Zm00001d052718
Zm00001d000247	Zm00001d052749
Zm00001d000247	Zm00001d052788
Zm00001d000247	Zm00001d052800
Zm00001d000247	Zm00001d052816
Zm00001d000247	Zm00001d052885
Zm00001d000247	Zm00001d052889
Zm00001d000247	Zm00001d052901
Zm00001d000247	Zm00001d052910
Zm00001d000247	Zm00001d052918
Zm00001d000247	Zm00001d052921
Zm00001d000247	Zm00001d052939
Zm00001d000247	Zm00001d052951
Zm00001d000247	Zm00001d052952
Zm00001d000247	Zm00001d052955
Zm00001d000247	Zm00001d052981
Zm00001d000247	Zm00001d053006
Zm00001d000247	Zm00001d053016
Zm00001d000247	Zm00001d053026
Zm00001d000247	Zm00001d053065
Zm00001d000247	Zm00001d053070
Zm00001d000247	Zm00001d053092
Zm00001d000247	Zm00001d053104
Zm00001d000247	Zm00001d053109
Zm00001d000247	Zm00001d053173
Zm00001d000247	Zm00001d053272
Zm00001d000247	Zm00001d053286
Zm00001d000247	Zm00001d053346
Zm00001d000247	Zm00001d053348
Zm00001d000247	Zm00001d053351
Zm00001d000247	Zm00001d053367
Zm00001d000247	Zm00001d053372
Zm00001d000247	Zm00001d053374
Zm00001d000247	Zm00001d053391
Zm00001d000247	Zm00001d053447
Zm00001d000247	Zm00001d053553
Zm00001d000247	Zm00001d053561
Zm00001d000247	Zm00001d053576
Zm00001d000247	Zm00001d053585
Zm00001d000247	Zm00001d053586
Zm00001d000247	Zm00001d053587
Zm00001d000247	Zm00001d053588
Zm00001d000247	Zm00001d053616
Zm00001d000247	Zm00001d053660
Zm00001d000247	Zm00001d053732
Zm00001d000247	Zm00001d053749
Zm00001d000247	Zm00001d053753
Zm00001d000247	Zm00001d053754
Zm00001d000247	Zm00001d053802
Zm00001d000247	Zm00001d053808
Zm00001d000247	Zm00001d053817
Zm00001d000247	Zm00001d053853
Zm00001d000247	Zm00001d053858
Zm00001d000247	Zm00001d053864
Zm00001d000247	Zm00001d053865
Zm00001d000247	Zm00001d053872
Zm00001d000247	Zm00001d053881
Zm00001d000247	Zm00001d053890
Zm00001d000247	Zm00001d053909
Zm00001d000247	Zm00001d053918
Zm00001d000247	Zm00001d053930
Zm00001d000247	Zm00001d053968
Zm00001d000247	Zm00001d053975
Zm00001d000247	Zm00001d053986
Zm00001d000247	Zm00001d054013
Zm00001d000247	Zm00001d054034
Zm00001d000247	Zm00001d054080
Zm00001d000247	Zm00001d054084
Zm00001d000247	Zm00001d054088
Zm00001d001894	Zm00001d000005
Zm00001d001894	Zm00001d000030
Zm00001d001894	Zm00001d000034
Zm00001d001894	Zm00001d000053
Zm00001d001894	Zm00001d000099
Zm00001d001894	Zm00001d000110
Zm00001d001894	Zm00001d000168
Zm00001d001894	Zm00001d000205
Zm00001d001894	Zm00001d000224
Zm00001d001894	Zm00001d000238
Zm00001d001894	Zm00001d000247
Zm00001d001894	Zm00001d000301
Zm00001d001894	Zm00001d000413
Zm00001d001894	Zm00001d001767
Zm00001d001894	Zm00001d001785
Zm00001d001894	Zm00001d001808
Zm00001d001894	Zm00001d001845
Zm00001d001894	Zm00001d001871
Zm00001d001894	Zm00001d001882
Zm00001d001894	Zm00001d001884
Zm00001d001894	Zm00001d001894
Zm00001d001894	Zm00001d001896
Zm00001d001894	Zm00001d001916
Zm00001d001894	Zm00001d001928
Zm00001d001894	Zm00001d001933
Zm00001d001894	Zm00001d001940
Zm00001d001894	Zm00001d001987
Zm00001d001894	Zm00001d002027
Zm00001d001894	Zm00001d002068
Zm00001d001894	Zm00001d002082
Zm00001d001894	Zm00001d002090
Zm00001d001894	Zm00001d002157
Zm00001d001894	Zm00001d002185
Zm00001d001894	Zm00001d002190
Zm00001d001894	Zm00001d002192
Zm00001d001894	Zm00001d002234
Zm00001d001894	Zm00001d002252
Zm00001d001894	Zm00001d002340
Zm00001d001894	Zm00001d002372
Zm00001d001894	Zm00001d002373
Zm00001d001894	Zm00001d002387
Zm00001d001894	Zm00001d002396
Zm00001d001894	Zm00001d002450
Zm00001d001894	Zm00001d002475
Zm00001d001894	Zm00001d002483
Zm00001d001894	Zm00001d002534
Zm00001d001894	Zm00001d002537
Zm00001d001894	Zm00001d002543
Zm00001d001894	Zm00001d002546
Zm00001d001894	Zm00001d002553
Zm00001d001894	Zm00001d002599
Zm00001d001894	Zm00001d002601
Zm00001d001894	Zm00001d002615
Zm00001d001894	Zm00001d002631
Zm00001d001894	Zm00001d002649
Zm00001d001894	Zm00001d002662
Zm00001d001894	Zm00001d002669
Zm00001d001894	Zm00001d002687
Zm00001d001894	Zm00001d002713
Zm00001d001894	Zm00001d002737
Zm00001d001894	Zm00001d002784
Zm00001d001894	Zm00001d002857
Zm00001d001894	Zm00001d002859
Zm00001d001894	Zm00001d002860
Zm00001d001894	Zm00001d002868
Zm00001d001894	Zm00001d002876
Zm00001d001894	Zm00001d002879
Zm00001d001894	Zm00001d002889
Zm00001d001894	Zm00001d002890
Zm00001d001894	Zm00001d002941
Zm00001d001894	Zm00001d002942
Zm00001d001894	Zm00001d002946
Zm00001d001894	Zm00001d003007
Zm00001d001894	Zm00001d003014
Zm00001d001894	Zm00001d003033
Zm00001d001894	Zm00001d003124
Zm00001d001894	Zm00001d003161
Zm00001d001894	Zm00001d003179
Zm00001d001894	Zm00001d003242
Zm00001d001894	Zm00001d003246
Zm00001d001894	Zm00001d003308
Zm00001d001894	Zm00001d003329
Zm00001d001894	Zm00001d003331
Zm00001d001894	Zm00001d003380
Zm00001d001894	Zm00001d003386
Zm00001d001894	Zm00001d003406
Zm00001d001894	Zm00001d003445
Zm00001d001894	Zm00001d003488
Zm00001d001894	Zm00001d003491
Zm00001d001894	Zm00001d003509
Zm00001d001894	Zm00001d003543
Zm00001d001894	Zm00001d003573
Zm00001d001894	Zm00001d003598
Zm00001d001894	Zm00001d003601
Zm00001d001894	Zm00001d003611
Zm00001d001894	Zm00001d003621
Zm00001d001894	Zm00001d003648
Zm00001d001894	Zm00001d003718
Zm00001d001894	Zm00001d003730
Zm00001d001894	Zm00001d003762
Zm00001d001894	Zm00001d003796
Zm00001d001894	Zm00001d003807
Zm00001d001894	Zm00001d003836
Zm00001d001894	Zm00001d003879
Zm00001d001894	Zm00001d003902
Zm00001d001894	Zm00001d003945
Zm00001d001894	Zm00001d004012
Zm00001d001894	Zm00001d004118
Zm00001d001894	Zm00001d004120
Zm00001d001894	Zm00001d004133
Zm00001d001894	Zm00001d004143
Zm00001d001894	Zm00001d004153
Zm00001d001894	Zm00001d004220
Zm00001d001894	Zm00001d004410
Zm00001d001894	Zm00001d004414
Zm00001d001894	Zm00001d004428
Zm00001d001894	Zm00001d004460
Zm00001d001894	Zm00001d004644
Zm00001d001894	Zm00001d004650
Zm00001d001894	Zm00001d004709
Zm00001d001894	Zm00001d004889
Zm00001d001894	Zm00001d004916
Zm00001d001894	Zm00001d004924
Zm00001d001894	Zm00001d004956
Zm00001d001894	Zm00001d004960
Zm00001d001894	Zm00001d004986
Zm00001d001894	Zm00001d005007
Zm00001d001894	Zm00001d005008
Zm00001d001894	Zm00001d005023
Zm00001d001894	Zm00001d005036
Zm00001d001894	Zm00001d005063
Zm00001d001894	Zm00001d005071
Zm00001d001894	Zm00001d005105
Zm00001d001894	Zm00001d005114
Zm00001d001894	Zm00001d005140
Zm00001d001894	Zm00001d005229
Zm00001d001894	Zm00001d005240
Zm00001d001894	Zm00001d005241
Zm00001d001894	Zm00001d005248
Zm00001d001894	Zm00001d005293
Zm00001d001894	Zm00001d005301
Zm00001d001894	Zm00001d005378
Zm00001d001894	Zm00001d005403
Zm00001d001894	Zm00001d005429
Zm00001d001894	Zm00001d005454
Zm00001d001894	Zm00001d005517
Zm00001d001894	Zm00001d005573
Zm00001d001894	Zm00001d005587
Zm00001d001894	Zm00001d005590
Zm00001d001894	Zm00001d005591
Zm00001d001894	Zm00001d005598
Zm00001d001894	Zm00001d005661
Zm00001d001894	Zm00001d005662
Zm00001d001894	Zm00001d005705
Zm00001d001894	Zm00001d005740
Zm00001d001894	Zm00001d005794
Zm00001d001894	Zm00001d005824
Zm00001d001894	Zm00001d005864
Zm00001d001894	Zm00001d005905
Zm00001d001894	Zm00001d005983
Zm00001d001894	Zm00001d006011
Zm00001d001894	Zm00001d006055
Zm00001d001894	Zm00001d006057
Zm00001d001894	Zm00001d006107
Zm00001d001894	Zm00001d006113
Zm00001d001894	Zm00001d006132
Zm00001d001894	Zm00001d006175
Zm00001d001894	Zm00001d006181
Zm00001d001894	Zm00001d006213
Zm00001d001894	Zm00001d006237
Zm00001d001894	Zm00001d006254
Zm00001d001894	Zm00001d006358
Zm00001d001894	Zm00001d006440
Zm00001d001894	Zm00001d006456
Zm00001d001894	Zm00001d006473
Zm00001d001894	Zm00001d006496
Zm00001d001894	Zm00001d006499
Zm00001d001894	Zm00001d006504
Zm00001d001894	Zm00001d006570
Zm00001d001894	Zm00001d006613
Zm00001d001894	Zm00001d006645
Zm00001d001894	Zm00001d006680
Zm00001d001894	Zm00001d006749
Zm00001d001894	Zm00001d006769
Zm00001d001894	Zm00001d006787
Zm00001d001894	Zm00001d006797
Zm00001d001894	Zm00001d006822
Zm00001d001894	Zm00001d006864
Zm00001d001894	Zm00001d006873
Zm00001d001894	Zm00001d006907
Zm00001d001894	Zm00001d006924
Zm00001d001894	Zm00001d006929
Zm00001d001894	Zm00001d007084
Zm00001d001894	Zm00001d007094
Zm00001d001894	Zm00001d007105
Zm00001d001894	Zm00001d007130
Zm00001d001894	Zm00001d007164
Zm00001d001894	Zm00001d007225
Zm00001d001894	Zm00001d007232
Zm00001d001894	Zm00001d007254
Zm00001d001894	Zm00001d007295
Zm00001d001894	Zm00001d007331
Zm00001d001894	Zm00001d007370
Zm00001d001894	Zm00001d007465
Zm00001d001894	Zm00001d007555
Zm00001d001894	Zm00001d007638
Zm00001d001894	Zm00001d007677
Zm00001d001894	Zm00001d007679
Zm00001d001894	Zm00001d007715
Zm00001d001894	Zm00001d007757
Zm00001d001894	Zm00001d007815
Zm00001d001894	Zm00001d007840
Zm00001d001894	Zm00001d007842
Zm00001d001894	Zm00001d007890
Zm00001d001894	Zm00001d007898
Zm00001d001894	Zm00001d007904
Zm00001d001894	Zm00001d007934
Zm00001d001894	Zm00001d007947
Zm00001d001894	Zm00001d007960
Zm00001d001894	Zm00001d007975
Zm00001d001894	Zm00001d008242
Zm00001d001894	Zm00001d008245
Zm00001d001894	Zm00001d008256
Zm00001d001894	Zm00001d008310
Zm00001d001894	Zm00001d008321
Zm00001d001894	Zm00001d008342
Zm00001d001894	Zm00001d008345
Zm00001d001894	Zm00001d008357
Zm00001d001894	Zm00001d008359
Zm00001d001894	Zm00001d008439
Zm00001d001894	Zm00001d008511
Zm00001d001894	Zm00001d008592
Zm00001d001894	Zm00001d008618
Zm00001d001894	Zm00001d008669
Zm00001d001894	Zm00001d008725
Zm00001d001894	Zm00001d008737
Zm00001d001894	Zm00001d008782
Zm00001d001894	Zm00001d008858
Zm00001d001894	Zm00001d008874
Zm00001d001894	Zm00001d008932
Zm00001d001894	Zm00001d008982
Zm00001d001894	Zm00001d008987
Zm00001d001894	Zm00001d009014
Zm00001d001894	Zm00001d009082
Zm00001d001894	Zm00001d009097
Zm00001d001894	Zm00001d009147
Zm00001d001894	Zm00001d009230
Zm00001d001894	Zm00001d009270
Zm00001d001894	Zm00001d009417
Zm00001d001894	Zm00001d009522
Zm00001d001894	Zm00001d009591
Zm00001d001894	Zm00001d009652
Zm00001d001894	Zm00001d009657
Zm00001d001894	Zm00001d009660
Zm00001d001894	Zm00001d009690
Zm00001d001894	Zm00001d009724
Zm00001d001894	Zm00001d009735
Zm00001d001894	Zm00001d009824
Zm00001d001894	Zm00001d009848
Zm00001d001894	Zm00001d009866
Zm00001d001894	Zm00001d009919
Zm00001d001894	Zm00001d010062
Zm00001d001894	Zm00001d010116
Zm00001d001894	Zm00001d010143
Zm00001d001894	Zm00001d010172
Zm00001d001894	Zm00001d010180
Zm00001d001894	Zm00001d010206
Zm00001d001894	Zm00001d010229
Zm00001d001894	Zm00001d010340
Zm00001d001894	Zm00001d010390
Zm00001d001894	Zm00001d010443
Zm00001d001894	Zm00001d010488
Zm00001d001894	Zm00001d010493
Zm00001d001894	Zm00001d010512
Zm00001d001894	Zm00001d010567
Zm00001d001894	Zm00001d010574
Zm00001d001894	Zm00001d010575
Zm00001d001894	Zm00001d010590
Zm00001d001894	Zm00001d010610
Zm00001d001894	Zm00001d010614
Zm00001d001894	Zm00001d010625
Zm00001d001894	Zm00001d010646
Zm00001d001894	Zm00001d010656
Zm00001d001894	Zm00001d010719
Zm00001d001894	Zm00001d010727
Zm00001d001894	Zm00001d010728
Zm00001d001894	Zm00001d010732
Zm00001d001894	Zm00001d010740
Zm00001d001894	Zm00001d010818
Zm00001d001894	Zm00001d010842
Zm00001d001894	Zm00001d010850
Zm00001d001894	Zm00001d010869
Zm00001d001894	Zm00001d010910
Zm00001d001894	Zm00001d010914
Zm00001d001894	Zm00001d010928
Zm00001d001894	Zm00001d010946
Zm00001d001894	Zm00001d010972
Zm00001d001894	Zm00001d011004
Zm00001d001894	Zm00001d011111
Zm00001d001894	Zm00001d011139
Zm00001d001894	Zm00001d011199
Zm00001d001894	Zm00001d011211
Zm00001d001894	Zm00001d011222
Zm00001d001894	Zm00001d011236
Zm00001d001894	Zm00001d011329
Zm00001d001894	Zm00001d011405
Zm00001d001894	Zm00001d011412
Zm00001d001894	Zm00001d011433
Zm00001d001894	Zm00001d011551
Zm00001d001894	Zm00001d011599
Zm00001d001894	Zm00001d011635
Zm00001d001894	Zm00001d011719
Zm00001d001894	Zm00001d011730
Zm00001d001894	Zm00001d011754
Zm00001d001894	Zm00001d011762
Zm00001d001894	Zm00001d011765
Zm00001d001894	Zm00001d011771
Zm00001d001894	Zm00001d011779
Zm00001d001894	Zm00001d011828
Zm00001d001894	Zm00001d011829
Zm00001d001894	Zm00001d011855
Zm00001d001894	Zm00001d011877
Zm00001d001894	Zm00001d011885
Zm00001d001894	Zm00001d011895
Zm00001d001894	Zm00001d011928
Zm00001d001894	Zm00001d011945
Zm00001d001894	Zm00001d012016
Zm00001d001894	Zm00001d012092
Zm00001d001894	Zm00001d012145
Zm00001d001894	Zm00001d012196
Zm00001d001894	Zm00001d012246
Zm00001d001894	Zm00001d012276
Zm00001d001894	Zm00001d012301
Zm00001d001894	Zm00001d012314
Zm00001d001894	Zm00001d012350
Zm00001d001894	Zm00001d012417
Zm00001d001894	Zm00001d012439
Zm00001d001894	Zm00001d012459
Zm00001d001894	Zm00001d012463
Zm00001d001894	Zm00001d012467
Zm00001d001894	Zm00001d012469
Zm00001d001894	Zm00001d012503
Zm00001d001894	Zm00001d012504
Zm00001d001894	Zm00001d012538
Zm00001d001894	Zm00001d012549
Zm00001d001894	Zm00001d012571
Zm00001d001894	Zm00001d012593
Zm00001d001894	Zm00001d012600
Zm00001d001894	Zm00001d012654
Zm00001d001894	Zm00001d012664
Zm00001d001894	Zm00001d012693
Zm00001d001894	Zm00001d012718
Zm00001d001894	Zm00001d012774
Zm00001d001894	Zm00001d012801
Zm00001d001894	Zm00001d012811
Zm00001d001894	Zm00001d012837
Zm00001d001894	Zm00001d012853
Zm00001d001894	Zm00001d012857
Zm00001d001894	Zm00001d012866
Zm00001d001894	Zm00001d012886
Zm00001d001894	Zm00001d012891
Zm00001d001894	Zm00001d012933
Zm00001d001894	Zm00001d012974
Zm00001d001894	Zm00001d012992
Zm00001d001894	Zm00001d013010
Zm00001d001894	Zm00001d013072
Zm00001d001894	Zm00001d013112
Zm00001d001894	Zm00001d013118
Zm00001d001894	Zm00001d013139
Zm00001d001894	Zm00001d013159
Zm00001d001894	Zm00001d013162
Zm00001d001894	Zm00001d013166
Zm00001d001894	Zm00001d013176
Zm00001d001894	Zm00001d013200
Zm00001d001894	Zm00001d013216
Zm00001d001894	Zm00001d013223
Zm00001d001894	Zm00001d013243
Zm00001d001894	Zm00001d013265
Zm00001d001894	Zm00001d013273
Zm00001d001894	Zm00001d013300
Zm00001d001894	Zm00001d013311
Zm00001d001894	Zm00001d013330
Zm00001d001894	Zm00001d013357
Zm00001d001894	Zm00001d013375
Zm00001d001894	Zm00001d013392
Zm00001d001894	Zm00001d013409
Zm00001d001894	Zm00001d013410
Zm00001d001894	Zm00001d013417
Zm00001d001894	Zm00001d013430
Zm00001d001894	Zm00001d013485
Zm00001d001894	Zm00001d013497
Zm00001d001894	Zm00001d013526
Zm00001d001894	Zm00001d013555
Zm00001d001894	Zm00001d013565
Zm00001d001894	Zm00001d013588
Zm00001d001894	Zm00001d013662
Zm00001d001894	Zm00001d013700
Zm00001d001894	Zm00001d013703
Zm00001d001894	Zm00001d013705
Zm00001d001894	Zm00001d013730
Zm00001d001894	Zm00001d013757
Zm00001d001894	Zm00001d013778
Zm00001d001894	Zm00001d013812
Zm00001d001894	Zm00001d013820
Zm00001d001894	Zm00001d013829
Zm00001d001894	Zm00001d013842
Zm00001d001894	Zm00001d013859
Zm00001d001894	Zm00001d013863
Zm00001d001894	Zm00001d013935
Zm00001d001894	Zm00001d013960
Zm00001d001894	Zm00001d014016
Zm00001d001894	Zm00001d014026
Zm00001d001894	Zm00001d014082
Zm00001d001894	Zm00001d014135
Zm00001d001894	Zm00001d014319
Zm00001d001894	Zm00001d014355
Zm00001d001894	Zm00001d014369
Zm00001d001894	Zm00001d014382
Zm00001d001894	Zm00001d014413
Zm00001d001894	Zm00001d014417
Zm00001d001894	Zm00001d014419
Zm00001d001894	Zm00001d014438
Zm00001d001894	Zm00001d014451
Zm00001d001894	Zm00001d014462
Zm00001d001894	Zm00001d014472
Zm00001d001894	Zm00001d014495
Zm00001d001894	Zm00001d014508
Zm00001d001894	Zm00001d014542
Zm00001d001894	Zm00001d014584
Zm00001d001894	Zm00001d014620
Zm00001d001894	Zm00001d014625
Zm00001d001894	Zm00001d014668
Zm00001d001894	Zm00001d014737
Zm00001d001894	Zm00001d014759
Zm00001d001894	Zm00001d014779
Zm00001d001894	Zm00001d014787
Zm00001d001894	Zm00001d014864
Zm00001d001894	Zm00001d014866
Zm00001d001894	Zm00001d014885
Zm00001d001894	Zm00001d014916
Zm00001d001894	Zm00001d014918
Zm00001d001894	Zm00001d014926
Zm00001d001894	Zm00001d014973
Zm00001d001894	Zm00001d015014
Zm00001d001894	Zm00001d015020
Zm00001d001894	Zm00001d015058
Zm00001d001894	Zm00001d015141
Zm00001d001894	Zm00001d015208
Zm00001d001894	Zm00001d015212
Zm00001d001894	Zm00001d015229
Zm00001d001894	Zm00001d015231
Zm00001d001894	Zm00001d015279
Zm00001d001894	Zm00001d015282
Zm00001d001894	Zm00001d015348
Zm00001d001894	Zm00001d015363
Zm00001d001894	Zm00001d015387
Zm00001d001894	Zm00001d015431
Zm00001d001894	Zm00001d015435
Zm00001d001894	Zm00001d015448
Zm00001d001894	Zm00001d015449
Zm00001d001894	Zm00001d015460
Zm00001d001894	Zm00001d015473
Zm00001d001894	Zm00001d015477
Zm00001d001894	Zm00001d015578
Zm00001d001894	Zm00001d015649
Zm00001d001894	Zm00001d015662
Zm00001d001894	Zm00001d015703
Zm00001d001894	Zm00001d015729
Zm00001d001894	Zm00001d015780
Zm00001d001894	Zm00001d015789
Zm00001d001894	Zm00001d015861
Zm00001d001894	Zm00001d015895
Zm00001d001894	Zm00001d015932
Zm00001d001894	Zm00001d015965
Zm00001d001894	Zm00001d015997
Zm00001d001894	Zm00001d016059
Zm00001d001894	Zm00001d016081
Zm00001d001894	Zm00001d016082
Zm00001d001894	Zm00001d016149
Zm00001d001894	Zm00001d016277
Zm00001d001894	Zm00001d016326
Zm00001d001894	Zm00001d016358
Zm00001d001894	Zm00001d016397
Zm00001d001894	Zm00001d016410
Zm00001d001894	Zm00001d016439
Zm00001d001894	Zm00001d016486
Zm00001d001894	Zm00001d016490
Zm00001d001894	Zm00001d016491
Zm00001d001894	Zm00001d016528
Zm00001d001894	Zm00001d016577
Zm00001d001894	Zm00001d016581
Zm00001d001894	Zm00001d016584
Zm00001d001894	Zm00001d016601
Zm00001d001894	Zm00001d016653
Zm00001d001894	Zm00001d016669
Zm00001d001894	Zm00001d016675
Zm00001d001894	Zm00001d016693
Zm00001d001894	Zm00001d016723
Zm00001d001894	Zm00001d016732
Zm00001d001894	Zm00001d016737
Zm00001d001894	Zm00001d016756
Zm00001d001894	Zm00001d016758
Zm00001d001894	Zm00001d016770
Zm00001d001894	Zm00001d016786
Zm00001d001894	Zm00001d016798
Zm00001d001894	Zm00001d016816
Zm00001d001894	Zm00001d016831
Zm00001d001894	Zm00001d016839
Zm00001d001894	Zm00001d016940
Zm00001d001894	Zm00001d017030
Zm00001d001894	Zm00001d017089
Zm00001d001894	Zm00001d017090
Zm00001d001894	Zm00001d017101
Zm00001d001894	Zm00001d017124
Zm00001d001894	Zm00001d017153
Zm00001d001894	Zm00001d017170
Zm00001d001894	Zm00001d017175
Zm00001d001894	Zm00001d017177
Zm00001d001894	Zm00001d017180
Zm00001d001894	Zm00001d017214
Zm00001d001894	Zm00001d017251
Zm00001d001894	Zm00001d017270
Zm00001d001894	Zm00001d017292
Zm00001d001894	Zm00001d017340
Zm00001d001894	Zm00001d017350
Zm00001d001894	Zm00001d017360
Zm00001d001894	Zm00001d017361
Zm00001d001894	Zm00001d017363
Zm00001d001894	Zm00001d017391
Zm00001d001894	Zm00001d017444
Zm00001d001894	Zm00001d017523
Zm00001d001894	Zm00001d017540
Zm00001d001894	Zm00001d017566
Zm00001d001894	Zm00001d017598
Zm00001d001894	Zm00001d017616
Zm00001d001894	Zm00001d017617
Zm00001d001894	Zm00001d017686
Zm00001d001894	Zm00001d017707
Zm00001d001894	Zm00001d017720
Zm00001d001894	Zm00001d017772
Zm00001d001894	Zm00001d017773
Zm00001d001894	Zm00001d017788
Zm00001d001894	Zm00001d017789
Zm00001d001894	Zm00001d017798
Zm00001d001894	Zm00001d017811
Zm00001d001894	Zm00001d017823
Zm00001d001894	Zm00001d017883
Zm00001d001894	Zm00001d017894
Zm00001d001894	Zm00001d017942
Zm00001d001894	Zm00001d017946
Zm00001d001894	Zm00001d017995
Zm00001d001894	Zm00001d018005
Zm00001d001894	Zm00001d018031
Zm00001d001894	Zm00001d018074
Zm00001d001894	Zm00001d018104
Zm00001d001894	Zm00001d018112
Zm00001d001894	Zm00001d018133
Zm00001d001894	Zm00001d018144
Zm00001d001894	Zm00001d018151
Zm00001d001894	Zm00001d018225
Zm00001d001894	Zm00001d018260
Zm00001d001894	Zm00001d018261
Zm00001d001894	Zm00001d018276
Zm00001d001894	Zm00001d018349
Zm00001d001894	Zm00001d018365
Zm00001d001894	Zm00001d018369
Zm00001d001894	Zm00001d018370
Zm00001d001894	Zm00001d018383
Zm00001d001894	Zm00001d018430
Zm00001d001894	Zm00001d018444
Zm00001d001894	Zm00001d018450
Zm00001d001894	Zm00001d018471
Zm00001d001894	Zm00001d018485
Zm00001d001894	Zm00001d018501
Zm00001d001894	Zm00001d018504
Zm00001d001894	Zm00001d018515
Zm00001d001894	Zm00001d018516
Zm00001d001894	Zm00001d018541
Zm00001d001894	Zm00001d018545
Zm00001d001894	Zm00001d018557
Zm00001d001894	Zm00001d018574
Zm00001d001894	Zm00001d018610
Zm00001d001894	Zm00001d018624
Zm00001d001894	Zm00001d018669
Zm00001d001894	Zm00001d018718
Zm00001d001894	Zm00001d018752
Zm00001d001894	Zm00001d018787
Zm00001d001894	Zm00001d018804
Zm00001d001894	Zm00001d018816
Zm00001d001894	Zm00001d018829
Zm00001d001894	Zm00001d018864
Zm00001d001894	Zm00001d018882
Zm00001d001894	Zm00001d018929
Zm00001d001894	Zm00001d018930
Zm00001d001894	Zm00001d018957
Zm00001d001894	Zm00001d018977
Zm00001d001894	Zm00001d018981
Zm00001d001894	Zm00001d018990
Zm00001d001894	Zm00001d019039
Zm00001d001894	Zm00001d019045
Zm00001d001894	Zm00001d019139
Zm00001d001894	Zm00001d019145
Zm00001d001894	Zm00001d019164
Zm00001d001894	Zm00001d019169
Zm00001d001894	Zm00001d019182
Zm00001d001894	Zm00001d019185
Zm00001d001894	Zm00001d019200
Zm00001d001894	Zm00001d019206
Zm00001d001894	Zm00001d019215
Zm00001d001894	Zm00001d019219
Zm00001d001894	Zm00001d019234
Zm00001d001894	Zm00001d019337
Zm00001d001894	Zm00001d019339
Zm00001d001894	Zm00001d019374
Zm00001d001894	Zm00001d019426
Zm00001d001894	Zm00001d019430
Zm00001d001894	Zm00001d019462
Zm00001d001894	Zm00001d019513
Zm00001d001894	Zm00001d019577
Zm00001d001894	Zm00001d019699
Zm00001d001894	Zm00001d019700
Zm00001d001894	Zm00001d019719
Zm00001d001894	Zm00001d019808
Zm00001d001894	Zm00001d019852
Zm00001d001894	Zm00001d019890
Zm00001d001894	Zm00001d019907
Zm00001d001894	Zm00001d019915
Zm00001d001894	Zm00001d019934
Zm00001d001894	Zm00001d019962
Zm00001d001894	Zm00001d019987
Zm00001d001894	Zm00001d020021
Zm00001d001894	Zm00001d020037
Zm00001d001894	Zm00001d020046
Zm00001d001894	Zm00001d020103
Zm00001d001894	Zm00001d020147
Zm00001d001894	Zm00001d020182
Zm00001d001894	Zm00001d020201
Zm00001d001894	Zm00001d020206
Zm00001d001894	Zm00001d020256
Zm00001d001894	Zm00001d020308
Zm00001d001894	Zm00001d020329
Zm00001d001894	Zm00001d020355
Zm00001d001894	Zm00001d020392
Zm00001d001894	Zm00001d020436
Zm00001d001894	Zm00001d020501
Zm00001d001894	Zm00001d020515
Zm00001d001894	Zm00001d020526
Zm00001d001894	Zm00001d020561
Zm00001d001894	Zm00001d020580
Zm00001d001894	Zm00001d020605
Zm00001d001894	Zm00001d020618
Zm00001d001894	Zm00001d020629
Zm00001d001894	Zm00001d020644
Zm00001d001894	Zm00001d020658
Zm00001d001894	Zm00001d020679
Zm00001d001894	Zm00001d020683
Zm00001d001894	Zm00001d020695
Zm00001d001894	Zm00001d020704
Zm00001d001894	Zm00001d020728
Zm00001d001894	Zm00001d020762
Zm00001d001894	Zm00001d020763
Zm00001d001894	Zm00001d020768
Zm00001d001894	Zm00001d020772
Zm00001d001894	Zm00001d020838
Zm00001d001894	Zm00001d020851
Zm00001d001894	Zm00001d020853
Zm00001d001894	Zm00001d020937
Zm00001d001894	Zm00001d020941
Zm00001d001894	Zm00001d021082
Zm00001d001894	Zm00001d021086
Zm00001d001894	Zm00001d021087
Zm00001d001894	Zm00001d021145
Zm00001d001894	Zm00001d021150
Zm00001d001894	Zm00001d021173
Zm00001d001894	Zm00001d021192
Zm00001d001894	Zm00001d021232
Zm00001d001894	Zm00001d021298
Zm00001d001894	Zm00001d021335
Zm00001d001894	Zm00001d021338
Zm00001d001894	Zm00001d021350
Zm00001d001894	Zm00001d021362
Zm00001d001894	Zm00001d021384
Zm00001d001894	Zm00001d021395
Zm00001d001894	Zm00001d021411
Zm00001d001894	Zm00001d021430
Zm00001d001894	Zm00001d021441
Zm00001d001894	Zm00001d021447
Zm00001d001894	Zm00001d021464
Zm00001d001894	Zm00001d021477
Zm00001d001894	Zm00001d021511
Zm00001d001894	Zm00001d021513
Zm00001d001894	Zm00001d021520
Zm00001d001894	Zm00001d021534
Zm00001d001894	Zm00001d021541
Zm00001d001894	Zm00001d021583
Zm00001d001894	Zm00001d021599
Zm00001d001894	Zm00001d021607
Zm00001d001894	Zm00001d021616
Zm00001d001894	Zm00001d021633
Zm00001d001894	Zm00001d021635
Zm00001d001894	Zm00001d021690
Zm00001d001894	Zm00001d021704
Zm00001d001894	Zm00001d021803
Zm00001d001894	Zm00001d021815
Zm00001d001894	Zm00001d021828
Zm00001d001894	Zm00001d021877
Zm00001d001894	Zm00001d021898
Zm00001d001894	Zm00001d021931
Zm00001d001894	Zm00001d021932
Zm00001d001894	Zm00001d021943
Zm00001d001894	Zm00001d021961
Zm00001d001894	Zm00001d022006
Zm00001d001894	Zm00001d022031
Zm00001d001894	Zm00001d022038
Zm00001d001894	Zm00001d022046
Zm00001d001894	Zm00001d022103
Zm00001d001894	Zm00001d022110
Zm00001d001894	Zm00001d022134
Zm00001d001894	Zm00001d022151
Zm00001d001894	Zm00001d022166
Zm00001d001894	Zm00001d022176
Zm00001d001894	Zm00001d022177
Zm00001d001894	Zm00001d022189
Zm00001d001894	Zm00001d022226
Zm00001d001894	Zm00001d022236
Zm00001d001894	Zm00001d022263
Zm00001d001894	Zm00001d022265
Zm00001d001894	Zm00001d022266
Zm00001d001894	Zm00001d022296
Zm00001d001894	Zm00001d022301
Zm00001d001894	Zm00001d022313
Zm00001d001894	Zm00001d022330
Zm00001d001894	Zm00001d022333
Zm00001d001894	Zm00001d022394
Zm00001d001894	Zm00001d022401
Zm00001d001894	Zm00001d022414
Zm00001d001894	Zm00001d022427
Zm00001d001894	Zm00001d022442
Zm00001d001894	Zm00001d022474
Zm00001d001894	Zm00001d022480
Zm00001d001894	Zm00001d022487
Zm00001d001894	Zm00001d022534
Zm00001d001894	Zm00001d022563
Zm00001d001894	Zm00001d022573
Zm00001d001894	Zm00001d022576
Zm00001d001894	Zm00001d022598
Zm00001d001894	Zm00001d022611
Zm00001d001894	Zm00001d022614
Zm00001d001894	Zm00001d022624
Zm00001d001894	Zm00001d022627
Zm00001d001894	Zm00001d023230
Zm00001d001894	Zm00001d023237
Zm00001d001894	Zm00001d023249
Zm00001d001894	Zm00001d023259
Zm00001d001894	Zm00001d023260
Zm00001d001894	Zm00001d023283
Zm00001d001894	Zm00001d023313
Zm00001d001894	Zm00001d023409
Zm00001d001894	Zm00001d023425
Zm00001d001894	Zm00001d023439
Zm00001d001894	Zm00001d023445
Zm00001d001894	Zm00001d023451
Zm00001d001894	Zm00001d023462
Zm00001d001894	Zm00001d023465
Zm00001d001894	Zm00001d023479
Zm00001d001894	Zm00001d023530
Zm00001d001894	Zm00001d023564
Zm00001d001894	Zm00001d023681
Zm00001d001894	Zm00001d023695
Zm00001d001894	Zm00001d023706
Zm00001d001894	Zm00001d023801
Zm00001d001894	Zm00001d023839
Zm00001d001894	Zm00001d023846
Zm00001d001894	Zm00001d023877
Zm00001d001894	Zm00001d023895
Zm00001d001894	Zm00001d023901
Zm00001d001894	Zm00001d023957
Zm00001d001894	Zm00001d023998
Zm00001d001894	Zm00001d024000
Zm00001d001894	Zm00001d024003
Zm00001d001894	Zm00001d024036
Zm00001d001894	Zm00001d024088
Zm00001d001894	Zm00001d024243
Zm00001d001894	Zm00001d024292
Zm00001d001894	Zm00001d024318
Zm00001d001894	Zm00001d024423
Zm00001d001894	Zm00001d024430
Zm00001d001894	Zm00001d024442
Zm00001d001894	Zm00001d024464
Zm00001d001894	Zm00001d024591
Zm00001d001894	Zm00001d024593
Zm00001d001894	Zm00001d024624
Zm00001d001894	Zm00001d024646
Zm00001d001894	Zm00001d024675
Zm00001d001894	Zm00001d024698
Zm00001d001894	Zm00001d024701
Zm00001d001894	Zm00001d024757
Zm00001d001894	Zm00001d024805
Zm00001d001894	Zm00001d024823
Zm00001d001894	Zm00001d024825
Zm00001d001894	Zm00001d024831
Zm00001d001894	Zm00001d024873
Zm00001d001894	Zm00001d024878
Zm00001d001894	Zm00001d025017
Zm00001d001894	Zm00001d025153
Zm00001d001894	Zm00001d025167
Zm00001d001894	Zm00001d025221
Zm00001d001894	Zm00001d025239
Zm00001d001894	Zm00001d025268
Zm00001d001894	Zm00001d025278
Zm00001d001894	Zm00001d025345
Zm00001d001894	Zm00001d025407
Zm00001d001894	Zm00001d025472
Zm00001d001894	Zm00001d025517
Zm00001d001894	Zm00001d025528
Zm00001d001894	Zm00001d025571
Zm00001d001894	Zm00001d025575
Zm00001d001894	Zm00001d025639
Zm00001d001894	Zm00001d025673
Zm00001d001894	Zm00001d025696
Zm00001d001894	Zm00001d025710
Zm00001d001894	Zm00001d025722
Zm00001d001894	Zm00001d025738
Zm00001d001894	Zm00001d025750
Zm00001d001894	Zm00001d025765
Zm00001d001894	Zm00001d025784
Zm00001d001894	Zm00001d025786
Zm00001d001894	Zm00001d025793
Zm00001d001894	Zm00001d025801
Zm00001d001894	Zm00001d025820
Zm00001d001894	Zm00001d025863
Zm00001d001894	Zm00001d025873
Zm00001d001894	Zm00001d025908
Zm00001d001894	Zm00001d025913
Zm00001d001894	Zm00001d025930
Zm00001d001894	Zm00001d025944
Zm00001d001894	Zm00001d025953
Zm00001d001894	Zm00001d025958
Zm00001d001894	Zm00001d025966
Zm00001d001894	Zm00001d025979
Zm00001d001894	Zm00001d025980
Zm00001d001894	Zm00001d025983
Zm00001d001894	Zm00001d025985
Zm00001d001894	Zm00001d025996
Zm00001d001894	Zm00001d026015
Zm00001d001894	Zm00001d026031
Zm00001d001894	Zm00001d026038
Zm00001d001894	Zm00001d026062
Zm00001d001894	Zm00001d026175
Zm00001d001894	Zm00001d026199
Zm00001d001894	Zm00001d026240
Zm00001d001894	Zm00001d026254
Zm00001d001894	Zm00001d026273
Zm00001d001894	Zm00001d026281
Zm00001d001894	Zm00001d026300
Zm00001d001894	Zm00001d026301
Zm00001d001894	Zm00001d026331
Zm00001d001894	Zm00001d026351
Zm00001d001894	Zm00001d026371
Zm00001d001894	Zm00001d026401
Zm00001d001894	Zm00001d026427
Zm00001d001894	Zm00001d026435
Zm00001d001894	Zm00001d026451
Zm00001d001894	Zm00001d026469
Zm00001d001894	Zm00001d026530
Zm00001d001894	Zm00001d026540
Zm00001d001894	Zm00001d026585
Zm00001d001894	Zm00001d026651
Zm00001d001894	Zm00001d026680
Zm00001d001894	Zm00001d026684
Zm00001d001894	Zm00001d027278
Zm00001d001894	Zm00001d027300
Zm00001d001894	Zm00001d027312
Zm00001d001894	Zm00001d027337
Zm00001d001894	Zm00001d027342
Zm00001d001894	Zm00001d027350
Zm00001d001894	Zm00001d027373
Zm00001d001894	Zm00001d027383
Zm00001d001894	Zm00001d027392
Zm00001d001894	Zm00001d027394
Zm00001d001894	Zm00001d027450
Zm00001d001894	Zm00001d027462
Zm00001d001894	Zm00001d027477
Zm00001d001894	Zm00001d027492
Zm00001d001894	Zm00001d027527
Zm00001d001894	Zm00001d027585
Zm00001d001894	Zm00001d027589
Zm00001d001894	Zm00001d027655
Zm00001d001894	Zm00001d027715
Zm00001d001894	Zm00001d027728
Zm00001d001894	Zm00001d027748
Zm00001d001894	Zm00001d027751
Zm00001d001894	Zm00001d027801
Zm00001d001894	Zm00001d027803
Zm00001d001894	Zm00001d027812
Zm00001d001894	Zm00001d027827
Zm00001d001894	Zm00001d028011
Zm00001d001894	Zm00001d028026
Zm00001d001894	Zm00001d028039
Zm00001d001894	Zm00001d028073
Zm00001d001894	Zm00001d028096
Zm00001d001894	Zm00001d028107
Zm00001d001894	Zm00001d028114
Zm00001d001894	Zm00001d028122
Zm00001d001894	Zm00001d028173
Zm00001d001894	Zm00001d028195
Zm00001d001894	Zm00001d028197
Zm00001d001894	Zm00001d028210
Zm00001d001894	Zm00001d028264
Zm00001d001894	Zm00001d028267
Zm00001d001894	Zm00001d028284
Zm00001d001894	Zm00001d028294
Zm00001d001894	Zm00001d028358
Zm00001d001894	Zm00001d028361
Zm00001d001894	Zm00001d028377
Zm00001d001894	Zm00001d028425
Zm00001d001894	Zm00001d028426
Zm00001d001894	Zm00001d028464
Zm00001d001894	Zm00001d028515
Zm00001d001894	Zm00001d028528
Zm00001d001894	Zm00001d028530
Zm00001d001894	Zm00001d028586
Zm00001d001894	Zm00001d028591
Zm00001d001894	Zm00001d028593
Zm00001d001894	Zm00001d028631
Zm00001d001894	Zm00001d028660
Zm00001d001894	Zm00001d028669
Zm00001d001894	Zm00001d028705
Zm00001d001894	Zm00001d028771
Zm00001d001894	Zm00001d028836
Zm00001d001894	Zm00001d028840
Zm00001d001894	Zm00001d028863
Zm00001d001894	Zm00001d028866
Zm00001d001894	Zm00001d028922
Zm00001d001894	Zm00001d028947
Zm00001d001894	Zm00001d029008
Zm00001d001894	Zm00001d029059
Zm00001d001894	Zm00001d029065
Zm00001d001894	Zm00001d029107
Zm00001d001894	Zm00001d029142
Zm00001d001894	Zm00001d029177
Zm00001d001894	Zm00001d029193
Zm00001d001894	Zm00001d029249
Zm00001d001894	Zm00001d029256
Zm00001d001894	Zm00001d029329
Zm00001d001894	Zm00001d029340
Zm00001d001894	Zm00001d029352
Zm00001d001894	Zm00001d029376
Zm00001d001894	Zm00001d029427
Zm00001d001894	Zm00001d029429
Zm00001d001894	Zm00001d029435
Zm00001d001894	Zm00001d029464
Zm00001d001894	Zm00001d029473
Zm00001d001894	Zm00001d029483
Zm00001d001894	Zm00001d029515
Zm00001d001894	Zm00001d029530
Zm00001d001894	Zm00001d029543
Zm00001d001894	Zm00001d029550
Zm00001d001894	Zm00001d029573
Zm00001d001894	Zm00001d029607
Zm00001d001894	Zm00001d029627
Zm00001d001894	Zm00001d029704
Zm00001d001894	Zm00001d029764
Zm00001d001894	Zm00001d029888
Zm00001d001894	Zm00001d029918
Zm00001d001894	Zm00001d029978
Zm00001d001894	Zm00001d029991
Zm00001d001894	Zm00001d030005
Zm00001d001894	Zm00001d030028
Zm00001d001894	Zm00001d030091
Zm00001d001894	Zm00001d030116
Zm00001d001894	Zm00001d030164
Zm00001d001894	Zm00001d030290
Zm00001d001894	Zm00001d030303
Zm00001d001894	Zm00001d030308
Zm00001d001894	Zm00001d030342
Zm00001d001894	Zm00001d030533
Zm00001d001894	Zm00001d030537
Zm00001d001894	Zm00001d030627
Zm00001d001894	Zm00001d030639
Zm00001d001894	Zm00001d030661
Zm00001d001894	Zm00001d030691
Zm00001d001894	Zm00001d030739
Zm00001d001894	Zm00001d030781
Zm00001d001894	Zm00001d030818
Zm00001d001894	Zm00001d030837
Zm00001d001894	Zm00001d030841
Zm00001d001894	Zm00001d030842
Zm00001d001894	Zm00001d030897
Zm00001d001894	Zm00001d030945
Zm00001d001894	Zm00001d030947
Zm00001d001894	Zm00001d030985
Zm00001d001894	Zm00001d030990
Zm00001d001894	Zm00001d031050
Zm00001d001894	Zm00001d031135
Zm00001d001894	Zm00001d031175
Zm00001d001894	Zm00001d031211
Zm00001d001894	Zm00001d031248
Zm00001d001894	Zm00001d031279
Zm00001d001894	Zm00001d031291
Zm00001d001894	Zm00001d031311
Zm00001d001894	Zm00001d031316
Zm00001d001894	Zm00001d031327
Zm00001d001894	Zm00001d031437
Zm00001d001894	Zm00001d031444
Zm00001d001894	Zm00001d031460
Zm00001d001894	Zm00001d031502
Zm00001d001894	Zm00001d031531
Zm00001d001894	Zm00001d031569
Zm00001d001894	Zm00001d031572
Zm00001d001894	Zm00001d031665
Zm00001d001894	Zm00001d031678
Zm00001d001894	Zm00001d031759
Zm00001d001894	Zm00001d031818
Zm00001d001894	Zm00001d031837
Zm00001d001894	Zm00001d031844
Zm00001d001894	Zm00001d031858
Zm00001d001894	Zm00001d031913
Zm00001d001894	Zm00001d032029
Zm00001d001894	Zm00001d032049
Zm00001d001894	Zm00001d032142
Zm00001d001894	Zm00001d032181
Zm00001d001894	Zm00001d032194
Zm00001d001894	Zm00001d032322
Zm00001d001894	Zm00001d032343
Zm00001d001894	Zm00001d032434
Zm00001d001894	Zm00001d032465
Zm00001d001894	Zm00001d032565
Zm00001d001894	Zm00001d032601
Zm00001d001894	Zm00001d032621
Zm00001d001894	Zm00001d032632
Zm00001d001894	Zm00001d032633
Zm00001d001894	Zm00001d032667
Zm00001d001894	Zm00001d032681
Zm00001d001894	Zm00001d032708
Zm00001d001894	Zm00001d032718
Zm00001d001894	Zm00001d032719
Zm00001d001894	Zm00001d032732
Zm00001d001894	Zm00001d032744
Zm00001d001894	Zm00001d032806
Zm00001d001894	Zm00001d032948
Zm00001d001894	Zm00001d032974
Zm00001d001894	Zm00001d032976
Zm00001d001894	Zm00001d032979
Zm00001d001894	Zm00001d033037
Zm00001d001894	Zm00001d033039
Zm00001d001894	Zm00001d033088
Zm00001d001894	Zm00001d033129
Zm00001d001894	Zm00001d033154
Zm00001d001894	Zm00001d033158
Zm00001d001894	Zm00001d033159
Zm00001d001894	Zm00001d033168
Zm00001d001894	Zm00001d033190
Zm00001d001894	Zm00001d033211
Zm00001d001894	Zm00001d033216
Zm00001d001894	Zm00001d033231
Zm00001d001894	Zm00001d033313
Zm00001d001894	Zm00001d033325
Zm00001d001894	Zm00001d033328
Zm00001d001894	Zm00001d033333
Zm00001d001894	Zm00001d033337
Zm00001d001894	Zm00001d033451
Zm00001d001894	Zm00001d033481
Zm00001d001894	Zm00001d033535
Zm00001d001894	Zm00001d033563
Zm00001d001894	Zm00001d033605
Zm00001d001894	Zm00001d033680
Zm00001d001894	Zm00001d033741
Zm00001d001894	Zm00001d033798
Zm00001d001894	Zm00001d033847
Zm00001d001894	Zm00001d033870
Zm00001d001894	Zm00001d033891
Zm00001d001894	Zm00001d033892
Zm00001d001894	Zm00001d033902
Zm00001d001894	Zm00001d033955
Zm00001d001894	Zm00001d033977
Zm00001d001894	Zm00001d033989
Zm00001d001894	Zm00001d033992
Zm00001d001894	Zm00001d034018
Zm00001d001894	Zm00001d034038
Zm00001d001894	Zm00001d034059
Zm00001d001894	Zm00001d034062
Zm00001d001894	Zm00001d034064
Zm00001d001894	Zm00001d034091
Zm00001d001894	Zm00001d034104
Zm00001d001894	Zm00001d034112
Zm00001d001894	Zm00001d034126
Zm00001d001894	Zm00001d034133
Zm00001d001894	Zm00001d034159
Zm00001d001894	Zm00001d034164
Zm00001d001894	Zm00001d034168
Zm00001d001894	Zm00001d034183
Zm00001d001894	Zm00001d034191
Zm00001d001894	Zm00001d034240
Zm00001d001894	Zm00001d034278
Zm00001d001894	Zm00001d034282
Zm00001d001894	Zm00001d034313
Zm00001d001894	Zm00001d034400
Zm00001d001894	Zm00001d034410
Zm00001d001894	Zm00001d034422
Zm00001d001894	Zm00001d034446
Zm00001d001894	Zm00001d034479
Zm00001d001894	Zm00001d034480
Zm00001d001894	Zm00001d034502
Zm00001d001894	Zm00001d034507
Zm00001d001894	Zm00001d034515
Zm00001d001894	Zm00001d034533
Zm00001d001894	Zm00001d034547
Zm00001d001894	Zm00001d034572
Zm00001d001894	Zm00001d034577
Zm00001d001894	Zm00001d034590
Zm00001d001894	Zm00001d034606
Zm00001d001894	Zm00001d034617
Zm00001d001894	Zm00001d034618
Zm00001d001894	Zm00001d034638
Zm00001d001894	Zm00001d034650
Zm00001d001894	Zm00001d034666
Zm00001d001894	Zm00001d034677
Zm00001d001894	Zm00001d034679
Zm00001d001894	Zm00001d034680
Zm00001d001894	Zm00001d034689
Zm00001d001894	Zm00001d034698
Zm00001d001894	Zm00001d034702
Zm00001d001894	Zm00001d034711
Zm00001d001894	Zm00001d034727
Zm00001d001894	Zm00001d034735
Zm00001d001894	Zm00001d034750
Zm00001d001894	Zm00001d034751
Zm00001d001894	Zm00001d034752
Zm00001d001894	Zm00001d034754
Zm00001d001894	Zm00001d034851
Zm00001d001894	Zm00001d034878
Zm00001d001894	Zm00001d034904
Zm00001d001894	Zm00001d034965
Zm00001d001894	Zm00001d034968
Zm00001d001894	Zm00001d035054
Zm00001d001894	Zm00001d035091
Zm00001d001894	Zm00001d035199
Zm00001d001894	Zm00001d035201
Zm00001d001894	Zm00001d035285
Zm00001d001894	Zm00001d035295
Zm00001d001894	Zm00001d035306
Zm00001d001894	Zm00001d035312
Zm00001d001894	Zm00001d035361
Zm00001d001894	Zm00001d035476
Zm00001d001894	Zm00001d035486
Zm00001d001894	Zm00001d035551
Zm00001d001894	Zm00001d035552
Zm00001d001894	Zm00001d035608
Zm00001d001894	Zm00001d035721
Zm00001d001894	Zm00001d035747
Zm00001d001894	Zm00001d035921
Zm00001d001894	Zm00001d035934
Zm00001d001894	Zm00001d035954
Zm00001d001894	Zm00001d035963
Zm00001d001894	Zm00001d035980
Zm00001d001894	Zm00001d036036
Zm00001d001894	Zm00001d036092
Zm00001d001894	Zm00001d036176
Zm00001d001894	Zm00001d036247
Zm00001d001894	Zm00001d036274
Zm00001d001894	Zm00001d036296
Zm00001d001894	Zm00001d036328
Zm00001d001894	Zm00001d036356
Zm00001d001894	Zm00001d036359
Zm00001d001894	Zm00001d036382
Zm00001d001894	Zm00001d036406
Zm00001d001894	Zm00001d036432
Zm00001d001894	Zm00001d036451
Zm00001d001894	Zm00001d036454
Zm00001d001894	Zm00001d036482
Zm00001d001894	Zm00001d036494
Zm00001d001894	Zm00001d036495
Zm00001d001894	Zm00001d036531
Zm00001d001894	Zm00001d036546
Zm00001d001894	Zm00001d036565
Zm00001d001894	Zm00001d036624
Zm00001d001894	Zm00001d036626
Zm00001d001894	Zm00001d036637
Zm00001d001894	Zm00001d036641
Zm00001d001894	Zm00001d036653
Zm00001d001894	Zm00001d036709
Zm00001d001894	Zm00001d036741
Zm00001d001894	Zm00001d036769
Zm00001d001894	Zm00001d036790
Zm00001d001894	Zm00001d036796
Zm00001d001894	Zm00001d036798
Zm00001d001894	Zm00001d036829
Zm00001d001894	Zm00001d036959
Zm00001d001894	Zm00001d036963
Zm00001d001894	Zm00001d037001
Zm00001d001894	Zm00001d037069
Zm00001d001894	Zm00001d037086
Zm00001d001894	Zm00001d037094
Zm00001d001894	Zm00001d037105
Zm00001d001894	Zm00001d037111
Zm00001d001894	Zm00001d037113
Zm00001d001894	Zm00001d037136
Zm00001d001894	Zm00001d037170
Zm00001d001894	Zm00001d037196
Zm00001d001894	Zm00001d037227
Zm00001d001894	Zm00001d037236
Zm00001d001894	Zm00001d037274
Zm00001d001894	Zm00001d037315
Zm00001d001894	Zm00001d037328
Zm00001d001894	Zm00001d037337
Zm00001d001894	Zm00001d037352
Zm00001d001894	Zm00001d037362
Zm00001d001894	Zm00001d037369
Zm00001d001894	Zm00001d037463
Zm00001d001894	Zm00001d037471
Zm00001d001894	Zm00001d037497
Zm00001d001894	Zm00001d037553
Zm00001d001894	Zm00001d037574
Zm00001d001894	Zm00001d037633
Zm00001d001894	Zm00001d037664
Zm00001d001894	Zm00001d037682
Zm00001d001894	Zm00001d037720
Zm00001d001894	Zm00001d037729
Zm00001d001894	Zm00001d037732
Zm00001d001894	Zm00001d037787
Zm00001d001894	Zm00001d037807
Zm00001d001894	Zm00001d037859
Zm00001d001894	Zm00001d037898
Zm00001d001894	Zm00001d037920
Zm00001d001894	Zm00001d037926
Zm00001d001894	Zm00001d037951
Zm00001d001894	Zm00001d037981
Zm00001d001894	Zm00001d037992
Zm00001d001894	Zm00001d038005
Zm00001d001894	Zm00001d038021
Zm00001d001894	Zm00001d038076
Zm00001d001894	Zm00001d038081
Zm00001d001894	Zm00001d038092
Zm00001d001894	Zm00001d038131
Zm00001d001894	Zm00001d038139
Zm00001d001894	Zm00001d038149
Zm00001d001894	Zm00001d038158
Zm00001d001894	Zm00001d038206
Zm00001d001894	Zm00001d038211
Zm00001d001894	Zm00001d038239
Zm00001d001894	Zm00001d038258
Zm00001d001894	Zm00001d038269
Zm00001d001894	Zm00001d038271
Zm00001d001894	Zm00001d038301
Zm00001d001894	Zm00001d038355
Zm00001d001894	Zm00001d038359
Zm00001d001894	Zm00001d038362
Zm00001d001894	Zm00001d038368
Zm00001d001894	Zm00001d038388
Zm00001d001894	Zm00001d038397
Zm00001d001894	Zm00001d038481
Zm00001d001894	Zm00001d038541
Zm00001d001894	Zm00001d038570
Zm00001d001894	Zm00001d038578
Zm00001d001894	Zm00001d038616
Zm00001d001894	Zm00001d038641
Zm00001d001894	Zm00001d038647
Zm00001d001894	Zm00001d038667
Zm00001d001894	Zm00001d038681
Zm00001d001894	Zm00001d038688
Zm00001d001894	Zm00001d038693
Zm00001d001894	Zm00001d038742
Zm00001d001894	Zm00001d038794
Zm00001d001894	Zm00001d038865
Zm00001d001894	Zm00001d038871
Zm00001d001894	Zm00001d038875
Zm00001d001894	Zm00001d038914
Zm00001d001894	Zm00001d038933
Zm00001d001894	Zm00001d038944
Zm00001d001894	Zm00001d038964
Zm00001d001894	Zm00001d038979
Zm00001d001894	Zm00001d038989
Zm00001d001894	Zm00001d039007
Zm00001d001894	Zm00001d039026
Zm00001d001894	Zm00001d039045
Zm00001d001894	Zm00001d039086
Zm00001d001894	Zm00001d039106
Zm00001d001894	Zm00001d039108
Zm00001d001894	Zm00001d039176
Zm00001d001894	Zm00001d039177
Zm00001d001894	Zm00001d039180
Zm00001d001894	Zm00001d039182
Zm00001d001894	Zm00001d039214
Zm00001d001894	Zm00001d039218
Zm00001d001894	Zm00001d039255
Zm00001d001894	Zm00001d039301
Zm00001d001894	Zm00001d039325
Zm00001d001894	Zm00001d039331
Zm00001d001894	Zm00001d039365
Zm00001d001894	Zm00001d039432
Zm00001d001894	Zm00001d039446
Zm00001d001894	Zm00001d039470
Zm00001d001894	Zm00001d039483
Zm00001d001894	Zm00001d039489
Zm00001d001894	Zm00001d039510
Zm00001d001894	Zm00001d039528
Zm00001d001894	Zm00001d039563
Zm00001d001894	Zm00001d039568
Zm00001d001894	Zm00001d039590
Zm00001d001894	Zm00001d039595
Zm00001d001894	Zm00001d039596
Zm00001d001894	Zm00001d039597
Zm00001d001894	Zm00001d039600
Zm00001d001894	Zm00001d039620
Zm00001d001894	Zm00001d039625
Zm00001d001894	Zm00001d039660
Zm00001d001894	Zm00001d039733
Zm00001d001894	Zm00001d039772
Zm00001d001894	Zm00001d039790
Zm00001d001894	Zm00001d039867
Zm00001d001894	Zm00001d039873
Zm00001d001894	Zm00001d039907
Zm00001d001894	Zm00001d039908
Zm00001d001894	Zm00001d039967
Zm00001d001894	Zm00001d039976
Zm00001d001894	Zm00001d040026
Zm00001d001894	Zm00001d040112
Zm00001d001894	Zm00001d040147
Zm00001d001894	Zm00001d040192
Zm00001d001894	Zm00001d040305
Zm00001d001894	Zm00001d040342
Zm00001d001894	Zm00001d040371
Zm00001d001894	Zm00001d040381
Zm00001d001894	Zm00001d040423
Zm00001d001894	Zm00001d040435
Zm00001d001894	Zm00001d040470
Zm00001d001894	Zm00001d040475
Zm00001d001894	Zm00001d040515
Zm00001d001894	Zm00001d040606
Zm00001d001894	Zm00001d040622
Zm00001d001894	Zm00001d040641
Zm00001d001894	Zm00001d040709
Zm00001d001894	Zm00001d040710
Zm00001d001894	Zm00001d040724
Zm00001d001894	Zm00001d040772
Zm00001d001894	Zm00001d040831
Zm00001d001894	Zm00001d040873
Zm00001d001894	Zm00001d040888
Zm00001d001894	Zm00001d041004
Zm00001d001894	Zm00001d041054
Zm00001d001894	Zm00001d041083
Zm00001d001894	Zm00001d041127
Zm00001d001894	Zm00001d041186
Zm00001d001894	Zm00001d041215
Zm00001d001894	Zm00001d041299
Zm00001d001894	Zm00001d041334
Zm00001d001894	Zm00001d041345
Zm00001d001894	Zm00001d041353
Zm00001d001894	Zm00001d041404
Zm00001d001894	Zm00001d041405
Zm00001d001894	Zm00001d041414
Zm00001d001894	Zm00001d041444
Zm00001d001894	Zm00001d041497
Zm00001d001894	Zm00001d041536
Zm00001d001894	Zm00001d041682
Zm00001d001894	Zm00001d041691
Zm00001d001894	Zm00001d041707
Zm00001d001894	Zm00001d041714
Zm00001d001894	Zm00001d041727
Zm00001d001894	Zm00001d041730
Zm00001d001894	Zm00001d041816
Zm00001d001894	Zm00001d041833
Zm00001d001894	Zm00001d041889
Zm00001d001894	Zm00001d041912
Zm00001d001894	Zm00001d041914
Zm00001d001894	Zm00001d041923
Zm00001d001894	Zm00001d041940
Zm00001d001894	Zm00001d041947
Zm00001d001894	Zm00001d041948
Zm00001d001894	Zm00001d041956
Zm00001d001894	Zm00001d041957
Zm00001d001894	Zm00001d041973
Zm00001d001894	Zm00001d041979
Zm00001d001894	Zm00001d041995
Zm00001d001894	Zm00001d042019
Zm00001d001894	Zm00001d042091
Zm00001d001894	Zm00001d042111
Zm00001d001894	Zm00001d042117
Zm00001d001894	Zm00001d042128
Zm00001d001894	Zm00001d042130
Zm00001d001894	Zm00001d042133
Zm00001d001894	Zm00001d042137
Zm00001d001894	Zm00001d042151
Zm00001d001894	Zm00001d042169
Zm00001d001894	Zm00001d042262
Zm00001d001894	Zm00001d042268
Zm00001d001894	Zm00001d042283
Zm00001d001894	Zm00001d042302
Zm00001d001894	Zm00001d042325
Zm00001d001894	Zm00001d042355
Zm00001d001894	Zm00001d042362
Zm00001d001894	Zm00001d042381
Zm00001d001894	Zm00001d042386
Zm00001d001894	Zm00001d042435
Zm00001d001894	Zm00001d042436
Zm00001d001894	Zm00001d042445
Zm00001d001894	Zm00001d042480
Zm00001d001894	Zm00001d042573
Zm00001d001894	Zm00001d042575
Zm00001d001894	Zm00001d042578
Zm00001d001894	Zm00001d042602
Zm00001d001894	Zm00001d042624
Zm00001d001894	Zm00001d042640
Zm00001d001894	Zm00001d042654
Zm00001d001894	Zm00001d042658
Zm00001d001894	Zm00001d042714
Zm00001d001894	Zm00001d042766
Zm00001d001894	Zm00001d042827
Zm00001d001894	Zm00001d042837
Zm00001d001894	Zm00001d042960
Zm00001d001894	Zm00001d042966
Zm00001d001894	Zm00001d043049
Zm00001d001894	Zm00001d043068
Zm00001d001894	Zm00001d043076
Zm00001d001894	Zm00001d043119
Zm00001d001894	Zm00001d043134
Zm00001d001894	Zm00001d043164
Zm00001d001894	Zm00001d043191
Zm00001d001894	Zm00001d043262
Zm00001d001894	Zm00001d043273
Zm00001d001894	Zm00001d043287
Zm00001d001894	Zm00001d043301
Zm00001d001894	Zm00001d043309
Zm00001d001894	Zm00001d043324
Zm00001d001894	Zm00001d043346
Zm00001d001894	Zm00001d043370
Zm00001d001894	Zm00001d043407
Zm00001d001894	Zm00001d043414
Zm00001d001894	Zm00001d043419
Zm00001d001894	Zm00001d043421
Zm00001d001894	Zm00001d043423
Zm00001d001894	Zm00001d043426
Zm00001d001894	Zm00001d043428
Zm00001d001894	Zm00001d043439
Zm00001d001894	Zm00001d043467
Zm00001d001894	Zm00001d043470
Zm00001d001894	Zm00001d043483
Zm00001d001894	Zm00001d043509
Zm00001d001894	Zm00001d043516
Zm00001d001894	Zm00001d043554
Zm00001d001894	Zm00001d043558
Zm00001d001894	Zm00001d043581
Zm00001d001894	Zm00001d043609
Zm00001d001894	Zm00001d043612
Zm00001d001894	Zm00001d043618
Zm00001d001894	Zm00001d043632
Zm00001d001894	Zm00001d043655
Zm00001d001894	Zm00001d043661
Zm00001d001894	Zm00001d043686
Zm00001d001894	Zm00001d043696
Zm00001d001894	Zm00001d043814
Zm00001d001894	Zm00001d043851
Zm00001d001894	Zm00001d043909
Zm00001d001894	Zm00001d043914
Zm00001d001894	Zm00001d043969
Zm00001d001894	Zm00001d043973
Zm00001d001894	Zm00001d043981
Zm00001d001894	Zm00001d043993
Zm00001d001894	Zm00001d044015
Zm00001d001894	Zm00001d044059
Zm00001d001894	Zm00001d044065
Zm00001d001894	Zm00001d044104
Zm00001d001894	Zm00001d044120
Zm00001d001894	Zm00001d044176
Zm00001d001894	Zm00001d044212
Zm00001d001894	Zm00001d044213
Zm00001d001894	Zm00001d044243
Zm00001d001894	Zm00001d044260
Zm00001d001894	Zm00001d044278
Zm00001d001894	Zm00001d044320
Zm00001d001894	Zm00001d044394
Zm00001d001894	Zm00001d044418
Zm00001d001894	Zm00001d044420
Zm00001d001894	Zm00001d044423
Zm00001d001894	Zm00001d044433
Zm00001d001894	Zm00001d044479
Zm00001d001894	Zm00001d044488
Zm00001d001894	Zm00001d044503
Zm00001d001894	Zm00001d044551
Zm00001d001894	Zm00001d044578
Zm00001d001894	Zm00001d044581
Zm00001d001894	Zm00001d044615
Zm00001d001894	Zm00001d044632
Zm00001d001894	Zm00001d044642
Zm00001d001894	Zm00001d044689
Zm00001d001894	Zm00001d044698
Zm00001d001894	Zm00001d044724
Zm00001d001894	Zm00001d044806
Zm00001d001894	Zm00001d044822
Zm00001d001894	Zm00001d044895
Zm00001d001894	Zm00001d044922
Zm00001d001894	Zm00001d044944
Zm00001d001894	Zm00001d044973
Zm00001d001894	Zm00001d045091
Zm00001d001894	Zm00001d045112
Zm00001d001894	Zm00001d045268
Zm00001d001894	Zm00001d045353
Zm00001d001894	Zm00001d045387
Zm00001d001894	Zm00001d045405
Zm00001d001894	Zm00001d045445
Zm00001d001894	Zm00001d045448
Zm00001d001894	Zm00001d045475
Zm00001d001894	Zm00001d045477
Zm00001d001894	Zm00001d045481
Zm00001d001894	Zm00001d045516
Zm00001d001894	Zm00001d045520
Zm00001d001894	Zm00001d045555
Zm00001d001894	Zm00001d045607
Zm00001d001894	Zm00001d045675
Zm00001d001894	Zm00001d045721
Zm00001d001894	Zm00001d045725
Zm00001d001894	Zm00001d045812
Zm00001d001894	Zm00001d045825
Zm00001d001894	Zm00001d045864
Zm00001d001894	Zm00001d045889
Zm00001d001894	Zm00001d045894
Zm00001d001894	Zm00001d045911
Zm00001d001894	Zm00001d045940
Zm00001d001894	Zm00001d046096
Zm00001d001894	Zm00001d046097
Zm00001d001894	Zm00001d046155
Zm00001d001894	Zm00001d046166
Zm00001d001894	Zm00001d046221
Zm00001d001894	Zm00001d046238
Zm00001d001894	Zm00001d046254
Zm00001d001894	Zm00001d046273
Zm00001d001894	Zm00001d046286
Zm00001d001894	Zm00001d046322
Zm00001d001894	Zm00001d046358
Zm00001d001894	Zm00001d046388
Zm00001d001894	Zm00001d046466
Zm00001d001894	Zm00001d046545
Zm00001d001894	Zm00001d046561
Zm00001d001894	Zm00001d046581
Zm00001d001894	Zm00001d046583
Zm00001d001894	Zm00001d046700
Zm00001d001894	Zm00001d046719
Zm00001d001894	Zm00001d046764
Zm00001d001894	Zm00001d046823
Zm00001d001894	Zm00001d046837
Zm00001d001894	Zm00001d046865
Zm00001d001894	Zm00001d046972
Zm00001d001894	Zm00001d046988
Zm00001d001894	Zm00001d046995
Zm00001d001894	Zm00001d047037
Zm00001d001894	Zm00001d047228
Zm00001d001894	Zm00001d047262
Zm00001d001894	Zm00001d047271
Zm00001d001894	Zm00001d047296
Zm00001d001894	Zm00001d047324
Zm00001d001894	Zm00001d047359
Zm00001d001894	Zm00001d047378
Zm00001d001894	Zm00001d047449
Zm00001d001894	Zm00001d047468
Zm00001d001894	Zm00001d047472
Zm00001d001894	Zm00001d047481
Zm00001d001894	Zm00001d047512
Zm00001d001894	Zm00001d047539
Zm00001d001894	Zm00001d047608
Zm00001d001894	Zm00001d047612
Zm00001d001894	Zm00001d047637
Zm00001d001894	Zm00001d047667
Zm00001d001894	Zm00001d047697
Zm00001d001894	Zm00001d047727
Zm00001d001894	Zm00001d047745
Zm00001d001894	Zm00001d047755
Zm00001d001894	Zm00001d047764
Zm00001d001894	Zm00001d047788
Zm00001d001894	Zm00001d047842
Zm00001d001894	Zm00001d047889
Zm00001d001894	Zm00001d047916
Zm00001d001894	Zm00001d047946
Zm00001d001894	Zm00001d047965
Zm00001d001894	Zm00001d047970
Zm00001d001894	Zm00001d047979
Zm00001d001894	Zm00001d047999
Zm00001d001894	Zm00001d048004
Zm00001d001894	Zm00001d048008
Zm00001d001894	Zm00001d048047
Zm00001d001894	Zm00001d048070
Zm00001d001894	Zm00001d048076
Zm00001d001894	Zm00001d048104
Zm00001d001894	Zm00001d048132
Zm00001d001894	Zm00001d048153
Zm00001d001894	Zm00001d048158
Zm00001d001894	Zm00001d048173
Zm00001d001894	Zm00001d048233
Zm00001d001894	Zm00001d048242
Zm00001d001894	Zm00001d048253
Zm00001d001894	Zm00001d048271
Zm00001d001894	Zm00001d048282
Zm00001d001894	Zm00001d048302
Zm00001d001894	Zm00001d048391
Zm00001d001894	Zm00001d048402
Zm00001d001894	Zm00001d048404
Zm00001d001894	Zm00001d048431
Zm00001d001894	Zm00001d048440
Zm00001d001894	Zm00001d048448
Zm00001d001894	Zm00001d048491
Zm00001d001894	Zm00001d048505
Zm00001d001894	Zm00001d048522
Zm00001d001894	Zm00001d048527
Zm00001d001894	Zm00001d048556
Zm00001d001894	Zm00001d048564
Zm00001d001894	Zm00001d048568
Zm00001d001894	Zm00001d048570
Zm00001d001894	Zm00001d048628
Zm00001d001894	Zm00001d048670
Zm00001d001894	Zm00001d048671
Zm00001d001894	Zm00001d048672
Zm00001d001894	Zm00001d048715
Zm00001d001894	Zm00001d048787
Zm00001d001894	Zm00001d048834
Zm00001d001894	Zm00001d048841
Zm00001d001894	Zm00001d048888
Zm00001d001894	Zm00001d048958
Zm00001d001894	Zm00001d049006
Zm00001d001894	Zm00001d049007
Zm00001d001894	Zm00001d049055
Zm00001d001894	Zm00001d049193
Zm00001d001894	Zm00001d049197
Zm00001d001894	Zm00001d049224
Zm00001d001894	Zm00001d049233
Zm00001d001894	Zm00001d049251
Zm00001d001894	Zm00001d049256
Zm00001d001894	Zm00001d049259
Zm00001d001894	Zm00001d049276
Zm00001d001894	Zm00001d049295
Zm00001d001894	Zm00001d049308
Zm00001d001894	Zm00001d049370
Zm00001d001894	Zm00001d049407
Zm00001d001894	Zm00001d049416
Zm00001d001894	Zm00001d049471
Zm00001d001894	Zm00001d049552
Zm00001d001894	Zm00001d049573
Zm00001d001894	Zm00001d049588
Zm00001d001894	Zm00001d049605
Zm00001d001894	Zm00001d049656
Zm00001d001894	Zm00001d049668
Zm00001d001894	Zm00001d049684
Zm00001d001894	Zm00001d049718
Zm00001d001894	Zm00001d049723
Zm00001d001894	Zm00001d049724
Zm00001d001894	Zm00001d049736
Zm00001d001894	Zm00001d049746
Zm00001d001894	Zm00001d049790
Zm00001d001894	Zm00001d049824
Zm00001d001894	Zm00001d049856
Zm00001d001894	Zm00001d049873
Zm00001d001894	Zm00001d049911
Zm00001d001894	Zm00001d049932
Zm00001d001894	Zm00001d049956
Zm00001d001894	Zm00001d049958
Zm00001d001894	Zm00001d050081
Zm00001d001894	Zm00001d050091
Zm00001d001894	Zm00001d050104
Zm00001d001894	Zm00001d050133
Zm00001d001894	Zm00001d050134
Zm00001d001894	Zm00001d050174
Zm00001d001894	Zm00001d050191
Zm00001d001894	Zm00001d050193
Zm00001d001894	Zm00001d050202
Zm00001d001894	Zm00001d050256
Zm00001d001894	Zm00001d050258
Zm00001d001894	Zm00001d050267
Zm00001d001894	Zm00001d050277
Zm00001d001894	Zm00001d050300
Zm00001d001894	Zm00001d050315
Zm00001d001894	Zm00001d050350
Zm00001d001894	Zm00001d050355
Zm00001d001894	Zm00001d050368
Zm00001d001894	Zm00001d050389
Zm00001d001894	Zm00001d050443
Zm00001d001894	Zm00001d050455
Zm00001d001894	Zm00001d050483
Zm00001d001894	Zm00001d050558
Zm00001d001894	Zm00001d050584
Zm00001d001894	Zm00001d050664
Zm00001d001894	Zm00001d050726
Zm00001d001894	Zm00001d050790
Zm00001d001894	Zm00001d050823
Zm00001d001894	Zm00001d050851
Zm00001d001894	Zm00001d050865
Zm00001d001894	Zm00001d050916
Zm00001d001894	Zm00001d050928
Zm00001d001894	Zm00001d050943
Zm00001d001894	Zm00001d050960
Zm00001d001894	Zm00001d050964
Zm00001d001894	Zm00001d050988
Zm00001d001894	Zm00001d051016
Zm00001d001894	Zm00001d051039
Zm00001d001894	Zm00001d051069
Zm00001d001894	Zm00001d051111
Zm00001d001894	Zm00001d051112
Zm00001d001894	Zm00001d051143
Zm00001d001894	Zm00001d051214
Zm00001d001894	Zm00001d051235
Zm00001d001894	Zm00001d051344
Zm00001d001894	Zm00001d051394
Zm00001d001894	Zm00001d051404
Zm00001d001894	Zm00001d051406
Zm00001d001894	Zm00001d051415
Zm00001d001894	Zm00001d051421
Zm00001d001894	Zm00001d051427
Zm00001d001894	Zm00001d051471
Zm00001d001894	Zm00001d051478
Zm00001d001894	Zm00001d051513
Zm00001d001894	Zm00001d051568
Zm00001d001894	Zm00001d051572
Zm00001d001894	Zm00001d051573
Zm00001d001894	Zm00001d051577
Zm00001d001894	Zm00001d051682
Zm00001d001894	Zm00001d051689
Zm00001d001894	Zm00001d051699
Zm00001d001894	Zm00001d051759
Zm00001d001894	Zm00001d051789
Zm00001d001894	Zm00001d051856
Zm00001d001894	Zm00001d051867
Zm00001d001894	Zm00001d051881
Zm00001d001894	Zm00001d051910
Zm00001d001894	Zm00001d051911
Zm00001d001894	Zm00001d051917
Zm00001d001894	Zm00001d051932
Zm00001d001894	Zm00001d052021
Zm00001d001894	Zm00001d052031
Zm00001d001894	Zm00001d052062
Zm00001d001894	Zm00001d052074
Zm00001d001894	Zm00001d052101
Zm00001d001894	Zm00001d052133
Zm00001d001894	Zm00001d052225
Zm00001d001894	Zm00001d052259
Zm00001d001894	Zm00001d052298
Zm00001d001894	Zm00001d052314
Zm00001d001894	Zm00001d052323
Zm00001d001894	Zm00001d052353
Zm00001d001894	Zm00001d052468
Zm00001d001894	Zm00001d052542
Zm00001d001894	Zm00001d052594
Zm00001d001894	Zm00001d052615
Zm00001d001894	Zm00001d052628
Zm00001d001894	Zm00001d052695
Zm00001d001894	Zm00001d052697
Zm00001d001894	Zm00001d052747
Zm00001d001894	Zm00001d052799
Zm00001d001894	Zm00001d052800
Zm00001d001894	Zm00001d052803
Zm00001d001894	Zm00001d052865
Zm00001d001894	Zm00001d052889
Zm00001d001894	Zm00001d052901
Zm00001d001894	Zm00001d052918
Zm00001d001894	Zm00001d052921
Zm00001d001894	Zm00001d052939
Zm00001d001894	Zm00001d052945
Zm00001d001894	Zm00001d052981
Zm00001d001894	Zm00001d052986
Zm00001d001894	Zm00001d053006
Zm00001d001894	Zm00001d053026
Zm00001d001894	Zm00001d053065
Zm00001d001894	Zm00001d053127
Zm00001d001894	Zm00001d053178
Zm00001d001894	Zm00001d053269
Zm00001d001894	Zm00001d053272
Zm00001d001894	Zm00001d053367
Zm00001d001894	Zm00001d053391
Zm00001d001894	Zm00001d053552
Zm00001d001894	Zm00001d053564
Zm00001d001894	Zm00001d053586
Zm00001d001894	Zm00001d053591
Zm00001d001894	Zm00001d053620
Zm00001d001894	Zm00001d053625
Zm00001d001894	Zm00001d053633
Zm00001d001894	Zm00001d053635
Zm00001d001894	Zm00001d053640
Zm00001d001894	Zm00001d053643
Zm00001d001894	Zm00001d053650
Zm00001d001894	Zm00001d053661
Zm00001d001894	Zm00001d053667
Zm00001d001894	Zm00001d053684
Zm00001d001894	Zm00001d053686
Zm00001d001894	Zm00001d053694
Zm00001d001894	Zm00001d053698
Zm00001d001894	Zm00001d053732
Zm00001d001894	Zm00001d053749
Zm00001d001894	Zm00001d053761
Zm00001d001894	Zm00001d053775
Zm00001d001894	Zm00001d053802
Zm00001d001894	Zm00001d053808
Zm00001d001894	Zm00001d053909
Zm00001d001894	Zm00001d053919
Zm00001d001894	Zm00001d053927
Zm00001d001894	Zm00001d053956
Zm00001d001894	Zm00001d053969
Zm00001d001894	Zm00001d053975
Zm00001d001894	Zm00001d053979
Zm00001d001894	Zm00001d053998
Zm00001d001894	Zm00001d054001
Zm00001d001894	Zm00001d054005
Zm00001d001894	Zm00001d054049
Zm00001d001894	Zm00001d054104
Zm00001d001894	Zm00001d054107
Zm00001d001933	Zm00001d000001
Zm00001d001933	Zm00001d000034
Zm00001d001933	Zm00001d000053
Zm00001d001933	Zm00001d000143
Zm00001d001933	Zm00001d000153
Zm00001d001933	Zm00001d000202
Zm00001d001933	Zm00001d000295
Zm00001d001933	Zm00001d000312
Zm00001d001933	Zm00001d000417
Zm00001d001933	Zm00001d000432
Zm00001d001933	Zm00001d001767
Zm00001d001933	Zm00001d001773
Zm00001d001933	Zm00001d001776
Zm00001d001933	Zm00001d001780
Zm00001d001933	Zm00001d001800
Zm00001d001933	Zm00001d001831
Zm00001d001933	Zm00001d001898
Zm00001d001933	Zm00001d001901
Zm00001d001933	Zm00001d001916
Zm00001d001933	Zm00001d001924
Zm00001d001933	Zm00001d001928
Zm00001d001933	Zm00001d001933
Zm00001d001933	Zm00001d001940
Zm00001d001933	Zm00001d001962
Zm00001d001933	Zm00001d001974
Zm00001d001933	Zm00001d001994
Zm00001d001933	Zm00001d002004
Zm00001d001933	Zm00001d002068
Zm00001d001933	Zm00001d002090
Zm00001d001933	Zm00001d002096
Zm00001d001933	Zm00001d002115
Zm00001d001933	Zm00001d002119
Zm00001d001933	Zm00001d002127
Zm00001d001933	Zm00001d002137
Zm00001d001933	Zm00001d002141
Zm00001d001933	Zm00001d002145
Zm00001d001933	Zm00001d002155
Zm00001d001933	Zm00001d002193
Zm00001d001933	Zm00001d002250
Zm00001d001933	Zm00001d002252
Zm00001d001933	Zm00001d002274
Zm00001d001933	Zm00001d002286
Zm00001d001933	Zm00001d002334
Zm00001d001933	Zm00001d002339
Zm00001d001933	Zm00001d002340
Zm00001d001933	Zm00001d002352
Zm00001d001933	Zm00001d002373
Zm00001d001933	Zm00001d002374
Zm00001d001933	Zm00001d002377
Zm00001d001933	Zm00001d002387
Zm00001d001933	Zm00001d002422
Zm00001d001933	Zm00001d002432
Zm00001d001933	Zm00001d002441
Zm00001d001933	Zm00001d002450
Zm00001d001933	Zm00001d002462
Zm00001d001933	Zm00001d002481
Zm00001d001933	Zm00001d002504
Zm00001d001933	Zm00001d002534
Zm00001d001933	Zm00001d002537
Zm00001d001933	Zm00001d002539
Zm00001d001933	Zm00001d002572
Zm00001d001933	Zm00001d002579
Zm00001d001933	Zm00001d002585
Zm00001d001933	Zm00001d002601
Zm00001d001933	Zm00001d002656
Zm00001d001933	Zm00001d002713
Zm00001d001933	Zm00001d002768
Zm00001d001933	Zm00001d002781
Zm00001d001933	Zm00001d002857
Zm00001d001933	Zm00001d002860
Zm00001d001933	Zm00001d002869
Zm00001d001933	Zm00001d002890
Zm00001d001933	Zm00001d002919
Zm00001d001933	Zm00001d002941
Zm00001d001933	Zm00001d002961
Zm00001d001933	Zm00001d002982
Zm00001d001933	Zm00001d003017
Zm00001d001933	Zm00001d003059
Zm00001d001933	Zm00001d003062
Zm00001d001933	Zm00001d003071
Zm00001d001933	Zm00001d003164
Zm00001d001933	Zm00001d003308
Zm00001d001933	Zm00001d003329
Zm00001d001933	Zm00001d003423
Zm00001d001933	Zm00001d003427
Zm00001d001933	Zm00001d003491
Zm00001d001933	Zm00001d003573
Zm00001d001933	Zm00001d003611
Zm00001d001933	Zm00001d003644
Zm00001d001933	Zm00001d003645
Zm00001d001933	Zm00001d003648
Zm00001d001933	Zm00001d003670
Zm00001d001933	Zm00001d003680
Zm00001d001933	Zm00001d003685
Zm00001d001933	Zm00001d003780
Zm00001d001933	Zm00001d003813
Zm00001d001933	Zm00001d003879
Zm00001d001933	Zm00001d003896
Zm00001d001933	Zm00001d003978
Zm00001d001933	Zm00001d003996
Zm00001d001933	Zm00001d004009
Zm00001d001933	Zm00001d004025
Zm00001d001933	Zm00001d004052
Zm00001d001933	Zm00001d004090
Zm00001d001933	Zm00001d004091
Zm00001d001933	Zm00001d004120
Zm00001d001933	Zm00001d004133
Zm00001d001933	Zm00001d004167
Zm00001d001933	Zm00001d004260
Zm00001d001933	Zm00001d004396
Zm00001d001933	Zm00001d004410
Zm00001d001933	Zm00001d004414
Zm00001d001933	Zm00001d004460
Zm00001d001933	Zm00001d004541
Zm00001d001933	Zm00001d004551
Zm00001d001933	Zm00001d004644
Zm00001d001933	Zm00001d004676
Zm00001d001933	Zm00001d004709
Zm00001d001933	Zm00001d004744
Zm00001d001933	Zm00001d004775
Zm00001d001933	Zm00001d004916
Zm00001d001933	Zm00001d004924
Zm00001d001933	Zm00001d004927
Zm00001d001933	Zm00001d004934
Zm00001d001933	Zm00001d004955
Zm00001d001933	Zm00001d004957
Zm00001d001933	Zm00001d004959
Zm00001d001933	Zm00001d005013
Zm00001d001933	Zm00001d005015
Zm00001d001933	Zm00001d005016
Zm00001d001933	Zm00001d005064
Zm00001d001933	Zm00001d005065
Zm00001d001933	Zm00001d005089
Zm00001d001933	Zm00001d005105
Zm00001d001933	Zm00001d005107
Zm00001d001933	Zm00001d005108
Zm00001d001933	Zm00001d005146
Zm00001d001933	Zm00001d005149
Zm00001d001933	Zm00001d005179
Zm00001d001933	Zm00001d005200
Zm00001d001933	Zm00001d005228
Zm00001d001933	Zm00001d005238
Zm00001d001933	Zm00001d005248
Zm00001d001933	Zm00001d005264
Zm00001d001933	Zm00001d005269
Zm00001d001933	Zm00001d005275
Zm00001d001933	Zm00001d005293
Zm00001d001933	Zm00001d005308
Zm00001d001933	Zm00001d005322
Zm00001d001933	Zm00001d005334
Zm00001d001933	Zm00001d005403
Zm00001d001933	Zm00001d005406
Zm00001d001933	Zm00001d005429
Zm00001d001933	Zm00001d005513
Zm00001d001933	Zm00001d005584
Zm00001d001933	Zm00001d005587
Zm00001d001933	Zm00001d005590
Zm00001d001933	Zm00001d005617
Zm00001d001933	Zm00001d005675
Zm00001d001933	Zm00001d005681
Zm00001d001933	Zm00001d005694
Zm00001d001933	Zm00001d005732
Zm00001d001933	Zm00001d005740
Zm00001d001933	Zm00001d005791
Zm00001d001933	Zm00001d005849
Zm00001d001933	Zm00001d005871
Zm00001d001933	Zm00001d005897
Zm00001d001933	Zm00001d005928
Zm00001d001933	Zm00001d005980
Zm00001d001933	Zm00001d006008
Zm00001d001933	Zm00001d006031
Zm00001d001933	Zm00001d006045
Zm00001d001933	Zm00001d006052
Zm00001d001933	Zm00001d006055
Zm00001d001933	Zm00001d006080
Zm00001d001933	Zm00001d006107
Zm00001d001933	Zm00001d006113
Zm00001d001933	Zm00001d006118
Zm00001d001933	Zm00001d006172
Zm00001d001933	Zm00001d006175
Zm00001d001933	Zm00001d006207
Zm00001d001933	Zm00001d006237
Zm00001d001933	Zm00001d006250
Zm00001d001933	Zm00001d006287
Zm00001d001933	Zm00001d006296
Zm00001d001933	Zm00001d006309
Zm00001d001933	Zm00001d006358
Zm00001d001933	Zm00001d006361
Zm00001d001933	Zm00001d006408
Zm00001d001933	Zm00001d006410
Zm00001d001933	Zm00001d006421
Zm00001d001933	Zm00001d006422
Zm00001d001933	Zm00001d006438
Zm00001d001933	Zm00001d006451
Zm00001d001933	Zm00001d006510
Zm00001d001933	Zm00001d006547
Zm00001d001933	Zm00001d006608
Zm00001d001933	Zm00001d006658
Zm00001d001933	Zm00001d006667
Zm00001d001933	Zm00001d006702
Zm00001d001933	Zm00001d006717
Zm00001d001933	Zm00001d006731
Zm00001d001933	Zm00001d006749
Zm00001d001933	Zm00001d006757
Zm00001d001933	Zm00001d006769
Zm00001d001933	Zm00001d006797
Zm00001d001933	Zm00001d006822
Zm00001d001933	Zm00001d006874
Zm00001d001933	Zm00001d006881
Zm00001d001933	Zm00001d006904
Zm00001d001933	Zm00001d006921
Zm00001d001933	Zm00001d006938
Zm00001d001933	Zm00001d007038
Zm00001d001933	Zm00001d007039
Zm00001d001933	Zm00001d007048
Zm00001d001933	Zm00001d007084
Zm00001d001933	Zm00001d007085
Zm00001d001933	Zm00001d007093
Zm00001d001933	Zm00001d007103
Zm00001d001933	Zm00001d007145
Zm00001d001933	Zm00001d007154
Zm00001d001933	Zm00001d007155
Zm00001d001933	Zm00001d007164
Zm00001d001933	Zm00001d007192
Zm00001d001933	Zm00001d007202
Zm00001d001933	Zm00001d007214
Zm00001d001933	Zm00001d007225
Zm00001d001933	Zm00001d007232
Zm00001d001933	Zm00001d007259
Zm00001d001933	Zm00001d007261
Zm00001d001933	Zm00001d007277
Zm00001d001933	Zm00001d007318
Zm00001d001933	Zm00001d007339
Zm00001d001933	Zm00001d007465
Zm00001d001933	Zm00001d007479
Zm00001d001933	Zm00001d007489
Zm00001d001933	Zm00001d007507
Zm00001d001933	Zm00001d007513
Zm00001d001933	Zm00001d007514
Zm00001d001933	Zm00001d007564
Zm00001d001933	Zm00001d007632
Zm00001d001933	Zm00001d007650
Zm00001d001933	Zm00001d007715
Zm00001d001933	Zm00001d007757
Zm00001d001933	Zm00001d007784
Zm00001d001933	Zm00001d007815
Zm00001d001933	Zm00001d007819
Zm00001d001933	Zm00001d007820
Zm00001d001933	Zm00001d007826
Zm00001d001933	Zm00001d007835
Zm00001d001933	Zm00001d007862
Zm00001d001933	Zm00001d007890
Zm00001d001933	Zm00001d007898
Zm00001d001933	Zm00001d007900
Zm00001d001933	Zm00001d007927
Zm00001d001933	Zm00001d007966
Zm00001d001933	Zm00001d008245
Zm00001d001933	Zm00001d008260
Zm00001d001933	Zm00001d008310
Zm00001d001933	Zm00001d008321
Zm00001d001933	Zm00001d008322
Zm00001d001933	Zm00001d008323
Zm00001d001933	Zm00001d008359
Zm00001d001933	Zm00001d008360
Zm00001d001933	Zm00001d008369
Zm00001d001933	Zm00001d008387
Zm00001d001933	Zm00001d008393
Zm00001d001933	Zm00001d008398
Zm00001d001933	Zm00001d008512
Zm00001d001933	Zm00001d008531
Zm00001d001933	Zm00001d008614
Zm00001d001933	Zm00001d008668
Zm00001d001933	Zm00001d008720
Zm00001d001933	Zm00001d008725
Zm00001d001933	Zm00001d008742
Zm00001d001933	Zm00001d008743
Zm00001d001933	Zm00001d008788
Zm00001d001933	Zm00001d008815
Zm00001d001933	Zm00001d008875
Zm00001d001933	Zm00001d008890
Zm00001d001933	Zm00001d008916
Zm00001d001933	Zm00001d008982
Zm00001d001933	Zm00001d009004
Zm00001d001933	Zm00001d009014
Zm00001d001933	Zm00001d009023
Zm00001d001933	Zm00001d009117
Zm00001d001933	Zm00001d009122
Zm00001d001933	Zm00001d009183
Zm00001d001933	Zm00001d009202
Zm00001d001933	Zm00001d009312
Zm00001d001933	Zm00001d009387
Zm00001d001933	Zm00001d009417
Zm00001d001933	Zm00001d009430
Zm00001d001933	Zm00001d009480
Zm00001d001933	Zm00001d009493
Zm00001d001933	Zm00001d009520
Zm00001d001933	Zm00001d009628
Zm00001d001933	Zm00001d009640
Zm00001d001933	Zm00001d009724
Zm00001d001933	Zm00001d009740
Zm00001d001933	Zm00001d009749
Zm00001d001933	Zm00001d009792
Zm00001d001933	Zm00001d009808
Zm00001d001933	Zm00001d009847
Zm00001d001933	Zm00001d009848
Zm00001d001933	Zm00001d009926
Zm00001d001933	Zm00001d009978
Zm00001d001933	Zm00001d010005
Zm00001d001933	Zm00001d010008
Zm00001d001933	Zm00001d010018
Zm00001d001933	Zm00001d010049
Zm00001d001933	Zm00001d010135
Zm00001d001933	Zm00001d010185
Zm00001d001933	Zm00001d010206
Zm00001d001933	Zm00001d010251
Zm00001d001933	Zm00001d010255
Zm00001d001933	Zm00001d010262
Zm00001d001933	Zm00001d010304
Zm00001d001933	Zm00001d010340
Zm00001d001933	Zm00001d010396
Zm00001d001933	Zm00001d010446
Zm00001d001933	Zm00001d010461
Zm00001d001933	Zm00001d010462
Zm00001d001933	Zm00001d010465
Zm00001d001933	Zm00001d010488
Zm00001d001933	Zm00001d010491
Zm00001d001933	Zm00001d010496
Zm00001d001933	Zm00001d010500
Zm00001d001933	Zm00001d010512
Zm00001d001933	Zm00001d010522
Zm00001d001933	Zm00001d010528
Zm00001d001933	Zm00001d010556
Zm00001d001933	Zm00001d010564
Zm00001d001933	Zm00001d010610
Zm00001d001933	Zm00001d010631
Zm00001d001933	Zm00001d010719
Zm00001d001933	Zm00001d010727
Zm00001d001933	Zm00001d010754
Zm00001d001933	Zm00001d010792
Zm00001d001933	Zm00001d010804
Zm00001d001933	Zm00001d010813
Zm00001d001933	Zm00001d010842
Zm00001d001933	Zm00001d010850
Zm00001d001933	Zm00001d010858
Zm00001d001933	Zm00001d010863
Zm00001d001933	Zm00001d010872
Zm00001d001933	Zm00001d010901
Zm00001d001933	Zm00001d010942
Zm00001d001933	Zm00001d010944
Zm00001d001933	Zm00001d010958
Zm00001d001933	Zm00001d010986
Zm00001d001933	Zm00001d011004
Zm00001d001933	Zm00001d011060
Zm00001d001933	Zm00001d011096
Zm00001d001933	Zm00001d011100
Zm00001d001933	Zm00001d011102
Zm00001d001933	Zm00001d011139
Zm00001d001933	Zm00001d011149
Zm00001d001933	Zm00001d011150
Zm00001d001933	Zm00001d011177
Zm00001d001933	Zm00001d011211
Zm00001d001933	Zm00001d011227
Zm00001d001933	Zm00001d011278
Zm00001d001933	Zm00001d011283
Zm00001d001933	Zm00001d011345
Zm00001d001933	Zm00001d011352
Zm00001d001933	Zm00001d011405
Zm00001d001933	Zm00001d011412
Zm00001d001933	Zm00001d011433
Zm00001d001933	Zm00001d011471
Zm00001d001933	Zm00001d011474
Zm00001d001933	Zm00001d011551
Zm00001d001933	Zm00001d011611
Zm00001d001933	Zm00001d011680
Zm00001d001933	Zm00001d011685
Zm00001d001933	Zm00001d011705
Zm00001d001933	Zm00001d011745
Zm00001d001933	Zm00001d011765
Zm00001d001933	Zm00001d011771
Zm00001d001933	Zm00001d011781
Zm00001d001933	Zm00001d011829
Zm00001d001933	Zm00001d011855
Zm00001d001933	Zm00001d011874
Zm00001d001933	Zm00001d011877
Zm00001d001933	Zm00001d011891
Zm00001d001933	Zm00001d011898
Zm00001d001933	Zm00001d011928
Zm00001d001933	Zm00001d011941
Zm00001d001933	Zm00001d011945
Zm00001d001933	Zm00001d011947
Zm00001d001933	Zm00001d011956
Zm00001d001933	Zm00001d011963
Zm00001d001933	Zm00001d011970
Zm00001d001933	Zm00001d012017
Zm00001d001933	Zm00001d012019
Zm00001d001933	Zm00001d012040
Zm00001d001933	Zm00001d012153
Zm00001d001933	Zm00001d012160
Zm00001d001933	Zm00001d012166
Zm00001d001933	Zm00001d012195
Zm00001d001933	Zm00001d012286
Zm00001d001933	Zm00001d012290
Zm00001d001933	Zm00001d012291
Zm00001d001933	Zm00001d012296
Zm00001d001933	Zm00001d012297
Zm00001d001933	Zm00001d012301
Zm00001d001933	Zm00001d012333
Zm00001d001933	Zm00001d012425
Zm00001d001933	Zm00001d012538
Zm00001d001933	Zm00001d012553
Zm00001d001933	Zm00001d012610
Zm00001d001933	Zm00001d012621
Zm00001d001933	Zm00001d012655
Zm00001d001933	Zm00001d012656
Zm00001d001933	Zm00001d012671
Zm00001d001933	Zm00001d012709
Zm00001d001933	Zm00001d012729
Zm00001d001933	Zm00001d012738
Zm00001d001933	Zm00001d012755
Zm00001d001933	Zm00001d012761
Zm00001d001933	Zm00001d012763
Zm00001d001933	Zm00001d012766
Zm00001d001933	Zm00001d012806
Zm00001d001933	Zm00001d012807
Zm00001d001933	Zm00001d012811
Zm00001d001933	Zm00001d012825
Zm00001d001933	Zm00001d012846
Zm00001d001933	Zm00001d012860
Zm00001d001933	Zm00001d012878
Zm00001d001933	Zm00001d012896
Zm00001d001933	Zm00001d012916
Zm00001d001933	Zm00001d012930
Zm00001d001933	Zm00001d012931
Zm00001d001933	Zm00001d012936
Zm00001d001933	Zm00001d012964
Zm00001d001933	Zm00001d012992
Zm00001d001933	Zm00001d013019
Zm00001d001933	Zm00001d013023
Zm00001d001933	Zm00001d013026
Zm00001d001933	Zm00001d013056
Zm00001d001933	Zm00001d013065
Zm00001d001933	Zm00001d013067
Zm00001d001933	Zm00001d013090
Zm00001d001933	Zm00001d013095
Zm00001d001933	Zm00001d013111
Zm00001d001933	Zm00001d013144
Zm00001d001933	Zm00001d013156
Zm00001d001933	Zm00001d013176
Zm00001d001933	Zm00001d013186
Zm00001d001933	Zm00001d013188
Zm00001d001933	Zm00001d013221
Zm00001d001933	Zm00001d013223
Zm00001d001933	Zm00001d013228
Zm00001d001933	Zm00001d013234
Zm00001d001933	Zm00001d013282
Zm00001d001933	Zm00001d013300
Zm00001d001933	Zm00001d013307
Zm00001d001933	Zm00001d013329
Zm00001d001933	Zm00001d013342
Zm00001d001933	Zm00001d013357
Zm00001d001933	Zm00001d013361
Zm00001d001933	Zm00001d013389
Zm00001d001933	Zm00001d013420
Zm00001d001933	Zm00001d013430
Zm00001d001933	Zm00001d013497
Zm00001d001933	Zm00001d013520
Zm00001d001933	Zm00001d013526
Zm00001d001933	Zm00001d013554
Zm00001d001933	Zm00001d013555
Zm00001d001933	Zm00001d013588
Zm00001d001933	Zm00001d013595
Zm00001d001933	Zm00001d013597
Zm00001d001933	Zm00001d013603
Zm00001d001933	Zm00001d013626
Zm00001d001933	Zm00001d013639
Zm00001d001933	Zm00001d013645
Zm00001d001933	Zm00001d013677
Zm00001d001933	Zm00001d013692
Zm00001d001933	Zm00001d013697
Zm00001d001933	Zm00001d013750
Zm00001d001933	Zm00001d013759
Zm00001d001933	Zm00001d013780
Zm00001d001933	Zm00001d013785
Zm00001d001933	Zm00001d013794
Zm00001d001933	Zm00001d013819
Zm00001d001933	Zm00001d013829
Zm00001d001933	Zm00001d013863
Zm00001d001933	Zm00001d013895
Zm00001d001933	Zm00001d013927
Zm00001d001933	Zm00001d013962
Zm00001d001933	Zm00001d013966
Zm00001d001933	Zm00001d013967
Zm00001d001933	Zm00001d014011
Zm00001d001933	Zm00001d014016
Zm00001d001933	Zm00001d014065
Zm00001d001933	Zm00001d014073
Zm00001d001933	Zm00001d014080
Zm00001d001933	Zm00001d014085
Zm00001d001933	Zm00001d014089
Zm00001d001933	Zm00001d014135
Zm00001d001933	Zm00001d014175
Zm00001d001933	Zm00001d014194
Zm00001d001933	Zm00001d014199
Zm00001d001933	Zm00001d014327
Zm00001d001933	Zm00001d014355
Zm00001d001933	Zm00001d014378
Zm00001d001933	Zm00001d014413
Zm00001d001933	Zm00001d014418
Zm00001d001933	Zm00001d014462
Zm00001d001933	Zm00001d014495
Zm00001d001933	Zm00001d014542
Zm00001d001933	Zm00001d014575
Zm00001d001933	Zm00001d014612
Zm00001d001933	Zm00001d014698
Zm00001d001933	Zm00001d014736
Zm00001d001933	Zm00001d014759
Zm00001d001933	Zm00001d014809
Zm00001d001933	Zm00001d014814
Zm00001d001933	Zm00001d014858
Zm00001d001933	Zm00001d014866
Zm00001d001933	Zm00001d014875
Zm00001d001933	Zm00001d014885
Zm00001d001933	Zm00001d014887
Zm00001d001933	Zm00001d014897
Zm00001d001933	Zm00001d014909
Zm00001d001933	Zm00001d014912
Zm00001d001933	Zm00001d014916
Zm00001d001933	Zm00001d014918
Zm00001d001933	Zm00001d014946
Zm00001d001933	Zm00001d014954
Zm00001d001933	Zm00001d014969
Zm00001d001933	Zm00001d014994
Zm00001d001933	Zm00001d015014
Zm00001d001933	Zm00001d015058
Zm00001d001933	Zm00001d015065
Zm00001d001933	Zm00001d015134
Zm00001d001933	Zm00001d015141
Zm00001d001933	Zm00001d015168
Zm00001d001933	Zm00001d015194
Zm00001d001933	Zm00001d015221
Zm00001d001933	Zm00001d015245
Zm00001d001933	Zm00001d015260
Zm00001d001933	Zm00001d015265
Zm00001d001933	Zm00001d015277
Zm00001d001933	Zm00001d015313
Zm00001d001933	Zm00001d015344
Zm00001d001933	Zm00001d015361
Zm00001d001933	Zm00001d015363
Zm00001d001933	Zm00001d015449
Zm00001d001933	Zm00001d015460
Zm00001d001933	Zm00001d015473
Zm00001d001933	Zm00001d015477
Zm00001d001933	Zm00001d015485
Zm00001d001933	Zm00001d015495
Zm00001d001933	Zm00001d015566
Zm00001d001933	Zm00001d015571
Zm00001d001933	Zm00001d015585
Zm00001d001933	Zm00001d015586
Zm00001d001933	Zm00001d015690
Zm00001d001933	Zm00001d015692
Zm00001d001933	Zm00001d015737
Zm00001d001933	Zm00001d015754
Zm00001d001933	Zm00001d015788
Zm00001d001933	Zm00001d015861
Zm00001d001933	Zm00001d015865
Zm00001d001933	Zm00001d015893
Zm00001d001933	Zm00001d015956
Zm00001d001933	Zm00001d015974
Zm00001d001933	Zm00001d015986
Zm00001d001933	Zm00001d015997
Zm00001d001933	Zm00001d016002
Zm00001d001933	Zm00001d016061
Zm00001d001933	Zm00001d016129
Zm00001d001933	Zm00001d016164
Zm00001d001933	Zm00001d016165
Zm00001d001933	Zm00001d016277
Zm00001d001933	Zm00001d016298
Zm00001d001933	Zm00001d016349
Zm00001d001933	Zm00001d016358
Zm00001d001933	Zm00001d016371
Zm00001d001933	Zm00001d016406
Zm00001d001933	Zm00001d016410
Zm00001d001933	Zm00001d016439
Zm00001d001933	Zm00001d016440
Zm00001d001933	Zm00001d016443
Zm00001d001933	Zm00001d016458
Zm00001d001933	Zm00001d016463
Zm00001d001933	Zm00001d016521
Zm00001d001933	Zm00001d016529
Zm00001d001933	Zm00001d016577
Zm00001d001933	Zm00001d016590
Zm00001d001933	Zm00001d016593
Zm00001d001933	Zm00001d016601
Zm00001d001933	Zm00001d016687
Zm00001d001933	Zm00001d016696
Zm00001d001933	Zm00001d016737
Zm00001d001933	Zm00001d016758
Zm00001d001933	Zm00001d016798
Zm00001d001933	Zm00001d016814
Zm00001d001933	Zm00001d016816
Zm00001d001933	Zm00001d016827
Zm00001d001933	Zm00001d016838
Zm00001d001933	Zm00001d016940
Zm00001d001933	Zm00001d016977
Zm00001d001933	Zm00001d017045
Zm00001d001933	Zm00001d017049
Zm00001d001933	Zm00001d017070
Zm00001d001933	Zm00001d017090
Zm00001d001933	Zm00001d017117
Zm00001d001933	Zm00001d017141
Zm00001d001933	Zm00001d017164
Zm00001d001933	Zm00001d017170
Zm00001d001933	Zm00001d017174
Zm00001d001933	Zm00001d017175
Zm00001d001933	Zm00001d017185
Zm00001d001933	Zm00001d017193
Zm00001d001933	Zm00001d017216
Zm00001d001933	Zm00001d017258
Zm00001d001933	Zm00001d017261
Zm00001d001933	Zm00001d017270
Zm00001d001933	Zm00001d017336
Zm00001d001933	Zm00001d017357
Zm00001d001933	Zm00001d017360
Zm00001d001933	Zm00001d017361
Zm00001d001933	Zm00001d017385
Zm00001d001933	Zm00001d017387
Zm00001d001933	Zm00001d017409
Zm00001d001933	Zm00001d017432
Zm00001d001933	Zm00001d017466
Zm00001d001933	Zm00001d017473
Zm00001d001933	Zm00001d017492
Zm00001d001933	Zm00001d017513
Zm00001d001933	Zm00001d017514
Zm00001d001933	Zm00001d017528
Zm00001d001933	Zm00001d017537
Zm00001d001933	Zm00001d017544
Zm00001d001933	Zm00001d017555
Zm00001d001933	Zm00001d017564
Zm00001d001933	Zm00001d017566
Zm00001d001933	Zm00001d017617
Zm00001d001933	Zm00001d017625
Zm00001d001933	Zm00001d017670
Zm00001d001933	Zm00001d017702
Zm00001d001933	Zm00001d017719
Zm00001d001933	Zm00001d017730
Zm00001d001933	Zm00001d017773
Zm00001d001933	Zm00001d017783
Zm00001d001933	Zm00001d017784
Zm00001d001933	Zm00001d017823
Zm00001d001933	Zm00001d017830
Zm00001d001933	Zm00001d017845
Zm00001d001933	Zm00001d017850
Zm00001d001933	Zm00001d017863
Zm00001d001933	Zm00001d017871
Zm00001d001933	Zm00001d017887
Zm00001d001933	Zm00001d017894
Zm00001d001933	Zm00001d017911
Zm00001d001933	Zm00001d017915
Zm00001d001933	Zm00001d017945
Zm00001d001933	Zm00001d017947
Zm00001d001933	Zm00001d017949
Zm00001d001933	Zm00001d017957
Zm00001d001933	Zm00001d017962
Zm00001d001933	Zm00001d017967
Zm00001d001933	Zm00001d017987
Zm00001d001933	Zm00001d017995
Zm00001d001933	Zm00001d018004
Zm00001d001933	Zm00001d018014
Zm00001d001933	Zm00001d018104
Zm00001d001933	Zm00001d018133
Zm00001d001933	Zm00001d018201
Zm00001d001933	Zm00001d018208
Zm00001d001933	Zm00001d018214
Zm00001d001933	Zm00001d018227
Zm00001d001933	Zm00001d018261
Zm00001d001933	Zm00001d018276
Zm00001d001933	Zm00001d018295
Zm00001d001933	Zm00001d018330
Zm00001d001933	Zm00001d018341
Zm00001d001933	Zm00001d018369
Zm00001d001933	Zm00001d018377
Zm00001d001933	Zm00001d018384
Zm00001d001933	Zm00001d018389
Zm00001d001933	Zm00001d018410
Zm00001d001933	Zm00001d018429
Zm00001d001933	Zm00001d018450
Zm00001d001933	Zm00001d018477
Zm00001d001933	Zm00001d018489
Zm00001d001933	Zm00001d018541
Zm00001d001933	Zm00001d018542
Zm00001d001933	Zm00001d018624
Zm00001d001933	Zm00001d018632
Zm00001d001933	Zm00001d018634
Zm00001d001933	Zm00001d018635
Zm00001d001933	Zm00001d018694
Zm00001d001933	Zm00001d018748
Zm00001d001933	Zm00001d018752
Zm00001d001933	Zm00001d018775
Zm00001d001933	Zm00001d018795
Zm00001d001933	Zm00001d018862
Zm00001d001933	Zm00001d018916
Zm00001d001933	Zm00001d018937
Zm00001d001933	Zm00001d018957
Zm00001d001933	Zm00001d018976
Zm00001d001933	Zm00001d018977
Zm00001d001933	Zm00001d018979
Zm00001d001933	Zm00001d018998
Zm00001d001933	Zm00001d019041
Zm00001d001933	Zm00001d019047
Zm00001d001933	Zm00001d019090
Zm00001d001933	Zm00001d019107
Zm00001d001933	Zm00001d019108
Zm00001d001933	Zm00001d019115
Zm00001d001933	Zm00001d019139
Zm00001d001933	Zm00001d019185
Zm00001d001933	Zm00001d019195
Zm00001d001933	Zm00001d019200
Zm00001d001933	Zm00001d019215
Zm00001d001933	Zm00001d019219
Zm00001d001933	Zm00001d019262
Zm00001d001933	Zm00001d019314
Zm00001d001933	Zm00001d019349
Zm00001d001933	Zm00001d019423
Zm00001d001933	Zm00001d019426
Zm00001d001933	Zm00001d019447
Zm00001d001933	Zm00001d019459
Zm00001d001933	Zm00001d019477
Zm00001d001933	Zm00001d019481
Zm00001d001933	Zm00001d019513
Zm00001d001933	Zm00001d019515
Zm00001d001933	Zm00001d019567
Zm00001d001933	Zm00001d019579
Zm00001d001933	Zm00001d019582
Zm00001d001933	Zm00001d019697
Zm00001d001933	Zm00001d019699
Zm00001d001933	Zm00001d019701
Zm00001d001933	Zm00001d019703
Zm00001d001933	Zm00001d019733
Zm00001d001933	Zm00001d019824
Zm00001d001933	Zm00001d019852
Zm00001d001933	Zm00001d019856
Zm00001d001933	Zm00001d019926
Zm00001d001933	Zm00001d019948
Zm00001d001933	Zm00001d019967
Zm00001d001933	Zm00001d019987
Zm00001d001933	Zm00001d020004
Zm00001d001933	Zm00001d020013
Zm00001d001933	Zm00001d020037
Zm00001d001933	Zm00001d020103
Zm00001d001933	Zm00001d020129
Zm00001d001933	Zm00001d020171
Zm00001d001933	Zm00001d020180
Zm00001d001933	Zm00001d020243
Zm00001d001933	Zm00001d020273
Zm00001d001933	Zm00001d020307
Zm00001d001933	Zm00001d020310
Zm00001d001933	Zm00001d020312
Zm00001d001933	Zm00001d020392
Zm00001d001933	Zm00001d020450
Zm00001d001933	Zm00001d020461
Zm00001d001933	Zm00001d020476
Zm00001d001933	Zm00001d020501
Zm00001d001933	Zm00001d020526
Zm00001d001933	Zm00001d020535
Zm00001d001933	Zm00001d020544
Zm00001d001933	Zm00001d020585
Zm00001d001933	Zm00001d020630
Zm00001d001933	Zm00001d020644
Zm00001d001933	Zm00001d020650
Zm00001d001933	Zm00001d020683
Zm00001d001933	Zm00001d020695
Zm00001d001933	Zm00001d020696
Zm00001d001933	Zm00001d020762
Zm00001d001933	Zm00001d020763
Zm00001d001933	Zm00001d020765
Zm00001d001933	Zm00001d020768
Zm00001d001933	Zm00001d020776
Zm00001d001933	Zm00001d020838
Zm00001d001933	Zm00001d020843
Zm00001d001933	Zm00001d020870
Zm00001d001933	Zm00001d020871
Zm00001d001933	Zm00001d020923
Zm00001d001933	Zm00001d020937
Zm00001d001933	Zm00001d020980
Zm00001d001933	Zm00001d020983
Zm00001d001933	Zm00001d021021
Zm00001d001933	Zm00001d021085
Zm00001d001933	Zm00001d021120
Zm00001d001933	Zm00001d021127
Zm00001d001933	Zm00001d021142
Zm00001d001933	Zm00001d021162
Zm00001d001933	Zm00001d021170
Zm00001d001933	Zm00001d021199
Zm00001d001933	Zm00001d021200
Zm00001d001933	Zm00001d021232
Zm00001d001933	Zm00001d021287
Zm00001d001933	Zm00001d021298
Zm00001d001933	Zm00001d021362
Zm00001d001933	Zm00001d021378
Zm00001d001933	Zm00001d021379
Zm00001d001933	Zm00001d021391
Zm00001d001933	Zm00001d021414
Zm00001d001933	Zm00001d021426
Zm00001d001933	Zm00001d021441
Zm00001d001933	Zm00001d021445
Zm00001d001933	Zm00001d021448
Zm00001d001933	Zm00001d021453
Zm00001d001933	Zm00001d021477
Zm00001d001933	Zm00001d021505
Zm00001d001933	Zm00001d021511
Zm00001d001933	Zm00001d021517
Zm00001d001933	Zm00001d021534
Zm00001d001933	Zm00001d021535
Zm00001d001933	Zm00001d021573
Zm00001d001933	Zm00001d021588
Zm00001d001933	Zm00001d021613
Zm00001d001933	Zm00001d021616
Zm00001d001933	Zm00001d021635
Zm00001d001933	Zm00001d021636
Zm00001d001933	Zm00001d021669
Zm00001d001933	Zm00001d021690
Zm00001d001933	Zm00001d021707
Zm00001d001933	Zm00001d021741
Zm00001d001933	Zm00001d021754
Zm00001d001933	Zm00001d021777
Zm00001d001933	Zm00001d021810
Zm00001d001933	Zm00001d021830
Zm00001d001933	Zm00001d021838
Zm00001d001933	Zm00001d021869
Zm00001d001933	Zm00001d021876
Zm00001d001933	Zm00001d021903
Zm00001d001933	Zm00001d021958
Zm00001d001933	Zm00001d021961
Zm00001d001933	Zm00001d021968
Zm00001d001933	Zm00001d022021
Zm00001d001933	Zm00001d022031
Zm00001d001933	Zm00001d022058
Zm00001d001933	Zm00001d022071
Zm00001d001933	Zm00001d022083
Zm00001d001933	Zm00001d022103
Zm00001d001933	Zm00001d022110
Zm00001d001933	Zm00001d022114
Zm00001d001933	Zm00001d022134
Zm00001d001933	Zm00001d022151
Zm00001d001933	Zm00001d022160
Zm00001d001933	Zm00001d022169
Zm00001d001933	Zm00001d022177
Zm00001d001933	Zm00001d022226
Zm00001d001933	Zm00001d022244
Zm00001d001933	Zm00001d022266
Zm00001d001933	Zm00001d022296
Zm00001d001933	Zm00001d022301
Zm00001d001933	Zm00001d022308
Zm00001d001933	Zm00001d022352
Zm00001d001933	Zm00001d022371
Zm00001d001933	Zm00001d022394
Zm00001d001933	Zm00001d022401
Zm00001d001933	Zm00001d022414
Zm00001d001933	Zm00001d022425
Zm00001d001933	Zm00001d022438
Zm00001d001933	Zm00001d022442
Zm00001d001933	Zm00001d022465
Zm00001d001933	Zm00001d022474
Zm00001d001933	Zm00001d022487
Zm00001d001933	Zm00001d022527
Zm00001d001933	Zm00001d022541
Zm00001d001933	Zm00001d022585
Zm00001d001933	Zm00001d022595
Zm00001d001933	Zm00001d022617
Zm00001d001933	Zm00001d022627
Zm00001d001933	Zm00001d022629
Zm00001d001933	Zm00001d022631
Zm00001d001933	Zm00001d023218
Zm00001d001933	Zm00001d023235
Zm00001d001933	Zm00001d023237
Zm00001d001933	Zm00001d023239
Zm00001d001933	Zm00001d023249
Zm00001d001933	Zm00001d023259
Zm00001d001933	Zm00001d023300
Zm00001d001933	Zm00001d023302
Zm00001d001933	Zm00001d023373
Zm00001d001933	Zm00001d023418
Zm00001d001933	Zm00001d023432
Zm00001d001933	Zm00001d023439
Zm00001d001933	Zm00001d023455
Zm00001d001933	Zm00001d023581
Zm00001d001933	Zm00001d023582
Zm00001d001933	Zm00001d023681
Zm00001d001933	Zm00001d023683
Zm00001d001933	Zm00001d023706
Zm00001d001933	Zm00001d023756
Zm00001d001933	Zm00001d023784
Zm00001d001933	Zm00001d023785
Zm00001d001933	Zm00001d023804
Zm00001d001933	Zm00001d023817
Zm00001d001933	Zm00001d023841
Zm00001d001933	Zm00001d023863
Zm00001d001933	Zm00001d023865
Zm00001d001933	Zm00001d023892
Zm00001d001933	Zm00001d023901
Zm00001d001933	Zm00001d023912
Zm00001d001933	Zm00001d023934
Zm00001d001933	Zm00001d023943
Zm00001d001933	Zm00001d023946
Zm00001d001933	Zm00001d024003
Zm00001d001933	Zm00001d024059
Zm00001d001933	Zm00001d024088
Zm00001d001933	Zm00001d024093
Zm00001d001933	Zm00001d024159
Zm00001d001933	Zm00001d024203
Zm00001d001933	Zm00001d024243
Zm00001d001933	Zm00001d024245
Zm00001d001933	Zm00001d024251
Zm00001d001933	Zm00001d024274
Zm00001d001933	Zm00001d024292
Zm00001d001933	Zm00001d024319
Zm00001d001933	Zm00001d024327
Zm00001d001933	Zm00001d024509
Zm00001d001933	Zm00001d024511
Zm00001d001933	Zm00001d024538
Zm00001d001933	Zm00001d024573
Zm00001d001933	Zm00001d024624
Zm00001d001933	Zm00001d024625
Zm00001d001933	Zm00001d024632
Zm00001d001933	Zm00001d024646
Zm00001d001933	Zm00001d024677
Zm00001d001933	Zm00001d024698
Zm00001d001933	Zm00001d024788
Zm00001d001933	Zm00001d024805
Zm00001d001933	Zm00001d024815
Zm00001d001933	Zm00001d024816
Zm00001d001933	Zm00001d024825
Zm00001d001933	Zm00001d024828
Zm00001d001933	Zm00001d024873
Zm00001d001933	Zm00001d024878
Zm00001d001933	Zm00001d024905
Zm00001d001933	Zm00001d024939
Zm00001d001933	Zm00001d025033
Zm00001d001933	Zm00001d025036
Zm00001d001933	Zm00001d025048
Zm00001d001933	Zm00001d025063
Zm00001d001933	Zm00001d025100
Zm00001d001933	Zm00001d025118
Zm00001d001933	Zm00001d025160
Zm00001d001933	Zm00001d025167
Zm00001d001933	Zm00001d025174
Zm00001d001933	Zm00001d025182
Zm00001d001933	Zm00001d025199
Zm00001d001933	Zm00001d025236
Zm00001d001933	Zm00001d025331
Zm00001d001933	Zm00001d025342
Zm00001d001933	Zm00001d025382
Zm00001d001933	Zm00001d025472
Zm00001d001933	Zm00001d025565
Zm00001d001933	Zm00001d025653
Zm00001d001933	Zm00001d025659
Zm00001d001933	Zm00001d025669
Zm00001d001933	Zm00001d025673
Zm00001d001933	Zm00001d025696
Zm00001d001933	Zm00001d025710
Zm00001d001933	Zm00001d025712
Zm00001d001933	Zm00001d025762
Zm00001d001933	Zm00001d025765
Zm00001d001933	Zm00001d025784
Zm00001d001933	Zm00001d025786
Zm00001d001933	Zm00001d025794
Zm00001d001933	Zm00001d025801
Zm00001d001933	Zm00001d025820
Zm00001d001933	Zm00001d025857
Zm00001d001933	Zm00001d025866
Zm00001d001933	Zm00001d025913
Zm00001d001933	Zm00001d025966
Zm00001d001933	Zm00001d025985
Zm00001d001933	Zm00001d025997
Zm00001d001933	Zm00001d025998
Zm00001d001933	Zm00001d026031
Zm00001d001933	Zm00001d026063
Zm00001d001933	Zm00001d026104
Zm00001d001933	Zm00001d026130
Zm00001d001933	Zm00001d026143
Zm00001d001933	Zm00001d026158
Zm00001d001933	Zm00001d026164
Zm00001d001933	Zm00001d026195
Zm00001d001933	Zm00001d026199
Zm00001d001933	Zm00001d026214
Zm00001d001933	Zm00001d026257
Zm00001d001933	Zm00001d026286
Zm00001d001933	Zm00001d026291
Zm00001d001933	Zm00001d026343
Zm00001d001933	Zm00001d026344
Zm00001d001933	Zm00001d026391
Zm00001d001933	Zm00001d026392
Zm00001d001933	Zm00001d026401
Zm00001d001933	Zm00001d026427
Zm00001d001933	Zm00001d026434
Zm00001d001933	Zm00001d026435
Zm00001d001933	Zm00001d026451
Zm00001d001933	Zm00001d026452
Zm00001d001933	Zm00001d026469
Zm00001d001933	Zm00001d026515
Zm00001d001933	Zm00001d026540
Zm00001d001933	Zm00001d026591
Zm00001d001933	Zm00001d026609
Zm00001d001933	Zm00001d026612
Zm00001d001933	Zm00001d026653
Zm00001d001933	Zm00001d026669
Zm00001d001933	Zm00001d026670
Zm00001d001933	Zm00001d026675
Zm00001d001933	Zm00001d026684
Zm00001d001933	Zm00001d026689
Zm00001d001933	Zm00001d027276
Zm00001d001933	Zm00001d027296
Zm00001d001933	Zm00001d027314
Zm00001d001933	Zm00001d027337
Zm00001d001933	Zm00001d027350
Zm00001d001933	Zm00001d027354
Zm00001d001933	Zm00001d027359
Zm00001d001933	Zm00001d027383
Zm00001d001933	Zm00001d027387
Zm00001d001933	Zm00001d027393
Zm00001d001933	Zm00001d027394
Zm00001d001933	Zm00001d027441
Zm00001d001933	Zm00001d027444
Zm00001d001933	Zm00001d027453
Zm00001d001933	Zm00001d027462
Zm00001d001933	Zm00001d027468
Zm00001d001933	Zm00001d027492
Zm00001d001933	Zm00001d027515
Zm00001d001933	Zm00001d027527
Zm00001d001933	Zm00001d027576
Zm00001d001933	Zm00001d027595
Zm00001d001933	Zm00001d027626
Zm00001d001933	Zm00001d027671
Zm00001d001933	Zm00001d027699
Zm00001d001933	Zm00001d027706
Zm00001d001933	Zm00001d027715
Zm00001d001933	Zm00001d027748
Zm00001d001933	Zm00001d027751
Zm00001d001933	Zm00001d027752
Zm00001d001933	Zm00001d027760
Zm00001d001933	Zm00001d027893
Zm00001d001933	Zm00001d027966
Zm00001d001933	Zm00001d027975
Zm00001d001933	Zm00001d028011
Zm00001d001933	Zm00001d028084
Zm00001d001933	Zm00001d028096
Zm00001d001933	Zm00001d028104
Zm00001d001933	Zm00001d028177
Zm00001d001933	Zm00001d028183
Zm00001d001933	Zm00001d028210
Zm00001d001933	Zm00001d028262
Zm00001d001933	Zm00001d028264
Zm00001d001933	Zm00001d028317
Zm00001d001933	Zm00001d028361
Zm00001d001933	Zm00001d028377
Zm00001d001933	Zm00001d028384
Zm00001d001933	Zm00001d028401
Zm00001d001933	Zm00001d028425
Zm00001d001933	Zm00001d028426
Zm00001d001933	Zm00001d028438
Zm00001d001933	Zm00001d028502
Zm00001d001933	Zm00001d028528
Zm00001d001933	Zm00001d028530
Zm00001d001933	Zm00001d028549
Zm00001d001933	Zm00001d028588
Zm00001d001933	Zm00001d028593
Zm00001d001933	Zm00001d028660
Zm00001d001933	Zm00001d028665
Zm00001d001933	Zm00001d028773
Zm00001d001933	Zm00001d028786
Zm00001d001933	Zm00001d028807
Zm00001d001933	Zm00001d028813
Zm00001d001933	Zm00001d028818
Zm00001d001933	Zm00001d028829
Zm00001d001933	Zm00001d028896
Zm00001d001933	Zm00001d028947
Zm00001d001933	Zm00001d028963
Zm00001d001933	Zm00001d028971
Zm00001d001933	Zm00001d028973
Zm00001d001933	Zm00001d029004
Zm00001d001933	Zm00001d029010
Zm00001d001933	Zm00001d029023
Zm00001d001933	Zm00001d029044
Zm00001d001933	Zm00001d029048
Zm00001d001933	Zm00001d029055
Zm00001d001933	Zm00001d029065
Zm00001d001933	Zm00001d029078
Zm00001d001933	Zm00001d029096
Zm00001d001933	Zm00001d029198
Zm00001d001933	Zm00001d029209
Zm00001d001933	Zm00001d029255
Zm00001d001933	Zm00001d029263
Zm00001d001933	Zm00001d029328
Zm00001d001933	Zm00001d029329
Zm00001d001933	Zm00001d029374
Zm00001d001933	Zm00001d029417
Zm00001d001933	Zm00001d029426
Zm00001d001933	Zm00001d029429
Zm00001d001933	Zm00001d029432
Zm00001d001933	Zm00001d029487
Zm00001d001933	Zm00001d029563
Zm00001d001933	Zm00001d029611
Zm00001d001933	Zm00001d029719
Zm00001d001933	Zm00001d029758
Zm00001d001933	Zm00001d029844
Zm00001d001933	Zm00001d029924
Zm00001d001933	Zm00001d029948
Zm00001d001933	Zm00001d029973
Zm00001d001933	Zm00001d030069
Zm00001d001933	Zm00001d030079
Zm00001d001933	Zm00001d030143
Zm00001d001933	Zm00001d030146
Zm00001d001933	Zm00001d030166
Zm00001d001933	Zm00001d030167
Zm00001d001933	Zm00001d030230
Zm00001d001933	Zm00001d030231
Zm00001d001933	Zm00001d030300
Zm00001d001933	Zm00001d030308
Zm00001d001933	Zm00001d030310
Zm00001d001933	Zm00001d030342
Zm00001d001933	Zm00001d030373
Zm00001d001933	Zm00001d030554
Zm00001d001933	Zm00001d030588
Zm00001d001933	Zm00001d030627
Zm00001d001933	Zm00001d030639
Zm00001d001933	Zm00001d030657
Zm00001d001933	Zm00001d030739
Zm00001d001933	Zm00001d030759
Zm00001d001933	Zm00001d030781
Zm00001d001933	Zm00001d030818
Zm00001d001933	Zm00001d030837
Zm00001d001933	Zm00001d030900
Zm00001d001933	Zm00001d030911
Zm00001d001933	Zm00001d030916
Zm00001d001933	Zm00001d030947
Zm00001d001933	Zm00001d030968
Zm00001d001933	Zm00001d030985
Zm00001d001933	Zm00001d030990
Zm00001d001933	Zm00001d031002
Zm00001d001933	Zm00001d031019
Zm00001d001933	Zm00001d031041
Zm00001d001933	Zm00001d031050
Zm00001d001933	Zm00001d031061
Zm00001d001933	Zm00001d031064
Zm00001d001933	Zm00001d031073
Zm00001d001933	Zm00001d031098
Zm00001d001933	Zm00001d031118
Zm00001d001933	Zm00001d031135
Zm00001d001933	Zm00001d031199
Zm00001d001933	Zm00001d031323
Zm00001d001933	Zm00001d031326
Zm00001d001933	Zm00001d031331
Zm00001d001933	Zm00001d031437
Zm00001d001933	Zm00001d031444
Zm00001d001933	Zm00001d031463
Zm00001d001933	Zm00001d031475
Zm00001d001933	Zm00001d031480
Zm00001d001933	Zm00001d031530
Zm00001d001933	Zm00001d031531
Zm00001d001933	Zm00001d031560
Zm00001d001933	Zm00001d031618
Zm00001d001933	Zm00001d031640
Zm00001d001933	Zm00001d031641
Zm00001d001933	Zm00001d031678
Zm00001d001933	Zm00001d031750
Zm00001d001933	Zm00001d031751
Zm00001d001933	Zm00001d031774
Zm00001d001933	Zm00001d031837
Zm00001d001933	Zm00001d031854
Zm00001d001933	Zm00001d031858
Zm00001d001933	Zm00001d031870
Zm00001d001933	Zm00001d031891
Zm00001d001933	Zm00001d031894
Zm00001d001933	Zm00001d031956
Zm00001d001933	Zm00001d031957
Zm00001d001933	Zm00001d031961
Zm00001d001933	Zm00001d032072
Zm00001d001933	Zm00001d032131
Zm00001d001933	Zm00001d032142
Zm00001d001933	Zm00001d032181
Zm00001d001933	Zm00001d032224
Zm00001d001933	Zm00001d032231
Zm00001d001933	Zm00001d032263
Zm00001d001933	Zm00001d032322
Zm00001d001933	Zm00001d032338
Zm00001d001933	Zm00001d032418
Zm00001d001933	Zm00001d032434
Zm00001d001933	Zm00001d032435
Zm00001d001933	Zm00001d032465
Zm00001d001933	Zm00001d032497
Zm00001d001933	Zm00001d032557
Zm00001d001933	Zm00001d032565
Zm00001d001933	Zm00001d032566
Zm00001d001933	Zm00001d032587
Zm00001d001933	Zm00001d032601
Zm00001d001933	Zm00001d032621
Zm00001d001933	Zm00001d032632
Zm00001d001933	Zm00001d032650
Zm00001d001933	Zm00001d032681
Zm00001d001933	Zm00001d032704
Zm00001d001933	Zm00001d032728
Zm00001d001933	Zm00001d032732
Zm00001d001933	Zm00001d032739
Zm00001d001933	Zm00001d032761
Zm00001d001933	Zm00001d032889
Zm00001d001933	Zm00001d032894
Zm00001d001933	Zm00001d032921
Zm00001d001933	Zm00001d032944
Zm00001d001933	Zm00001d033020
Zm00001d001933	Zm00001d033028
Zm00001d001933	Zm00001d033039
Zm00001d001933	Zm00001d033088
Zm00001d001933	Zm00001d033105
Zm00001d001933	Zm00001d033128
Zm00001d001933	Zm00001d033130
Zm00001d001933	Zm00001d033148
Zm00001d001933	Zm00001d033186
Zm00001d001933	Zm00001d033193
Zm00001d001933	Zm00001d033204
Zm00001d001933	Zm00001d033221
Zm00001d001933	Zm00001d033240
Zm00001d001933	Zm00001d033246
Zm00001d001933	Zm00001d033301
Zm00001d001933	Zm00001d033309
Zm00001d001933	Zm00001d033312
Zm00001d001933	Zm00001d033314
Zm00001d001933	Zm00001d033325
Zm00001d001933	Zm00001d033333
Zm00001d001933	Zm00001d033375
Zm00001d001933	Zm00001d033379
Zm00001d001933	Zm00001d033414
Zm00001d001933	Zm00001d033421
Zm00001d001933	Zm00001d033448
Zm00001d001933	Zm00001d033484
Zm00001d001933	Zm00001d033522
Zm00001d001933	Zm00001d033535
Zm00001d001933	Zm00001d033554
Zm00001d001933	Zm00001d033556
Zm00001d001933	Zm00001d033589
Zm00001d001933	Zm00001d033648
Zm00001d001933	Zm00001d033673
Zm00001d001933	Zm00001d033680
Zm00001d001933	Zm00001d033830
Zm00001d001933	Zm00001d033834
Zm00001d001933	Zm00001d033857
Zm00001d001933	Zm00001d033859
Zm00001d001933	Zm00001d033866
Zm00001d001933	Zm00001d033876
Zm00001d001933	Zm00001d033905
Zm00001d001933	Zm00001d033912
Zm00001d001933	Zm00001d033933
Zm00001d001933	Zm00001d033955
Zm00001d001933	Zm00001d033977
Zm00001d001933	Zm00001d033992
Zm00001d001933	Zm00001d034000
Zm00001d001933	Zm00001d034010
Zm00001d001933	Zm00001d034025
Zm00001d001933	Zm00001d034028
Zm00001d001933	Zm00001d034038
Zm00001d001933	Zm00001d034054
Zm00001d001933	Zm00001d034062
Zm00001d001933	Zm00001d034076
Zm00001d001933	Zm00001d034081
Zm00001d001933	Zm00001d034091
Zm00001d001933	Zm00001d034108
Zm00001d001933	Zm00001d034111
Zm00001d001933	Zm00001d034126
Zm00001d001933	Zm00001d034163
Zm00001d001933	Zm00001d034164
Zm00001d001933	Zm00001d034166
Zm00001d001933	Zm00001d034168
Zm00001d001933	Zm00001d034180
Zm00001d001933	Zm00001d034239
Zm00001d001933	Zm00001d034263
Zm00001d001933	Zm00001d034336
Zm00001d001933	Zm00001d034364
Zm00001d001933	Zm00001d034383
Zm00001d001933	Zm00001d034409
Zm00001d001933	Zm00001d034422
Zm00001d001933	Zm00001d034428
Zm00001d001933	Zm00001d034429
Zm00001d001933	Zm00001d034503
Zm00001d001933	Zm00001d034506
Zm00001d001933	Zm00001d034550
Zm00001d001933	Zm00001d034606
Zm00001d001933	Zm00001d034616
Zm00001d001933	Zm00001d034618
Zm00001d001933	Zm00001d034677
Zm00001d001933	Zm00001d034678
Zm00001d001933	Zm00001d034680
Zm00001d001933	Zm00001d034734
Zm00001d001933	Zm00001d034751
Zm00001d001933	Zm00001d034768
Zm00001d001933	Zm00001d034790
Zm00001d001933	Zm00001d034793
Zm00001d001933	Zm00001d034799
Zm00001d001933	Zm00001d034809
Zm00001d001933	Zm00001d034840
Zm00001d001933	Zm00001d034842
Zm00001d001933	Zm00001d034876
Zm00001d001933	Zm00001d034878
Zm00001d001933	Zm00001d034880
Zm00001d001933	Zm00001d034894
Zm00001d001933	Zm00001d034901
Zm00001d001933	Zm00001d034914
Zm00001d001933	Zm00001d034968
Zm00001d001933	Zm00001d035005
Zm00001d001933	Zm00001d035008
Zm00001d001933	Zm00001d035019
Zm00001d001933	Zm00001d035065
Zm00001d001933	Zm00001d035087
Zm00001d001933	Zm00001d035090
Zm00001d001933	Zm00001d035197
Zm00001d001933	Zm00001d035201
Zm00001d001933	Zm00001d035295
Zm00001d001933	Zm00001d035312
Zm00001d001933	Zm00001d035336
Zm00001d001933	Zm00001d035412
Zm00001d001933	Zm00001d035454
Zm00001d001933	Zm00001d035468
Zm00001d001933	Zm00001d035476
Zm00001d001933	Zm00001d035486
Zm00001d001933	Zm00001d035506
Zm00001d001933	Zm00001d035509
Zm00001d001933	Zm00001d035551
Zm00001d001933	Zm00001d035552
Zm00001d001933	Zm00001d035561
Zm00001d001933	Zm00001d035593
Zm00001d001933	Zm00001d035601
Zm00001d001933	Zm00001d035637
Zm00001d001933	Zm00001d035666
Zm00001d001933	Zm00001d035721
Zm00001d001933	Zm00001d035752
Zm00001d001933	Zm00001d035791
Zm00001d001933	Zm00001d035802
Zm00001d001933	Zm00001d035963
Zm00001d001933	Zm00001d036031
Zm00001d001933	Zm00001d036044
Zm00001d001933	Zm00001d036051
Zm00001d001933	Zm00001d036110
Zm00001d001933	Zm00001d036131
Zm00001d001933	Zm00001d036137
Zm00001d001933	Zm00001d036176
Zm00001d001933	Zm00001d036181
Zm00001d001933	Zm00001d036234
Zm00001d001933	Zm00001d036247
Zm00001d001933	Zm00001d036280
Zm00001d001933	Zm00001d036296
Zm00001d001933	Zm00001d036328
Zm00001d001933	Zm00001d036331
Zm00001d001933	Zm00001d036356
Zm00001d001933	Zm00001d036360
Zm00001d001933	Zm00001d036406
Zm00001d001933	Zm00001d036422
Zm00001d001933	Zm00001d036428
Zm00001d001933	Zm00001d036549
Zm00001d001933	Zm00001d036558
Zm00001d001933	Zm00001d036563
Zm00001d001933	Zm00001d036574
Zm00001d001933	Zm00001d036647
Zm00001d001933	Zm00001d036648
Zm00001d001933	Zm00001d036651
Zm00001d001933	Zm00001d036678
Zm00001d001933	Zm00001d036741
Zm00001d001933	Zm00001d036829
Zm00001d001933	Zm00001d036956
Zm00001d001933	Zm00001d036959
Zm00001d001933	Zm00001d037006
Zm00001d001933	Zm00001d037034
Zm00001d001933	Zm00001d037084
Zm00001d001933	Zm00001d037105
Zm00001d001933	Zm00001d037120
Zm00001d001933	Zm00001d037151
Zm00001d001933	Zm00001d037170
Zm00001d001933	Zm00001d037203
Zm00001d001933	Zm00001d037258
Zm00001d001933	Zm00001d037267
Zm00001d001933	Zm00001d037274
Zm00001d001933	Zm00001d037337
Zm00001d001933	Zm00001d037362
Zm00001d001933	Zm00001d037427
Zm00001d001933	Zm00001d037434
Zm00001d001933	Zm00001d037463
Zm00001d001933	Zm00001d037471
Zm00001d001933	Zm00001d037479
Zm00001d001933	Zm00001d037590
Zm00001d001933	Zm00001d037664
Zm00001d001933	Zm00001d037688
Zm00001d001933	Zm00001d037712
Zm00001d001933	Zm00001d037713
Zm00001d001933	Zm00001d037728
Zm00001d001933	Zm00001d037768
Zm00001d001933	Zm00001d037803
Zm00001d001933	Zm00001d037843
Zm00001d001933	Zm00001d037859
Zm00001d001933	Zm00001d037877
Zm00001d001933	Zm00001d037899
Zm00001d001933	Zm00001d037925
Zm00001d001933	Zm00001d037926
Zm00001d001933	Zm00001d037929
Zm00001d001933	Zm00001d037950
Zm00001d001933	Zm00001d037962
Zm00001d001933	Zm00001d037979
Zm00001d001933	Zm00001d037992
Zm00001d001933	Zm00001d038006
Zm00001d001933	Zm00001d038021
Zm00001d001933	Zm00001d038072
Zm00001d001933	Zm00001d038076
Zm00001d001933	Zm00001d038081
Zm00001d001933	Zm00001d038092
Zm00001d001933	Zm00001d038093
Zm00001d001933	Zm00001d038139
Zm00001d001933	Zm00001d038149
Zm00001d001933	Zm00001d038166
Zm00001d001933	Zm00001d038179
Zm00001d001933	Zm00001d038198
Zm00001d001933	Zm00001d038208
Zm00001d001933	Zm00001d038223
Zm00001d001933	Zm00001d038251
Zm00001d001933	Zm00001d038269
Zm00001d001933	Zm00001d038271
Zm00001d001933	Zm00001d038355
Zm00001d001933	Zm00001d038362
Zm00001d001933	Zm00001d038388
Zm00001d001933	Zm00001d038396
Zm00001d001933	Zm00001d038456
Zm00001d001933	Zm00001d038467
Zm00001d001933	Zm00001d038525
Zm00001d001933	Zm00001d038532
Zm00001d001933	Zm00001d038539
Zm00001d001933	Zm00001d038541
Zm00001d001933	Zm00001d038572
Zm00001d001933	Zm00001d038595
Zm00001d001933	Zm00001d038641
Zm00001d001933	Zm00001d038646
Zm00001d001933	Zm00001d038667
Zm00001d001933	Zm00001d038682
Zm00001d001933	Zm00001d038720
Zm00001d001933	Zm00001d038777
Zm00001d001933	Zm00001d038797
Zm00001d001933	Zm00001d038807
Zm00001d001933	Zm00001d038813
Zm00001d001933	Zm00001d038818
Zm00001d001933	Zm00001d038832
Zm00001d001933	Zm00001d038855
Zm00001d001933	Zm00001d038865
Zm00001d001933	Zm00001d038871
Zm00001d001933	Zm00001d038923
Zm00001d001933	Zm00001d038929
Zm00001d001933	Zm00001d038931
Zm00001d001933	Zm00001d038961
Zm00001d001933	Zm00001d038964
Zm00001d001933	Zm00001d038979
Zm00001d001933	Zm00001d038996
Zm00001d001933	Zm00001d038999
Zm00001d001933	Zm00001d039006
Zm00001d001933	Zm00001d039020
Zm00001d001933	Zm00001d039026
Zm00001d001933	Zm00001d039038
Zm00001d001933	Zm00001d039041
Zm00001d001933	Zm00001d039086
Zm00001d001933	Zm00001d039108
Zm00001d001933	Zm00001d039154
Zm00001d001933	Zm00001d039189
Zm00001d001933	Zm00001d039214
Zm00001d001933	Zm00001d039255
Zm00001d001933	Zm00001d039271
Zm00001d001933	Zm00001d039305
Zm00001d001933	Zm00001d039325
Zm00001d001933	Zm00001d039348
Zm00001d001933	Zm00001d039355
Zm00001d001933	Zm00001d039365
Zm00001d001933	Zm00001d039425
Zm00001d001933	Zm00001d039428
Zm00001d001933	Zm00001d039441
Zm00001d001933	Zm00001d039446
Zm00001d001933	Zm00001d039452
Zm00001d001933	Zm00001d039470
Zm00001d001933	Zm00001d039471
Zm00001d001933	Zm00001d039483
Zm00001d001933	Zm00001d039498
Zm00001d001933	Zm00001d039510
Zm00001d001933	Zm00001d039539
Zm00001d001933	Zm00001d039580
Zm00001d001933	Zm00001d039584
Zm00001d001933	Zm00001d039590
Zm00001d001933	Zm00001d039594
Zm00001d001933	Zm00001d039595
Zm00001d001933	Zm00001d039597
Zm00001d001933	Zm00001d039620
Zm00001d001933	Zm00001d039638
Zm00001d001933	Zm00001d039639
Zm00001d001933	Zm00001d039650
Zm00001d001933	Zm00001d039663
Zm00001d001933	Zm00001d039664
Zm00001d001933	Zm00001d039712
Zm00001d001933	Zm00001d039746
Zm00001d001933	Zm00001d039886
Zm00001d001933	Zm00001d039899
Zm00001d001933	Zm00001d039910
Zm00001d001933	Zm00001d039918
Zm00001d001933	Zm00001d040014
Zm00001d001933	Zm00001d040040
Zm00001d001933	Zm00001d040046
Zm00001d001933	Zm00001d040109
Zm00001d001933	Zm00001d040123
Zm00001d001933	Zm00001d040147
Zm00001d001933	Zm00001d040160
Zm00001d001933	Zm00001d040161
Zm00001d001933	Zm00001d040169
Zm00001d001933	Zm00001d040192
Zm00001d001933	Zm00001d040257
Zm00001d001933	Zm00001d040276
Zm00001d001933	Zm00001d040289
Zm00001d001933	Zm00001d040290
Zm00001d001933	Zm00001d040291
Zm00001d001933	Zm00001d040314
Zm00001d001933	Zm00001d040323
Zm00001d001933	Zm00001d040334
Zm00001d001933	Zm00001d040341
Zm00001d001933	Zm00001d040344
Zm00001d001933	Zm00001d040371
Zm00001d001933	Zm00001d040390
Zm00001d001933	Zm00001d040398
Zm00001d001933	Zm00001d040448
Zm00001d001933	Zm00001d040470
Zm00001d001933	Zm00001d040515
Zm00001d001933	Zm00001d040539
Zm00001d001933	Zm00001d040588
Zm00001d001933	Zm00001d040612
Zm00001d001933	Zm00001d040641
Zm00001d001933	Zm00001d040695
Zm00001d001933	Zm00001d040807
Zm00001d001933	Zm00001d040831
Zm00001d001933	Zm00001d040888
Zm00001d001933	Zm00001d040934
Zm00001d001933	Zm00001d040972
Zm00001d001933	Zm00001d041036
Zm00001d001933	Zm00001d041054
Zm00001d001933	Zm00001d041063
Zm00001d001933	Zm00001d041065
Zm00001d001933	Zm00001d041083
Zm00001d001933	Zm00001d041124
Zm00001d001933	Zm00001d041127
Zm00001d001933	Zm00001d041136
Zm00001d001933	Zm00001d041246
Zm00001d001933	Zm00001d041268
Zm00001d001933	Zm00001d041299
Zm00001d001933	Zm00001d041345
Zm00001d001933	Zm00001d041346
Zm00001d001933	Zm00001d041354
Zm00001d001933	Zm00001d041380
Zm00001d001933	Zm00001d041392
Zm00001d001933	Zm00001d041395
Zm00001d001933	Zm00001d041443
Zm00001d001933	Zm00001d041455
Zm00001d001933	Zm00001d041496
Zm00001d001933	Zm00001d041497
Zm00001d001933	Zm00001d041535
Zm00001d001933	Zm00001d041549
Zm00001d001933	Zm00001d041568
Zm00001d001933	Zm00001d041594
Zm00001d001933	Zm00001d041606
Zm00001d001933	Zm00001d041647
Zm00001d001933	Zm00001d041682
Zm00001d001933	Zm00001d041711
Zm00001d001933	Zm00001d041750
Zm00001d001933	Zm00001d041759
Zm00001d001933	Zm00001d041760
Zm00001d001933	Zm00001d041854
Zm00001d001933	Zm00001d041866
Zm00001d001933	Zm00001d041877
Zm00001d001933	Zm00001d041923
Zm00001d001933	Zm00001d041940
Zm00001d001933	Zm00001d041957
Zm00001d001933	Zm00001d041993
Zm00001d001933	Zm00001d041995
Zm00001d001933	Zm00001d042027
Zm00001d001933	Zm00001d042058
Zm00001d001933	Zm00001d042060
Zm00001d001933	Zm00001d042091
Zm00001d001933	Zm00001d042130
Zm00001d001933	Zm00001d042133
Zm00001d001933	Zm00001d042158
Zm00001d001933	Zm00001d042193
Zm00001d001933	Zm00001d042217
Zm00001d001933	Zm00001d042233
Zm00001d001933	Zm00001d042262
Zm00001d001933	Zm00001d042268
Zm00001d001933	Zm00001d042283
Zm00001d001933	Zm00001d042287
Zm00001d001933	Zm00001d042302
Zm00001d001933	Zm00001d042325
Zm00001d001933	Zm00001d042329
Zm00001d001933	Zm00001d042357
Zm00001d001933	Zm00001d042382
Zm00001d001933	Zm00001d042389
Zm00001d001933	Zm00001d042475
Zm00001d001933	Zm00001d042498
Zm00001d001933	Zm00001d042523
Zm00001d001933	Zm00001d042527
Zm00001d001933	Zm00001d042573
Zm00001d001933	Zm00001d042639
Zm00001d001933	Zm00001d042658
Zm00001d001933	Zm00001d042730
Zm00001d001933	Zm00001d042752
Zm00001d001933	Zm00001d042753
Zm00001d001933	Zm00001d042765
Zm00001d001933	Zm00001d042820
Zm00001d001933	Zm00001d042843
Zm00001d001933	Zm00001d042864
Zm00001d001933	Zm00001d042911
Zm00001d001933	Zm00001d042916
Zm00001d001933	Zm00001d042930
Zm00001d001933	Zm00001d042965
Zm00001d001933	Zm00001d043026
Zm00001d001933	Zm00001d043058
Zm00001d001933	Zm00001d043068
Zm00001d001933	Zm00001d043137
Zm00001d001933	Zm00001d043185
Zm00001d001933	Zm00001d043243
Zm00001d001933	Zm00001d043254
Zm00001d001933	Zm00001d043259
Zm00001d001933	Zm00001d043262
Zm00001d001933	Zm00001d043277
Zm00001d001933	Zm00001d043301
Zm00001d001933	Zm00001d043305
Zm00001d001933	Zm00001d043309
Zm00001d001933	Zm00001d043341
Zm00001d001933	Zm00001d043346
Zm00001d001933	Zm00001d043370
Zm00001d001933	Zm00001d043371
Zm00001d001933	Zm00001d043400
Zm00001d001933	Zm00001d043407
Zm00001d001933	Zm00001d043413
Zm00001d001933	Zm00001d043425
Zm00001d001933	Zm00001d043434
Zm00001d001933	Zm00001d043483
Zm00001d001933	Zm00001d043492
Zm00001d001933	Zm00001d043504
Zm00001d001933	Zm00001d043558
Zm00001d001933	Zm00001d043634
Zm00001d001933	Zm00001d043661
Zm00001d001933	Zm00001d043669
Zm00001d001933	Zm00001d043682
Zm00001d001933	Zm00001d043686
Zm00001d001933	Zm00001d043696
Zm00001d001933	Zm00001d043757
Zm00001d001933	Zm00001d043779
Zm00001d001933	Zm00001d043807
Zm00001d001933	Zm00001d043814
Zm00001d001933	Zm00001d043831
Zm00001d001933	Zm00001d043840
Zm00001d001933	Zm00001d043851
Zm00001d001933	Zm00001d043909
Zm00001d001933	Zm00001d043915
Zm00001d001933	Zm00001d043937
Zm00001d001933	Zm00001d043942
Zm00001d001933	Zm00001d043948
Zm00001d001933	Zm00001d043969
Zm00001d001933	Zm00001d043981
Zm00001d001933	Zm00001d043985
Zm00001d001933	Zm00001d043993
Zm00001d001933	Zm00001d044023
Zm00001d001933	Zm00001d044036
Zm00001d001933	Zm00001d044069
Zm00001d001933	Zm00001d044071
Zm00001d001933	Zm00001d044081
Zm00001d001933	Zm00001d044110
Zm00001d001933	Zm00001d044116
Zm00001d001933	Zm00001d044120
Zm00001d001933	Zm00001d044131
Zm00001d001933	Zm00001d044191
Zm00001d001933	Zm00001d044212
Zm00001d001933	Zm00001d044213
Zm00001d001933	Zm00001d044220
Zm00001d001933	Zm00001d044226
Zm00001d001933	Zm00001d044243
Zm00001d001933	Zm00001d044247
Zm00001d001933	Zm00001d044255
Zm00001d001933	Zm00001d044260
Zm00001d001933	Zm00001d044273
Zm00001d001933	Zm00001d044274
Zm00001d001933	Zm00001d044278
Zm00001d001933	Zm00001d044313
Zm00001d001933	Zm00001d044331
Zm00001d001933	Zm00001d044365
Zm00001d001933	Zm00001d044405
Zm00001d001933	Zm00001d044418
Zm00001d001933	Zm00001d044420
Zm00001d001933	Zm00001d044423
Zm00001d001933	Zm00001d044433
Zm00001d001933	Zm00001d044488
Zm00001d001933	Zm00001d044506
Zm00001d001933	Zm00001d044517
Zm00001d001933	Zm00001d044619
Zm00001d001933	Zm00001d044641
Zm00001d001933	Zm00001d044642
Zm00001d001933	Zm00001d044699
Zm00001d001933	Zm00001d044702
Zm00001d001933	Zm00001d044831
Zm00001d001933	Zm00001d044843
Zm00001d001933	Zm00001d044866
Zm00001d001933	Zm00001d044922
Zm00001d001933	Zm00001d044944
Zm00001d001933	Zm00001d044971
Zm00001d001933	Zm00001d044973
Zm00001d001933	Zm00001d045053
Zm00001d001933	Zm00001d045120
Zm00001d001933	Zm00001d045192
Zm00001d001933	Zm00001d045193
Zm00001d001933	Zm00001d045213
Zm00001d001933	Zm00001d045218
Zm00001d001933	Zm00001d045268
Zm00001d001933	Zm00001d045352
Zm00001d001933	Zm00001d045358
Zm00001d001933	Zm00001d045448
Zm00001d001933	Zm00001d045480
Zm00001d001933	Zm00001d045492
Zm00001d001933	Zm00001d045494
Zm00001d001933	Zm00001d045507
Zm00001d001933	Zm00001d045511
Zm00001d001933	Zm00001d045520
Zm00001d001933	Zm00001d045527
Zm00001d001933	Zm00001d045535
Zm00001d001933	Zm00001d045540
Zm00001d001933	Zm00001d045544
Zm00001d001933	Zm00001d045577
Zm00001d001933	Zm00001d045578
Zm00001d001933	Zm00001d045596
Zm00001d001933	Zm00001d045606
Zm00001d001933	Zm00001d045635
Zm00001d001933	Zm00001d045649
Zm00001d001933	Zm00001d045703
Zm00001d001933	Zm00001d045721
Zm00001d001933	Zm00001d045725
Zm00001d001933	Zm00001d045744
Zm00001d001933	Zm00001d045764
Zm00001d001933	Zm00001d045798
Zm00001d001933	Zm00001d045812
Zm00001d001933	Zm00001d045894
Zm00001d001933	Zm00001d045926
Zm00001d001933	Zm00001d045927
Zm00001d001933	Zm00001d045944
Zm00001d001933	Zm00001d045984
Zm00001d001933	Zm00001d045987
Zm00001d001933	Zm00001d046039
Zm00001d001933	Zm00001d046097
Zm00001d001933	Zm00001d046155
Zm00001d001933	Zm00001d046223
Zm00001d001933	Zm00001d046255
Zm00001d001933	Zm00001d046322
Zm00001d001933	Zm00001d046372
Zm00001d001933	Zm00001d046388
Zm00001d001933	Zm00001d046489
Zm00001d001933	Zm00001d046587
Zm00001d001933	Zm00001d046600
Zm00001d001933	Zm00001d046658
Zm00001d001933	Zm00001d046672
Zm00001d001933	Zm00001d046722
Zm00001d001933	Zm00001d046749
Zm00001d001933	Zm00001d046764
Zm00001d001933	Zm00001d046783
Zm00001d001933	Zm00001d046823
Zm00001d001933	Zm00001d046827
Zm00001d001933	Zm00001d046890
Zm00001d001933	Zm00001d046898
Zm00001d001933	Zm00001d046958
Zm00001d001933	Zm00001d046959
Zm00001d001933	Zm00001d046988
Zm00001d001933	Zm00001d047046
Zm00001d001933	Zm00001d047181
Zm00001d001933	Zm00001d047214
Zm00001d001933	Zm00001d047236
Zm00001d001933	Zm00001d047241
Zm00001d001933	Zm00001d047262
Zm00001d001933	Zm00001d047271
Zm00001d001933	Zm00001d047279
Zm00001d001933	Zm00001d047292
Zm00001d001933	Zm00001d047324
Zm00001d001933	Zm00001d047412
Zm00001d001933	Zm00001d047456
Zm00001d001933	Zm00001d047469
Zm00001d001933	Zm00001d047472
Zm00001d001933	Zm00001d047481
Zm00001d001933	Zm00001d047482
Zm00001d001933	Zm00001d047498
Zm00001d001933	Zm00001d047502
Zm00001d001933	Zm00001d047512
Zm00001d001933	Zm00001d047516
Zm00001d001933	Zm00001d047518
Zm00001d001933	Zm00001d047526
Zm00001d001933	Zm00001d047589
Zm00001d001933	Zm00001d047603
Zm00001d001933	Zm00001d047612
Zm00001d001933	Zm00001d047667
Zm00001d001933	Zm00001d047673
Zm00001d001933	Zm00001d047699
Zm00001d001933	Zm00001d047719
Zm00001d001933	Zm00001d047739
Zm00001d001933	Zm00001d047779
Zm00001d001933	Zm00001d047837
Zm00001d001933	Zm00001d047838
Zm00001d001933	Zm00001d047839
Zm00001d001933	Zm00001d047856
Zm00001d001933	Zm00001d047876
Zm00001d001933	Zm00001d047889
Zm00001d001933	Zm00001d047897
Zm00001d001933	Zm00001d047916
Zm00001d001933	Zm00001d047946
Zm00001d001933	Zm00001d047958
Zm00001d001933	Zm00001d047961
Zm00001d001933	Zm00001d047979
Zm00001d001933	Zm00001d047983
Zm00001d001933	Zm00001d048004
Zm00001d001933	Zm00001d048008
Zm00001d001933	Zm00001d048040
Zm00001d001933	Zm00001d048080
Zm00001d001933	Zm00001d048104
Zm00001d001933	Zm00001d048133
Zm00001d001933	Zm00001d048138
Zm00001d001933	Zm00001d048157
Zm00001d001933	Zm00001d048159
Zm00001d001933	Zm00001d048222
Zm00001d001933	Zm00001d048238
Zm00001d001933	Zm00001d048252
Zm00001d001933	Zm00001d048256
Zm00001d001933	Zm00001d048289
Zm00001d001933	Zm00001d048301
Zm00001d001933	Zm00001d048302
Zm00001d001933	Zm00001d048346
Zm00001d001933	Zm00001d048366
Zm00001d001933	Zm00001d048402
Zm00001d001933	Zm00001d048428
Zm00001d001933	Zm00001d048432
Zm00001d001933	Zm00001d048445
Zm00001d001933	Zm00001d048454
Zm00001d001933	Zm00001d048483
Zm00001d001933	Zm00001d048505
Zm00001d001933	Zm00001d048512
Zm00001d001933	Zm00001d048516
Zm00001d001933	Zm00001d048556
Zm00001d001933	Zm00001d048564
Zm00001d001933	Zm00001d048671
Zm00001d001933	Zm00001d048718
Zm00001d001933	Zm00001d048734
Zm00001d001933	Zm00001d048769
Zm00001d001933	Zm00001d048787
Zm00001d001933	Zm00001d048834
Zm00001d001933	Zm00001d048902
Zm00001d001933	Zm00001d048969
Zm00001d001933	Zm00001d048984
Zm00001d001933	Zm00001d049043
Zm00001d001933	Zm00001d049054
Zm00001d001933	Zm00001d049068
Zm00001d001933	Zm00001d049094
Zm00001d001933	Zm00001d049136
Zm00001d001933	Zm00001d049141
Zm00001d001933	Zm00001d049270
Zm00001d001933	Zm00001d049349
Zm00001d001933	Zm00001d049351
Zm00001d001933	Zm00001d049372
Zm00001d001933	Zm00001d049390
Zm00001d001933	Zm00001d049416
Zm00001d001933	Zm00001d049450
Zm00001d001933	Zm00001d049455
Zm00001d001933	Zm00001d049500
Zm00001d001933	Zm00001d049526
Zm00001d001933	Zm00001d049617
Zm00001d001933	Zm00001d049649
Zm00001d001933	Zm00001d049668
Zm00001d001933	Zm00001d049684
Zm00001d001933	Zm00001d049703
Zm00001d001933	Zm00001d049736
Zm00001d001933	Zm00001d049746
Zm00001d001933	Zm00001d049767
Zm00001d001933	Zm00001d049790
Zm00001d001933	Zm00001d049830
Zm00001d001933	Zm00001d049884
Zm00001d001933	Zm00001d049892
Zm00001d001933	Zm00001d049991
Zm00001d001933	Zm00001d050018
Zm00001d001933	Zm00001d050019
Zm00001d001933	Zm00001d050023
Zm00001d001933	Zm00001d050103
Zm00001d001933	Zm00001d050134
Zm00001d001933	Zm00001d050245
Zm00001d001933	Zm00001d050277
Zm00001d001933	Zm00001d050300
Zm00001d001933	Zm00001d050316
Zm00001d001933	Zm00001d050483
Zm00001d001933	Zm00001d050496
Zm00001d001933	Zm00001d050550
Zm00001d001933	Zm00001d050558
Zm00001d001933	Zm00001d050615
Zm00001d001933	Zm00001d050697
Zm00001d001933	Zm00001d050698
Zm00001d001933	Zm00001d050704
Zm00001d001933	Zm00001d050708
Zm00001d001933	Zm00001d050747
Zm00001d001933	Zm00001d050753
Zm00001d001933	Zm00001d050823
Zm00001d001933	Zm00001d050851
Zm00001d001933	Zm00001d050905
Zm00001d001933	Zm00001d050916
Zm00001d001933	Zm00001d050921
Zm00001d001933	Zm00001d050944
Zm00001d001933	Zm00001d050960
Zm00001d001933	Zm00001d050963
Zm00001d001933	Zm00001d051016
Zm00001d001933	Zm00001d051039
Zm00001d001933	Zm00001d051047
Zm00001d001933	Zm00001d051057
Zm00001d001933	Zm00001d051065
Zm00001d001933	Zm00001d051119
Zm00001d001933	Zm00001d051129
Zm00001d001933	Zm00001d051135
Zm00001d001933	Zm00001d051216
Zm00001d001933	Zm00001d051234
Zm00001d001933	Zm00001d051249
Zm00001d001933	Zm00001d051258
Zm00001d001933	Zm00001d051313
Zm00001d001933	Zm00001d051343
Zm00001d001933	Zm00001d051344
Zm00001d001933	Zm00001d051394
Zm00001d001933	Zm00001d051396
Zm00001d001933	Zm00001d051404
Zm00001d001933	Zm00001d051427
Zm00001d001933	Zm00001d051456
Zm00001d001933	Zm00001d051457
Zm00001d001933	Zm00001d051463
Zm00001d001933	Zm00001d051500
Zm00001d001933	Zm00001d051503
Zm00001d001933	Zm00001d051507
Zm00001d001933	Zm00001d051513
Zm00001d001933	Zm00001d051544
Zm00001d001933	Zm00001d051572
Zm00001d001933	Zm00001d051573
Zm00001d001933	Zm00001d051577
Zm00001d001933	Zm00001d051585
Zm00001d001933	Zm00001d051590
Zm00001d001933	Zm00001d051591
Zm00001d001933	Zm00001d051686
Zm00001d001933	Zm00001d051742
Zm00001d001933	Zm00001d051759
Zm00001d001933	Zm00001d051789
Zm00001d001933	Zm00001d051793
Zm00001d001933	Zm00001d051794
Zm00001d001933	Zm00001d051809
Zm00001d001933	Zm00001d051812
Zm00001d001933	Zm00001d051861
Zm00001d001933	Zm00001d051881
Zm00001d001933	Zm00001d051925
Zm00001d001933	Zm00001d051946
Zm00001d001933	Zm00001d051948
Zm00001d001933	Zm00001d051995
Zm00001d001933	Zm00001d052016
Zm00001d001933	Zm00001d052049
Zm00001d001933	Zm00001d052056
Zm00001d001933	Zm00001d052078
Zm00001d001933	Zm00001d052081
Zm00001d001933	Zm00001d052083
Zm00001d001933	Zm00001d052101
Zm00001d001933	Zm00001d052112
Zm00001d001933	Zm00001d052125
Zm00001d001933	Zm00001d052130
Zm00001d001933	Zm00001d052133
Zm00001d001933	Zm00001d052146
Zm00001d001933	Zm00001d052286
Zm00001d001933	Zm00001d052314
Zm00001d001933	Zm00001d052317
Zm00001d001933	Zm00001d052353
Zm00001d001933	Zm00001d052376
Zm00001d001933	Zm00001d052380
Zm00001d001933	Zm00001d052385
Zm00001d001933	Zm00001d052452
Zm00001d001933	Zm00001d052495
Zm00001d001933	Zm00001d052534
Zm00001d001933	Zm00001d052540
Zm00001d001933	Zm00001d052613
Zm00001d001933	Zm00001d052695
Zm00001d001933	Zm00001d052697
Zm00001d001933	Zm00001d052747
Zm00001d001933	Zm00001d052750
Zm00001d001933	Zm00001d052803
Zm00001d001933	Zm00001d052820
Zm00001d001933	Zm00001d052838
Zm00001d001933	Zm00001d052845
Zm00001d001933	Zm00001d052854
Zm00001d001933	Zm00001d052885
Zm00001d001933	Zm00001d052910
Zm00001d001933	Zm00001d052986
Zm00001d001933	Zm00001d053016
Zm00001d001933	Zm00001d053018
Zm00001d001933	Zm00001d053026
Zm00001d001933	Zm00001d053065
Zm00001d001933	Zm00001d053150
Zm00001d001933	Zm00001d053158
Zm00001d001933	Zm00001d053196
Zm00001d001933	Zm00001d053232
Zm00001d001933	Zm00001d053379
Zm00001d001933	Zm00001d053382
Zm00001d001933	Zm00001d053395
Zm00001d001933	Zm00001d053547
Zm00001d001933	Zm00001d053586
Zm00001d001933	Zm00001d053588
Zm00001d001933	Zm00001d053610
Zm00001d001933	Zm00001d053616
Zm00001d001933	Zm00001d053620
Zm00001d001933	Zm00001d053625
Zm00001d001933	Zm00001d053630
Zm00001d001933	Zm00001d053632
Zm00001d001933	Zm00001d053633
Zm00001d001933	Zm00001d053635
Zm00001d001933	Zm00001d053649
Zm00001d001933	Zm00001d053680
Zm00001d001933	Zm00001d053709
Zm00001d001933	Zm00001d053749
Zm00001d001933	Zm00001d053761
Zm00001d001933	Zm00001d053776
Zm00001d001933	Zm00001d053808
Zm00001d001933	Zm00001d053819
Zm00001d001933	Zm00001d053835
Zm00001d001933	Zm00001d053841
Zm00001d001933	Zm00001d053864
Zm00001d001933	Zm00001d053881
Zm00001d001933	Zm00001d053919
Zm00001d001933	Zm00001d053956
Zm00001d001933	Zm00001d053983
Zm00001d001933	Zm00001d053986
Zm00001d001933	Zm00001d054001
Zm00001d001933	Zm00001d054013
Zm00001d001933	Zm00001d054037
Zm00001d001933	Zm00001d054080
Zm00001d001933	Zm00001d054084
Zm00001d001933	Zm00001d054104
Zm00001d001933	Zm00001d054107
Zm00001d001945	Zm00001d000001
Zm00001d001945	Zm00001d000004
Zm00001d001945	Zm00001d000038
Zm00001d001945	Zm00001d000052
Zm00001d001945	Zm00001d000110
Zm00001d001945	Zm00001d000122
Zm00001d001945	Zm00001d000135
Zm00001d001945	Zm00001d000141
Zm00001d001945	Zm00001d000143
Zm00001d001945	Zm00001d000153
Zm00001d001945	Zm00001d000205
Zm00001d001945	Zm00001d000220
Zm00001d001945	Zm00001d000255
Zm00001d001945	Zm00001d000295
Zm00001d001945	Zm00001d000301
Zm00001d001945	Zm00001d000380
Zm00001d001945	Zm00001d000432
Zm00001d001945	Zm00001d000443
Zm00001d001945	Zm00001d001806
Zm00001d001945	Zm00001d001864
Zm00001d001945	Zm00001d001871
Zm00001d001945	Zm00001d001894
Zm00001d001945	Zm00001d001899
Zm00001d001945	Zm00001d001933
Zm00001d001945	Zm00001d001945
Zm00001d001945	Zm00001d001974
Zm00001d001945	Zm00001d001994
Zm00001d001945	Zm00001d002012
Zm00001d001945	Zm00001d002034
Zm00001d001945	Zm00001d002053
Zm00001d001945	Zm00001d002082
Zm00001d001945	Zm00001d002127
Zm00001d001945	Zm00001d002145
Zm00001d001945	Zm00001d002153
Zm00001d001945	Zm00001d002154
Zm00001d001945	Zm00001d002166
Zm00001d001945	Zm00001d002184
Zm00001d001945	Zm00001d002185
Zm00001d001945	Zm00001d002193
Zm00001d001945	Zm00001d002216
Zm00001d001945	Zm00001d002253
Zm00001d001945	Zm00001d002255
Zm00001d001945	Zm00001d002262
Zm00001d001945	Zm00001d002274
Zm00001d001945	Zm00001d002349
Zm00001d001945	Zm00001d002352
Zm00001d001945	Zm00001d002411
Zm00001d001945	Zm00001d002422
Zm00001d001945	Zm00001d002432
Zm00001d001945	Zm00001d002441
Zm00001d001945	Zm00001d002449
Zm00001d001945	Zm00001d002481
Zm00001d001945	Zm00001d002504
Zm00001d001945	Zm00001d002510
Zm00001d001945	Zm00001d002534
Zm00001d001945	Zm00001d002553
Zm00001d001945	Zm00001d002572
Zm00001d001945	Zm00001d002601
Zm00001d001945	Zm00001d002624
Zm00001d001945	Zm00001d002650
Zm00001d001945	Zm00001d002656
Zm00001d001945	Zm00001d002662
Zm00001d001945	Zm00001d002676
Zm00001d001945	Zm00001d002716
Zm00001d001945	Zm00001d002744
Zm00001d001945	Zm00001d002757
Zm00001d001945	Zm00001d002787
Zm00001d001945	Zm00001d002827
Zm00001d001945	Zm00001d002833
Zm00001d001945	Zm00001d002869
Zm00001d001945	Zm00001d002879
Zm00001d001945	Zm00001d002890
Zm00001d001945	Zm00001d002919
Zm00001d001945	Zm00001d002938
Zm00001d001945	Zm00001d003007
Zm00001d001945	Zm00001d003031
Zm00001d001945	Zm00001d003038
Zm00001d001945	Zm00001d003047
Zm00001d001945	Zm00001d003107
Zm00001d001945	Zm00001d003220
Zm00001d001945	Zm00001d003227
Zm00001d001945	Zm00001d003242
Zm00001d001945	Zm00001d003246
Zm00001d001945	Zm00001d003249
Zm00001d001945	Zm00001d003259
Zm00001d001945	Zm00001d003261
Zm00001d001945	Zm00001d003266
Zm00001d001945	Zm00001d003302
Zm00001d001945	Zm00001d003322
Zm00001d001945	Zm00001d003378
Zm00001d001945	Zm00001d003380
Zm00001d001945	Zm00001d003382
Zm00001d001945	Zm00001d003415
Zm00001d001945	Zm00001d003423
Zm00001d001945	Zm00001d003425
Zm00001d001945	Zm00001d003427
Zm00001d001945	Zm00001d003464
Zm00001d001945	Zm00001d003511
Zm00001d001945	Zm00001d003543
Zm00001d001945	Zm00001d003588
Zm00001d001945	Zm00001d003590
Zm00001d001945	Zm00001d003598
Zm00001d001945	Zm00001d003611
Zm00001d001945	Zm00001d003644
Zm00001d001945	Zm00001d003645
Zm00001d001945	Zm00001d003648
Zm00001d001945	Zm00001d003670
Zm00001d001945	Zm00001d003685
Zm00001d001945	Zm00001d003725
Zm00001d001945	Zm00001d003730
Zm00001d001945	Zm00001d003762
Zm00001d001945	Zm00001d003779
Zm00001d001945	Zm00001d003806
Zm00001d001945	Zm00001d003812
Zm00001d001945	Zm00001d003813
Zm00001d001945	Zm00001d003872
Zm00001d001945	Zm00001d003879
Zm00001d001945	Zm00001d003890
Zm00001d001945	Zm00001d003895
Zm00001d001945	Zm00001d003905
Zm00001d001945	Zm00001d003939
Zm00001d001945	Zm00001d003996
Zm00001d001945	Zm00001d004012
Zm00001d001945	Zm00001d004019
Zm00001d001945	Zm00001d004091
Zm00001d001945	Zm00001d004133
Zm00001d001945	Zm00001d004143
Zm00001d001945	Zm00001d004339
Zm00001d001945	Zm00001d004396
Zm00001d001945	Zm00001d004414
Zm00001d001945	Zm00001d004416
Zm00001d001945	Zm00001d004541
Zm00001d001945	Zm00001d004586
Zm00001d001945	Zm00001d004649
Zm00001d001945	Zm00001d004659
Zm00001d001945	Zm00001d004708
Zm00001d001945	Zm00001d004737
Zm00001d001945	Zm00001d004810
Zm00001d001945	Zm00001d004812
Zm00001d001945	Zm00001d004851
Zm00001d001945	Zm00001d004916
Zm00001d001945	Zm00001d004924
Zm00001d001945	Zm00001d004934
Zm00001d001945	Zm00001d004956
Zm00001d001945	Zm00001d004966
Zm00001d001945	Zm00001d004983
Zm00001d001945	Zm00001d005008
Zm00001d001945	Zm00001d005035
Zm00001d001945	Zm00001d005036
Zm00001d001945	Zm00001d005047
Zm00001d001945	Zm00001d005085
Zm00001d001945	Zm00001d005108
Zm00001d001945	Zm00001d005140
Zm00001d001945	Zm00001d005146
Zm00001d001945	Zm00001d005149
Zm00001d001945	Zm00001d005156
Zm00001d001945	Zm00001d005159
Zm00001d001945	Zm00001d005168
Zm00001d001945	Zm00001d005199
Zm00001d001945	Zm00001d005205
Zm00001d001945	Zm00001d005229
Zm00001d001945	Zm00001d005244
Zm00001d001945	Zm00001d005248
Zm00001d001945	Zm00001d005264
Zm00001d001945	Zm00001d005293
Zm00001d001945	Zm00001d005295
Zm00001d001945	Zm00001d005298
Zm00001d001945	Zm00001d005301
Zm00001d001945	Zm00001d005308
Zm00001d001945	Zm00001d005313
Zm00001d001945	Zm00001d005323
Zm00001d001945	Zm00001d005358
Zm00001d001945	Zm00001d005370
Zm00001d001945	Zm00001d005406
Zm00001d001945	Zm00001d005453
Zm00001d001945	Zm00001d005480
Zm00001d001945	Zm00001d005503
Zm00001d001945	Zm00001d005563
Zm00001d001945	Zm00001d005584
Zm00001d001945	Zm00001d005590
Zm00001d001945	Zm00001d005598
Zm00001d001945	Zm00001d005624
Zm00001d001945	Zm00001d005661
Zm00001d001945	Zm00001d005675
Zm00001d001945	Zm00001d005681
Zm00001d001945	Zm00001d005694
Zm00001d001945	Zm00001d005696
Zm00001d001945	Zm00001d005705
Zm00001d001945	Zm00001d005740
Zm00001d001945	Zm00001d005754
Zm00001d001945	Zm00001d005791
Zm00001d001945	Zm00001d005824
Zm00001d001945	Zm00001d005833
Zm00001d001945	Zm00001d005849
Zm00001d001945	Zm00001d005851
Zm00001d001945	Zm00001d005856
Zm00001d001945	Zm00001d005961
Zm00001d001945	Zm00001d006008
Zm00001d001945	Zm00001d006028
Zm00001d001945	Zm00001d006029
Zm00001d001945	Zm00001d006046
Zm00001d001945	Zm00001d006064
Zm00001d001945	Zm00001d006099
Zm00001d001945	Zm00001d006128
Zm00001d001945	Zm00001d006132
Zm00001d001945	Zm00001d006175
Zm00001d001945	Zm00001d006183
Zm00001d001945	Zm00001d006185
Zm00001d001945	Zm00001d006205
Zm00001d001945	Zm00001d006207
Zm00001d001945	Zm00001d006210
Zm00001d001945	Zm00001d006221
Zm00001d001945	Zm00001d006235
Zm00001d001945	Zm00001d006250
Zm00001d001945	Zm00001d006255
Zm00001d001945	Zm00001d006296
Zm00001d001945	Zm00001d006321
Zm00001d001945	Zm00001d006323
Zm00001d001945	Zm00001d006354
Zm00001d001945	Zm00001d006358
Zm00001d001945	Zm00001d006408
Zm00001d001945	Zm00001d006419
Zm00001d001945	Zm00001d006422
Zm00001d001945	Zm00001d006430
Zm00001d001945	Zm00001d006440
Zm00001d001945	Zm00001d006457
Zm00001d001945	Zm00001d006480
Zm00001d001945	Zm00001d006504
Zm00001d001945	Zm00001d006508
Zm00001d001945	Zm00001d006547
Zm00001d001945	Zm00001d006564
Zm00001d001945	Zm00001d006581
Zm00001d001945	Zm00001d006613
Zm00001d001945	Zm00001d006680
Zm00001d001945	Zm00001d006681
Zm00001d001945	Zm00001d006714
Zm00001d001945	Zm00001d006769
Zm00001d001945	Zm00001d006777
Zm00001d001945	Zm00001d006787
Zm00001d001945	Zm00001d006874
Zm00001d001945	Zm00001d006921
Zm00001d001945	Zm00001d006938
Zm00001d001945	Zm00001d007009
Zm00001d001945	Zm00001d007058
Zm00001d001945	Zm00001d007065
Zm00001d001945	Zm00001d007103
Zm00001d001945	Zm00001d007106
Zm00001d001945	Zm00001d007141
Zm00001d001945	Zm00001d007143
Zm00001d001945	Zm00001d007145
Zm00001d001945	Zm00001d007188
Zm00001d001945	Zm00001d007190
Zm00001d001945	Zm00001d007192
Zm00001d001945	Zm00001d007194
Zm00001d001945	Zm00001d007200
Zm00001d001945	Zm00001d007204
Zm00001d001945	Zm00001d007225
Zm00001d001945	Zm00001d007232
Zm00001d001945	Zm00001d007233
Zm00001d001945	Zm00001d007254
Zm00001d001945	Zm00001d007259
Zm00001d001945	Zm00001d007261
Zm00001d001945	Zm00001d007277
Zm00001d001945	Zm00001d007339
Zm00001d001945	Zm00001d007372
Zm00001d001945	Zm00001d007465
Zm00001d001945	Zm00001d007467
Zm00001d001945	Zm00001d007468
Zm00001d001945	Zm00001d007479
Zm00001d001945	Zm00001d007490
Zm00001d001945	Zm00001d007507
Zm00001d001945	Zm00001d007508
Zm00001d001945	Zm00001d007564
Zm00001d001945	Zm00001d007577
Zm00001d001945	Zm00001d007679
Zm00001d001945	Zm00001d007715
Zm00001d001945	Zm00001d007768
Zm00001d001945	Zm00001d007778
Zm00001d001945	Zm00001d007820
Zm00001d001945	Zm00001d007826
Zm00001d001945	Zm00001d007900
Zm00001d001945	Zm00001d007904
Zm00001d001945	Zm00001d007927
Zm00001d001945	Zm00001d007940
Zm00001d001945	Zm00001d007960
Zm00001d001945	Zm00001d007975
Zm00001d001945	Zm00001d007978
Zm00001d001945	Zm00001d008221
Zm00001d001945	Zm00001d008238
Zm00001d001945	Zm00001d008242
Zm00001d001945	Zm00001d008249
Zm00001d001945	Zm00001d008269
Zm00001d001945	Zm00001d008323
Zm00001d001945	Zm00001d008330
Zm00001d001945	Zm00001d008345
Zm00001d001945	Zm00001d008354
Zm00001d001945	Zm00001d008380
Zm00001d001945	Zm00001d008390
Zm00001d001945	Zm00001d008404
Zm00001d001945	Zm00001d008411
Zm00001d001945	Zm00001d008439
Zm00001d001945	Zm00001d008443
Zm00001d001945	Zm00001d008516
Zm00001d001945	Zm00001d008597
Zm00001d001945	Zm00001d008599
Zm00001d001945	Zm00001d008622
Zm00001d001945	Zm00001d008631
Zm00001d001945	Zm00001d008720
Zm00001d001945	Zm00001d008724
Zm00001d001945	Zm00001d008779
Zm00001d001945	Zm00001d008782
Zm00001d001945	Zm00001d008815
Zm00001d001945	Zm00001d008874
Zm00001d001945	Zm00001d008875
Zm00001d001945	Zm00001d008904
Zm00001d001945	Zm00001d008906
Zm00001d001945	Zm00001d008966
Zm00001d001945	Zm00001d008970
Zm00001d001945	Zm00001d008975
Zm00001d001945	Zm00001d008996
Zm00001d001945	Zm00001d009074
Zm00001d001945	Zm00001d009097
Zm00001d001945	Zm00001d009125
Zm00001d001945	Zm00001d009181
Zm00001d001945	Zm00001d009183
Zm00001d001945	Zm00001d009196
Zm00001d001945	Zm00001d009202
Zm00001d001945	Zm00001d009230
Zm00001d001945	Zm00001d009374
Zm00001d001945	Zm00001d009387
Zm00001d001945	Zm00001d009417
Zm00001d001945	Zm00001d009436
Zm00001d001945	Zm00001d009488
Zm00001d001945	Zm00001d009493
Zm00001d001945	Zm00001d009564
Zm00001d001945	Zm00001d009580
Zm00001d001945	Zm00001d009597
Zm00001d001945	Zm00001d009604
Zm00001d001945	Zm00001d009674
Zm00001d001945	Zm00001d009683
Zm00001d001945	Zm00001d009743
Zm00001d001945	Zm00001d009761
Zm00001d001945	Zm00001d009811
Zm00001d001945	Zm00001d009840
Zm00001d001945	Zm00001d009879
Zm00001d001945	Zm00001d009919
Zm00001d001945	Zm00001d009926
Zm00001d001945	Zm00001d009946
Zm00001d001945	Zm00001d010008
Zm00001d001945	Zm00001d010016
Zm00001d001945	Zm00001d010018
Zm00001d001945	Zm00001d010044
Zm00001d001945	Zm00001d010049
Zm00001d001945	Zm00001d010068
Zm00001d001945	Zm00001d010121
Zm00001d001945	Zm00001d010141
Zm00001d001945	Zm00001d010174
Zm00001d001945	Zm00001d010190
Zm00001d001945	Zm00001d010200
Zm00001d001945	Zm00001d010220
Zm00001d001945	Zm00001d010229
Zm00001d001945	Zm00001d010235
Zm00001d001945	Zm00001d010241
Zm00001d001945	Zm00001d010251
Zm00001d001945	Zm00001d010304
Zm00001d001945	Zm00001d010441
Zm00001d001945	Zm00001d010465
Zm00001d001945	Zm00001d010470
Zm00001d001945	Zm00001d010488
Zm00001d001945	Zm00001d010490
Zm00001d001945	Zm00001d010491
Zm00001d001945	Zm00001d010492
Zm00001d001945	Zm00001d010496
Zm00001d001945	Zm00001d010512
Zm00001d001945	Zm00001d010522
Zm00001d001945	Zm00001d010525
Zm00001d001945	Zm00001d010556
Zm00001d001945	Zm00001d010564
Zm00001d001945	Zm00001d010579
Zm00001d001945	Zm00001d010610
Zm00001d001945	Zm00001d010614
Zm00001d001945	Zm00001d010625
Zm00001d001945	Zm00001d010656
Zm00001d001945	Zm00001d010703
Zm00001d001945	Zm00001d010728
Zm00001d001945	Zm00001d010804
Zm00001d001945	Zm00001d010811
Zm00001d001945	Zm00001d010819
Zm00001d001945	Zm00001d010850
Zm00001d001945	Zm00001d010858
Zm00001d001945	Zm00001d010863
Zm00001d001945	Zm00001d010872
Zm00001d001945	Zm00001d010880
Zm00001d001945	Zm00001d010884
Zm00001d001945	Zm00001d010901
Zm00001d001945	Zm00001d010910
Zm00001d001945	Zm00001d010942
Zm00001d001945	Zm00001d010986
Zm00001d001945	Zm00001d011005
Zm00001d001945	Zm00001d011037
Zm00001d001945	Zm00001d011049
Zm00001d001945	Zm00001d011078
Zm00001d001945	Zm00001d011108
Zm00001d001945	Zm00001d011111
Zm00001d001945	Zm00001d011122
Zm00001d001945	Zm00001d011136
Zm00001d001945	Zm00001d011138
Zm00001d001945	Zm00001d011139
Zm00001d001945	Zm00001d011150
Zm00001d001945	Zm00001d011167
Zm00001d001945	Zm00001d011199
Zm00001d001945	Zm00001d011211
Zm00001d001945	Zm00001d011222
Zm00001d001945	Zm00001d011224
Zm00001d001945	Zm00001d011227
Zm00001d001945	Zm00001d011236
Zm00001d001945	Zm00001d011255
Zm00001d001945	Zm00001d011278
Zm00001d001945	Zm00001d011298
Zm00001d001945	Zm00001d011329
Zm00001d001945	Zm00001d011360
Zm00001d001945	Zm00001d011364
Zm00001d001945	Zm00001d011369
Zm00001d001945	Zm00001d011373
Zm00001d001945	Zm00001d011384
Zm00001d001945	Zm00001d011398
Zm00001d001945	Zm00001d011405
Zm00001d001945	Zm00001d011410
Zm00001d001945	Zm00001d011483
Zm00001d001945	Zm00001d011486
Zm00001d001945	Zm00001d011526
Zm00001d001945	Zm00001d011578
Zm00001d001945	Zm00001d011581
Zm00001d001945	Zm00001d011606
Zm00001d001945	Zm00001d011613
Zm00001d001945	Zm00001d011615
Zm00001d001945	Zm00001d011619
Zm00001d001945	Zm00001d011635
Zm00001d001945	Zm00001d011648
Zm00001d001945	Zm00001d011680
Zm00001d001945	Zm00001d011705
Zm00001d001945	Zm00001d011741
Zm00001d001945	Zm00001d011754
Zm00001d001945	Zm00001d011765
Zm00001d001945	Zm00001d011779
Zm00001d001945	Zm00001d011781
Zm00001d001945	Zm00001d011782
Zm00001d001945	Zm00001d011784
Zm00001d001945	Zm00001d011816
Zm00001d001945	Zm00001d011885
Zm00001d001945	Zm00001d011889
Zm00001d001945	Zm00001d011898
Zm00001d001945	Zm00001d011900
Zm00001d001945	Zm00001d011941
Zm00001d001945	Zm00001d011945
Zm00001d001945	Zm00001d011953
Zm00001d001945	Zm00001d011956
Zm00001d001945	Zm00001d011970
Zm00001d001945	Zm00001d011979
Zm00001d001945	Zm00001d012016
Zm00001d001945	Zm00001d012040
Zm00001d001945	Zm00001d012043
Zm00001d001945	Zm00001d012092
Zm00001d001945	Zm00001d012118
Zm00001d001945	Zm00001d012119
Zm00001d001945	Zm00001d012145
Zm00001d001945	Zm00001d012153
Zm00001d001945	Zm00001d012160
Zm00001d001945	Zm00001d012195
Zm00001d001945	Zm00001d012237
Zm00001d001945	Zm00001d012246
Zm00001d001945	Zm00001d012286
Zm00001d001945	Zm00001d012291
Zm00001d001945	Zm00001d012297
Zm00001d001945	Zm00001d012306
Zm00001d001945	Zm00001d012307
Zm00001d001945	Zm00001d012314
Zm00001d001945	Zm00001d012329
Zm00001d001945	Zm00001d012350
Zm00001d001945	Zm00001d012414
Zm00001d001945	Zm00001d012417
Zm00001d001945	Zm00001d012423
Zm00001d001945	Zm00001d012439
Zm00001d001945	Zm00001d012459
Zm00001d001945	Zm00001d012469
Zm00001d001945	Zm00001d012471
Zm00001d001945	Zm00001d012503
Zm00001d001945	Zm00001d012514
Zm00001d001945	Zm00001d012553
Zm00001d001945	Zm00001d012556
Zm00001d001945	Zm00001d012563
Zm00001d001945	Zm00001d012571
Zm00001d001945	Zm00001d012593
Zm00001d001945	Zm00001d012606
Zm00001d001945	Zm00001d012627
Zm00001d001945	Zm00001d012655
Zm00001d001945	Zm00001d012670
Zm00001d001945	Zm00001d012671
Zm00001d001945	Zm00001d012681
Zm00001d001945	Zm00001d012699
Zm00001d001945	Zm00001d012702
Zm00001d001945	Zm00001d012710
Zm00001d001945	Zm00001d012714
Zm00001d001945	Zm00001d012729
Zm00001d001945	Zm00001d012752
Zm00001d001945	Zm00001d012774
Zm00001d001945	Zm00001d012807
Zm00001d001945	Zm00001d012811
Zm00001d001945	Zm00001d012822
Zm00001d001945	Zm00001d012825
Zm00001d001945	Zm00001d012837
Zm00001d001945	Zm00001d012859
Zm00001d001945	Zm00001d012894
Zm00001d001945	Zm00001d012915
Zm00001d001945	Zm00001d012930
Zm00001d001945	Zm00001d012933
Zm00001d001945	Zm00001d012957
Zm00001d001945	Zm00001d012974
Zm00001d001945	Zm00001d012984
Zm00001d001945	Zm00001d012993
Zm00001d001945	Zm00001d013026
Zm00001d001945	Zm00001d013035
Zm00001d001945	Zm00001d013054
Zm00001d001945	Zm00001d013058
Zm00001d001945	Zm00001d013066
Zm00001d001945	Zm00001d013067
Zm00001d001945	Zm00001d013074
Zm00001d001945	Zm00001d013090
Zm00001d001945	Zm00001d013094
Zm00001d001945	Zm00001d013112
Zm00001d001945	Zm00001d013143
Zm00001d001945	Zm00001d013144
Zm00001d001945	Zm00001d013150
Zm00001d001945	Zm00001d013156
Zm00001d001945	Zm00001d013162
Zm00001d001945	Zm00001d013186
Zm00001d001945	Zm00001d013204
Zm00001d001945	Zm00001d013267
Zm00001d001945	Zm00001d013273
Zm00001d001945	Zm00001d013278
Zm00001d001945	Zm00001d013300
Zm00001d001945	Zm00001d013323
Zm00001d001945	Zm00001d013329
Zm00001d001945	Zm00001d013330
Zm00001d001945	Zm00001d013336
Zm00001d001945	Zm00001d013342
Zm00001d001945	Zm00001d013357
Zm00001d001945	Zm00001d013361
Zm00001d001945	Zm00001d013375
Zm00001d001945	Zm00001d013389
Zm00001d001945	Zm00001d013392
Zm00001d001945	Zm00001d013415
Zm00001d001945	Zm00001d013416
Zm00001d001945	Zm00001d013419
Zm00001d001945	Zm00001d013420
Zm00001d001945	Zm00001d013430
Zm00001d001945	Zm00001d013442
Zm00001d001945	Zm00001d013447
Zm00001d001945	Zm00001d013469
Zm00001d001945	Zm00001d013485
Zm00001d001945	Zm00001d013502
Zm00001d001945	Zm00001d013505
Zm00001d001945	Zm00001d013521
Zm00001d001945	Zm00001d013542
Zm00001d001945	Zm00001d013555
Zm00001d001945	Zm00001d013566
Zm00001d001945	Zm00001d013603
Zm00001d001945	Zm00001d013609
Zm00001d001945	Zm00001d013626
Zm00001d001945	Zm00001d013645
Zm00001d001945	Zm00001d013654
Zm00001d001945	Zm00001d013667
Zm00001d001945	Zm00001d013668
Zm00001d001945	Zm00001d013692
Zm00001d001945	Zm00001d013699
Zm00001d001945	Zm00001d013705
Zm00001d001945	Zm00001d013709
Zm00001d001945	Zm00001d013724
Zm00001d001945	Zm00001d013744
Zm00001d001945	Zm00001d013750
Zm00001d001945	Zm00001d013759
Zm00001d001945	Zm00001d013767
Zm00001d001945	Zm00001d013796
Zm00001d001945	Zm00001d013812
Zm00001d001945	Zm00001d013860
Zm00001d001945	Zm00001d013863
Zm00001d001945	Zm00001d013891
Zm00001d001945	Zm00001d013923
Zm00001d001945	Zm00001d013927
Zm00001d001945	Zm00001d013940
Zm00001d001945	Zm00001d013951
Zm00001d001945	Zm00001d013962
Zm00001d001945	Zm00001d013976
Zm00001d001945	Zm00001d013989
Zm00001d001945	Zm00001d014003
Zm00001d001945	Zm00001d014033
Zm00001d001945	Zm00001d014065
Zm00001d001945	Zm00001d014073
Zm00001d001945	Zm00001d014082
Zm00001d001945	Zm00001d014091
Zm00001d001945	Zm00001d014132
Zm00001d001945	Zm00001d014135
Zm00001d001945	Zm00001d014175
Zm00001d001945	Zm00001d014196
Zm00001d001945	Zm00001d014199
Zm00001d001945	Zm00001d014204
Zm00001d001945	Zm00001d014369
Zm00001d001945	Zm00001d014377
Zm00001d001945	Zm00001d014382
Zm00001d001945	Zm00001d014413
Zm00001d001945	Zm00001d014419
Zm00001d001945	Zm00001d014438
Zm00001d001945	Zm00001d014462
Zm00001d001945	Zm00001d014471
Zm00001d001945	Zm00001d014495
Zm00001d001945	Zm00001d014499
Zm00001d001945	Zm00001d014521
Zm00001d001945	Zm00001d014568
Zm00001d001945	Zm00001d014584
Zm00001d001945	Zm00001d014617
Zm00001d001945	Zm00001d014620
Zm00001d001945	Zm00001d014640
Zm00001d001945	Zm00001d014665
Zm00001d001945	Zm00001d014685
Zm00001d001945	Zm00001d014727
Zm00001d001945	Zm00001d014729
Zm00001d001945	Zm00001d014736
Zm00001d001945	Zm00001d014737
Zm00001d001945	Zm00001d014756
Zm00001d001945	Zm00001d014762
Zm00001d001945	Zm00001d014766
Zm00001d001945	Zm00001d014849
Zm00001d001945	Zm00001d014865
Zm00001d001945	Zm00001d014866
Zm00001d001945	Zm00001d014867
Zm00001d001945	Zm00001d014885
Zm00001d001945	Zm00001d014897
Zm00001d001945	Zm00001d014909
Zm00001d001945	Zm00001d014916
Zm00001d001945	Zm00001d014924
Zm00001d001945	Zm00001d014926
Zm00001d001945	Zm00001d014967
Zm00001d001945	Zm00001d014994
Zm00001d001945	Zm00001d015014
Zm00001d001945	Zm00001d015020
Zm00001d001945	Zm00001d015036
Zm00001d001945	Zm00001d015064
Zm00001d001945	Zm00001d015115
Zm00001d001945	Zm00001d015141
Zm00001d001945	Zm00001d015156
Zm00001d001945	Zm00001d015168
Zm00001d001945	Zm00001d015181
Zm00001d001945	Zm00001d015208
Zm00001d001945	Zm00001d015212
Zm00001d001945	Zm00001d015231
Zm00001d001945	Zm00001d015282
Zm00001d001945	Zm00001d015329
Zm00001d001945	Zm00001d015338
Zm00001d001945	Zm00001d015348
Zm00001d001945	Zm00001d015361
Zm00001d001945	Zm00001d015363
Zm00001d001945	Zm00001d015394
Zm00001d001945	Zm00001d015448
Zm00001d001945	Zm00001d015585
Zm00001d001945	Zm00001d015649
Zm00001d001945	Zm00001d015662
Zm00001d001945	Zm00001d015690
Zm00001d001945	Zm00001d015730
Zm00001d001945	Zm00001d015754
Zm00001d001945	Zm00001d015788
Zm00001d001945	Zm00001d015789
Zm00001d001945	Zm00001d015795
Zm00001d001945	Zm00001d015802
Zm00001d001945	Zm00001d015816
Zm00001d001945	Zm00001d015839
Zm00001d001945	Zm00001d015861
Zm00001d001945	Zm00001d015865
Zm00001d001945	Zm00001d015889
Zm00001d001945	Zm00001d015934
Zm00001d001945	Zm00001d015985
Zm00001d001945	Zm00001d016000
Zm00001d001945	Zm00001d016037
Zm00001d001945	Zm00001d016059
Zm00001d001945	Zm00001d016061
Zm00001d001945	Zm00001d016081
Zm00001d001945	Zm00001d016095
Zm00001d001945	Zm00001d016098
Zm00001d001945	Zm00001d016135
Zm00001d001945	Zm00001d016163
Zm00001d001945	Zm00001d016164
Zm00001d001945	Zm00001d016349
Zm00001d001945	Zm00001d016358
Zm00001d001945	Zm00001d016374
Zm00001d001945	Zm00001d016410
Zm00001d001945	Zm00001d016440
Zm00001d001945	Zm00001d016443
Zm00001d001945	Zm00001d016461
Zm00001d001945	Zm00001d016486
Zm00001d001945	Zm00001d016491
Zm00001d001945	Zm00001d016506
Zm00001d001945	Zm00001d016529
Zm00001d001945	Zm00001d016552
Zm00001d001945	Zm00001d016577
Zm00001d001945	Zm00001d016593
Zm00001d001945	Zm00001d016595
Zm00001d001945	Zm00001d016601
Zm00001d001945	Zm00001d016649
Zm00001d001945	Zm00001d016653
Zm00001d001945	Zm00001d016669
Zm00001d001945	Zm00001d016693
Zm00001d001945	Zm00001d016723
Zm00001d001945	Zm00001d016735
Zm00001d001945	Zm00001d016737
Zm00001d001945	Zm00001d016756
Zm00001d001945	Zm00001d016770
Zm00001d001945	Zm00001d016786
Zm00001d001945	Zm00001d016803
Zm00001d001945	Zm00001d016814
Zm00001d001945	Zm00001d016816
Zm00001d001945	Zm00001d016849
Zm00001d001945	Zm00001d016858
Zm00001d001945	Zm00001d016861
Zm00001d001945	Zm00001d016892
Zm00001d001945	Zm00001d016908
Zm00001d001945	Zm00001d016916
Zm00001d001945	Zm00001d016940
Zm00001d001945	Zm00001d017000
Zm00001d001945	Zm00001d017043
Zm00001d001945	Zm00001d017049
Zm00001d001945	Zm00001d017153
Zm00001d001945	Zm00001d017170
Zm00001d001945	Zm00001d017174
Zm00001d001945	Zm00001d017177
Zm00001d001945	Zm00001d017185
Zm00001d001945	Zm00001d017206
Zm00001d001945	Zm00001d017213
Zm00001d001945	Zm00001d017216
Zm00001d001945	Zm00001d017239
Zm00001d001945	Zm00001d017250
Zm00001d001945	Zm00001d017251
Zm00001d001945	Zm00001d017258
Zm00001d001945	Zm00001d017308
Zm00001d001945	Zm00001d017357
Zm00001d001945	Zm00001d017432
Zm00001d001945	Zm00001d017469
Zm00001d001945	Zm00001d017492
Zm00001d001945	Zm00001d017513
Zm00001d001945	Zm00001d017514
Zm00001d001945	Zm00001d017537
Zm00001d001945	Zm00001d017544
Zm00001d001945	Zm00001d017602
Zm00001d001945	Zm00001d017651
Zm00001d001945	Zm00001d017654
Zm00001d001945	Zm00001d017686
Zm00001d001945	Zm00001d017689
Zm00001d001945	Zm00001d017697
Zm00001d001945	Zm00001d017719
Zm00001d001945	Zm00001d017720
Zm00001d001945	Zm00001d017729
Zm00001d001945	Zm00001d017730
Zm00001d001945	Zm00001d017783
Zm00001d001945	Zm00001d017784
Zm00001d001945	Zm00001d017788
Zm00001d001945	Zm00001d017789
Zm00001d001945	Zm00001d017811
Zm00001d001945	Zm00001d017823
Zm00001d001945	Zm00001d017841
Zm00001d001945	Zm00001d017846
Zm00001d001945	Zm00001d017850
Zm00001d001945	Zm00001d017871
Zm00001d001945	Zm00001d017878
Zm00001d001945	Zm00001d017883
Zm00001d001945	Zm00001d017887
Zm00001d001945	Zm00001d017890
Zm00001d001945	Zm00001d017915
Zm00001d001945	Zm00001d017925
Zm00001d001945	Zm00001d017942
Zm00001d001945	Zm00001d017946
Zm00001d001945	Zm00001d017956
Zm00001d001945	Zm00001d017961
Zm00001d001945	Zm00001d017977
Zm00001d001945	Zm00001d018046
Zm00001d001945	Zm00001d018070
Zm00001d001945	Zm00001d018075
Zm00001d001945	Zm00001d018098
Zm00001d001945	Zm00001d018112
Zm00001d001945	Zm00001d018141
Zm00001d001945	Zm00001d018180
Zm00001d001945	Zm00001d018201
Zm00001d001945	Zm00001d018214
Zm00001d001945	Zm00001d018218
Zm00001d001945	Zm00001d018225
Zm00001d001945	Zm00001d018227
Zm00001d001945	Zm00001d018235
Zm00001d001945	Zm00001d018246
Zm00001d001945	Zm00001d018260
Zm00001d001945	Zm00001d018327
Zm00001d001945	Zm00001d018330
Zm00001d001945	Zm00001d018349
Zm00001d001945	Zm00001d018375
Zm00001d001945	Zm00001d018384
Zm00001d001945	Zm00001d018477
Zm00001d001945	Zm00001d018482
Zm00001d001945	Zm00001d018489
Zm00001d001945	Zm00001d018494
Zm00001d001945	Zm00001d018501
Zm00001d001945	Zm00001d018504
Zm00001d001945	Zm00001d018512
Zm00001d001945	Zm00001d018514
Zm00001d001945	Zm00001d018517
Zm00001d001945	Zm00001d018523
Zm00001d001945	Zm00001d018531
Zm00001d001945	Zm00001d018541
Zm00001d001945	Zm00001d018542
Zm00001d001945	Zm00001d018552
Zm00001d001945	Zm00001d018600
Zm00001d001945	Zm00001d018609
Zm00001d001945	Zm00001d018610
Zm00001d001945	Zm00001d018624
Zm00001d001945	Zm00001d018634
Zm00001d001945	Zm00001d018635
Zm00001d001945	Zm00001d018659
Zm00001d001945	Zm00001d018694
Zm00001d001945	Zm00001d018731
Zm00001d001945	Zm00001d018755
Zm00001d001945	Zm00001d018770
Zm00001d001945	Zm00001d018787
Zm00001d001945	Zm00001d018795
Zm00001d001945	Zm00001d018862
Zm00001d001945	Zm00001d018864
Zm00001d001945	Zm00001d018911
Zm00001d001945	Zm00001d018912
Zm00001d001945	Zm00001d018930
Zm00001d001945	Zm00001d018937
Zm00001d001945	Zm00001d018944
Zm00001d001945	Zm00001d018957
Zm00001d001945	Zm00001d018972
Zm00001d001945	Zm00001d018981
Zm00001d001945	Zm00001d018988
Zm00001d001945	Zm00001d018990
Zm00001d001945	Zm00001d018995
Zm00001d001945	Zm00001d018998
Zm00001d001945	Zm00001d019039
Zm00001d001945	Zm00001d019041
Zm00001d001945	Zm00001d019075
Zm00001d001945	Zm00001d019106
Zm00001d001945	Zm00001d019108
Zm00001d001945	Zm00001d019125
Zm00001d001945	Zm00001d019145
Zm00001d001945	Zm00001d019164
Zm00001d001945	Zm00001d019169
Zm00001d001945	Zm00001d019182
Zm00001d001945	Zm00001d019185
Zm00001d001945	Zm00001d019195
Zm00001d001945	Zm00001d019230
Zm00001d001945	Zm00001d019262
Zm00001d001945	Zm00001d019269
Zm00001d001945	Zm00001d019314
Zm00001d001945	Zm00001d019328
Zm00001d001945	Zm00001d019329
Zm00001d001945	Zm00001d019349
Zm00001d001945	Zm00001d019430
Zm00001d001945	Zm00001d019447
Zm00001d001945	Zm00001d019462
Zm00001d001945	Zm00001d019473
Zm00001d001945	Zm00001d019479
Zm00001d001945	Zm00001d019520
Zm00001d001945	Zm00001d019562
Zm00001d001945	Zm00001d019577
Zm00001d001945	Zm00001d019643
Zm00001d001945	Zm00001d019696
Zm00001d001945	Zm00001d019697
Zm00001d001945	Zm00001d019699
Zm00001d001945	Zm00001d019701
Zm00001d001945	Zm00001d019719
Zm00001d001945	Zm00001d019789
Zm00001d001945	Zm00001d019809
Zm00001d001945	Zm00001d019852
Zm00001d001945	Zm00001d019861
Zm00001d001945	Zm00001d019865
Zm00001d001945	Zm00001d019890
Zm00001d001945	Zm00001d019915
Zm00001d001945	Zm00001d019917
Zm00001d001945	Zm00001d019934
Zm00001d001945	Zm00001d019948
Zm00001d001945	Zm00001d019989
Zm00001d001945	Zm00001d019993
Zm00001d001945	Zm00001d020001
Zm00001d001945	Zm00001d020013
Zm00001d001945	Zm00001d020021
Zm00001d001945	Zm00001d020102
Zm00001d001945	Zm00001d020129
Zm00001d001945	Zm00001d020182
Zm00001d001945	Zm00001d020201
Zm00001d001945	Zm00001d020238
Zm00001d001945	Zm00001d020256
Zm00001d001945	Zm00001d020412
Zm00001d001945	Zm00001d020420
Zm00001d001945	Zm00001d020424
Zm00001d001945	Zm00001d020432
Zm00001d001945	Zm00001d020436
Zm00001d001945	Zm00001d020450
Zm00001d001945	Zm00001d020472
Zm00001d001945	Zm00001d020501
Zm00001d001945	Zm00001d020512
Zm00001d001945	Zm00001d020515
Zm00001d001945	Zm00001d020516
Zm00001d001945	Zm00001d020526
Zm00001d001945	Zm00001d020535
Zm00001d001945	Zm00001d020549
Zm00001d001945	Zm00001d020560
Zm00001d001945	Zm00001d020580
Zm00001d001945	Zm00001d020679
Zm00001d001945	Zm00001d020683
Zm00001d001945	Zm00001d020704
Zm00001d001945	Zm00001d020728
Zm00001d001945	Zm00001d020763
Zm00001d001945	Zm00001d020768
Zm00001d001945	Zm00001d020772
Zm00001d001945	Zm00001d020774
Zm00001d001945	Zm00001d020776
Zm00001d001945	Zm00001d020783
Zm00001d001945	Zm00001d020821
Zm00001d001945	Zm00001d020838
Zm00001d001945	Zm00001d020851
Zm00001d001945	Zm00001d020858
Zm00001d001945	Zm00001d020864
Zm00001d001945	Zm00001d020874
Zm00001d001945	Zm00001d020879
Zm00001d001945	Zm00001d020978
Zm00001d001945	Zm00001d021018
Zm00001d001945	Zm00001d021056
Zm00001d001945	Zm00001d021063
Zm00001d001945	Zm00001d021087
Zm00001d001945	Zm00001d021120
Zm00001d001945	Zm00001d021173
Zm00001d001945	Zm00001d021204
Zm00001d001945	Zm00001d021253
Zm00001d001945	Zm00001d021283
Zm00001d001945	Zm00001d021298
Zm00001d001945	Zm00001d021300
Zm00001d001945	Zm00001d021320
Zm00001d001945	Zm00001d021341
Zm00001d001945	Zm00001d021363
Zm00001d001945	Zm00001d021365
Zm00001d001945	Zm00001d021372
Zm00001d001945	Zm00001d021378
Zm00001d001945	Zm00001d021395
Zm00001d001945	Zm00001d021407
Zm00001d001945	Zm00001d021411
Zm00001d001945	Zm00001d021433
Zm00001d001945	Zm00001d021448
Zm00001d001945	Zm00001d021477
Zm00001d001945	Zm00001d021505
Zm00001d001945	Zm00001d021511
Zm00001d001945	Zm00001d021532
Zm00001d001945	Zm00001d021544
Zm00001d001945	Zm00001d021557
Zm00001d001945	Zm00001d021580
Zm00001d001945	Zm00001d021583
Zm00001d001945	Zm00001d021587
Zm00001d001945	Zm00001d021588
Zm00001d001945	Zm00001d021599
Zm00001d001945	Zm00001d021613
Zm00001d001945	Zm00001d021616
Zm00001d001945	Zm00001d021626
Zm00001d001945	Zm00001d021642
Zm00001d001945	Zm00001d021662
Zm00001d001945	Zm00001d021757
Zm00001d001945	Zm00001d021821
Zm00001d001945	Zm00001d021863
Zm00001d001945	Zm00001d021877
Zm00001d001945	Zm00001d021879
Zm00001d001945	Zm00001d021893
Zm00001d001945	Zm00001d021902
Zm00001d001945	Zm00001d021958
Zm00001d001945	Zm00001d021960
Zm00001d001945	Zm00001d021980
Zm00001d001945	Zm00001d022006
Zm00001d001945	Zm00001d022049
Zm00001d001945	Zm00001d022058
Zm00001d001945	Zm00001d022097
Zm00001d001945	Zm00001d022103
Zm00001d001945	Zm00001d022110
Zm00001d001945	Zm00001d022111
Zm00001d001945	Zm00001d022159
Zm00001d001945	Zm00001d022166
Zm00001d001945	Zm00001d022175
Zm00001d001945	Zm00001d022176
Zm00001d001945	Zm00001d022197
Zm00001d001945	Zm00001d022198
Zm00001d001945	Zm00001d022226
Zm00001d001945	Zm00001d022236
Zm00001d001945	Zm00001d022246
Zm00001d001945	Zm00001d022248
Zm00001d001945	Zm00001d022265
Zm00001d001945	Zm00001d022267
Zm00001d001945	Zm00001d022269
Zm00001d001945	Zm00001d022276
Zm00001d001945	Zm00001d022296
Zm00001d001945	Zm00001d022315
Zm00001d001945	Zm00001d022330
Zm00001d001945	Zm00001d022335
Zm00001d001945	Zm00001d022343
Zm00001d001945	Zm00001d022401
Zm00001d001945	Zm00001d022425
Zm00001d001945	Zm00001d022446
Zm00001d001945	Zm00001d022487
Zm00001d001945	Zm00001d022498
Zm00001d001945	Zm00001d022518
Zm00001d001945	Zm00001d022541
Zm00001d001945	Zm00001d022550
Zm00001d001945	Zm00001d022558
Zm00001d001945	Zm00001d022576
Zm00001d001945	Zm00001d022578
Zm00001d001945	Zm00001d022582
Zm00001d001945	Zm00001d022587
Zm00001d001945	Zm00001d022598
Zm00001d001945	Zm00001d022611
Zm00001d001945	Zm00001d022614
Zm00001d001945	Zm00001d022617
Zm00001d001945	Zm00001d022624
Zm00001d001945	Zm00001d022627
Zm00001d001945	Zm00001d023226
Zm00001d001945	Zm00001d023230
Zm00001d001945	Zm00001d023246
Zm00001d001945	Zm00001d023260
Zm00001d001945	Zm00001d023279
Zm00001d001945	Zm00001d023283
Zm00001d001945	Zm00001d023300
Zm00001d001945	Zm00001d023301
Zm00001d001945	Zm00001d023312
Zm00001d001945	Zm00001d023313
Zm00001d001945	Zm00001d023387
Zm00001d001945	Zm00001d023409
Zm00001d001945	Zm00001d023421
Zm00001d001945	Zm00001d023456
Zm00001d001945	Zm00001d023462
Zm00001d001945	Zm00001d023479
Zm00001d001945	Zm00001d023537
Zm00001d001945	Zm00001d023578
Zm00001d001945	Zm00001d023582
Zm00001d001945	Zm00001d023583
Zm00001d001945	Zm00001d023604
Zm00001d001945	Zm00001d023689
Zm00001d001945	Zm00001d023692
Zm00001d001945	Zm00001d023695
Zm00001d001945	Zm00001d023732
Zm00001d001945	Zm00001d023737
Zm00001d001945	Zm00001d023741
Zm00001d001945	Zm00001d023762
Zm00001d001945	Zm00001d023767
Zm00001d001945	Zm00001d023784
Zm00001d001945	Zm00001d023788
Zm00001d001945	Zm00001d023796
Zm00001d001945	Zm00001d023841
Zm00001d001945	Zm00001d023877
Zm00001d001945	Zm00001d023914
Zm00001d001945	Zm00001d023919
Zm00001d001945	Zm00001d023943
Zm00001d001945	Zm00001d023946
Zm00001d001945	Zm00001d023957
Zm00001d001945	Zm00001d023969
Zm00001d001945	Zm00001d024049
Zm00001d001945	Zm00001d024093
Zm00001d001945	Zm00001d024128
Zm00001d001945	Zm00001d024159
Zm00001d001945	Zm00001d024171
Zm00001d001945	Zm00001d024270
Zm00001d001945	Zm00001d024310
Zm00001d001945	Zm00001d024318
Zm00001d001945	Zm00001d024319
Zm00001d001945	Zm00001d024373
Zm00001d001945	Zm00001d024414
Zm00001d001945	Zm00001d024420
Zm00001d001945	Zm00001d024423
Zm00001d001945	Zm00001d024442
Zm00001d001945	Zm00001d024511
Zm00001d001945	Zm00001d024523
Zm00001d001945	Zm00001d024624
Zm00001d001945	Zm00001d024632
Zm00001d001945	Zm00001d024675
Zm00001d001945	Zm00001d024677
Zm00001d001945	Zm00001d024698
Zm00001d001945	Zm00001d024704
Zm00001d001945	Zm00001d024715
Zm00001d001945	Zm00001d024757
Zm00001d001945	Zm00001d024815
Zm00001d001945	Zm00001d024824
Zm00001d001945	Zm00001d024831
Zm00001d001945	Zm00001d024878
Zm00001d001945	Zm00001d024919
Zm00001d001945	Zm00001d024935
Zm00001d001945	Zm00001d024936
Zm00001d001945	Zm00001d024975
Zm00001d001945	Zm00001d024999
Zm00001d001945	Zm00001d025017
Zm00001d001945	Zm00001d025021
Zm00001d001945	Zm00001d025033
Zm00001d001945	Zm00001d025034
Zm00001d001945	Zm00001d025044
Zm00001d001945	Zm00001d025060
Zm00001d001945	Zm00001d025091
Zm00001d001945	Zm00001d025128
Zm00001d001945	Zm00001d025149
Zm00001d001945	Zm00001d025208
Zm00001d001945	Zm00001d025222
Zm00001d001945	Zm00001d025239
Zm00001d001945	Zm00001d025268
Zm00001d001945	Zm00001d025319
Zm00001d001945	Zm00001d025331
Zm00001d001945	Zm00001d025342
Zm00001d001945	Zm00001d025369
Zm00001d001945	Zm00001d025381
Zm00001d001945	Zm00001d025382
Zm00001d001945	Zm00001d025433
Zm00001d001945	Zm00001d025450
Zm00001d001945	Zm00001d025461
Zm00001d001945	Zm00001d025463
Zm00001d001945	Zm00001d025513
Zm00001d001945	Zm00001d025517
Zm00001d001945	Zm00001d025522
Zm00001d001945	Zm00001d025528
Zm00001d001945	Zm00001d025571
Zm00001d001945	Zm00001d025639
Zm00001d001945	Zm00001d025661
Zm00001d001945	Zm00001d025669
Zm00001d001945	Zm00001d025675
Zm00001d001945	Zm00001d025687
Zm00001d001945	Zm00001d025696
Zm00001d001945	Zm00001d025721
Zm00001d001945	Zm00001d025722
Zm00001d001945	Zm00001d025738
Zm00001d001945	Zm00001d025762
Zm00001d001945	Zm00001d025774
Zm00001d001945	Zm00001d025851
Zm00001d001945	Zm00001d025853
Zm00001d001945	Zm00001d025866
Zm00001d001945	Zm00001d025888
Zm00001d001945	Zm00001d025904
Zm00001d001945	Zm00001d025908
Zm00001d001945	Zm00001d025913
Zm00001d001945	Zm00001d025921
Zm00001d001945	Zm00001d025930
Zm00001d001945	Zm00001d025946
Zm00001d001945	Zm00001d025958
Zm00001d001945	Zm00001d025983
Zm00001d001945	Zm00001d025997
Zm00001d001945	Zm00001d026000
Zm00001d001945	Zm00001d026015
Zm00001d001945	Zm00001d026022
Zm00001d001945	Zm00001d026038
Zm00001d001945	Zm00001d026039
Zm00001d001945	Zm00001d026051
Zm00001d001945	Zm00001d026089
Zm00001d001945	Zm00001d026120
Zm00001d001945	Zm00001d026130
Zm00001d001945	Zm00001d026143
Zm00001d001945	Zm00001d026173
Zm00001d001945	Zm00001d026199
Zm00001d001945	Zm00001d026206
Zm00001d001945	Zm00001d026213
Zm00001d001945	Zm00001d026222
Zm00001d001945	Zm00001d026224
Zm00001d001945	Zm00001d026231
Zm00001d001945	Zm00001d026235
Zm00001d001945	Zm00001d026253
Zm00001d001945	Zm00001d026265
Zm00001d001945	Zm00001d026273
Zm00001d001945	Zm00001d026300
Zm00001d001945	Zm00001d026301
Zm00001d001945	Zm00001d026307
Zm00001d001945	Zm00001d026336
Zm00001d001945	Zm00001d026343
Zm00001d001945	Zm00001d026344
Zm00001d001945	Zm00001d026402
Zm00001d001945	Zm00001d026421
Zm00001d001945	Zm00001d026427
Zm00001d001945	Zm00001d026440
Zm00001d001945	Zm00001d026452
Zm00001d001945	Zm00001d026453
Zm00001d001945	Zm00001d026469
Zm00001d001945	Zm00001d026495
Zm00001d001945	Zm00001d026540
Zm00001d001945	Zm00001d026548
Zm00001d001945	Zm00001d026590
Zm00001d001945	Zm00001d026614
Zm00001d001945	Zm00001d026621
Zm00001d001945	Zm00001d026651
Zm00001d001945	Zm00001d026668
Zm00001d001945	Zm00001d026684
Zm00001d001945	Zm00001d026689
Zm00001d001945	Zm00001d027259
Zm00001d001945	Zm00001d027295
Zm00001d001945	Zm00001d027299
Zm00001d001945	Zm00001d027300
Zm00001d001945	Zm00001d027304
Zm00001d001945	Zm00001d027312
Zm00001d001945	Zm00001d027317
Zm00001d001945	Zm00001d027318
Zm00001d001945	Zm00001d027319
Zm00001d001945	Zm00001d027324
Zm00001d001945	Zm00001d027342
Zm00001d001945	Zm00001d027343
Zm00001d001945	Zm00001d027350
Zm00001d001945	Zm00001d027373
Zm00001d001945	Zm00001d027402
Zm00001d001945	Zm00001d027468
Zm00001d001945	Zm00001d027505
Zm00001d001945	Zm00001d027515
Zm00001d001945	Zm00001d027527
Zm00001d001945	Zm00001d027585
Zm00001d001945	Zm00001d027589
Zm00001d001945	Zm00001d027598
Zm00001d001945	Zm00001d027607
Zm00001d001945	Zm00001d027610
Zm00001d001945	Zm00001d027633
Zm00001d001945	Zm00001d027637
Zm00001d001945	Zm00001d027646
Zm00001d001945	Zm00001d027655
Zm00001d001945	Zm00001d027671
Zm00001d001945	Zm00001d027715
Zm00001d001945	Zm00001d027751
Zm00001d001945	Zm00001d027812
Zm00001d001945	Zm00001d027838
Zm00001d001945	Zm00001d027868
Zm00001d001945	Zm00001d027869
Zm00001d001945	Zm00001d027883
Zm00001d001945	Zm00001d027903
Zm00001d001945	Zm00001d027939
Zm00001d001945	Zm00001d027965
Zm00001d001945	Zm00001d027967
Zm00001d001945	Zm00001d027975
Zm00001d001945	Zm00001d027987
Zm00001d001945	Zm00001d028011
Zm00001d001945	Zm00001d028022
Zm00001d001945	Zm00001d028073
Zm00001d001945	Zm00001d028086
Zm00001d001945	Zm00001d028096
Zm00001d001945	Zm00001d028097
Zm00001d001945	Zm00001d028098
Zm00001d001945	Zm00001d028107
Zm00001d001945	Zm00001d028117
Zm00001d001945	Zm00001d028122
Zm00001d001945	Zm00001d028128
Zm00001d001945	Zm00001d028130
Zm00001d001945	Zm00001d028160
Zm00001d001945	Zm00001d028161
Zm00001d001945	Zm00001d028169
Zm00001d001945	Zm00001d028174
Zm00001d001945	Zm00001d028182
Zm00001d001945	Zm00001d028195
Zm00001d001945	Zm00001d028197
Zm00001d001945	Zm00001d028220
Zm00001d001945	Zm00001d028238
Zm00001d001945	Zm00001d028262
Zm00001d001945	Zm00001d028284
Zm00001d001945	Zm00001d028317
Zm00001d001945	Zm00001d028358
Zm00001d001945	Zm00001d028361
Zm00001d001945	Zm00001d028377
Zm00001d001945	Zm00001d028391
Zm00001d001945	Zm00001d028423
Zm00001d001945	Zm00001d028426
Zm00001d001945	Zm00001d028438
Zm00001d001945	Zm00001d028464
Zm00001d001945	Zm00001d028495
Zm00001d001945	Zm00001d028512
Zm00001d001945	Zm00001d028515
Zm00001d001945	Zm00001d028528
Zm00001d001945	Zm00001d028529
Zm00001d001945	Zm00001d028538
Zm00001d001945	Zm00001d028593
Zm00001d001945	Zm00001d028598
Zm00001d001945	Zm00001d028622
Zm00001d001945	Zm00001d028631
Zm00001d001945	Zm00001d028660
Zm00001d001945	Zm00001d028662
Zm00001d001945	Zm00001d028665
Zm00001d001945	Zm00001d028668
Zm00001d001945	Zm00001d028669
Zm00001d001945	Zm00001d028695
Zm00001d001945	Zm00001d028709
Zm00001d001945	Zm00001d028749
Zm00001d001945	Zm00001d028755
Zm00001d001945	Zm00001d028796
Zm00001d001945	Zm00001d028829
Zm00001d001945	Zm00001d028836
Zm00001d001945	Zm00001d028863
Zm00001d001945	Zm00001d028866
Zm00001d001945	Zm00001d028907
Zm00001d001945	Zm00001d028972
Zm00001d001945	Zm00001d028998
Zm00001d001945	Zm00001d029008
Zm00001d001945	Zm00001d029011
Zm00001d001945	Zm00001d029046
Zm00001d001945	Zm00001d029048
Zm00001d001945	Zm00001d029059
Zm00001d001945	Zm00001d029072
Zm00001d001945	Zm00001d029078
Zm00001d001945	Zm00001d029096
Zm00001d001945	Zm00001d029124
Zm00001d001945	Zm00001d029133
Zm00001d001945	Zm00001d029138
Zm00001d001945	Zm00001d029142
Zm00001d001945	Zm00001d029184
Zm00001d001945	Zm00001d029188
Zm00001d001945	Zm00001d029190
Zm00001d001945	Zm00001d029193
Zm00001d001945	Zm00001d029206
Zm00001d001945	Zm00001d029209
Zm00001d001945	Zm00001d029255
Zm00001d001945	Zm00001d029256
Zm00001d001945	Zm00001d029263
Zm00001d001945	Zm00001d029380
Zm00001d001945	Zm00001d029418
Zm00001d001945	Zm00001d029426
Zm00001d001945	Zm00001d029427
Zm00001d001945	Zm00001d029435
Zm00001d001945	Zm00001d029455
Zm00001d001945	Zm00001d029525
Zm00001d001945	Zm00001d029543
Zm00001d001945	Zm00001d029611
Zm00001d001945	Zm00001d029627
Zm00001d001945	Zm00001d029656
Zm00001d001945	Zm00001d029664
Zm00001d001945	Zm00001d029714
Zm00001d001945	Zm00001d029719
Zm00001d001945	Zm00001d029764
Zm00001d001945	Zm00001d029802
Zm00001d001945	Zm00001d029833
Zm00001d001945	Zm00001d029852
Zm00001d001945	Zm00001d029918
Zm00001d001945	Zm00001d029924
Zm00001d001945	Zm00001d029948
Zm00001d001945	Zm00001d029968
Zm00001d001945	Zm00001d029973
Zm00001d001945	Zm00001d029980
Zm00001d001945	Zm00001d030011
Zm00001d001945	Zm00001d030021
Zm00001d001945	Zm00001d030069
Zm00001d001945	Zm00001d030083
Zm00001d001945	Zm00001d030116
Zm00001d001945	Zm00001d030132
Zm00001d001945	Zm00001d030157
Zm00001d001945	Zm00001d030166
Zm00001d001945	Zm00001d030167
Zm00001d001945	Zm00001d030230
Zm00001d001945	Zm00001d030231
Zm00001d001945	Zm00001d030303
Zm00001d001945	Zm00001d030421
Zm00001d001945	Zm00001d030554
Zm00001d001945	Zm00001d030557
Zm00001d001945	Zm00001d030584
Zm00001d001945	Zm00001d030588
Zm00001d001945	Zm00001d030614
Zm00001d001945	Zm00001d030627
Zm00001d001945	Zm00001d030691
Zm00001d001945	Zm00001d030698
Zm00001d001945	Zm00001d030739
Zm00001d001945	Zm00001d030774
Zm00001d001945	Zm00001d030781
Zm00001d001945	Zm00001d030837
Zm00001d001945	Zm00001d030841
Zm00001d001945	Zm00001d030842
Zm00001d001945	Zm00001d030849
Zm00001d001945	Zm00001d030864
Zm00001d001945	Zm00001d030900
Zm00001d001945	Zm00001d030907
Zm00001d001945	Zm00001d030916
Zm00001d001945	Zm00001d030940
Zm00001d001945	Zm00001d030945
Zm00001d001945	Zm00001d030990
Zm00001d001945	Zm00001d030996
Zm00001d001945	Zm00001d031002
Zm00001d001945	Zm00001d031005
Zm00001d001945	Zm00001d031008
Zm00001d001945	Zm00001d031041
Zm00001d001945	Zm00001d031064
Zm00001d001945	Zm00001d031068
Zm00001d001945	Zm00001d031074
Zm00001d001945	Zm00001d031101
Zm00001d001945	Zm00001d031118
Zm00001d001945	Zm00001d031199
Zm00001d001945	Zm00001d031291
Zm00001d001945	Zm00001d031311
Zm00001d001945	Zm00001d031316
Zm00001d001945	Zm00001d031317
Zm00001d001945	Zm00001d031323
Zm00001d001945	Zm00001d031437
Zm00001d001945	Zm00001d031457
Zm00001d001945	Zm00001d031476
Zm00001d001945	Zm00001d031481
Zm00001d001945	Zm00001d031485
Zm00001d001945	Zm00001d031523
Zm00001d001945	Zm00001d031530
Zm00001d001945	Zm00001d031556
Zm00001d001945	Zm00001d031641
Zm00001d001945	Zm00001d031678
Zm00001d001945	Zm00001d031691
Zm00001d001945	Zm00001d031703
Zm00001d001945	Zm00001d031751
Zm00001d001945	Zm00001d031764
Zm00001d001945	Zm00001d031774
Zm00001d001945	Zm00001d031792
Zm00001d001945	Zm00001d031808
Zm00001d001945	Zm00001d031818
Zm00001d001945	Zm00001d031837
Zm00001d001945	Zm00001d031844
Zm00001d001945	Zm00001d031854
Zm00001d001945	Zm00001d031870
Zm00001d001945	Zm00001d031893
Zm00001d001945	Zm00001d031894
Zm00001d001945	Zm00001d031929
Zm00001d001945	Zm00001d032029
Zm00001d001945	Zm00001d032109
Zm00001d001945	Zm00001d032131
Zm00001d001945	Zm00001d032176
Zm00001d001945	Zm00001d032225
Zm00001d001945	Zm00001d032231
Zm00001d001945	Zm00001d032245
Zm00001d001945	Zm00001d032308
Zm00001d001945	Zm00001d032326
Zm00001d001945	Zm00001d032336
Zm00001d001945	Zm00001d032338
Zm00001d001945	Zm00001d032343
Zm00001d001945	Zm00001d032370
Zm00001d001945	Zm00001d032434
Zm00001d001945	Zm00001d032449
Zm00001d001945	Zm00001d032502
Zm00001d001945	Zm00001d032526
Zm00001d001945	Zm00001d032543
Zm00001d001945	Zm00001d032554
Zm00001d001945	Zm00001d032565
Zm00001d001945	Zm00001d032587
Zm00001d001945	Zm00001d032632
Zm00001d001945	Zm00001d032649
Zm00001d001945	Zm00001d032650
Zm00001d001945	Zm00001d032672
Zm00001d001945	Zm00001d032704
Zm00001d001945	Zm00001d032718
Zm00001d001945	Zm00001d032719
Zm00001d001945	Zm00001d032732
Zm00001d001945	Zm00001d032735
Zm00001d001945	Zm00001d032763
Zm00001d001945	Zm00001d032894
Zm00001d001945	Zm00001d032921
Zm00001d001945	Zm00001d032945
Zm00001d001945	Zm00001d032981
Zm00001d001945	Zm00001d033020
Zm00001d001945	Zm00001d033025
Zm00001d001945	Zm00001d033028
Zm00001d001945	Zm00001d033039
Zm00001d001945	Zm00001d033099
Zm00001d001945	Zm00001d033112
Zm00001d001945	Zm00001d033129
Zm00001d001945	Zm00001d033148
Zm00001d001945	Zm00001d033153
Zm00001d001945	Zm00001d033164
Zm00001d001945	Zm00001d033186
Zm00001d001945	Zm00001d033192
Zm00001d001945	Zm00001d033204
Zm00001d001945	Zm00001d033205
Zm00001d001945	Zm00001d033216
Zm00001d001945	Zm00001d033221
Zm00001d001945	Zm00001d033230
Zm00001d001945	Zm00001d033240
Zm00001d001945	Zm00001d033283
Zm00001d001945	Zm00001d033310
Zm00001d001945	Zm00001d033321
Zm00001d001945	Zm00001d033325
Zm00001d001945	Zm00001d033391
Zm00001d001945	Zm00001d033396
Zm00001d001945	Zm00001d033414
Zm00001d001945	Zm00001d033420
Zm00001d001945	Zm00001d033447
Zm00001d001945	Zm00001d033465
Zm00001d001945	Zm00001d033492
Zm00001d001945	Zm00001d033502
Zm00001d001945	Zm00001d033518
Zm00001d001945	Zm00001d033531
Zm00001d001945	Zm00001d033549
Zm00001d001945	Zm00001d033552
Zm00001d001945	Zm00001d033553
Zm00001d001945	Zm00001d033610
Zm00001d001945	Zm00001d033615
Zm00001d001945	Zm00001d033642
Zm00001d001945	Zm00001d033673
Zm00001d001945	Zm00001d033680
Zm00001d001945	Zm00001d033709
Zm00001d001945	Zm00001d033741
Zm00001d001945	Zm00001d033745
Zm00001d001945	Zm00001d033753
Zm00001d001945	Zm00001d033767
Zm00001d001945	Zm00001d033798
Zm00001d001945	Zm00001d033822
Zm00001d001945	Zm00001d033827
Zm00001d001945	Zm00001d033849
Zm00001d001945	Zm00001d033857
Zm00001d001945	Zm00001d033859
Zm00001d001945	Zm00001d033863
Zm00001d001945	Zm00001d033870
Zm00001d001945	Zm00001d033876
Zm00001d001945	Zm00001d033890
Zm00001d001945	Zm00001d033891
Zm00001d001945	Zm00001d033903
Zm00001d001945	Zm00001d033913
Zm00001d001945	Zm00001d033933
Zm00001d001945	Zm00001d033935
Zm00001d001945	Zm00001d033979
Zm00001d001945	Zm00001d033982
Zm00001d001945	Zm00001d034004
Zm00001d001945	Zm00001d034010
Zm00001d001945	Zm00001d034013
Zm00001d001945	Zm00001d034026
Zm00001d001945	Zm00001d034054
Zm00001d001945	Zm00001d034059
Zm00001d001945	Zm00001d034111
Zm00001d001945	Zm00001d034163
Zm00001d001945	Zm00001d034164
Zm00001d001945	Zm00001d034166
Zm00001d001945	Zm00001d034180
Zm00001d001945	Zm00001d034183
Zm00001d001945	Zm00001d034187
Zm00001d001945	Zm00001d034206
Zm00001d001945	Zm00001d034333
Zm00001d001945	Zm00001d034336
Zm00001d001945	Zm00001d034337
Zm00001d001945	Zm00001d034353
Zm00001d001945	Zm00001d034361
Zm00001d001945	Zm00001d034371
Zm00001d001945	Zm00001d034383
Zm00001d001945	Zm00001d034405
Zm00001d001945	Zm00001d034443
Zm00001d001945	Zm00001d034490
Zm00001d001945	Zm00001d034496
Zm00001d001945	Zm00001d034503
Zm00001d001945	Zm00001d034506
Zm00001d001945	Zm00001d034507
Zm00001d001945	Zm00001d034515
Zm00001d001945	Zm00001d034550
Zm00001d001945	Zm00001d034577
Zm00001d001945	Zm00001d034588
Zm00001d001945	Zm00001d034590
Zm00001d001945	Zm00001d034600
Zm00001d001945	Zm00001d034605
Zm00001d001945	Zm00001d034609
Zm00001d001945	Zm00001d034610
Zm00001d001945	Zm00001d034616
Zm00001d001945	Zm00001d034630
Zm00001d001945	Zm00001d034633
Zm00001d001945	Zm00001d034634
Zm00001d001945	Zm00001d034670
Zm00001d001945	Zm00001d034678
Zm00001d001945	Zm00001d034679
Zm00001d001945	Zm00001d034689
Zm00001d001945	Zm00001d034702
Zm00001d001945	Zm00001d034735
Zm00001d001945	Zm00001d034750
Zm00001d001945	Zm00001d034751
Zm00001d001945	Zm00001d034768
Zm00001d001945	Zm00001d034790
Zm00001d001945	Zm00001d034793
Zm00001d001945	Zm00001d034809
Zm00001d001945	Zm00001d034840
Zm00001d001945	Zm00001d034841
Zm00001d001945	Zm00001d034878
Zm00001d001945	Zm00001d034880
Zm00001d001945	Zm00001d034883
Zm00001d001945	Zm00001d034886
Zm00001d001945	Zm00001d034891
Zm00001d001945	Zm00001d034894
Zm00001d001945	Zm00001d034896
Zm00001d001945	Zm00001d034914
Zm00001d001945	Zm00001d034918
Zm00001d001945	Zm00001d034931
Zm00001d001945	Zm00001d034968
Zm00001d001945	Zm00001d035005
Zm00001d001945	Zm00001d035008
Zm00001d001945	Zm00001d035065
Zm00001d001945	Zm00001d035087
Zm00001d001945	Zm00001d035089
Zm00001d001945	Zm00001d035090
Zm00001d001945	Zm00001d035091
Zm00001d001945	Zm00001d035097
Zm00001d001945	Zm00001d035191
Zm00001d001945	Zm00001d035199
Zm00001d001945	Zm00001d035224
Zm00001d001945	Zm00001d035256
Zm00001d001945	Zm00001d035266
Zm00001d001945	Zm00001d035295
Zm00001d001945	Zm00001d035304
Zm00001d001945	Zm00001d035318
Zm00001d001945	Zm00001d035333
Zm00001d001945	Zm00001d035454
Zm00001d001945	Zm00001d035486
Zm00001d001945	Zm00001d035503
Zm00001d001945	Zm00001d035509
Zm00001d001945	Zm00001d035561
Zm00001d001945	Zm00001d035562
Zm00001d001945	Zm00001d035593
Zm00001d001945	Zm00001d035658
Zm00001d001945	Zm00001d035666
Zm00001d001945	Zm00001d035757
Zm00001d001945	Zm00001d035898
Zm00001d001945	Zm00001d035902
Zm00001d001945	Zm00001d035945
Zm00001d001945	Zm00001d035960
Zm00001d001945	Zm00001d035990
Zm00001d001945	Zm00001d036077
Zm00001d001945	Zm00001d036079
Zm00001d001945	Zm00001d036131
Zm00001d001945	Zm00001d036148
Zm00001d001945	Zm00001d036196
Zm00001d001945	Zm00001d036201
Zm00001d001945	Zm00001d036216
Zm00001d001945	Zm00001d036241
Zm00001d001945	Zm00001d036247
Zm00001d001945	Zm00001d036322
Zm00001d001945	Zm00001d036328
Zm00001d001945	Zm00001d036359
Zm00001d001945	Zm00001d036360
Zm00001d001945	Zm00001d036426
Zm00001d001945	Zm00001d036428
Zm00001d001945	Zm00001d036451
Zm00001d001945	Zm00001d036455
Zm00001d001945	Zm00001d036494
Zm00001d001945	Zm00001d036540
Zm00001d001945	Zm00001d036546
Zm00001d001945	Zm00001d036558
Zm00001d001945	Zm00001d036567
Zm00001d001945	Zm00001d036568
Zm00001d001945	Zm00001d036574
Zm00001d001945	Zm00001d036583
Zm00001d001945	Zm00001d036594
Zm00001d001945	Zm00001d036641
Zm00001d001945	Zm00001d036651
Zm00001d001945	Zm00001d036653
Zm00001d001945	Zm00001d036678
Zm00001d001945	Zm00001d036692
Zm00001d001945	Zm00001d036711
Zm00001d001945	Zm00001d036751
Zm00001d001945	Zm00001d036764
Zm00001d001945	Zm00001d036796
Zm00001d001945	Zm00001d036797
Zm00001d001945	Zm00001d036807
Zm00001d001945	Zm00001d036917
Zm00001d001945	Zm00001d036966
Zm00001d001945	Zm00001d037001
Zm00001d001945	Zm00001d037034
Zm00001d001945	Zm00001d037050
Zm00001d001945	Zm00001d037069
Zm00001d001945	Zm00001d037094
Zm00001d001945	Zm00001d037105
Zm00001d001945	Zm00001d037111
Zm00001d001945	Zm00001d037114
Zm00001d001945	Zm00001d037117
Zm00001d001945	Zm00001d037156
Zm00001d001945	Zm00001d037196
Zm00001d001945	Zm00001d037200
Zm00001d001945	Zm00001d037227
Zm00001d001945	Zm00001d037247
Zm00001d001945	Zm00001d037267
Zm00001d001945	Zm00001d037315
Zm00001d001945	Zm00001d037317
Zm00001d001945	Zm00001d037338
Zm00001d001945	Zm00001d037352
Zm00001d001945	Zm00001d037356
Zm00001d001945	Zm00001d037371
Zm00001d001945	Zm00001d037388
Zm00001d001945	Zm00001d037446
Zm00001d001945	Zm00001d037461
Zm00001d001945	Zm00001d037471
Zm00001d001945	Zm00001d037474
Zm00001d001945	Zm00001d037501
Zm00001d001945	Zm00001d037519
Zm00001d001945	Zm00001d037553
Zm00001d001945	Zm00001d037582
Zm00001d001945	Zm00001d037590
Zm00001d001945	Zm00001d037603
Zm00001d001945	Zm00001d037664
Zm00001d001945	Zm00001d037682
Zm00001d001945	Zm00001d037700
Zm00001d001945	Zm00001d037713
Zm00001d001945	Zm00001d037729
Zm00001d001945	Zm00001d037769
Zm00001d001945	Zm00001d037770
Zm00001d001945	Zm00001d037781
Zm00001d001945	Zm00001d037786
Zm00001d001945	Zm00001d037871
Zm00001d001945	Zm00001d037873
Zm00001d001945	Zm00001d037899
Zm00001d001945	Zm00001d037929
Zm00001d001945	Zm00001d037950
Zm00001d001945	Zm00001d037958
Zm00001d001945	Zm00001d037971
Zm00001d001945	Zm00001d037979
Zm00001d001945	Zm00001d038072
Zm00001d001945	Zm00001d038087
Zm00001d001945	Zm00001d038113
Zm00001d001945	Zm00001d038131
Zm00001d001945	Zm00001d038134
Zm00001d001945	Zm00001d038149
Zm00001d001945	Zm00001d038206
Zm00001d001945	Zm00001d038208
Zm00001d001945	Zm00001d038211
Zm00001d001945	Zm00001d038217
Zm00001d001945	Zm00001d038223
Zm00001d001945	Zm00001d038239
Zm00001d001945	Zm00001d038258
Zm00001d001945	Zm00001d038266
Zm00001d001945	Zm00001d038269
Zm00001d001945	Zm00001d038302
Zm00001d001945	Zm00001d038318
Zm00001d001945	Zm00001d038341
Zm00001d001945	Zm00001d038388
Zm00001d001945	Zm00001d038396
Zm00001d001945	Zm00001d038400
Zm00001d001945	Zm00001d038409
Zm00001d001945	Zm00001d038481
Zm00001d001945	Zm00001d038486
Zm00001d001945	Zm00001d038504
Zm00001d001945	Zm00001d038506
Zm00001d001945	Zm00001d038539
Zm00001d001945	Zm00001d038545
Zm00001d001945	Zm00001d038583
Zm00001d001945	Zm00001d038584
Zm00001d001945	Zm00001d038616
Zm00001d001945	Zm00001d038620
Zm00001d001945	Zm00001d038641
Zm00001d001945	Zm00001d038644
Zm00001d001945	Zm00001d038646
Zm00001d001945	Zm00001d038647
Zm00001d001945	Zm00001d038667
Zm00001d001945	Zm00001d038714
Zm00001d001945	Zm00001d038742
Zm00001d001945	Zm00001d038769
Zm00001d001945	Zm00001d038776
Zm00001d001945	Zm00001d038807
Zm00001d001945	Zm00001d038812
Zm00001d001945	Zm00001d038829
Zm00001d001945	Zm00001d038839
Zm00001d001945	Zm00001d038851
Zm00001d001945	Zm00001d038853
Zm00001d001945	Zm00001d038859
Zm00001d001945	Zm00001d038861
Zm00001d001945	Zm00001d038865
Zm00001d001945	Zm00001d038892
Zm00001d001945	Zm00001d038914
Zm00001d001945	Zm00001d038931
Zm00001d001945	Zm00001d038933
Zm00001d001945	Zm00001d038937
Zm00001d001945	Zm00001d038955
Zm00001d001945	Zm00001d038964
Zm00001d001945	Zm00001d038979
Zm00001d001945	Zm00001d038989
Zm00001d001945	Zm00001d039006
Zm00001d001945	Zm00001d039017
Zm00001d001945	Zm00001d039020
Zm00001d001945	Zm00001d039039
Zm00001d001945	Zm00001d039041
Zm00001d001945	Zm00001d039046
Zm00001d001945	Zm00001d039047
Zm00001d001945	Zm00001d039086
Zm00001d001945	Zm00001d039105
Zm00001d001945	Zm00001d039108
Zm00001d001945	Zm00001d039113
Zm00001d001945	Zm00001d039127
Zm00001d001945	Zm00001d039131
Zm00001d001945	Zm00001d039138
Zm00001d001945	Zm00001d039177
Zm00001d001945	Zm00001d039214
Zm00001d001945	Zm00001d039218
Zm00001d001945	Zm00001d039318
Zm00001d001945	Zm00001d039407
Zm00001d001945	Zm00001d039450
Zm00001d001945	Zm00001d039452
Zm00001d001945	Zm00001d039467
Zm00001d001945	Zm00001d039470
Zm00001d001945	Zm00001d039489
Zm00001d001945	Zm00001d039539
Zm00001d001945	Zm00001d039546
Zm00001d001945	Zm00001d039581
Zm00001d001945	Zm00001d039584
Zm00001d001945	Zm00001d039594
Zm00001d001945	Zm00001d039625
Zm00001d001945	Zm00001d039638
Zm00001d001945	Zm00001d039663
Zm00001d001945	Zm00001d039747
Zm00001d001945	Zm00001d039750
Zm00001d001945	Zm00001d039790
Zm00001d001945	Zm00001d039818
Zm00001d001945	Zm00001d039873
Zm00001d001945	Zm00001d039886
Zm00001d001945	Zm00001d040033
Zm00001d001945	Zm00001d040046
Zm00001d001945	Zm00001d040082
Zm00001d001945	Zm00001d040090
Zm00001d001945	Zm00001d040109
Zm00001d001945	Zm00001d040166
Zm00001d001945	Zm00001d040192
Zm00001d001945	Zm00001d040270
Zm00001d001945	Zm00001d040276
Zm00001d001945	Zm00001d040293
Zm00001d001945	Zm00001d040305
Zm00001d001945	Zm00001d040317
Zm00001d001945	Zm00001d040365
Zm00001d001945	Zm00001d040381
Zm00001d001945	Zm00001d040390
Zm00001d001945	Zm00001d040392
Zm00001d001945	Zm00001d040429
Zm00001d001945	Zm00001d040442
Zm00001d001945	Zm00001d040475
Zm00001d001945	Zm00001d040606
Zm00001d001945	Zm00001d040622
Zm00001d001945	Zm00001d040625
Zm00001d001945	Zm00001d040709
Zm00001d001945	Zm00001d040725
Zm00001d001945	Zm00001d040768
Zm00001d001945	Zm00001d040831
Zm00001d001945	Zm00001d040972
Zm00001d001945	Zm00001d041004
Zm00001d001945	Zm00001d041054
Zm00001d001945	Zm00001d041083
Zm00001d001945	Zm00001d041124
Zm00001d001945	Zm00001d041214
Zm00001d001945	Zm00001d041326
Zm00001d001945	Zm00001d041330
Zm00001d001945	Zm00001d041334
Zm00001d001945	Zm00001d041346
Zm00001d001945	Zm00001d041353
Zm00001d001945	Zm00001d041380
Zm00001d001945	Zm00001d041393
Zm00001d001945	Zm00001d041414
Zm00001d001945	Zm00001d041443
Zm00001d001945	Zm00001d041495
Zm00001d001945	Zm00001d041496
Zm00001d001945	Zm00001d041549
Zm00001d001945	Zm00001d041568
Zm00001d001945	Zm00001d041597
Zm00001d001945	Zm00001d041606
Zm00001d001945	Zm00001d041627
Zm00001d001945	Zm00001d041634
Zm00001d001945	Zm00001d041672
Zm00001d001945	Zm00001d041690
Zm00001d001945	Zm00001d041691
Zm00001d001945	Zm00001d041700
Zm00001d001945	Zm00001d041707
Zm00001d001945	Zm00001d041714
Zm00001d001945	Zm00001d041730
Zm00001d001945	Zm00001d041750
Zm00001d001945	Zm00001d041751
Zm00001d001945	Zm00001d041760
Zm00001d001945	Zm00001d041772
Zm00001d001945	Zm00001d041789
Zm00001d001945	Zm00001d041866
Zm00001d001945	Zm00001d041889
Zm00001d001945	Zm00001d041914
Zm00001d001945	Zm00001d041917
Zm00001d001945	Zm00001d041923
Zm00001d001945	Zm00001d041926
Zm00001d001945	Zm00001d041940
Zm00001d001945	Zm00001d041953
Zm00001d001945	Zm00001d041956
Zm00001d001945	Zm00001d041973
Zm00001d001945	Zm00001d041979
Zm00001d001945	Zm00001d041995
Zm00001d001945	Zm00001d042028
Zm00001d001945	Zm00001d042043
Zm00001d001945	Zm00001d042045
Zm00001d001945	Zm00001d042058
Zm00001d001945	Zm00001d042064
Zm00001d001945	Zm00001d042091
Zm00001d001945	Zm00001d042130
Zm00001d001945	Zm00001d042137
Zm00001d001945	Zm00001d042151
Zm00001d001945	Zm00001d042168
Zm00001d001945	Zm00001d042169
Zm00001d001945	Zm00001d042193
Zm00001d001945	Zm00001d042268
Zm00001d001945	Zm00001d042283
Zm00001d001945	Zm00001d042287
Zm00001d001945	Zm00001d042291
Zm00001d001945	Zm00001d042302
Zm00001d001945	Zm00001d042329
Zm00001d001945	Zm00001d042357
Zm00001d001945	Zm00001d042386
Zm00001d001945	Zm00001d042398
Zm00001d001945	Zm00001d042468
Zm00001d001945	Zm00001d042479
Zm00001d001945	Zm00001d042480
Zm00001d001945	Zm00001d042498
Zm00001d001945	Zm00001d042528
Zm00001d001945	Zm00001d042588
Zm00001d001945	Zm00001d042641
Zm00001d001945	Zm00001d042691
Zm00001d001945	Zm00001d042713
Zm00001d001945	Zm00001d042714
Zm00001d001945	Zm00001d042722
Zm00001d001945	Zm00001d042752
Zm00001d001945	Zm00001d042772
Zm00001d001945	Zm00001d042807
Zm00001d001945	Zm00001d042837
Zm00001d001945	Zm00001d042861
Zm00001d001945	Zm00001d042872
Zm00001d001945	Zm00001d042911
Zm00001d001945	Zm00001d042930
Zm00001d001945	Zm00001d042954
Zm00001d001945	Zm00001d042960
Zm00001d001945	Zm00001d043006
Zm00001d001945	Zm00001d043015
Zm00001d001945	Zm00001d043039
Zm00001d001945	Zm00001d043058
Zm00001d001945	Zm00001d043081
Zm00001d001945	Zm00001d043093
Zm00001d001945	Zm00001d043108
Zm00001d001945	Zm00001d043185
Zm00001d001945	Zm00001d043273
Zm00001d001945	Zm00001d043287
Zm00001d001945	Zm00001d043301
Zm00001d001945	Zm00001d043305
Zm00001d001945	Zm00001d043327
Zm00001d001945	Zm00001d043378
Zm00001d001945	Zm00001d043392
Zm00001d001945	Zm00001d043393
Zm00001d001945	Zm00001d043407
Zm00001d001945	Zm00001d043410
Zm00001d001945	Zm00001d043413
Zm00001d001945	Zm00001d043423
Zm00001d001945	Zm00001d043434
Zm00001d001945	Zm00001d043441
Zm00001d001945	Zm00001d043451
Zm00001d001945	Zm00001d043452
Zm00001d001945	Zm00001d043478
Zm00001d001945	Zm00001d043485
Zm00001d001945	Zm00001d043489
Zm00001d001945	Zm00001d043504
Zm00001d001945	Zm00001d043526
Zm00001d001945	Zm00001d043552
Zm00001d001945	Zm00001d043566
Zm00001d001945	Zm00001d043578
Zm00001d001945	Zm00001d043587
Zm00001d001945	Zm00001d043632
Zm00001d001945	Zm00001d043655
Zm00001d001945	Zm00001d043656
Zm00001d001945	Zm00001d043669
Zm00001d001945	Zm00001d043696
Zm00001d001945	Zm00001d043705
Zm00001d001945	Zm00001d043827
Zm00001d001945	Zm00001d043840
Zm00001d001945	Zm00001d043851
Zm00001d001945	Zm00001d043861
Zm00001d001945	Zm00001d043878
Zm00001d001945	Zm00001d043906
Zm00001d001945	Zm00001d043914
Zm00001d001945	Zm00001d043942
Zm00001d001945	Zm00001d043962
Zm00001d001945	Zm00001d043969
Zm00001d001945	Zm00001d043981
Zm00001d001945	Zm00001d043985
Zm00001d001945	Zm00001d043993
Zm00001d001945	Zm00001d044004
Zm00001d001945	Zm00001d044005
Zm00001d001945	Zm00001d044019
Zm00001d001945	Zm00001d044036
Zm00001d001945	Zm00001d044059
Zm00001d001945	Zm00001d044065
Zm00001d001945	Zm00001d044164
Zm00001d001945	Zm00001d044176
Zm00001d001945	Zm00001d044182
Zm00001d001945	Zm00001d044193
Zm00001d001945	Zm00001d044213
Zm00001d001945	Zm00001d044222
Zm00001d001945	Zm00001d044243
Zm00001d001945	Zm00001d044246
Zm00001d001945	Zm00001d044247
Zm00001d001945	Zm00001d044250
Zm00001d001945	Zm00001d044251
Zm00001d001945	Zm00001d044259
Zm00001d001945	Zm00001d044283
Zm00001d001945	Zm00001d044320
Zm00001d001945	Zm00001d044331
Zm00001d001945	Zm00001d044365
Zm00001d001945	Zm00001d044394
Zm00001d001945	Zm00001d044417
Zm00001d001945	Zm00001d044418
Zm00001d001945	Zm00001d044423
Zm00001d001945	Zm00001d044446
Zm00001d001945	Zm00001d044452
Zm00001d001945	Zm00001d044479
Zm00001d001945	Zm00001d044488
Zm00001d001945	Zm00001d044497
Zm00001d001945	Zm00001d044506
Zm00001d001945	Zm00001d044517
Zm00001d001945	Zm00001d044552
Zm00001d001945	Zm00001d044570
Zm00001d001945	Zm00001d044578
Zm00001d001945	Zm00001d044581
Zm00001d001945	Zm00001d044597
Zm00001d001945	Zm00001d044600
Zm00001d001945	Zm00001d044614
Zm00001d001945	Zm00001d044620
Zm00001d001945	Zm00001d044630
Zm00001d001945	Zm00001d044650
Zm00001d001945	Zm00001d044653
Zm00001d001945	Zm00001d044668
Zm00001d001945	Zm00001d044672
Zm00001d001945	Zm00001d044699
Zm00001d001945	Zm00001d044702
Zm00001d001945	Zm00001d044724
Zm00001d001945	Zm00001d044843
Zm00001d001945	Zm00001d044878
Zm00001d001945	Zm00001d044895
Zm00001d001945	Zm00001d044907
Zm00001d001945	Zm00001d044945
Zm00001d001945	Zm00001d045053
Zm00001d001945	Zm00001d045069
Zm00001d001945	Zm00001d045072
Zm00001d001945	Zm00001d045080
Zm00001d001945	Zm00001d045089
Zm00001d001945	Zm00001d045091
Zm00001d001945	Zm00001d045114
Zm00001d001945	Zm00001d045120
Zm00001d001945	Zm00001d045157
Zm00001d001945	Zm00001d045158
Zm00001d001945	Zm00001d045213
Zm00001d001945	Zm00001d045218
Zm00001d001945	Zm00001d045352
Zm00001d001945	Zm00001d045353
Zm00001d001945	Zm00001d045358
Zm00001d001945	Zm00001d045379
Zm00001d001945	Zm00001d045387
Zm00001d001945	Zm00001d045389
Zm00001d001945	Zm00001d045425
Zm00001d001945	Zm00001d045430
Zm00001d001945	Zm00001d045458
Zm00001d001945	Zm00001d045475
Zm00001d001945	Zm00001d045480
Zm00001d001945	Zm00001d045481
Zm00001d001945	Zm00001d045482
Zm00001d001945	Zm00001d045487
Zm00001d001945	Zm00001d045492
Zm00001d001945	Zm00001d045496
Zm00001d001945	Zm00001d045500
Zm00001d001945	Zm00001d045520
Zm00001d001945	Zm00001d045535
Zm00001d001945	Zm00001d045536
Zm00001d001945	Zm00001d045554
Zm00001d001945	Zm00001d045596
Zm00001d001945	Zm00001d045606
Zm00001d001945	Zm00001d045607
Zm00001d001945	Zm00001d045725
Zm00001d001945	Zm00001d045744
Zm00001d001945	Zm00001d045798
Zm00001d001945	Zm00001d045812
Zm00001d001945	Zm00001d045819
Zm00001d001945	Zm00001d045825
Zm00001d001945	Zm00001d045889
Zm00001d001945	Zm00001d045940
Zm00001d001945	Zm00001d045954
Zm00001d001945	Zm00001d046047
Zm00001d001945	Zm00001d046072
Zm00001d001945	Zm00001d046096
Zm00001d001945	Zm00001d046155
Zm00001d001945	Zm00001d046178
Zm00001d001945	Zm00001d046194
Zm00001d001945	Zm00001d046231
Zm00001d001945	Zm00001d046286
Zm00001d001945	Zm00001d046366
Zm00001d001945	Zm00001d046388
Zm00001d001945	Zm00001d046438
Zm00001d001945	Zm00001d046485
Zm00001d001945	Zm00001d046531
Zm00001d001945	Zm00001d046533
Zm00001d001945	Zm00001d046545
Zm00001d001945	Zm00001d046549
Zm00001d001945	Zm00001d046561
Zm00001d001945	Zm00001d046596
Zm00001d001945	Zm00001d046680
Zm00001d001945	Zm00001d046739
Zm00001d001945	Zm00001d046749
Zm00001d001945	Zm00001d046759
Zm00001d001945	Zm00001d046810
Zm00001d001945	Zm00001d046837
Zm00001d001945	Zm00001d046910
Zm00001d001945	Zm00001d046948
Zm00001d001945	Zm00001d046968
Zm00001d001945	Zm00001d047053
Zm00001d001945	Zm00001d047181
Zm00001d001945	Zm00001d047214
Zm00001d001945	Zm00001d047218
Zm00001d001945	Zm00001d047234
Zm00001d001945	Zm00001d047283
Zm00001d001945	Zm00001d047289
Zm00001d001945	Zm00001d047292
Zm00001d001945	Zm00001d047324
Zm00001d001945	Zm00001d047366
Zm00001d001945	Zm00001d047382
Zm00001d001945	Zm00001d047426
Zm00001d001945	Zm00001d047427
Zm00001d001945	Zm00001d047449
Zm00001d001945	Zm00001d047451
Zm00001d001945	Zm00001d047456
Zm00001d001945	Zm00001d047468
Zm00001d001945	Zm00001d047469
Zm00001d001945	Zm00001d047482
Zm00001d001945	Zm00001d047502
Zm00001d001945	Zm00001d047503
Zm00001d001945	Zm00001d047533
Zm00001d001945	Zm00001d047540
Zm00001d001945	Zm00001d047558
Zm00001d001945	Zm00001d047566
Zm00001d001945	Zm00001d047603
Zm00001d001945	Zm00001d047612
Zm00001d001945	Zm00001d047617
Zm00001d001945	Zm00001d047673
Zm00001d001945	Zm00001d047679
Zm00001d001945	Zm00001d047697
Zm00001d001945	Zm00001d047747
Zm00001d001945	Zm00001d047839
Zm00001d001945	Zm00001d047873
Zm00001d001945	Zm00001d047876
Zm00001d001945	Zm00001d047889
Zm00001d001945	Zm00001d047898
Zm00001d001945	Zm00001d047912
Zm00001d001945	Zm00001d047916
Zm00001d001945	Zm00001d047945
Zm00001d001945	Zm00001d047946
Zm00001d001945	Zm00001d047958
Zm00001d001945	Zm00001d047979
Zm00001d001945	Zm00001d047985
Zm00001d001945	Zm00001d048008
Zm00001d001945	Zm00001d048023
Zm00001d001945	Zm00001d048040
Zm00001d001945	Zm00001d048047
Zm00001d001945	Zm00001d048055
Zm00001d001945	Zm00001d048070
Zm00001d001945	Zm00001d048076
Zm00001d001945	Zm00001d048104
Zm00001d001945	Zm00001d048117
Zm00001d001945	Zm00001d048119
Zm00001d001945	Zm00001d048127
Zm00001d001945	Zm00001d048157
Zm00001d001945	Zm00001d048158
Zm00001d001945	Zm00001d048173
Zm00001d001945	Zm00001d048185
Zm00001d001945	Zm00001d048204
Zm00001d001945	Zm00001d048233
Zm00001d001945	Zm00001d048236
Zm00001d001945	Zm00001d048238
Zm00001d001945	Zm00001d048271
Zm00001d001945	Zm00001d048291
Zm00001d001945	Zm00001d048301
Zm00001d001945	Zm00001d048302
Zm00001d001945	Zm00001d048343
Zm00001d001945	Zm00001d048346
Zm00001d001945	Zm00001d048349
Zm00001d001945	Zm00001d048363
Zm00001d001945	Zm00001d048366
Zm00001d001945	Zm00001d048403
Zm00001d001945	Zm00001d048440
Zm00001d001945	Zm00001d048445
Zm00001d001945	Zm00001d048454
Zm00001d001945	Zm00001d048458
Zm00001d001945	Zm00001d048484
Zm00001d001945	Zm00001d048495
Zm00001d001945	Zm00001d048512
Zm00001d001945	Zm00001d048526
Zm00001d001945	Zm00001d048568
Zm00001d001945	Zm00001d048573
Zm00001d001945	Zm00001d048582
Zm00001d001945	Zm00001d048632
Zm00001d001945	Zm00001d048665
Zm00001d001945	Zm00001d048682
Zm00001d001945	Zm00001d048695
Zm00001d001945	Zm00001d048734
Zm00001d001945	Zm00001d048741
Zm00001d001945	Zm00001d048769
Zm00001d001945	Zm00001d048787
Zm00001d001945	Zm00001d048834
Zm00001d001945	Zm00001d048859
Zm00001d001945	Zm00001d048876
Zm00001d001945	Zm00001d048888
Zm00001d001945	Zm00001d048958
Zm00001d001945	Zm00001d048968
Zm00001d001945	Zm00001d048983
Zm00001d001945	Zm00001d048984
Zm00001d001945	Zm00001d048997
Zm00001d001945	Zm00001d049000
Zm00001d001945	Zm00001d049007
Zm00001d001945	Zm00001d049038
Zm00001d001945	Zm00001d049042
Zm00001d001945	Zm00001d049054
Zm00001d001945	Zm00001d049083
Zm00001d001945	Zm00001d049094
Zm00001d001945	Zm00001d049136
Zm00001d001945	Zm00001d049148
Zm00001d001945	Zm00001d049165
Zm00001d001945	Zm00001d049188
Zm00001d001945	Zm00001d049190
Zm00001d001945	Zm00001d049197
Zm00001d001945	Zm00001d049210
Zm00001d001945	Zm00001d049251
Zm00001d001945	Zm00001d049256
Zm00001d001945	Zm00001d049259
Zm00001d001945	Zm00001d049276
Zm00001d001945	Zm00001d049295
Zm00001d001945	Zm00001d049305
Zm00001d001945	Zm00001d049308
Zm00001d001945	Zm00001d049313
Zm00001d001945	Zm00001d049357
Zm00001d001945	Zm00001d049363
Zm00001d001945	Zm00001d049369
Zm00001d001945	Zm00001d049370
Zm00001d001945	Zm00001d049389
Zm00001d001945	Zm00001d049407
Zm00001d001945	Zm00001d049416
Zm00001d001945	Zm00001d049452
Zm00001d001945	Zm00001d049471
Zm00001d001945	Zm00001d049480
Zm00001d001945	Zm00001d049495
Zm00001d001945	Zm00001d049500
Zm00001d001945	Zm00001d049526
Zm00001d001945	Zm00001d049552
Zm00001d001945	Zm00001d049571
Zm00001d001945	Zm00001d049588
Zm00001d001945	Zm00001d049605
Zm00001d001945	Zm00001d049617
Zm00001d001945	Zm00001d049638
Zm00001d001945	Zm00001d049648
Zm00001d001945	Zm00001d049649
Zm00001d001945	Zm00001d049664
Zm00001d001945	Zm00001d049680
Zm00001d001945	Zm00001d049706
Zm00001d001945	Zm00001d049712
Zm00001d001945	Zm00001d049736
Zm00001d001945	Zm00001d049746
Zm00001d001945	Zm00001d049759
Zm00001d001945	Zm00001d049763
Zm00001d001945	Zm00001d049800
Zm00001d001945	Zm00001d049804
Zm00001d001945	Zm00001d049809
Zm00001d001945	Zm00001d049815
Zm00001d001945	Zm00001d049871
Zm00001d001945	Zm00001d049872
Zm00001d001945	Zm00001d049873
Zm00001d001945	Zm00001d049884
Zm00001d001945	Zm00001d049932
Zm00001d001945	Zm00001d049938
Zm00001d001945	Zm00001d049980
Zm00001d001945	Zm00001d050056
Zm00001d001945	Zm00001d050092
Zm00001d001945	Zm00001d050100
Zm00001d001945	Zm00001d050104
Zm00001d001945	Zm00001d050116
Zm00001d001945	Zm00001d050133
Zm00001d001945	Zm00001d050139
Zm00001d001945	Zm00001d050180
Zm00001d001945	Zm00001d050182
Zm00001d001945	Zm00001d050187
Zm00001d001945	Zm00001d050216
Zm00001d001945	Zm00001d050234
Zm00001d001945	Zm00001d050244
Zm00001d001945	Zm00001d050245
Zm00001d001945	Zm00001d050248
Zm00001d001945	Zm00001d050340
Zm00001d001945	Zm00001d050353
Zm00001d001945	Zm00001d050368
Zm00001d001945	Zm00001d050380
Zm00001d001945	Zm00001d050384
Zm00001d001945	Zm00001d050483
Zm00001d001945	Zm00001d050501
Zm00001d001945	Zm00001d050544
Zm00001d001945	Zm00001d050551
Zm00001d001945	Zm00001d050567
Zm00001d001945	Zm00001d050697
Zm00001d001945	Zm00001d050726
Zm00001d001945	Zm00001d050753
Zm00001d001945	Zm00001d050790
Zm00001d001945	Zm00001d050905
Zm00001d001945	Zm00001d050916
Zm00001d001945	Zm00001d050917
Zm00001d001945	Zm00001d050923
Zm00001d001945	Zm00001d050943
Zm00001d001945	Zm00001d051012
Zm00001d001945	Zm00001d051016
Zm00001d001945	Zm00001d051039
Zm00001d001945	Zm00001d051052
Zm00001d001945	Zm00001d051054
Zm00001d001945	Zm00001d051067
Zm00001d001945	Zm00001d051111
Zm00001d001945	Zm00001d051116
Zm00001d001945	Zm00001d051120
Zm00001d001945	Zm00001d051235
Zm00001d001945	Zm00001d051313
Zm00001d001945	Zm00001d051343
Zm00001d001945	Zm00001d051396
Zm00001d001945	Zm00001d051430
Zm00001d001945	Zm00001d051479
Zm00001d001945	Zm00001d051500
Zm00001d001945	Zm00001d051514
Zm00001d001945	Zm00001d051568
Zm00001d001945	Zm00001d051573
Zm00001d001945	Zm00001d051577
Zm00001d001945	Zm00001d051590
Zm00001d001945	Zm00001d051591
Zm00001d001945	Zm00001d051600
Zm00001d001945	Zm00001d051607
Zm00001d001945	Zm00001d051617
Zm00001d001945	Zm00001d051629
Zm00001d001945	Zm00001d051672
Zm00001d001945	Zm00001d051678
Zm00001d001945	Zm00001d051793
Zm00001d001945	Zm00001d051809
Zm00001d001945	Zm00001d051840
Zm00001d001945	Zm00001d051849
Zm00001d001945	Zm00001d051906
Zm00001d001945	Zm00001d051911
Zm00001d001945	Zm00001d051932
Zm00001d001945	Zm00001d051946
Zm00001d001945	Zm00001d051950
Zm00001d001945	Zm00001d052009
Zm00001d001945	Zm00001d052021
Zm00001d001945	Zm00001d052027
Zm00001d001945	Zm00001d052031
Zm00001d001945	Zm00001d052033
Zm00001d001945	Zm00001d052043
Zm00001d001945	Zm00001d052074
Zm00001d001945	Zm00001d052130
Zm00001d001945	Zm00001d052143
Zm00001d001945	Zm00001d052146
Zm00001d001945	Zm00001d052153
Zm00001d001945	Zm00001d052208
Zm00001d001945	Zm00001d052288
Zm00001d001945	Zm00001d052306
Zm00001d001945	Zm00001d052312
Zm00001d001945	Zm00001d052317
Zm00001d001945	Zm00001d052323
Zm00001d001945	Zm00001d052368
Zm00001d001945	Zm00001d052380
Zm00001d001945	Zm00001d052385
Zm00001d001945	Zm00001d052442
Zm00001d001945	Zm00001d052445
Zm00001d001945	Zm00001d052472
Zm00001d001945	Zm00001d052474
Zm00001d001945	Zm00001d052542
Zm00001d001945	Zm00001d052615
Zm00001d001945	Zm00001d052632
Zm00001d001945	Zm00001d052656
Zm00001d001945	Zm00001d052749
Zm00001d001945	Zm00001d052750
Zm00001d001945	Zm00001d052799
Zm00001d001945	Zm00001d052838
Zm00001d001945	Zm00001d052845
Zm00001d001945	Zm00001d052852
Zm00001d001945	Zm00001d052865
Zm00001d001945	Zm00001d052883
Zm00001d001945	Zm00001d052902
Zm00001d001945	Zm00001d052905
Zm00001d001945	Zm00001d052910
Zm00001d001945	Zm00001d052921
Zm00001d001945	Zm00001d052928
Zm00001d001945	Zm00001d052933
Zm00001d001945	Zm00001d052951
Zm00001d001945	Zm00001d052952
Zm00001d001945	Zm00001d052996
Zm00001d001945	Zm00001d053006
Zm00001d001945	Zm00001d053020
Zm00001d001945	Zm00001d053026
Zm00001d001945	Zm00001d053028
Zm00001d001945	Zm00001d053059
Zm00001d001945	Zm00001d053070
Zm00001d001945	Zm00001d053109
Zm00001d001945	Zm00001d053127
Zm00001d001945	Zm00001d053150
Zm00001d001945	Zm00001d053158
Zm00001d001945	Zm00001d053173
Zm00001d001945	Zm00001d053232
Zm00001d001945	Zm00001d053254
Zm00001d001945	Zm00001d053268
Zm00001d001945	Zm00001d053269
Zm00001d001945	Zm00001d053272
Zm00001d001945	Zm00001d053286
Zm00001d001945	Zm00001d053298
Zm00001d001945	Zm00001d053324
Zm00001d001945	Zm00001d053351
Zm00001d001945	Zm00001d053367
Zm00001d001945	Zm00001d053379
Zm00001d001945	Zm00001d053382
Zm00001d001945	Zm00001d053427
Zm00001d001945	Zm00001d053447
Zm00001d001945	Zm00001d053450
Zm00001d001945	Zm00001d053524
Zm00001d001945	Zm00001d053547
Zm00001d001945	Zm00001d053553
Zm00001d001945	Zm00001d053561
Zm00001d001945	Zm00001d053587
Zm00001d001945	Zm00001d053588
Zm00001d001945	Zm00001d053591
Zm00001d001945	Zm00001d053620
Zm00001d001945	Zm00001d053630
Zm00001d001945	Zm00001d053632
Zm00001d001945	Zm00001d053636
Zm00001d001945	Zm00001d053643
Zm00001d001945	Zm00001d053667
Zm00001d001945	Zm00001d053680
Zm00001d001945	Zm00001d053694
Zm00001d001945	Zm00001d053709
Zm00001d001945	Zm00001d053732
Zm00001d001945	Zm00001d053749
Zm00001d001945	Zm00001d053751
Zm00001d001945	Zm00001d053754
Zm00001d001945	Zm00001d053819
Zm00001d001945	Zm00001d053853
Zm00001d001945	Zm00001d053855
Zm00001d001945	Zm00001d053858
Zm00001d001945	Zm00001d053872
Zm00001d001945	Zm00001d053881
Zm00001d001945	Zm00001d053882
Zm00001d001945	Zm00001d053890
Zm00001d001945	Zm00001d053917
Zm00001d001945	Zm00001d053919
Zm00001d001945	Zm00001d053928
Zm00001d001945	Zm00001d053983
Zm00001d001945	Zm00001d053986
Zm00001d001945	Zm00001d053987
Zm00001d001945	Zm00001d053998
Zm00001d001945	Zm00001d054001
Zm00001d001945	Zm00001d054002
Zm00001d001945	Zm00001d054037
Zm00001d001945	Zm00001d054069
Zm00001d001945	Zm00001d054076
Zm00001d001945	Zm00001d054080
Zm00001d001945	Zm00001d054084
Zm00001d001945	Zm00001d054104
Zm00001d002025	Zm00001d000079
Zm00001d002025	Zm00001d000204
Zm00001d002025	Zm00001d000370
Zm00001d002025	Zm00001d000380
Zm00001d002025	Zm00001d000400
Zm00001d002025	Zm00001d000417
Zm00001d002025	Zm00001d000432
Zm00001d002025	Zm00001d001799
Zm00001d002025	Zm00001d001831
Zm00001d002025	Zm00001d001846
Zm00001d002025	Zm00001d001858
Zm00001d002025	Zm00001d001901
Zm00001d002025	Zm00001d001933
Zm00001d002025	Zm00001d002004
Zm00001d002025	Zm00001d002025
Zm00001d002025	Zm00001d002034
Zm00001d002025	Zm00001d002097
Zm00001d002025	Zm00001d002191
Zm00001d002025	Zm00001d002288
Zm00001d002025	Zm00001d002339
Zm00001d002025	Zm00001d002357
Zm00001d002025	Zm00001d002360
Zm00001d002025	Zm00001d002377
Zm00001d002025	Zm00001d002394
Zm00001d002025	Zm00001d002447
Zm00001d002025	Zm00001d002450
Zm00001d002025	Zm00001d002462
Zm00001d002025	Zm00001d002481
Zm00001d002025	Zm00001d002483
Zm00001d002025	Zm00001d002504
Zm00001d002025	Zm00001d002519
Zm00001d002025	Zm00001d002539
Zm00001d002025	Zm00001d002843
Zm00001d002025	Zm00001d002889
Zm00001d002025	Zm00001d002941
Zm00001d002025	Zm00001d003004
Zm00001d002025	Zm00001d003047
Zm00001d002025	Zm00001d003084
Zm00001d002025	Zm00001d003127
Zm00001d002025	Zm00001d003203
Zm00001d002025	Zm00001d003205
Zm00001d002025	Zm00001d003245
Zm00001d002025	Zm00001d003256
Zm00001d002025	Zm00001d003282
Zm00001d002025	Zm00001d003321
Zm00001d002025	Zm00001d003370
Zm00001d002025	Zm00001d003382
Zm00001d002025	Zm00001d003422
Zm00001d002025	Zm00001d003423
Zm00001d002025	Zm00001d003447
Zm00001d002025	Zm00001d003500
Zm00001d002025	Zm00001d003509
Zm00001d002025	Zm00001d003588
Zm00001d002025	Zm00001d003621
Zm00001d002025	Zm00001d003646
Zm00001d002025	Zm00001d003659
Zm00001d002025	Zm00001d003673
Zm00001d002025	Zm00001d003685
Zm00001d002025	Zm00001d003709
Zm00001d002025	Zm00001d003761
Zm00001d002025	Zm00001d003763
Zm00001d002025	Zm00001d003796
Zm00001d002025	Zm00001d003801
Zm00001d002025	Zm00001d003836
Zm00001d002025	Zm00001d003856
Zm00001d002025	Zm00001d003864
Zm00001d002025	Zm00001d003896
Zm00001d002025	Zm00001d003912
Zm00001d002025	Zm00001d003938
Zm00001d002025	Zm00001d003939
Zm00001d002025	Zm00001d004042
Zm00001d002025	Zm00001d004136
Zm00001d002025	Zm00001d004167
Zm00001d002025	Zm00001d004171
Zm00001d002025	Zm00001d004209
Zm00001d002025	Zm00001d004287
Zm00001d002025	Zm00001d004473
Zm00001d002025	Zm00001d004551
Zm00001d002025	Zm00001d004676
Zm00001d002025	Zm00001d004744
Zm00001d002025	Zm00001d004784
Zm00001d002025	Zm00001d004817
Zm00001d002025	Zm00001d004851
Zm00001d002025	Zm00001d004976
Zm00001d002025	Zm00001d005002
Zm00001d002025	Zm00001d005004
Zm00001d002025	Zm00001d005015
Zm00001d002025	Zm00001d005016
Zm00001d002025	Zm00001d005064
Zm00001d002025	Zm00001d005085
Zm00001d002025	Zm00001d005105
Zm00001d002025	Zm00001d005179
Zm00001d002025	Zm00001d005200
Zm00001d002025	Zm00001d005228
Zm00001d002025	Zm00001d005322
Zm00001d002025	Zm00001d005370
Zm00001d002025	Zm00001d005516
Zm00001d002025	Zm00001d005542
Zm00001d002025	Zm00001d005558
Zm00001d002025	Zm00001d005661
Zm00001d002025	Zm00001d005663
Zm00001d002025	Zm00001d005674
Zm00001d002025	Zm00001d005779
Zm00001d002025	Zm00001d005833
Zm00001d002025	Zm00001d005873
Zm00001d002025	Zm00001d005875
Zm00001d002025	Zm00001d005912
Zm00001d002025	Zm00001d005986
Zm00001d002025	Zm00001d006064
Zm00001d002025	Zm00001d006107
Zm00001d002025	Zm00001d006166
Zm00001d002025	Zm00001d006172
Zm00001d002025	Zm00001d006183
Zm00001d002025	Zm00001d006197
Zm00001d002025	Zm00001d006287
Zm00001d002025	Zm00001d006344
Zm00001d002025	Zm00001d006357
Zm00001d002025	Zm00001d006361
Zm00001d002025	Zm00001d006364
Zm00001d002025	Zm00001d006430
Zm00001d002025	Zm00001d006476
Zm00001d002025	Zm00001d006486
Zm00001d002025	Zm00001d006613
Zm00001d002025	Zm00001d006630
Zm00001d002025	Zm00001d006680
Zm00001d002025	Zm00001d006713
Zm00001d002025	Zm00001d006822
Zm00001d002025	Zm00001d006865
Zm00001d002025	Zm00001d006905
Zm00001d002025	Zm00001d006924
Zm00001d002025	Zm00001d007009
Zm00001d002025	Zm00001d007031
Zm00001d002025	Zm00001d007043
Zm00001d002025	Zm00001d007058
Zm00001d002025	Zm00001d007093
Zm00001d002025	Zm00001d007130
Zm00001d002025	Zm00001d007143
Zm00001d002025	Zm00001d007184
Zm00001d002025	Zm00001d007194
Zm00001d002025	Zm00001d007207
Zm00001d002025	Zm00001d007214
Zm00001d002025	Zm00001d007232
Zm00001d002025	Zm00001d007233
Zm00001d002025	Zm00001d007270
Zm00001d002025	Zm00001d007301
Zm00001d002025	Zm00001d007318
Zm00001d002025	Zm00001d007370
Zm00001d002025	Zm00001d007479
Zm00001d002025	Zm00001d007564
Zm00001d002025	Zm00001d007592
Zm00001d002025	Zm00001d007638
Zm00001d002025	Zm00001d007760
Zm00001d002025	Zm00001d007772
Zm00001d002025	Zm00001d007819
Zm00001d002025	Zm00001d008174
Zm00001d002025	Zm00001d008241
Zm00001d002025	Zm00001d008242
Zm00001d002025	Zm00001d008245
Zm00001d002025	Zm00001d008278
Zm00001d002025	Zm00001d008322
Zm00001d002025	Zm00001d008387
Zm00001d002025	Zm00001d008395
Zm00001d002025	Zm00001d008435
Zm00001d002025	Zm00001d008491
Zm00001d002025	Zm00001d008526
Zm00001d002025	Zm00001d008537
Zm00001d002025	Zm00001d008592
Zm00001d002025	Zm00001d008620
Zm00001d002025	Zm00001d008648
Zm00001d002025	Zm00001d008715
Zm00001d002025	Zm00001d008870
Zm00001d002025	Zm00001d008975
Zm00001d002025	Zm00001d008983
Zm00001d002025	Zm00001d009117
Zm00001d002025	Zm00001d009122
Zm00001d002025	Zm00001d009125
Zm00001d002025	Zm00001d009212
Zm00001d002025	Zm00001d009473
Zm00001d002025	Zm00001d009480
Zm00001d002025	Zm00001d009517
Zm00001d002025	Zm00001d009566
Zm00001d002025	Zm00001d009648
Zm00001d002025	Zm00001d009667
Zm00001d002025	Zm00001d009674
Zm00001d002025	Zm00001d009718
Zm00001d002025	Zm00001d009740
Zm00001d002025	Zm00001d009772
Zm00001d002025	Zm00001d009779
Zm00001d002025	Zm00001d009926
Zm00001d002025	Zm00001d009946
Zm00001d002025	Zm00001d009978
Zm00001d002025	Zm00001d009990
Zm00001d002025	Zm00001d010033
Zm00001d002025	Zm00001d010068
Zm00001d002025	Zm00001d010102
Zm00001d002025	Zm00001d010172
Zm00001d002025	Zm00001d010173
Zm00001d002025	Zm00001d010174
Zm00001d002025	Zm00001d010185
Zm00001d002025	Zm00001d010189
Zm00001d002025	Zm00001d010220
Zm00001d002025	Zm00001d010249
Zm00001d002025	Zm00001d010446
Zm00001d002025	Zm00001d010462
Zm00001d002025	Zm00001d010528
Zm00001d002025	Zm00001d010540
Zm00001d002025	Zm00001d010590
Zm00001d002025	Zm00001d010611
Zm00001d002025	Zm00001d010638
Zm00001d002025	Zm00001d010654
Zm00001d002025	Zm00001d010689
Zm00001d002025	Zm00001d010758
Zm00001d002025	Zm00001d010784
Zm00001d002025	Zm00001d010785
Zm00001d002025	Zm00001d010792
Zm00001d002025	Zm00001d010800
Zm00001d002025	Zm00001d010826
Zm00001d002025	Zm00001d010856
Zm00001d002025	Zm00001d010880
Zm00001d002025	Zm00001d011005
Zm00001d002025	Zm00001d011134
Zm00001d002025	Zm00001d011177
Zm00001d002025	Zm00001d011199
Zm00001d002025	Zm00001d011255
Zm00001d002025	Zm00001d011258
Zm00001d002025	Zm00001d011263
Zm00001d002025	Zm00001d011298
Zm00001d002025	Zm00001d011312
Zm00001d002025	Zm00001d011365
Zm00001d002025	Zm00001d011412
Zm00001d002025	Zm00001d011427
Zm00001d002025	Zm00001d011433
Zm00001d002025	Zm00001d011471
Zm00001d002025	Zm00001d011499
Zm00001d002025	Zm00001d011581
Zm00001d002025	Zm00001d011588
Zm00001d002025	Zm00001d011611
Zm00001d002025	Zm00001d011712
Zm00001d002025	Zm00001d011719
Zm00001d002025	Zm00001d011755
Zm00001d002025	Zm00001d011770
Zm00001d002025	Zm00001d011855
Zm00001d002025	Zm00001d011872
Zm00001d002025	Zm00001d011963
Zm00001d002025	Zm00001d012016
Zm00001d002025	Zm00001d012017
Zm00001d002025	Zm00001d012040
Zm00001d002025	Zm00001d012068
Zm00001d002025	Zm00001d012079
Zm00001d002025	Zm00001d012081
Zm00001d002025	Zm00001d012118
Zm00001d002025	Zm00001d012224
Zm00001d002025	Zm00001d012244
Zm00001d002025	Zm00001d012254
Zm00001d002025	Zm00001d012259
Zm00001d002025	Zm00001d012269
Zm00001d002025	Zm00001d012293
Zm00001d002025	Zm00001d012296
Zm00001d002025	Zm00001d012297
Zm00001d002025	Zm00001d012333
Zm00001d002025	Zm00001d012337
Zm00001d002025	Zm00001d012382
Zm00001d002025	Zm00001d012407
Zm00001d002025	Zm00001d012423
Zm00001d002025	Zm00001d012425
Zm00001d002025	Zm00001d012472
Zm00001d002025	Zm00001d012498
Zm00001d002025	Zm00001d012518
Zm00001d002025	Zm00001d012539
Zm00001d002025	Zm00001d012563
Zm00001d002025	Zm00001d012567
Zm00001d002025	Zm00001d012573
Zm00001d002025	Zm00001d012627
Zm00001d002025	Zm00001d012710
Zm00001d002025	Zm00001d012729
Zm00001d002025	Zm00001d012766
Zm00001d002025	Zm00001d012860
Zm00001d002025	Zm00001d012866
Zm00001d002025	Zm00001d012887
Zm00001d002025	Zm00001d012891
Zm00001d002025	Zm00001d012974
Zm00001d002025	Zm00001d012981
Zm00001d002025	Zm00001d013026
Zm00001d002025	Zm00001d013037
Zm00001d002025	Zm00001d013095
Zm00001d002025	Zm00001d013226
Zm00001d002025	Zm00001d013250
Zm00001d002025	Zm00001d013282
Zm00001d002025	Zm00001d013375
Zm00001d002025	Zm00001d013384
Zm00001d002025	Zm00001d013389
Zm00001d002025	Zm00001d013400
Zm00001d002025	Zm00001d013417
Zm00001d002025	Zm00001d013439
Zm00001d002025	Zm00001d013492
Zm00001d002025	Zm00001d013494
Zm00001d002025	Zm00001d013552
Zm00001d002025	Zm00001d013668
Zm00001d002025	Zm00001d013744
Zm00001d002025	Zm00001d013767
Zm00001d002025	Zm00001d013785
Zm00001d002025	Zm00001d013812
Zm00001d002025	Zm00001d013817
Zm00001d002025	Zm00001d013836
Zm00001d002025	Zm00001d013878
Zm00001d002025	Zm00001d013954
Zm00001d002025	Zm00001d013956
Zm00001d002025	Zm00001d013996
Zm00001d002025	Zm00001d014065
Zm00001d002025	Zm00001d014204
Zm00001d002025	Zm00001d014205
Zm00001d002025	Zm00001d014207
Zm00001d002025	Zm00001d014319
Zm00001d002025	Zm00001d014355
Zm00001d002025	Zm00001d014358
Zm00001d002025	Zm00001d014417
Zm00001d002025	Zm00001d014418
Zm00001d002025	Zm00001d014498
Zm00001d002025	Zm00001d014499
Zm00001d002025	Zm00001d014553
Zm00001d002025	Zm00001d014556
Zm00001d002025	Zm00001d014727
Zm00001d002025	Zm00001d014757
Zm00001d002025	Zm00001d014787
Zm00001d002025	Zm00001d014834
Zm00001d002025	Zm00001d014887
Zm00001d002025	Zm00001d014889
Zm00001d002025	Zm00001d014895
Zm00001d002025	Zm00001d014911
Zm00001d002025	Zm00001d014912
Zm00001d002025	Zm00001d014998
Zm00001d002025	Zm00001d015066
Zm00001d002025	Zm00001d015168
Zm00001d002025	Zm00001d015195
Zm00001d002025	Zm00001d015245
Zm00001d002025	Zm00001d015300
Zm00001d002025	Zm00001d015310
Zm00001d002025	Zm00001d015376
Zm00001d002025	Zm00001d015406
Zm00001d002025	Zm00001d015442
Zm00001d002025	Zm00001d015444
Zm00001d002025	Zm00001d015449
Zm00001d002025	Zm00001d015526
Zm00001d002025	Zm00001d015654
Zm00001d002025	Zm00001d015703
Zm00001d002025	Zm00001d015730
Zm00001d002025	Zm00001d015747
Zm00001d002025	Zm00001d015788
Zm00001d002025	Zm00001d015802
Zm00001d002025	Zm00001d015964
Zm00001d002025	Zm00001d015985
Zm00001d002025	Zm00001d016095
Zm00001d002025	Zm00001d016098
Zm00001d002025	Zm00001d016128
Zm00001d002025	Zm00001d016152
Zm00001d002025	Zm00001d016164
Zm00001d002025	Zm00001d016349
Zm00001d002025	Zm00001d016358
Zm00001d002025	Zm00001d016439
Zm00001d002025	Zm00001d016467
Zm00001d002025	Zm00001d016552
Zm00001d002025	Zm00001d016566
Zm00001d002025	Zm00001d016602
Zm00001d002025	Zm00001d016647
Zm00001d002025	Zm00001d016648
Zm00001d002025	Zm00001d016675
Zm00001d002025	Zm00001d016696
Zm00001d002025	Zm00001d016737
Zm00001d002025	Zm00001d016770
Zm00001d002025	Zm00001d016814
Zm00001d002025	Zm00001d016815
Zm00001d002025	Zm00001d016828
Zm00001d002025	Zm00001d016864
Zm00001d002025	Zm00001d016892
Zm00001d002025	Zm00001d016896
Zm00001d002025	Zm00001d016974
Zm00001d002025	Zm00001d016979
Zm00001d002025	Zm00001d017021
Zm00001d002025	Zm00001d017032
Zm00001d002025	Zm00001d017033
Zm00001d002025	Zm00001d017171
Zm00001d002025	Zm00001d017206
Zm00001d002025	Zm00001d017216
Zm00001d002025	Zm00001d017236
Zm00001d002025	Zm00001d017329
Zm00001d002025	Zm00001d017331
Zm00001d002025	Zm00001d017360
Zm00001d002025	Zm00001d017399
Zm00001d002025	Zm00001d017453
Zm00001d002025	Zm00001d017466
Zm00001d002025	Zm00001d017540
Zm00001d002025	Zm00001d017603
Zm00001d002025	Zm00001d017625
Zm00001d002025	Zm00001d017653
Zm00001d002025	Zm00001d017670
Zm00001d002025	Zm00001d017689
Zm00001d002025	Zm00001d017718
Zm00001d002025	Zm00001d017725
Zm00001d002025	Zm00001d017748
Zm00001d002025	Zm00001d017783
Zm00001d002025	Zm00001d017798
Zm00001d002025	Zm00001d017830
Zm00001d002025	Zm00001d017887
Zm00001d002025	Zm00001d017890
Zm00001d002025	Zm00001d017915
Zm00001d002025	Zm00001d017987
Zm00001d002025	Zm00001d017990
Zm00001d002025	Zm00001d017995
Zm00001d002025	Zm00001d018004
Zm00001d002025	Zm00001d018005
Zm00001d002025	Zm00001d018060
Zm00001d002025	Zm00001d018098
Zm00001d002025	Zm00001d018133
Zm00001d002025	Zm00001d018151
Zm00001d002025	Zm00001d018255
Zm00001d002025	Zm00001d018322
Zm00001d002025	Zm00001d018327
Zm00001d002025	Zm00001d018377
Zm00001d002025	Zm00001d018415
Zm00001d002025	Zm00001d018479
Zm00001d002025	Zm00001d018485
Zm00001d002025	Zm00001d018497
Zm00001d002025	Zm00001d018524
Zm00001d002025	Zm00001d018526
Zm00001d002025	Zm00001d018632
Zm00001d002025	Zm00001d018755
Zm00001d002025	Zm00001d018770
Zm00001d002025	Zm00001d018831
Zm00001d002025	Zm00001d018941
Zm00001d002025	Zm00001d018972
Zm00001d002025	Zm00001d019053
Zm00001d002025	Zm00001d019075
Zm00001d002025	Zm00001d019139
Zm00001d002025	Zm00001d019185
Zm00001d002025	Zm00001d019199
Zm00001d002025	Zm00001d019230
Zm00001d002025	Zm00001d019250
Zm00001d002025	Zm00001d019262
Zm00001d002025	Zm00001d019446
Zm00001d002025	Zm00001d019490
Zm00001d002025	Zm00001d019504
Zm00001d002025	Zm00001d019562
Zm00001d002025	Zm00001d019567
Zm00001d002025	Zm00001d019643
Zm00001d002025	Zm00001d019926
Zm00001d002025	Zm00001d020112
Zm00001d002025	Zm00001d020176
Zm00001d002025	Zm00001d020205
Zm00001d002025	Zm00001d020228
Zm00001d002025	Zm00001d020268
Zm00001d002025	Zm00001d020283
Zm00001d002025	Zm00001d020367
Zm00001d002025	Zm00001d020544
Zm00001d002025	Zm00001d020630
Zm00001d002025	Zm00001d020656
Zm00001d002025	Zm00001d020799
Zm00001d002025	Zm00001d020835
Zm00001d002025	Zm00001d020862
Zm00001d002025	Zm00001d020876
Zm00001d002025	Zm00001d020879
Zm00001d002025	Zm00001d020909
Zm00001d002025	Zm00001d020978
Zm00001d002025	Zm00001d021014
Zm00001d002025	Zm00001d021021
Zm00001d002025	Zm00001d021046
Zm00001d002025	Zm00001d021192
Zm00001d002025	Zm00001d021287
Zm00001d002025	Zm00001d021300
Zm00001d002025	Zm00001d021391
Zm00001d002025	Zm00001d021445
Zm00001d002025	Zm00001d021532
Zm00001d002025	Zm00001d021534
Zm00001d002025	Zm00001d021544
Zm00001d002025	Zm00001d021687
Zm00001d002025	Zm00001d021741
Zm00001d002025	Zm00001d021757
Zm00001d002025	Zm00001d021777
Zm00001d002025	Zm00001d021806
Zm00001d002025	Zm00001d021869
Zm00001d002025	Zm00001d021876
Zm00001d002025	Zm00001d021903
Zm00001d002025	Zm00001d021945
Zm00001d002025	Zm00001d022017
Zm00001d002025	Zm00001d022043
Zm00001d002025	Zm00001d022049
Zm00001d002025	Zm00001d022069
Zm00001d002025	Zm00001d022089
Zm00001d002025	Zm00001d022142
Zm00001d002025	Zm00001d022204
Zm00001d002025	Zm00001d022249
Zm00001d002025	Zm00001d022275
Zm00001d002025	Zm00001d022278
Zm00001d002025	Zm00001d022306
Zm00001d002025	Zm00001d022333
Zm00001d002025	Zm00001d022376
Zm00001d002025	Zm00001d022390
Zm00001d002025	Zm00001d022432
Zm00001d002025	Zm00001d022442
Zm00001d002025	Zm00001d022467
Zm00001d002025	Zm00001d022468
Zm00001d002025	Zm00001d022534
Zm00001d002025	Zm00001d022582
Zm00001d002025	Zm00001d022629
Zm00001d002025	Zm00001d022643
Zm00001d002025	Zm00001d023218
Zm00001d002025	Zm00001d023309
Zm00001d002025	Zm00001d023343
Zm00001d002025	Zm00001d023390
Zm00001d002025	Zm00001d023439
Zm00001d002025	Zm00001d023446
Zm00001d002025	Zm00001d023537
Zm00001d002025	Zm00001d023581
Zm00001d002025	Zm00001d023601
Zm00001d002025	Zm00001d023606
Zm00001d002025	Zm00001d023724
Zm00001d002025	Zm00001d023732
Zm00001d002025	Zm00001d023756
Zm00001d002025	Zm00001d023804
Zm00001d002025	Zm00001d023880
Zm00001d002025	Zm00001d023936
Zm00001d002025	Zm00001d023943
Zm00001d002025	Zm00001d023998
Zm00001d002025	Zm00001d024014
Zm00001d002025	Zm00001d024028
Zm00001d002025	Zm00001d024302
Zm00001d002025	Zm00001d024303
Zm00001d002025	Zm00001d024319
Zm00001d002025	Zm00001d024327
Zm00001d002025	Zm00001d024364
Zm00001d002025	Zm00001d024414
Zm00001d002025	Zm00001d024442
Zm00001d002025	Zm00001d024465
Zm00001d002025	Zm00001d024511
Zm00001d002025	Zm00001d024516
Zm00001d002025	Zm00001d024538
Zm00001d002025	Zm00001d024597
Zm00001d002025	Zm00001d024624
Zm00001d002025	Zm00001d024733
Zm00001d002025	Zm00001d024757
Zm00001d002025	Zm00001d024771
Zm00001d002025	Zm00001d024824
Zm00001d002025	Zm00001d024904
Zm00001d002025	Zm00001d025063
Zm00001d002025	Zm00001d025082
Zm00001d002025	Zm00001d025112
Zm00001d002025	Zm00001d025167
Zm00001d002025	Zm00001d025229
Zm00001d002025	Zm00001d025232
Zm00001d002025	Zm00001d025236
Zm00001d002025	Zm00001d025278
Zm00001d002025	Zm00001d025286
Zm00001d002025	Zm00001d025413
Zm00001d002025	Zm00001d025463
Zm00001d002025	Zm00001d025517
Zm00001d002025	Zm00001d025587
Zm00001d002025	Zm00001d025659
Zm00001d002025	Zm00001d025661
Zm00001d002025	Zm00001d025753
Zm00001d002025	Zm00001d025857
Zm00001d002025	Zm00001d025918
Zm00001d002025	Zm00001d026014
Zm00001d002025	Zm00001d026037
Zm00001d002025	Zm00001d026189
Zm00001d002025	Zm00001d026190
Zm00001d002025	Zm00001d026283
Zm00001d002025	Zm00001d026317
Zm00001d002025	Zm00001d026344
Zm00001d002025	Zm00001d026391
Zm00001d002025	Zm00001d026415
Zm00001d002025	Zm00001d026429
Zm00001d002025	Zm00001d026432
Zm00001d002025	Zm00001d026512
Zm00001d002025	Zm00001d026514
Zm00001d002025	Zm00001d026515
Zm00001d002025	Zm00001d026543
Zm00001d002025	Zm00001d026580
Zm00001d002025	Zm00001d026588
Zm00001d002025	Zm00001d026619
Zm00001d002025	Zm00001d026650
Zm00001d002025	Zm00001d026653
Zm00001d002025	Zm00001d026670
Zm00001d002025	Zm00001d027283
Zm00001d002025	Zm00001d027314
Zm00001d002025	Zm00001d027319
Zm00001d002025	Zm00001d027354
Zm00001d002025	Zm00001d027383
Zm00001d002025	Zm00001d027453
Zm00001d002025	Zm00001d027505
Zm00001d002025	Zm00001d027576
Zm00001d002025	Zm00001d027585
Zm00001d002025	Zm00001d027626
Zm00001d002025	Zm00001d027701
Zm00001d002025	Zm00001d027740
Zm00001d002025	Zm00001d027748
Zm00001d002025	Zm00001d027832
Zm00001d002025	Zm00001d027838
Zm00001d002025	Zm00001d027859
Zm00001d002025	Zm00001d027874
Zm00001d002025	Zm00001d027886
Zm00001d002025	Zm00001d027888
Zm00001d002025	Zm00001d027896
Zm00001d002025	Zm00001d027903
Zm00001d002025	Zm00001d027904
Zm00001d002025	Zm00001d027965
Zm00001d002025	Zm00001d027975
Zm00001d002025	Zm00001d028072
Zm00001d002025	Zm00001d028073
Zm00001d002025	Zm00001d028075
Zm00001d002025	Zm00001d028097
Zm00001d002025	Zm00001d028207
Zm00001d002025	Zm00001d028360
Zm00001d002025	Zm00001d028438
Zm00001d002025	Zm00001d028485
Zm00001d002025	Zm00001d028515
Zm00001d002025	Zm00001d028529
Zm00001d002025	Zm00001d028530
Zm00001d002025	Zm00001d028588
Zm00001d002025	Zm00001d028662
Zm00001d002025	Zm00001d028696
Zm00001d002025	Zm00001d028759
Zm00001d002025	Zm00001d028771
Zm00001d002025	Zm00001d028777
Zm00001d002025	Zm00001d028778
Zm00001d002025	Zm00001d028786
Zm00001d002025	Zm00001d028787
Zm00001d002025	Zm00001d028796
Zm00001d002025	Zm00001d028873
Zm00001d002025	Zm00001d028958
Zm00001d002025	Zm00001d028971
Zm00001d002025	Zm00001d028986
Zm00001d002025	Zm00001d029044
Zm00001d002025	Zm00001d029048
Zm00001d002025	Zm00001d029052
Zm00001d002025	Zm00001d029055
Zm00001d002025	Zm00001d029062
Zm00001d002025	Zm00001d029135
Zm00001d002025	Zm00001d029203
Zm00001d002025	Zm00001d029209
Zm00001d002025	Zm00001d029297
Zm00001d002025	Zm00001d029339
Zm00001d002025	Zm00001d029347
Zm00001d002025	Zm00001d029349
Zm00001d002025	Zm00001d029375
Zm00001d002025	Zm00001d029417
Zm00001d002025	Zm00001d029418
Zm00001d002025	Zm00001d029455
Zm00001d002025	Zm00001d029481
Zm00001d002025	Zm00001d029526
Zm00001d002025	Zm00001d029527
Zm00001d002025	Zm00001d029550
Zm00001d002025	Zm00001d029606
Zm00001d002025	Zm00001d029657
Zm00001d002025	Zm00001d029833
Zm00001d002025	Zm00001d029835
Zm00001d002025	Zm00001d029888
Zm00001d002025	Zm00001d029923
Zm00001d002025	Zm00001d029938
Zm00001d002025	Zm00001d030086
Zm00001d002025	Zm00001d030132
Zm00001d002025	Zm00001d030146
Zm00001d002025	Zm00001d030157
Zm00001d002025	Zm00001d030167
Zm00001d002025	Zm00001d030172
Zm00001d002025	Zm00001d030266
Zm00001d002025	Zm00001d030340
Zm00001d002025	Zm00001d030550
Zm00001d002025	Zm00001d030557
Zm00001d002025	Zm00001d030598
Zm00001d002025	Zm00001d030609
Zm00001d002025	Zm00001d030652
Zm00001d002025	Zm00001d030657
Zm00001d002025	Zm00001d030744
Zm00001d002025	Zm00001d030759
Zm00001d002025	Zm00001d030837
Zm00001d002025	Zm00001d030851
Zm00001d002025	Zm00001d030944
Zm00001d002025	Zm00001d030985
Zm00001d002025	Zm00001d031094
Zm00001d002025	Zm00001d031224
Zm00001d002025	Zm00001d031228
Zm00001d002025	Zm00001d031260
Zm00001d002025	Zm00001d031271
Zm00001d002025	Zm00001d031429
Zm00001d002025	Zm00001d031457
Zm00001d002025	Zm00001d031471
Zm00001d002025	Zm00001d031476
Zm00001d002025	Zm00001d031638
Zm00001d002025	Zm00001d031648
Zm00001d002025	Zm00001d031773
Zm00001d002025	Zm00001d031808
Zm00001d002025	Zm00001d031870
Zm00001d002025	Zm00001d031894
Zm00001d002025	Zm00001d031988
Zm00001d002025	Zm00001d032019
Zm00001d002025	Zm00001d032109
Zm00001d002025	Zm00001d032123
Zm00001d002025	Zm00001d032231
Zm00001d002025	Zm00001d032335
Zm00001d002025	Zm00001d032343
Zm00001d002025	Zm00001d032370
Zm00001d002025	Zm00001d032434
Zm00001d002025	Zm00001d032448
Zm00001d002025	Zm00001d032469
Zm00001d002025	Zm00001d032497
Zm00001d002025	Zm00001d032519
Zm00001d002025	Zm00001d032520
Zm00001d002025	Zm00001d032553
Zm00001d002025	Zm00001d032566
Zm00001d002025	Zm00001d032572
Zm00001d002025	Zm00001d032649
Zm00001d002025	Zm00001d032672
Zm00001d002025	Zm00001d032735
Zm00001d002025	Zm00001d032736
Zm00001d002025	Zm00001d032739
Zm00001d002025	Zm00001d032797
Zm00001d002025	Zm00001d032836
Zm00001d002025	Zm00001d032916
Zm00001d002025	Zm00001d032929
Zm00001d002025	Zm00001d032944
Zm00001d002025	Zm00001d032991
Zm00001d002025	Zm00001d033019
Zm00001d002025	Zm00001d033058
Zm00001d002025	Zm00001d033128
Zm00001d002025	Zm00001d033129
Zm00001d002025	Zm00001d033130
Zm00001d002025	Zm00001d033153
Zm00001d002025	Zm00001d033164
Zm00001d002025	Zm00001d033312
Zm00001d002025	Zm00001d033330
Zm00001d002025	Zm00001d033375
Zm00001d002025	Zm00001d033380
Zm00001d002025	Zm00001d033405
Zm00001d002025	Zm00001d033447
Zm00001d002025	Zm00001d033451
Zm00001d002025	Zm00001d033531
Zm00001d002025	Zm00001d033537
Zm00001d002025	Zm00001d033552
Zm00001d002025	Zm00001d033556
Zm00001d002025	Zm00001d033615
Zm00001d002025	Zm00001d033620
Zm00001d002025	Zm00001d033648
Zm00001d002025	Zm00001d033822
Zm00001d002025	Zm00001d033823
Zm00001d002025	Zm00001d033830
Zm00001d002025	Zm00001d033839
Zm00001d002025	Zm00001d033878
Zm00001d002025	Zm00001d033972
Zm00001d002025	Zm00001d034002
Zm00001d002025	Zm00001d034003
Zm00001d002025	Zm00001d034027
Zm00001d002025	Zm00001d034028
Zm00001d002025	Zm00001d034116
Zm00001d002025	Zm00001d034180
Zm00001d002025	Zm00001d034364
Zm00001d002025	Zm00001d034383
Zm00001d002025	Zm00001d034405
Zm00001d002025	Zm00001d034410
Zm00001d002025	Zm00001d034413
Zm00001d002025	Zm00001d034428
Zm00001d002025	Zm00001d034429
Zm00001d002025	Zm00001d034516
Zm00001d002025	Zm00001d034571
Zm00001d002025	Zm00001d034594
Zm00001d002025	Zm00001d034595
Zm00001d002025	Zm00001d034609
Zm00001d002025	Zm00001d034673
Zm00001d002025	Zm00001d034768
Zm00001d002025	Zm00001d034790
Zm00001d002025	Zm00001d034809
Zm00001d002025	Zm00001d034826
Zm00001d002025	Zm00001d034827
Zm00001d002025	Zm00001d034832
Zm00001d002025	Zm00001d034844
Zm00001d002025	Zm00001d034848
Zm00001d002025	Zm00001d034883
Zm00001d002025	Zm00001d034904
Zm00001d002025	Zm00001d034915
Zm00001d002025	Zm00001d035000
Zm00001d002025	Zm00001d035027
Zm00001d002025	Zm00001d035029
Zm00001d002025	Zm00001d035088
Zm00001d002025	Zm00001d035097
Zm00001d002025	Zm00001d035130
Zm00001d002025	Zm00001d035161
Zm00001d002025	Zm00001d035256
Zm00001d002025	Zm00001d035308
Zm00001d002025	Zm00001d035336
Zm00001d002025	Zm00001d035505
Zm00001d002025	Zm00001d035588
Zm00001d002025	Zm00001d035631
Zm00001d002025	Zm00001d035666
Zm00001d002025	Zm00001d035684
Zm00001d002025	Zm00001d035803
Zm00001d002025	Zm00001d035987
Zm00001d002025	Zm00001d036051
Zm00001d002025	Zm00001d036148
Zm00001d002025	Zm00001d036196
Zm00001d002025	Zm00001d036234
Zm00001d002025	Zm00001d036280
Zm00001d002025	Zm00001d036331
Zm00001d002025	Zm00001d036360
Zm00001d002025	Zm00001d036406
Zm00001d002025	Zm00001d036409
Zm00001d002025	Zm00001d036426
Zm00001d002025	Zm00001d036428
Zm00001d002025	Zm00001d036448
Zm00001d002025	Zm00001d036570
Zm00001d002025	Zm00001d036646
Zm00001d002025	Zm00001d036679
Zm00001d002025	Zm00001d036742
Zm00001d002025	Zm00001d036764
Zm00001d002025	Zm00001d036872
Zm00001d002025	Zm00001d036911
Zm00001d002025	Zm00001d036959
Zm00001d002025	Zm00001d037001
Zm00001d002025	Zm00001d037029
Zm00001d002025	Zm00001d037032
Zm00001d002025	Zm00001d037104
Zm00001d002025	Zm00001d037105
Zm00001d002025	Zm00001d037108
Zm00001d002025	Zm00001d037156
Zm00001d002025	Zm00001d037265
Zm00001d002025	Zm00001d037267
Zm00001d002025	Zm00001d037315
Zm00001d002025	Zm00001d037334
Zm00001d002025	Zm00001d037352
Zm00001d002025	Zm00001d037404
Zm00001d002025	Zm00001d037453
Zm00001d002025	Zm00001d037455
Zm00001d002025	Zm00001d037493
Zm00001d002025	Zm00001d037590
Zm00001d002025	Zm00001d037688
Zm00001d002025	Zm00001d037700
Zm00001d002025	Zm00001d037768
Zm00001d002025	Zm00001d037770
Zm00001d002025	Zm00001d037781
Zm00001d002025	Zm00001d037814
Zm00001d002025	Zm00001d037836
Zm00001d002025	Zm00001d037848
Zm00001d002025	Zm00001d037871
Zm00001d002025	Zm00001d037894
Zm00001d002025	Zm00001d037915
Zm00001d002025	Zm00001d037945
Zm00001d002025	Zm00001d037962
Zm00001d002025	Zm00001d037985
Zm00001d002025	Zm00001d037988
Zm00001d002025	Zm00001d038001
Zm00001d002025	Zm00001d038113
Zm00001d002025	Zm00001d038166
Zm00001d002025	Zm00001d038179
Zm00001d002025	Zm00001d038196
Zm00001d002025	Zm00001d038206
Zm00001d002025	Zm00001d038359
Zm00001d002025	Zm00001d038365
Zm00001d002025	Zm00001d038375
Zm00001d002025	Zm00001d038400
Zm00001d002025	Zm00001d038453
Zm00001d002025	Zm00001d038486
Zm00001d002025	Zm00001d038517
Zm00001d002025	Zm00001d038532
Zm00001d002025	Zm00001d038652
Zm00001d002025	Zm00001d038714
Zm00001d002025	Zm00001d038741
Zm00001d002025	Zm00001d038772
Zm00001d002025	Zm00001d038775
Zm00001d002025	Zm00001d038804
Zm00001d002025	Zm00001d038806
Zm00001d002025	Zm00001d038813
Zm00001d002025	Zm00001d038832
Zm00001d002025	Zm00001d038839
Zm00001d002025	Zm00001d038840
Zm00001d002025	Zm00001d038865
Zm00001d002025	Zm00001d038870
Zm00001d002025	Zm00001d038896
Zm00001d002025	Zm00001d038926
Zm00001d002025	Zm00001d038929
Zm00001d002025	Zm00001d038932
Zm00001d002025	Zm00001d038955
Zm00001d002025	Zm00001d038974
Zm00001d002025	Zm00001d038990
Zm00001d002025	Zm00001d039038
Zm00001d002025	Zm00001d039049
Zm00001d002025	Zm00001d039089
Zm00001d002025	Zm00001d039138
Zm00001d002025	Zm00001d039182
Zm00001d002025	Zm00001d039315
Zm00001d002025	Zm00001d039355
Zm00001d002025	Zm00001d039364
Zm00001d002025	Zm00001d039365
Zm00001d002025	Zm00001d039370
Zm00001d002025	Zm00001d039455
Zm00001d002025	Zm00001d039510
Zm00001d002025	Zm00001d039580
Zm00001d002025	Zm00001d039664
Zm00001d002025	Zm00001d039682
Zm00001d002025	Zm00001d039683
Zm00001d002025	Zm00001d039702
Zm00001d002025	Zm00001d039750
Zm00001d002025	Zm00001d039851
Zm00001d002025	Zm00001d039870
Zm00001d002025	Zm00001d039881
Zm00001d002025	Zm00001d039975
Zm00001d002025	Zm00001d040026
Zm00001d002025	Zm00001d040060
Zm00001d002025	Zm00001d040084
Zm00001d002025	Zm00001d040113
Zm00001d002025	Zm00001d040130
Zm00001d002025	Zm00001d040257
Zm00001d002025	Zm00001d040276
Zm00001d002025	Zm00001d040290
Zm00001d002025	Zm00001d040293
Zm00001d002025	Zm00001d040340
Zm00001d002025	Zm00001d040342
Zm00001d002025	Zm00001d040365
Zm00001d002025	Zm00001d040442
Zm00001d002025	Zm00001d040448
Zm00001d002025	Zm00001d040523
Zm00001d002025	Zm00001d040613
Zm00001d002025	Zm00001d040695
Zm00001d002025	Zm00001d040741
Zm00001d002025	Zm00001d040796
Zm00001d002025	Zm00001d040953
Zm00001d002025	Zm00001d041181
Zm00001d002025	Zm00001d041217
Zm00001d002025	Zm00001d041268
Zm00001d002025	Zm00001d041290
Zm00001d002025	Zm00001d041345
Zm00001d002025	Zm00001d041426
Zm00001d002025	Zm00001d041556
Zm00001d002025	Zm00001d041662
Zm00001d002025	Zm00001d041663
Zm00001d002025	Zm00001d041697
Zm00001d002025	Zm00001d041772
Zm00001d002025	Zm00001d041839
Zm00001d002025	Zm00001d041962
Zm00001d002025	Zm00001d042123
Zm00001d002025	Zm00001d042133
Zm00001d002025	Zm00001d042191
Zm00001d002025	Zm00001d042270
Zm00001d002025	Zm00001d042302
Zm00001d002025	Zm00001d042309
Zm00001d002025	Zm00001d042333
Zm00001d002025	Zm00001d042382
Zm00001d002025	Zm00001d042392
Zm00001d002025	Zm00001d042396
Zm00001d002025	Zm00001d042445
Zm00001d002025	Zm00001d042479
Zm00001d002025	Zm00001d042596
Zm00001d002025	Zm00001d042605
Zm00001d002025	Zm00001d042642
Zm00001d002025	Zm00001d042756
Zm00001d002025	Zm00001d042772
Zm00001d002025	Zm00001d042842
Zm00001d002025	Zm00001d042845
Zm00001d002025	Zm00001d042911
Zm00001d002025	Zm00001d042926
Zm00001d002025	Zm00001d042930
Zm00001d002025	Zm00001d042965
Zm00001d002025	Zm00001d042997
Zm00001d002025	Zm00001d043068
Zm00001d002025	Zm00001d043076
Zm00001d002025	Zm00001d043116
Zm00001d002025	Zm00001d043185
Zm00001d002025	Zm00001d043190
Zm00001d002025	Zm00001d043287
Zm00001d002025	Zm00001d043302
Zm00001d002025	Zm00001d043305
Zm00001d002025	Zm00001d043323
Zm00001d002025	Zm00001d043347
Zm00001d002025	Zm00001d043348
Zm00001d002025	Zm00001d043389
Zm00001d002025	Zm00001d043407
Zm00001d002025	Zm00001d043410
Zm00001d002025	Zm00001d043413
Zm00001d002025	Zm00001d043470
Zm00001d002025	Zm00001d043551
Zm00001d002025	Zm00001d043578
Zm00001d002025	Zm00001d043656
Zm00001d002025	Zm00001d043709
Zm00001d002025	Zm00001d043730
Zm00001d002025	Zm00001d043838
Zm00001d002025	Zm00001d043878
Zm00001d002025	Zm00001d043900
Zm00001d002025	Zm00001d043906
Zm00001d002025	Zm00001d043909
Zm00001d002025	Zm00001d043927
Zm00001d002025	Zm00001d043938
Zm00001d002025	Zm00001d043942
Zm00001d002025	Zm00001d043948
Zm00001d002025	Zm00001d044022
Zm00001d002025	Zm00001d044023
Zm00001d002025	Zm00001d044036
Zm00001d002025	Zm00001d044042
Zm00001d002025	Zm00001d044071
Zm00001d002025	Zm00001d044078
Zm00001d002025	Zm00001d044080
Zm00001d002025	Zm00001d044088
Zm00001d002025	Zm00001d044103
Zm00001d002025	Zm00001d044120
Zm00001d002025	Zm00001d044121
Zm00001d002025	Zm00001d044213
Zm00001d002025	Zm00001d044318
Zm00001d002025	Zm00001d044422
Zm00001d002025	Zm00001d044446
Zm00001d002025	Zm00001d044500
Zm00001d002025	Zm00001d044547
Zm00001d002025	Zm00001d044649
Zm00001d002025	Zm00001d044669
Zm00001d002025	Zm00001d044702
Zm00001d002025	Zm00001d044823
Zm00001d002025	Zm00001d044831
Zm00001d002025	Zm00001d044907
Zm00001d002025	Zm00001d045000
Zm00001d002025	Zm00001d045031
Zm00001d002025	Zm00001d045048
Zm00001d002025	Zm00001d045053
Zm00001d002025	Zm00001d045080
Zm00001d002025	Zm00001d045091
Zm00001d002025	Zm00001d045092
Zm00001d002025	Zm00001d045097
Zm00001d002025	Zm00001d045145
Zm00001d002025	Zm00001d045218
Zm00001d002025	Zm00001d045260
Zm00001d002025	Zm00001d045321
Zm00001d002025	Zm00001d045379
Zm00001d002025	Zm00001d045436
Zm00001d002025	Zm00001d045455
Zm00001d002025	Zm00001d045482
Zm00001d002025	Zm00001d045496
Zm00001d002025	Zm00001d045500
Zm00001d002025	Zm00001d045505
Zm00001d002025	Zm00001d045511
Zm00001d002025	Zm00001d045650
Zm00001d002025	Zm00001d045718
Zm00001d002025	Zm00001d045725
Zm00001d002025	Zm00001d045825
Zm00001d002025	Zm00001d045911
Zm00001d002025	Zm00001d045953
Zm00001d002025	Zm00001d045988
Zm00001d002025	Zm00001d046073
Zm00001d002025	Zm00001d046178
Zm00001d002025	Zm00001d046183
Zm00001d002025	Zm00001d046231
Zm00001d002025	Zm00001d046235
Zm00001d002025	Zm00001d046286
Zm00001d002025	Zm00001d046583
Zm00001d002025	Zm00001d046596
Zm00001d002025	Zm00001d046613
Zm00001d002025	Zm00001d046665
Zm00001d002025	Zm00001d046680
Zm00001d002025	Zm00001d046749
Zm00001d002025	Zm00001d046764
Zm00001d002025	Zm00001d046766
Zm00001d002025	Zm00001d046823
Zm00001d002025	Zm00001d046824
Zm00001d002025	Zm00001d046898
Zm00001d002025	Zm00001d046948
Zm00001d002025	Zm00001d047054
Zm00001d002025	Zm00001d047105
Zm00001d002025	Zm00001d047162
Zm00001d002025	Zm00001d047255
Zm00001d002025	Zm00001d047259
Zm00001d002025	Zm00001d047292
Zm00001d002025	Zm00001d047346
Zm00001d002025	Zm00001d047378
Zm00001d002025	Zm00001d047403
Zm00001d002025	Zm00001d047468
Zm00001d002025	Zm00001d047536
Zm00001d002025	Zm00001d047567
Zm00001d002025	Zm00001d047589
Zm00001d002025	Zm00001d047727
Zm00001d002025	Zm00001d047780
Zm00001d002025	Zm00001d047876
Zm00001d002025	Zm00001d047878
Zm00001d002025	Zm00001d047906
Zm00001d002025	Zm00001d047946
Zm00001d002025	Zm00001d048047
Zm00001d002025	Zm00001d048073
Zm00001d002025	Zm00001d048080
Zm00001d002025	Zm00001d048081
Zm00001d002025	Zm00001d048121
Zm00001d002025	Zm00001d048123
Zm00001d002025	Zm00001d048159
Zm00001d002025	Zm00001d048176
Zm00001d002025	Zm00001d048256
Zm00001d002025	Zm00001d048306
Zm00001d002025	Zm00001d048308
Zm00001d002025	Zm00001d048348
Zm00001d002025	Zm00001d048364
Zm00001d002025	Zm00001d048403
Zm00001d002025	Zm00001d048421
Zm00001d002025	Zm00001d048458
Zm00001d002025	Zm00001d048461
Zm00001d002025	Zm00001d048484
Zm00001d002025	Zm00001d048512
Zm00001d002025	Zm00001d048585
Zm00001d002025	Zm00001d048629
Zm00001d002025	Zm00001d048643
Zm00001d002025	Zm00001d048655
Zm00001d002025	Zm00001d048656
Zm00001d002025	Zm00001d048694
Zm00001d002025	Zm00001d048968
Zm00001d002025	Zm00001d048969
Zm00001d002025	Zm00001d048987
Zm00001d002025	Zm00001d049011
Zm00001d002025	Zm00001d049083
Zm00001d002025	Zm00001d049085
Zm00001d002025	Zm00001d049134
Zm00001d002025	Zm00001d049136
Zm00001d002025	Zm00001d049183
Zm00001d002025	Zm00001d049210
Zm00001d002025	Zm00001d049233
Zm00001d002025	Zm00001d049258
Zm00001d002025	Zm00001d049351
Zm00001d002025	Zm00001d049363
Zm00001d002025	Zm00001d049409
Zm00001d002025	Zm00001d049416
Zm00001d002025	Zm00001d049491
Zm00001d002025	Zm00001d049526
Zm00001d002025	Zm00001d049552
Zm00001d002025	Zm00001d049613
Zm00001d002025	Zm00001d049637
Zm00001d002025	Zm00001d049674
Zm00001d002025	Zm00001d049721
Zm00001d002025	Zm00001d049723
Zm00001d002025	Zm00001d049759
Zm00001d002025	Zm00001d049767
Zm00001d002025	Zm00001d049790
Zm00001d002025	Zm00001d049873
Zm00001d002025	Zm00001d049889
Zm00001d002025	Zm00001d049904
Zm00001d002025	Zm00001d049975
Zm00001d002025	Zm00001d050054
Zm00001d002025	Zm00001d050134
Zm00001d002025	Zm00001d050139
Zm00001d002025	Zm00001d050180
Zm00001d002025	Zm00001d050193
Zm00001d002025	Zm00001d050323
Zm00001d002025	Zm00001d050383
Zm00001d002025	Zm00001d050389
Zm00001d002025	Zm00001d050409
Zm00001d002025	Zm00001d050526
Zm00001d002025	Zm00001d050664
Zm00001d002025	Zm00001d050708
Zm00001d002025	Zm00001d050874
Zm00001d002025	Zm00001d050921
Zm00001d002025	Zm00001d050938
Zm00001d002025	Zm00001d050948
Zm00001d002025	Zm00001d051039
Zm00001d002025	Zm00001d051135
Zm00001d002025	Zm00001d051211
Zm00001d002025	Zm00001d051249
Zm00001d002025	Zm00001d051308
Zm00001d002025	Zm00001d051359
Zm00001d002025	Zm00001d051430
Zm00001d002025	Zm00001d051459
Zm00001d002025	Zm00001d051544
Zm00001d002025	Zm00001d051600
Zm00001d002025	Zm00001d051605
Zm00001d002025	Zm00001d051606
Zm00001d002025	Zm00001d051793
Zm00001d002025	Zm00001d051794
Zm00001d002025	Zm00001d051803
Zm00001d002025	Zm00001d051877
Zm00001d002025	Zm00001d051901
Zm00001d002025	Zm00001d051906
Zm00001d002025	Zm00001d051936
Zm00001d002025	Zm00001d051946
Zm00001d002025	Zm00001d052043
Zm00001d002025	Zm00001d052049
Zm00001d002025	Zm00001d052056
Zm00001d002025	Zm00001d052078
Zm00001d002025	Zm00001d052081
Zm00001d002025	Zm00001d052153
Zm00001d002025	Zm00001d052271
Zm00001d002025	Zm00001d052276
Zm00001d002025	Zm00001d052295
Zm00001d002025	Zm00001d052308
Zm00001d002025	Zm00001d052314
Zm00001d002025	Zm00001d052405
Zm00001d002025	Zm00001d052418
Zm00001d002025	Zm00001d052445
Zm00001d002025	Zm00001d052452
Zm00001d002025	Zm00001d052558
Zm00001d002025	Zm00001d052562
Zm00001d002025	Zm00001d052676
Zm00001d002025	Zm00001d052698
Zm00001d002025	Zm00001d052713
Zm00001d002025	Zm00001d052718
Zm00001d002025	Zm00001d052748
Zm00001d002025	Zm00001d052885
Zm00001d002025	Zm00001d052958
Zm00001d002025	Zm00001d053009
Zm00001d002025	Zm00001d053175
Zm00001d002025	Zm00001d053179
Zm00001d002025	Zm00001d053225
Zm00001d002025	Zm00001d053228
Zm00001d002025	Zm00001d053232
Zm00001d002025	Zm00001d053275
Zm00001d002025	Zm00001d053284
Zm00001d002025	Zm00001d053375
Zm00001d002025	Zm00001d053594
Zm00001d002025	Zm00001d053687
Zm00001d002025	Zm00001d053702
Zm00001d002025	Zm00001d053769
Zm00001d002025	Zm00001d053832
Zm00001d002025	Zm00001d053856
Zm00001d002025	Zm00001d053873
Zm00001d002025	Zm00001d053917
Zm00001d002025	Zm00001d053983
Zm00001d002075	Zm00001d000079
Zm00001d002075	Zm00001d000169
Zm00001d002075	Zm00001d000204
Zm00001d002075	Zm00001d000213
Zm00001d002075	Zm00001d000370
Zm00001d002075	Zm00001d001806
Zm00001d002075	Zm00001d001858
Zm00001d002075	Zm00001d001901
Zm00001d002075	Zm00001d001903
Zm00001d002075	Zm00001d001962
Zm00001d002075	Zm00001d002075
Zm00001d002075	Zm00001d002262
Zm00001d002075	Zm00001d002330
Zm00001d002075	Zm00001d002360
Zm00001d002075	Zm00001d002372
Zm00001d002075	Zm00001d002390
Zm00001d002075	Zm00001d002519
Zm00001d002075	Zm00001d002601
Zm00001d002075	Zm00001d002669
Zm00001d002075	Zm00001d002687
Zm00001d002075	Zm00001d002711
Zm00001d002075	Zm00001d002713
Zm00001d002075	Zm00001d002760
Zm00001d002075	Zm00001d002768
Zm00001d002075	Zm00001d002797
Zm00001d002075	Zm00001d002945
Zm00001d002075	Zm00001d002970
Zm00001d002075	Zm00001d003108
Zm00001d002075	Zm00001d003202
Zm00001d002075	Zm00001d003245
Zm00001d002075	Zm00001d003256
Zm00001d002075	Zm00001d003301
Zm00001d002075	Zm00001d003446
Zm00001d002075	Zm00001d003452
Zm00001d002075	Zm00001d003556
Zm00001d002075	Zm00001d003646
Zm00001d002075	Zm00001d003655
Zm00001d002075	Zm00001d003840
Zm00001d002075	Zm00001d003879
Zm00001d002075	Zm00001d003938
Zm00001d002075	Zm00001d004115
Zm00001d002075	Zm00001d004139
Zm00001d002075	Zm00001d004140
Zm00001d002075	Zm00001d004198
Zm00001d002075	Zm00001d004220
Zm00001d002075	Zm00001d004358
Zm00001d002075	Zm00001d004498
Zm00001d002075	Zm00001d004983
Zm00001d002075	Zm00001d005002
Zm00001d002075	Zm00001d005018
Zm00001d002075	Zm00001d005108
Zm00001d002075	Zm00001d005157
Zm00001d002075	Zm00001d005240
Zm00001d002075	Zm00001d005241
Zm00001d002075	Zm00001d005322
Zm00001d002075	Zm00001d005356
Zm00001d002075	Zm00001d005547
Zm00001d002075	Zm00001d005663
Zm00001d002075	Zm00001d005675
Zm00001d002075	Zm00001d005760
Zm00001d002075	Zm00001d005831
Zm00001d002075	Zm00001d005905
Zm00001d002075	Zm00001d005917
Zm00001d002075	Zm00001d006032
Zm00001d002075	Zm00001d006103
Zm00001d002075	Zm00001d006132
Zm00001d002075	Zm00001d006171
Zm00001d002075	Zm00001d006192
Zm00001d002075	Zm00001d006235
Zm00001d002075	Zm00001d006357
Zm00001d002075	Zm00001d006364
Zm00001d002075	Zm00001d006486
Zm00001d002075	Zm00001d006570
Zm00001d002075	Zm00001d006613
Zm00001d002075	Zm00001d006645
Zm00001d002075	Zm00001d006667
Zm00001d002075	Zm00001d006678
Zm00001d002075	Zm00001d006713
Zm00001d002075	Zm00001d006778
Zm00001d002075	Zm00001d006855
Zm00001d002075	Zm00001d006898
Zm00001d002075	Zm00001d007130
Zm00001d002075	Zm00001d007270
Zm00001d002075	Zm00001d007411
Zm00001d002075	Zm00001d007564
Zm00001d002075	Zm00001d007872
Zm00001d002075	Zm00001d007927
Zm00001d002075	Zm00001d008255
Zm00001d002075	Zm00001d008256
Zm00001d002075	Zm00001d008322
Zm00001d002075	Zm00001d008359
Zm00001d002075	Zm00001d008433
Zm00001d002075	Zm00001d008531
Zm00001d002075	Zm00001d008532
Zm00001d002075	Zm00001d008614
Zm00001d002075	Zm00001d008810
Zm00001d002075	Zm00001d009103
Zm00001d002075	Zm00001d009181
Zm00001d002075	Zm00001d009530
Zm00001d002075	Zm00001d009637
Zm00001d002075	Zm00001d009660
Zm00001d002075	Zm00001d009718
Zm00001d002075	Zm00001d009756
Zm00001d002075	Zm00001d009772
Zm00001d002075	Zm00001d009779
Zm00001d002075	Zm00001d009824
Zm00001d002075	Zm00001d009950
Zm00001d002075	Zm00001d010206
Zm00001d002075	Zm00001d010461
Zm00001d002075	Zm00001d010465
Zm00001d002075	Zm00001d010560
Zm00001d002075	Zm00001d010586
Zm00001d002075	Zm00001d010703
Zm00001d002075	Zm00001d010732
Zm00001d002075	Zm00001d010800
Zm00001d002075	Zm00001d010819
Zm00001d002075	Zm00001d010851
Zm00001d002075	Zm00001d011118
Zm00001d002075	Zm00001d011134
Zm00001d002075	Zm00001d011364
Zm00001d002075	Zm00001d011560
Zm00001d002075	Zm00001d011731
Zm00001d002075	Zm00001d011738
Zm00001d002075	Zm00001d011830
Zm00001d002075	Zm00001d011923
Zm00001d002075	Zm00001d012009
Zm00001d002075	Zm00001d012067
Zm00001d002075	Zm00001d012079
Zm00001d002075	Zm00001d012146
Zm00001d002075	Zm00001d012257
Zm00001d002075	Zm00001d012289
Zm00001d002075	Zm00001d012293
Zm00001d002075	Zm00001d012325
Zm00001d002075	Zm00001d012382
Zm00001d002075	Zm00001d012407
Zm00001d002075	Zm00001d012459
Zm00001d002075	Zm00001d012543
Zm00001d002075	Zm00001d012573
Zm00001d002075	Zm00001d012610
Zm00001d002075	Zm00001d012640
Zm00001d002075	Zm00001d012654
Zm00001d002075	Zm00001d012818
Zm00001d002075	Zm00001d012852
Zm00001d002075	Zm00001d012916
Zm00001d002075	Zm00001d012974
Zm00001d002075	Zm00001d012991
Zm00001d002075	Zm00001d013037
Zm00001d002075	Zm00001d013061
Zm00001d002075	Zm00001d013119
Zm00001d002075	Zm00001d013226
Zm00001d002075	Zm00001d013241
Zm00001d002075	Zm00001d013311
Zm00001d002075	Zm00001d013335
Zm00001d002075	Zm00001d013357
Zm00001d002075	Zm00001d013362
Zm00001d002075	Zm00001d013416
Zm00001d002075	Zm00001d013492
Zm00001d002075	Zm00001d013662
Zm00001d002075	Zm00001d013680
Zm00001d002075	Zm00001d013794
Zm00001d002075	Zm00001d013820
Zm00001d002075	Zm00001d013827
Zm00001d002075	Zm00001d013895
Zm00001d002075	Zm00001d013960
Zm00001d002075	Zm00001d013993
Zm00001d002075	Zm00001d014016
Zm00001d002075	Zm00001d014112
Zm00001d002075	Zm00001d014183
Zm00001d002075	Zm00001d014207
Zm00001d002075	Zm00001d014413
Zm00001d002075	Zm00001d014575
Zm00001d002075	Zm00001d014625
Zm00001d002075	Zm00001d014914
Zm00001d002075	Zm00001d014967
Zm00001d002075	Zm00001d014977
Zm00001d002075	Zm00001d014992
Zm00001d002075	Zm00001d015319
Zm00001d002075	Zm00001d015338
Zm00001d002075	Zm00001d015404
Zm00001d002075	Zm00001d015410
Zm00001d002075	Zm00001d015614
Zm00001d002075	Zm00001d015690
Zm00001d002075	Zm00001d015932
Zm00001d002075	Zm00001d015985
Zm00001d002075	Zm00001d016349
Zm00001d002075	Zm00001d016380
Zm00001d002075	Zm00001d016584
Zm00001d002075	Zm00001d016696
Zm00001d002075	Zm00001d016714
Zm00001d002075	Zm00001d016715
Zm00001d002075	Zm00001d016828
Zm00001d002075	Zm00001d016849
Zm00001d002075	Zm00001d017030
Zm00001d002075	Zm00001d017171
Zm00001d002075	Zm00001d017206
Zm00001d002075	Zm00001d017350
Zm00001d002075	Zm00001d017399
Zm00001d002075	Zm00001d017420
Zm00001d002075	Zm00001d017473
Zm00001d002075	Zm00001d017528
Zm00001d002075	Zm00001d017748
Zm00001d002075	Zm00001d017808
Zm00001d002075	Zm00001d017826
Zm00001d002075	Zm00001d017987
Zm00001d002075	Zm00001d018104
Zm00001d002075	Zm00001d018218
Zm00001d002075	Zm00001d018225
Zm00001d002075	Zm00001d018374
Zm00001d002075	Zm00001d018433
Zm00001d002075	Zm00001d018497
Zm00001d002075	Zm00001d018816
Zm00001d002075	Zm00001d018941
Zm00001d002075	Zm00001d019118
Zm00001d002075	Zm00001d019234
Zm00001d002075	Zm00001d019268
Zm00001d002075	Zm00001d019446
Zm00001d002075	Zm00001d019504
Zm00001d002075	Zm00001d019579
Zm00001d002075	Zm00001d019861
Zm00001d002075	Zm00001d019925
Zm00001d002075	Zm00001d020004
Zm00001d002075	Zm00001d020103
Zm00001d002075	Zm00001d020110
Zm00001d002075	Zm00001d020182
Zm00001d002075	Zm00001d020578
Zm00001d002075	Zm00001d020590
Zm00001d002075	Zm00001d020605
Zm00001d002075	Zm00001d020650
Zm00001d002075	Zm00001d020840
Zm00001d002075	Zm00001d020910
Zm00001d002075	Zm00001d020947
Zm00001d002075	Zm00001d021031
Zm00001d002075	Zm00001d021036
Zm00001d002075	Zm00001d021140
Zm00001d002075	Zm00001d021167
Zm00001d002075	Zm00001d021216
Zm00001d002075	Zm00001d021236
Zm00001d002075	Zm00001d021362
Zm00001d002075	Zm00001d021384
Zm00001d002075	Zm00001d021401
Zm00001d002075	Zm00001d021517
Zm00001d002075	Zm00001d021541
Zm00001d002075	Zm00001d021588
Zm00001d002075	Zm00001d021730
Zm00001d002075	Zm00001d021893
Zm00001d002075	Zm00001d022025
Zm00001d002075	Zm00001d022043
Zm00001d002075	Zm00001d022089
Zm00001d002075	Zm00001d022190
Zm00001d002075	Zm00001d022231
Zm00001d002075	Zm00001d022248
Zm00001d002075	Zm00001d022303
Zm00001d002075	Zm00001d022371
Zm00001d002075	Zm00001d022459
Zm00001d002075	Zm00001d022467
Zm00001d002075	Zm00001d022474
Zm00001d002075	Zm00001d022518
Zm00001d002075	Zm00001d022558
Zm00001d002075	Zm00001d023246
Zm00001d002075	Zm00001d023309
Zm00001d002075	Zm00001d023343
Zm00001d002075	Zm00001d023378
Zm00001d002075	Zm00001d023387
Zm00001d002075	Zm00001d023444
Zm00001d002075	Zm00001d023453
Zm00001d002075	Zm00001d023455
Zm00001d002075	Zm00001d023683
Zm00001d002075	Zm00001d023808
Zm00001d002075	Zm00001d023936
Zm00001d002075	Zm00001d024014
Zm00001d002075	Zm00001d024082
Zm00001d002075	Zm00001d024126
Zm00001d002075	Zm00001d024420
Zm00001d002075	Zm00001d024512
Zm00001d002075	Zm00001d024520
Zm00001d002075	Zm00001d024523
Zm00001d002075	Zm00001d024644
Zm00001d002075	Zm00001d024677
Zm00001d002075	Zm00001d024935
Zm00001d002075	Zm00001d025017
Zm00001d002075	Zm00001d025082
Zm00001d002075	Zm00001d025091
Zm00001d002075	Zm00001d025112
Zm00001d002075	Zm00001d025178
Zm00001d002075	Zm00001d025247
Zm00001d002075	Zm00001d025382
Zm00001d002075	Zm00001d025450
Zm00001d002075	Zm00001d025524
Zm00001d002075	Zm00001d025587
Zm00001d002075	Zm00001d025590
Zm00001d002075	Zm00001d025715
Zm00001d002075	Zm00001d025739
Zm00001d002075	Zm00001d025745
Zm00001d002075	Zm00001d025753
Zm00001d002075	Zm00001d025776
Zm00001d002075	Zm00001d025820
Zm00001d002075	Zm00001d025833
Zm00001d002075	Zm00001d025868
Zm00001d002075	Zm00001d025888
Zm00001d002075	Zm00001d025944
Zm00001d002075	Zm00001d025946
Zm00001d002075	Zm00001d025958
Zm00001d002075	Zm00001d026063
Zm00001d002075	Zm00001d026173
Zm00001d002075	Zm00001d026190
Zm00001d002075	Zm00001d026213
Zm00001d002075	Zm00001d026257
Zm00001d002075	Zm00001d026291
Zm00001d002075	Zm00001d026300
Zm00001d002075	Zm00001d026331
Zm00001d002075	Zm00001d026367
Zm00001d002075	Zm00001d026472
Zm00001d002075	Zm00001d026547
Zm00001d002075	Zm00001d026588
Zm00001d002075	Zm00001d027265
Zm00001d002075	Zm00001d027383
Zm00001d002075	Zm00001d027508
Zm00001d002075	Zm00001d027707
Zm00001d002075	Zm00001d027740
Zm00001d002075	Zm00001d027812
Zm00001d002075	Zm00001d027904
Zm00001d002075	Zm00001d027966
Zm00001d002075	Zm00001d028104
Zm00001d002075	Zm00001d028122
Zm00001d002075	Zm00001d028208
Zm00001d002075	Zm00001d028319
Zm00001d002075	Zm00001d028528
Zm00001d002075	Zm00001d028530
Zm00001d002075	Zm00001d028549
Zm00001d002075	Zm00001d028647
Zm00001d002075	Zm00001d028780
Zm00001d002075	Zm00001d028866
Zm00001d002075	Zm00001d028873
Zm00001d002075	Zm00001d029052
Zm00001d002075	Zm00001d029129
Zm00001d002075	Zm00001d029190
Zm00001d002075	Zm00001d029249
Zm00001d002075	Zm00001d029417
Zm00001d002075	Zm00001d029455
Zm00001d002075	Zm00001d029464
Zm00001d002075	Zm00001d029515
Zm00001d002075	Zm00001d029526
Zm00001d002075	Zm00001d029531
Zm00001d002075	Zm00001d029778
Zm00001d002075	Zm00001d029826
Zm00001d002075	Zm00001d029835
Zm00001d002075	Zm00001d029934
Zm00001d002075	Zm00001d029980
Zm00001d002075	Zm00001d030005
Zm00001d002075	Zm00001d030020
Zm00001d002075	Zm00001d030083
Zm00001d002075	Zm00001d030091
Zm00001d002075	Zm00001d030094
Zm00001d002075	Zm00001d030153
Zm00001d002075	Zm00001d030266
Zm00001d002075	Zm00001d030290
Zm00001d002075	Zm00001d030537
Zm00001d002075	Zm00001d030557
Zm00001d002075	Zm00001d030573
Zm00001d002075	Zm00001d030620
Zm00001d002075	Zm00001d030770
Zm00001d002075	Zm00001d030901
Zm00001d002075	Zm00001d030944
Zm00001d002075	Zm00001d030945
Zm00001d002075	Zm00001d030958
Zm00001d002075	Zm00001d030996
Zm00001d002075	Zm00001d031064
Zm00001d002075	Zm00001d031199
Zm00001d002075	Zm00001d031310
Zm00001d002075	Zm00001d031481
Zm00001d002075	Zm00001d031485
Zm00001d002075	Zm00001d031556
Zm00001d002075	Zm00001d031569
Zm00001d002075	Zm00001d031684
Zm00001d002075	Zm00001d031745
Zm00001d002075	Zm00001d031764
Zm00001d002075	Zm00001d031893
Zm00001d002075	Zm00001d032030
Zm00001d002075	Zm00001d032132
Zm00001d002075	Zm00001d032239
Zm00001d002075	Zm00001d032261
Zm00001d002075	Zm00001d032267
Zm00001d002075	Zm00001d032319
Zm00001d002075	Zm00001d032566
Zm00001d002075	Zm00001d032572
Zm00001d002075	Zm00001d032601
Zm00001d002075	Zm00001d032655
Zm00001d002075	Zm00001d032719
Zm00001d002075	Zm00001d032728
Zm00001d002075	Zm00001d032948
Zm00001d002075	Zm00001d032970
Zm00001d002075	Zm00001d032976
Zm00001d002075	Zm00001d032978
Zm00001d002075	Zm00001d033057
Zm00001d002075	Zm00001d033205
Zm00001d002075	Zm00001d033231
Zm00001d002075	Zm00001d033313
Zm00001d002075	Zm00001d033447
Zm00001d002075	Zm00001d033502
Zm00001d002075	Zm00001d033522
Zm00001d002075	Zm00001d033612
Zm00001d002075	Zm00001d033737
Zm00001d002075	Zm00001d033746
Zm00001d002075	Zm00001d033790
Zm00001d002075	Zm00001d033826
Zm00001d002075	Zm00001d033886
Zm00001d002075	Zm00001d033890
Zm00001d002075	Zm00001d033945
Zm00001d002075	Zm00001d034036
Zm00001d002075	Zm00001d034191
Zm00001d002075	Zm00001d034336
Zm00001d002075	Zm00001d034366
Zm00001d002075	Zm00001d034413
Zm00001d002075	Zm00001d034524
Zm00001d002075	Zm00001d034575
Zm00001d002075	Zm00001d034649
Zm00001d002075	Zm00001d034730
Zm00001d002075	Zm00001d034793
Zm00001d002075	Zm00001d034886
Zm00001d002075	Zm00001d034888
Zm00001d002075	Zm00001d035014
Zm00001d002075	Zm00001d035019
Zm00001d002075	Zm00001d035136
Zm00001d002075	Zm00001d035161
Zm00001d002075	Zm00001d035306
Zm00001d002075	Zm00001d035763
Zm00001d002075	Zm00001d035935
Zm00001d002075	Zm00001d035945
Zm00001d002075	Zm00001d036035
Zm00001d002075	Zm00001d036100
Zm00001d002075	Zm00001d036275
Zm00001d002075	Zm00001d036454
Zm00001d002075	Zm00001d036495
Zm00001d002075	Zm00001d036623
Zm00001d002075	Zm00001d036740
Zm00001d002075	Zm00001d036751
Zm00001d002075	Zm00001d036756
Zm00001d002075	Zm00001d036770
Zm00001d002075	Zm00001d036949
Zm00001d002075	Zm00001d036956
Zm00001d002075	Zm00001d037001
Zm00001d002075	Zm00001d037006
Zm00001d002075	Zm00001d037094
Zm00001d002075	Zm00001d037191
Zm00001d002075	Zm00001d037200
Zm00001d002075	Zm00001d037247
Zm00001d002075	Zm00001d037334
Zm00001d002075	Zm00001d037404
Zm00001d002075	Zm00001d037453
Zm00001d002075	Zm00001d037494
Zm00001d002075	Zm00001d037553
Zm00001d002075	Zm00001d037664
Zm00001d002075	Zm00001d037813
Zm00001d002075	Zm00001d037848
Zm00001d002075	Zm00001d037868
Zm00001d002075	Zm00001d037915
Zm00001d002075	Zm00001d037932
Zm00001d002075	Zm00001d037941
Zm00001d002075	Zm00001d037945
Zm00001d002075	Zm00001d037956
Zm00001d002075	Zm00001d037958
Zm00001d002075	Zm00001d038081
Zm00001d002075	Zm00001d038100
Zm00001d002075	Zm00001d038104
Zm00001d002075	Zm00001d038123
Zm00001d002075	Zm00001d038272
Zm00001d002075	Zm00001d038359
Zm00001d002075	Zm00001d038531
Zm00001d002075	Zm00001d038532
Zm00001d002075	Zm00001d038545
Zm00001d002075	Zm00001d038805
Zm00001d002075	Zm00001d038839
Zm00001d002075	Zm00001d038892
Zm00001d002075	Zm00001d038989
Zm00001d002075	Zm00001d039002
Zm00001d002075	Zm00001d039013
Zm00001d002075	Zm00001d039047
Zm00001d002075	Zm00001d039049
Zm00001d002075	Zm00001d039148
Zm00001d002075	Zm00001d039189
Zm00001d002075	Zm00001d039428
Zm00001d002075	Zm00001d039444
Zm00001d002075	Zm00001d039533
Zm00001d002075	Zm00001d039597
Zm00001d002075	Zm00001d039639
Zm00001d002075	Zm00001d039712
Zm00001d002075	Zm00001d039918
Zm00001d002075	Zm00001d039919
Zm00001d002075	Zm00001d040172
Zm00001d002075	Zm00001d040211
Zm00001d002075	Zm00001d040260
Zm00001d002075	Zm00001d040290
Zm00001d002075	Zm00001d040323
Zm00001d002075	Zm00001d040440
Zm00001d002075	Zm00001d040666
Zm00001d002075	Zm00001d040710
Zm00001d002075	Zm00001d040831
Zm00001d002075	Zm00001d041127
Zm00001d002075	Zm00001d041154
Zm00001d002075	Zm00001d041217
Zm00001d002075	Zm00001d041226
Zm00001d002075	Zm00001d041475
Zm00001d002075	Zm00001d041536
Zm00001d002075	Zm00001d041601
Zm00001d002075	Zm00001d041718
Zm00001d002075	Zm00001d041789
Zm00001d002075	Zm00001d041864
Zm00001d002075	Zm00001d042267
Zm00001d002075	Zm00001d042272
Zm00001d002075	Zm00001d042309
Zm00001d002075	Zm00001d042381
Zm00001d002075	Zm00001d042520
Zm00001d002075	Zm00001d042585
Zm00001d002075	Zm00001d042624
Zm00001d002075	Zm00001d042960
Zm00001d002075	Zm00001d043006
Zm00001d002075	Zm00001d043119
Zm00001d002075	Zm00001d043140
Zm00001d002075	Zm00001d043190
Zm00001d002075	Zm00001d043243
Zm00001d002075	Zm00001d043259
Zm00001d002075	Zm00001d043324
Zm00001d002075	Zm00001d043383
Zm00001d002075	Zm00001d043425
Zm00001d002075	Zm00001d043669
Zm00001d002075	Zm00001d043694
Zm00001d002075	Zm00001d043900
Zm00001d002075	Zm00001d043927
Zm00001d002075	Zm00001d043973
Zm00001d002075	Zm00001d043982
Zm00001d002075	Zm00001d044015
Zm00001d002075	Zm00001d044022
Zm00001d002075	Zm00001d044038
Zm00001d002075	Zm00001d044061
Zm00001d002075	Zm00001d044182
Zm00001d002075	Zm00001d044187
Zm00001d002075	Zm00001d044188
Zm00001d002075	Zm00001d044228
Zm00001d002075	Zm00001d044260
Zm00001d002075	Zm00001d044457
Zm00001d002075	Zm00001d044503
Zm00001d002075	Zm00001d044668
Zm00001d002075	Zm00001d044801
Zm00001d002075	Zm00001d044828
Zm00001d002075	Zm00001d044971
Zm00001d002075	Zm00001d044973
Zm00001d002075	Zm00001d045006
Zm00001d002075	Zm00001d045030
Zm00001d002075	Zm00001d045031
Zm00001d002075	Zm00001d045048
Zm00001d002075	Zm00001d045089
Zm00001d002075	Zm00001d045217
Zm00001d002075	Zm00001d045455
Zm00001d002075	Zm00001d046238
Zm00001d002075	Zm00001d046466
Zm00001d002075	Zm00001d046468
Zm00001d002075	Zm00001d046510
Zm00001d002075	Zm00001d046727
Zm00001d002075	Zm00001d047006
Zm00001d002075	Zm00001d047054
Zm00001d002075	Zm00001d047260
Zm00001d002075	Zm00001d047271
Zm00001d002075	Zm00001d047503
Zm00001d002075	Zm00001d047548
Zm00001d002075	Zm00001d047672
Zm00001d002075	Zm00001d047702
Zm00001d002075	Zm00001d047717
Zm00001d002075	Zm00001d047719
Zm00001d002075	Zm00001d047757
Zm00001d002075	Zm00001d047787
Zm00001d002075	Zm00001d047869
Zm00001d002075	Zm00001d047916
Zm00001d002075	Zm00001d047965
Zm00001d002075	Zm00001d048196
Zm00001d002075	Zm00001d048201
Zm00001d002075	Zm00001d048233
Zm00001d002075	Zm00001d048245
Zm00001d002075	Zm00001d048364
Zm00001d002075	Zm00001d048372
Zm00001d002075	Zm00001d048431
Zm00001d002075	Zm00001d048484
Zm00001d002075	Zm00001d048545
Zm00001d002075	Zm00001d048683
Zm00001d002075	Zm00001d048763
Zm00001d002075	Zm00001d048876
Zm00001d002075	Zm00001d049197
Zm00001d002075	Zm00001d049258
Zm00001d002075	Zm00001d049346
Zm00001d002075	Zm00001d049371
Zm00001d002075	Zm00001d049400
Zm00001d002075	Zm00001d049548
Zm00001d002075	Zm00001d049560
Zm00001d002075	Zm00001d049563
Zm00001d002075	Zm00001d049656
Zm00001d002075	Zm00001d049765
Zm00001d002075	Zm00001d049870
Zm00001d002075	Zm00001d049889
Zm00001d002075	Zm00001d049952
Zm00001d002075	Zm00001d050051
Zm00001d002075	Zm00001d050063
Zm00001d002075	Zm00001d050103
Zm00001d002075	Zm00001d050174
Zm00001d002075	Zm00001d050178
Zm00001d002075	Zm00001d050277
Zm00001d002075	Zm00001d050526
Zm00001d002075	Zm00001d050551
Zm00001d002075	Zm00001d050790
Zm00001d002075	Zm00001d050816
Zm00001d002075	Zm00001d050861
Zm00001d002075	Zm00001d051219
Zm00001d002075	Zm00001d051306
Zm00001d002075	Zm00001d051359
Zm00001d002075	Zm00001d051404
Zm00001d002075	Zm00001d051412
Zm00001d002075	Zm00001d051440
Zm00001d002075	Zm00001d051478
Zm00001d002075	Zm00001d051544
Zm00001d002075	Zm00001d051554
Zm00001d002075	Zm00001d051600
Zm00001d002075	Zm00001d051636
Zm00001d002075	Zm00001d051699
Zm00001d002075	Zm00001d051850
Zm00001d002075	Zm00001d051870
Zm00001d002075	Zm00001d051893
Zm00001d002075	Zm00001d051898
Zm00001d002075	Zm00001d051936
Zm00001d002075	Zm00001d052125
Zm00001d002075	Zm00001d052270
Zm00001d002075	Zm00001d052276
Zm00001d002075	Zm00001d052289
Zm00001d002075	Zm00001d052295
Zm00001d002075	Zm00001d052435
Zm00001d002075	Zm00001d052472
Zm00001d002075	Zm00001d052494
Zm00001d002075	Zm00001d052534
Zm00001d002075	Zm00001d052562
Zm00001d002075	Zm00001d052676
Zm00001d002075	Zm00001d052698
Zm00001d002075	Zm00001d053016
Zm00001d002075	Zm00001d053158
Zm00001d002075	Zm00001d053179
Zm00001d002075	Zm00001d053247
Zm00001d002075	Zm00001d053391
Zm00001d002075	Zm00001d053515
Zm00001d002075	Zm00001d053853
Zm00001d002075	Zm00001d053882
Zm00001d002075	Zm00001d053895
Zm00001d002075	Zm00001d053975
Zm00001d002075	Zm00001d054001
Zm00001d002075	Zm00001d054009
Zm00001d002075	Zm00001d054052
Zm00001d002075	Zm00001d054074
Zm00001d002234	Zm00001d000030
Zm00001d002234	Zm00001d000052
Zm00001d002234	Zm00001d000053
Zm00001d002234	Zm00001d000141
Zm00001d002234	Zm00001d000247
Zm00001d002234	Zm00001d001799
Zm00001d002234	Zm00001d001831
Zm00001d002234	Zm00001d001884
Zm00001d002234	Zm00001d001894
Zm00001d002234	Zm00001d001899
Zm00001d002234	Zm00001d001939
Zm00001d002234	Zm00001d001945
Zm00001d002234	Zm00001d001949
Zm00001d002234	Zm00001d001962
Zm00001d002234	Zm00001d001974
Zm00001d002234	Zm00001d002003
Zm00001d002234	Zm00001d002034
Zm00001d002234	Zm00001d002192
Zm00001d002234	Zm00001d002193
Zm00001d002234	Zm00001d002234
Zm00001d002234	Zm00001d002255
Zm00001d002234	Zm00001d002296
Zm00001d002234	Zm00001d002349
Zm00001d002234	Zm00001d002411
Zm00001d002234	Zm00001d002457
Zm00001d002234	Zm00001d002475
Zm00001d002234	Zm00001d002553
Zm00001d002234	Zm00001d002599
Zm00001d002234	Zm00001d002607
Zm00001d002234	Zm00001d002631
Zm00001d002234	Zm00001d002649
Zm00001d002234	Zm00001d002662
Zm00001d002234	Zm00001d002684
Zm00001d002234	Zm00001d002781
Zm00001d002234	Zm00001d002833
Zm00001d002234	Zm00001d002859
Zm00001d002234	Zm00001d002879
Zm00001d002234	Zm00001d002950
Zm00001d002234	Zm00001d002970
Zm00001d002234	Zm00001d002982
Zm00001d002234	Zm00001d003059
Zm00001d002234	Zm00001d003062
Zm00001d002234	Zm00001d003172
Zm00001d002234	Zm00001d003179
Zm00001d002234	Zm00001d003242
Zm00001d002234	Zm00001d003248
Zm00001d002234	Zm00001d003256
Zm00001d002234	Zm00001d003259
Zm00001d002234	Zm00001d003284
Zm00001d002234	Zm00001d003308
Zm00001d002234	Zm00001d003406
Zm00001d002234	Zm00001d003425
Zm00001d002234	Zm00001d003464
Zm00001d002234	Zm00001d003511
Zm00001d002234	Zm00001d003543
Zm00001d002234	Zm00001d003601
Zm00001d002234	Zm00001d003621
Zm00001d002234	Zm00001d003659
Zm00001d002234	Zm00001d003724
Zm00001d002234	Zm00001d003765
Zm00001d002234	Zm00001d003779
Zm00001d002234	Zm00001d003817
Zm00001d002234	Zm00001d003840
Zm00001d002234	Zm00001d004048
Zm00001d002234	Zm00001d004094
Zm00001d002234	Zm00001d004220
Zm00001d002234	Zm00001d004287
Zm00001d002234	Zm00001d004293
Zm00001d002234	Zm00001d004446
Zm00001d002234	Zm00001d004473
Zm00001d002234	Zm00001d004691
Zm00001d002234	Zm00001d004924
Zm00001d002234	Zm00001d004927
Zm00001d002234	Zm00001d004933
Zm00001d002234	Zm00001d004955
Zm00001d002234	Zm00001d005036
Zm00001d002234	Zm00001d005063
Zm00001d002234	Zm00001d005108
Zm00001d002234	Zm00001d005114
Zm00001d002234	Zm00001d005156
Zm00001d002234	Zm00001d005165
Zm00001d002234	Zm00001d005199
Zm00001d002234	Zm00001d005264
Zm00001d002234	Zm00001d005334
Zm00001d002234	Zm00001d005378
Zm00001d002234	Zm00001d005406
Zm00001d002234	Zm00001d005558
Zm00001d002234	Zm00001d005566
Zm00001d002234	Zm00001d005824
Zm00001d002234	Zm00001d005831
Zm00001d002234	Zm00001d005851
Zm00001d002234	Zm00001d005871
Zm00001d002234	Zm00001d005897
Zm00001d002234	Zm00001d005917
Zm00001d002234	Zm00001d005919
Zm00001d002234	Zm00001d005939
Zm00001d002234	Zm00001d006017
Zm00001d002234	Zm00001d006046
Zm00001d002234	Zm00001d006118
Zm00001d002234	Zm00001d006154
Zm00001d002234	Zm00001d006210
Zm00001d002234	Zm00001d006235
Zm00001d002234	Zm00001d006237
Zm00001d002234	Zm00001d006254
Zm00001d002234	Zm00001d006344
Zm00001d002234	Zm00001d006401
Zm00001d002234	Zm00001d006409
Zm00001d002234	Zm00001d006421
Zm00001d002234	Zm00001d006430
Zm00001d002234	Zm00001d006455
Zm00001d002234	Zm00001d006456
Zm00001d002234	Zm00001d006496
Zm00001d002234	Zm00001d006512
Zm00001d002234	Zm00001d006608
Zm00001d002234	Zm00001d006614
Zm00001d002234	Zm00001d006821
Zm00001d002234	Zm00001d006873
Zm00001d002234	Zm00001d006898
Zm00001d002234	Zm00001d006924
Zm00001d002234	Zm00001d006928
Zm00001d002234	Zm00001d006939
Zm00001d002234	Zm00001d007084
Zm00001d002234	Zm00001d007085
Zm00001d002234	Zm00001d007094
Zm00001d002234	Zm00001d007130
Zm00001d002234	Zm00001d007151
Zm00001d002234	Zm00001d007190
Zm00001d002234	Zm00001d007233
Zm00001d002234	Zm00001d007372
Zm00001d002234	Zm00001d007468
Zm00001d002234	Zm00001d007490
Zm00001d002234	Zm00001d007507
Zm00001d002234	Zm00001d007632
Zm00001d002234	Zm00001d007677
Zm00001d002234	Zm00001d007807
Zm00001d002234	Zm00001d007840
Zm00001d002234	Zm00001d007868
Zm00001d002234	Zm00001d007927
Zm00001d002234	Zm00001d007947
Zm00001d002234	Zm00001d007966
Zm00001d002234	Zm00001d008269
Zm00001d002234	Zm00001d008320
Zm00001d002234	Zm00001d008359
Zm00001d002234	Zm00001d008429
Zm00001d002234	Zm00001d008511
Zm00001d002234	Zm00001d008512
Zm00001d002234	Zm00001d008526
Zm00001d002234	Zm00001d008546
Zm00001d002234	Zm00001d008565
Zm00001d002234	Zm00001d008580
Zm00001d002234	Zm00001d008720
Zm00001d002234	Zm00001d008858
Zm00001d002234	Zm00001d008874
Zm00001d002234	Zm00001d008966
Zm00001d002234	Zm00001d008970
Zm00001d002234	Zm00001d008980
Zm00001d002234	Zm00001d009021
Zm00001d002234	Zm00001d009082
Zm00001d002234	Zm00001d009146
Zm00001d002234	Zm00001d009147
Zm00001d002234	Zm00001d009167
Zm00001d002234	Zm00001d009181
Zm00001d002234	Zm00001d009430
Zm00001d002234	Zm00001d009493
Zm00001d002234	Zm00001d009513
Zm00001d002234	Zm00001d009626
Zm00001d002234	Zm00001d009676
Zm00001d002234	Zm00001d009750
Zm00001d002234	Zm00001d009824
Zm00001d002234	Zm00001d009866
Zm00001d002234	Zm00001d009894
Zm00001d002234	Zm00001d009950
Zm00001d002234	Zm00001d010039
Zm00001d002234	Zm00001d010043
Zm00001d002234	Zm00001d010068
Zm00001d002234	Zm00001d010141
Zm00001d002234	Zm00001d010200
Zm00001d002234	Zm00001d010220
Zm00001d002234	Zm00001d010340
Zm00001d002234	Zm00001d010390
Zm00001d002234	Zm00001d010406
Zm00001d002234	Zm00001d010565
Zm00001d002234	Zm00001d010574
Zm00001d002234	Zm00001d010575
Zm00001d002234	Zm00001d010579
Zm00001d002234	Zm00001d010611
Zm00001d002234	Zm00001d010631
Zm00001d002234	Zm00001d010656
Zm00001d002234	Zm00001d010728
Zm00001d002234	Zm00001d010732
Zm00001d002234	Zm00001d010783
Zm00001d002234	Zm00001d010813
Zm00001d002234	Zm00001d010835
Zm00001d002234	Zm00001d010841
Zm00001d002234	Zm00001d010863
Zm00001d002234	Zm00001d010872
Zm00001d002234	Zm00001d010927
Zm00001d002234	Zm00001d010958
Zm00001d002234	Zm00001d011100
Zm00001d002234	Zm00001d011199
Zm00001d002234	Zm00001d011258
Zm00001d002234	Zm00001d011286
Zm00001d002234	Zm00001d011304
Zm00001d002234	Zm00001d011312
Zm00001d002234	Zm00001d011355
Zm00001d002234	Zm00001d011364
Zm00001d002234	Zm00001d011373
Zm00001d002234	Zm00001d011394
Zm00001d002234	Zm00001d011551
Zm00001d002234	Zm00001d011630
Zm00001d002234	Zm00001d011648
Zm00001d002234	Zm00001d011653
Zm00001d002234	Zm00001d011685
Zm00001d002234	Zm00001d011719
Zm00001d002234	Zm00001d011738
Zm00001d002234	Zm00001d011771
Zm00001d002234	Zm00001d011779
Zm00001d002234	Zm00001d011781
Zm00001d002234	Zm00001d011844
Zm00001d002234	Zm00001d011947
Zm00001d002234	Zm00001d011968
Zm00001d002234	Zm00001d012015
Zm00001d002234	Zm00001d012044
Zm00001d002234	Zm00001d012166
Zm00001d002234	Zm00001d012196
Zm00001d002234	Zm00001d012212
Zm00001d002234	Zm00001d012224
Zm00001d002234	Zm00001d012282
Zm00001d002234	Zm00001d012290
Zm00001d002234	Zm00001d012306
Zm00001d002234	Zm00001d012349
Zm00001d002234	Zm00001d012418
Zm00001d002234	Zm00001d012459
Zm00001d002234	Zm00001d012467
Zm00001d002234	Zm00001d012472
Zm00001d002234	Zm00001d012515
Zm00001d002234	Zm00001d012670
Zm00001d002234	Zm00001d012671
Zm00001d002234	Zm00001d012681
Zm00001d002234	Zm00001d012738
Zm00001d002234	Zm00001d012761
Zm00001d002234	Zm00001d012779
Zm00001d002234	Zm00001d012800
Zm00001d002234	Zm00001d012811
Zm00001d002234	Zm00001d012818
Zm00001d002234	Zm00001d012837
Zm00001d002234	Zm00001d012894
Zm00001d002234	Zm00001d012915
Zm00001d002234	Zm00001d012928
Zm00001d002234	Zm00001d012974
Zm00001d002234	Zm00001d012996
Zm00001d002234	Zm00001d013023
Zm00001d002234	Zm00001d013035
Zm00001d002234	Zm00001d013074
Zm00001d002234	Zm00001d013079
Zm00001d002234	Zm00001d013112
Zm00001d002234	Zm00001d013118
Zm00001d002234	Zm00001d013186
Zm00001d002234	Zm00001d013216
Zm00001d002234	Zm00001d013242
Zm00001d002234	Zm00001d013307
Zm00001d002234	Zm00001d013311
Zm00001d002234	Zm00001d013329
Zm00001d002234	Zm00001d013384
Zm00001d002234	Zm00001d013409
Zm00001d002234	Zm00001d013416
Zm00001d002234	Zm00001d013420
Zm00001d002234	Zm00001d013444
Zm00001d002234	Zm00001d013505
Zm00001d002234	Zm00001d013517
Zm00001d002234	Zm00001d013520
Zm00001d002234	Zm00001d013636
Zm00001d002234	Zm00001d013706
Zm00001d002234	Zm00001d013730
Zm00001d002234	Zm00001d013750
Zm00001d002234	Zm00001d013767
Zm00001d002234	Zm00001d013819
Zm00001d002234	Zm00001d013842
Zm00001d002234	Zm00001d013960
Zm00001d002234	Zm00001d014033
Zm00001d002234	Zm00001d014089
Zm00001d002234	Zm00001d014122
Zm00001d002234	Zm00001d014168
Zm00001d002234	Zm00001d014175
Zm00001d002234	Zm00001d014280
Zm00001d002234	Zm00001d014282
Zm00001d002234	Zm00001d014313
Zm00001d002234	Zm00001d014319
Zm00001d002234	Zm00001d014378
Zm00001d002234	Zm00001d014417
Zm00001d002234	Zm00001d014500
Zm00001d002234	Zm00001d014532
Zm00001d002234	Zm00001d014542
Zm00001d002234	Zm00001d014572
Zm00001d002234	Zm00001d014643
Zm00001d002234	Zm00001d014727
Zm00001d002234	Zm00001d014729
Zm00001d002234	Zm00001d014736
Zm00001d002234	Zm00001d014737
Zm00001d002234	Zm00001d014753
Zm00001d002234	Zm00001d014756
Zm00001d002234	Zm00001d014762
Zm00001d002234	Zm00001d014826
Zm00001d002234	Zm00001d014834
Zm00001d002234	Zm00001d014864
Zm00001d002234	Zm00001d015115
Zm00001d002234	Zm00001d015141
Zm00001d002234	Zm00001d015231
Zm00001d002234	Zm00001d015308
Zm00001d002234	Zm00001d015329
Zm00001d002234	Zm00001d015363
Zm00001d002234	Zm00001d015367
Zm00001d002234	Zm00001d015410
Zm00001d002234	Zm00001d015448
Zm00001d002234	Zm00001d015473
Zm00001d002234	Zm00001d015477
Zm00001d002234	Zm00001d015686
Zm00001d002234	Zm00001d015851
Zm00001d002234	Zm00001d015895
Zm00001d002234	Zm00001d015934
Zm00001d002234	Zm00001d015964
Zm00001d002234	Zm00001d016095
Zm00001d002234	Zm00001d016131
Zm00001d002234	Zm00001d016135
Zm00001d002234	Zm00001d016255
Zm00001d002234	Zm00001d016277
Zm00001d002234	Zm00001d016397
Zm00001d002234	Zm00001d016439
Zm00001d002234	Zm00001d016443
Zm00001d002234	Zm00001d016491
Zm00001d002234	Zm00001d016512
Zm00001d002234	Zm00001d016521
Zm00001d002234	Zm00001d016816
Zm00001d002234	Zm00001d016849
Zm00001d002234	Zm00001d016853
Zm00001d002234	Zm00001d016977
Zm00001d002234	Zm00001d016999
Zm00001d002234	Zm00001d017000
Zm00001d002234	Zm00001d017049
Zm00001d002234	Zm00001d017117
Zm00001d002234	Zm00001d017129
Zm00001d002234	Zm00001d017146
Zm00001d002234	Zm00001d017170
Zm00001d002234	Zm00001d017193
Zm00001d002234	Zm00001d017216
Zm00001d002234	Zm00001d017239
Zm00001d002234	Zm00001d017292
Zm00001d002234	Zm00001d017357
Zm00001d002234	Zm00001d017385
Zm00001d002234	Zm00001d017444
Zm00001d002234	Zm00001d017480
Zm00001d002234	Zm00001d017492
Zm00001d002234	Zm00001d017513
Zm00001d002234	Zm00001d017566
Zm00001d002234	Zm00001d017567
Zm00001d002234	Zm00001d017670
Zm00001d002234	Zm00001d017676
Zm00001d002234	Zm00001d017729
Zm00001d002234	Zm00001d017730
Zm00001d002234	Zm00001d017773
Zm00001d002234	Zm00001d017823
Zm00001d002234	Zm00001d017914
Zm00001d002234	Zm00001d017932
Zm00001d002234	Zm00001d017949
Zm00001d002234	Zm00001d018070
Zm00001d002234	Zm00001d018074
Zm00001d002234	Zm00001d018126
Zm00001d002234	Zm00001d018141
Zm00001d002234	Zm00001d018201
Zm00001d002234	Zm00001d018208
Zm00001d002234	Zm00001d018298
Zm00001d002234	Zm00001d018356
Zm00001d002234	Zm00001d018369
Zm00001d002234	Zm00001d018392
Zm00001d002234	Zm00001d018409
Zm00001d002234	Zm00001d018415
Zm00001d002234	Zm00001d018423
Zm00001d002234	Zm00001d018433
Zm00001d002234	Zm00001d018460
Zm00001d002234	Zm00001d018479
Zm00001d002234	Zm00001d018482
Zm00001d002234	Zm00001d018514
Zm00001d002234	Zm00001d018517
Zm00001d002234	Zm00001d018531
Zm00001d002234	Zm00001d018541
Zm00001d002234	Zm00001d018552
Zm00001d002234	Zm00001d018604
Zm00001d002234	Zm00001d018624
Zm00001d002234	Zm00001d018703
Zm00001d002234	Zm00001d018748
Zm00001d002234	Zm00001d018788
Zm00001d002234	Zm00001d018939
Zm00001d002234	Zm00001d018972
Zm00001d002234	Zm00001d018990
Zm00001d002234	Zm00001d018998
Zm00001d002234	Zm00001d019045
Zm00001d002234	Zm00001d019125
Zm00001d002234	Zm00001d019139
Zm00001d002234	Zm00001d019226
Zm00001d002234	Zm00001d019269
Zm00001d002234	Zm00001d019459
Zm00001d002234	Zm00001d019462
Zm00001d002234	Zm00001d019477
Zm00001d002234	Zm00001d019525
Zm00001d002234	Zm00001d019852
Zm00001d002234	Zm00001d019922
Zm00001d002234	Zm00001d020004
Zm00001d002234	Zm00001d020011
Zm00001d002234	Zm00001d020019
Zm00001d002234	Zm00001d020020
Zm00001d002234	Zm00001d020158
Zm00001d002234	Zm00001d020182
Zm00001d002234	Zm00001d020201
Zm00001d002234	Zm00001d020238
Zm00001d002234	Zm00001d020308
Zm00001d002234	Zm00001d020392
Zm00001d002234	Zm00001d020515
Zm00001d002234	Zm00001d020526
Zm00001d002234	Zm00001d020584
Zm00001d002234	Zm00001d020585
Zm00001d002234	Zm00001d020656
Zm00001d002234	Zm00001d020683
Zm00001d002234	Zm00001d020799
Zm00001d002234	Zm00001d021195
Zm00001d002234	Zm00001d021200
Zm00001d002234	Zm00001d021232
Zm00001d002234	Zm00001d021300
Zm00001d002234	Zm00001d021305
Zm00001d002234	Zm00001d021338
Zm00001d002234	Zm00001d021359
Zm00001d002234	Zm00001d021362
Zm00001d002234	Zm00001d021378
Zm00001d002234	Zm00001d021391
Zm00001d002234	Zm00001d021395
Zm00001d002234	Zm00001d021441
Zm00001d002234	Zm00001d021448
Zm00001d002234	Zm00001d021453
Zm00001d002234	Zm00001d021467
Zm00001d002234	Zm00001d021477
Zm00001d002234	Zm00001d021504
Zm00001d002234	Zm00001d021553
Zm00001d002234	Zm00001d021588
Zm00001d002234	Zm00001d021610
Zm00001d002234	Zm00001d021707
Zm00001d002234	Zm00001d021741
Zm00001d002234	Zm00001d021812
Zm00001d002234	Zm00001d021830
Zm00001d002234	Zm00001d021876
Zm00001d002234	Zm00001d021879
Zm00001d002234	Zm00001d021898
Zm00001d002234	Zm00001d021909
Zm00001d002234	Zm00001d021927
Zm00001d002234	Zm00001d021980
Zm00001d002234	Zm00001d022017
Zm00001d002234	Zm00001d022028
Zm00001d002234	Zm00001d022046
Zm00001d002234	Zm00001d022083
Zm00001d002234	Zm00001d022097
Zm00001d002234	Zm00001d022153
Zm00001d002234	Zm00001d022177
Zm00001d002234	Zm00001d022190
Zm00001d002234	Zm00001d022249
Zm00001d002234	Zm00001d022301
Zm00001d002234	Zm00001d022307
Zm00001d002234	Zm00001d022313
Zm00001d002234	Zm00001d022352
Zm00001d002234	Zm00001d022390
Zm00001d002234	Zm00001d022433
Zm00001d002234	Zm00001d022438
Zm00001d002234	Zm00001d022480
Zm00001d002234	Zm00001d022541
Zm00001d002234	Zm00001d022558
Zm00001d002234	Zm00001d022562
Zm00001d002234	Zm00001d022563
Zm00001d002234	Zm00001d022573
Zm00001d002234	Zm00001d022587
Zm00001d002234	Zm00001d022614
Zm00001d002234	Zm00001d022624
Zm00001d002234	Zm00001d022627
Zm00001d002234	Zm00001d023259
Zm00001d002234	Zm00001d023299
Zm00001d002234	Zm00001d023309
Zm00001d002234	Zm00001d023391
Zm00001d002234	Zm00001d023420
Zm00001d002234	Zm00001d023421
Zm00001d002234	Zm00001d023429
Zm00001d002234	Zm00001d023443
Zm00001d002234	Zm00001d023446
Zm00001d002234	Zm00001d023453
Zm00001d002234	Zm00001d023456
Zm00001d002234	Zm00001d023537
Zm00001d002234	Zm00001d023564
Zm00001d002234	Zm00001d023583
Zm00001d002234	Zm00001d023659
Zm00001d002234	Zm00001d023756
Zm00001d002234	Zm00001d023762
Zm00001d002234	Zm00001d023841
Zm00001d002234	Zm00001d023914
Zm00001d002234	Zm00001d023919
Zm00001d002234	Zm00001d024000
Zm00001d002234	Zm00001d024126
Zm00001d002234	Zm00001d024159
Zm00001d002234	Zm00001d024213
Zm00001d002234	Zm00001d024270
Zm00001d002234	Zm00001d024321
Zm00001d002234	Zm00001d024415
Zm00001d002234	Zm00001d024424
Zm00001d002234	Zm00001d024442
Zm00001d002234	Zm00001d024477
Zm00001d002234	Zm00001d024712
Zm00001d002234	Zm00001d024805
Zm00001d002234	Zm00001d024823
Zm00001d002234	Zm00001d024824
Zm00001d002234	Zm00001d024831
Zm00001d002234	Zm00001d024858
Zm00001d002234	Zm00001d024953
Zm00001d002234	Zm00001d025067
Zm00001d002234	Zm00001d025091
Zm00001d002234	Zm00001d025108
Zm00001d002234	Zm00001d025199
Zm00001d002234	Zm00001d025233
Zm00001d002234	Zm00001d025236
Zm00001d002234	Zm00001d025239
Zm00001d002234	Zm00001d025268
Zm00001d002234	Zm00001d025345
Zm00001d002234	Zm00001d025369
Zm00001d002234	Zm00001d025381
Zm00001d002234	Zm00001d025463
Zm00001d002234	Zm00001d025517
Zm00001d002234	Zm00001d025565
Zm00001d002234	Zm00001d025571
Zm00001d002234	Zm00001d025722
Zm00001d002234	Zm00001d025786
Zm00001d002234	Zm00001d025794
Zm00001d002234	Zm00001d025857
Zm00001d002234	Zm00001d025868
Zm00001d002234	Zm00001d025873
Zm00001d002234	Zm00001d025904
Zm00001d002234	Zm00001d025913
Zm00001d002234	Zm00001d025918
Zm00001d002234	Zm00001d025958
Zm00001d002234	Zm00001d026015
Zm00001d002234	Zm00001d026061
Zm00001d002234	Zm00001d026068
Zm00001d002234	Zm00001d026122
Zm00001d002234	Zm00001d026158
Zm00001d002234	Zm00001d026190
Zm00001d002234	Zm00001d026199
Zm00001d002234	Zm00001d026246
Zm00001d002234	Zm00001d026296
Zm00001d002234	Zm00001d026371
Zm00001d002234	Zm00001d026387
Zm00001d002234	Zm00001d026421
Zm00001d002234	Zm00001d026585
Zm00001d002234	Zm00001d026610
Zm00001d002234	Zm00001d026619
Zm00001d002234	Zm00001d026627
Zm00001d002234	Zm00001d026651
Zm00001d002234	Zm00001d026655
Zm00001d002234	Zm00001d026684
Zm00001d002234	Zm00001d027296
Zm00001d002234	Zm00001d027317
Zm00001d002234	Zm00001d027376
Zm00001d002234	Zm00001d027393
Zm00001d002234	Zm00001d027457
Zm00001d002234	Zm00001d027477
Zm00001d002234	Zm00001d027492
Zm00001d002234	Zm00001d027585
Zm00001d002234	Zm00001d027610
Zm00001d002234	Zm00001d027637
Zm00001d002234	Zm00001d027675
Zm00001d002234	Zm00001d027688
Zm00001d002234	Zm00001d027709
Zm00001d002234	Zm00001d027746
Zm00001d002234	Zm00001d027751
Zm00001d002234	Zm00001d027759
Zm00001d002234	Zm00001d027869
Zm00001d002234	Zm00001d027878
Zm00001d002234	Zm00001d027904
Zm00001d002234	Zm00001d027939
Zm00001d002234	Zm00001d027955
Zm00001d002234	Zm00001d027967
Zm00001d002234	Zm00001d028004
Zm00001d002234	Zm00001d028025
Zm00001d002234	Zm00001d028075
Zm00001d002234	Zm00001d028092
Zm00001d002234	Zm00001d028098
Zm00001d002234	Zm00001d028122
Zm00001d002234	Zm00001d028169
Zm00001d002234	Zm00001d028173
Zm00001d002234	Zm00001d028187
Zm00001d002234	Zm00001d028195
Zm00001d002234	Zm00001d028197
Zm00001d002234	Zm00001d028210
Zm00001d002234	Zm00001d028229
Zm00001d002234	Zm00001d028294
Zm00001d002234	Zm00001d028352
Zm00001d002234	Zm00001d028377
Zm00001d002234	Zm00001d028410
Zm00001d002234	Zm00001d028423
Zm00001d002234	Zm00001d028512
Zm00001d002234	Zm00001d028522
Zm00001d002234	Zm00001d028549
Zm00001d002234	Zm00001d028572
Zm00001d002234	Zm00001d028593
Zm00001d002234	Zm00001d028597
Zm00001d002234	Zm00001d028665
Zm00001d002234	Zm00001d028705
Zm00001d002234	Zm00001d028709
Zm00001d002234	Zm00001d028749
Zm00001d002234	Zm00001d028813
Zm00001d002234	Zm00001d028896
Zm00001d002234	Zm00001d028923
Zm00001d002234	Zm00001d029078
Zm00001d002234	Zm00001d029107
Zm00001d002234	Zm00001d029193
Zm00001d002234	Zm00001d029263
Zm00001d002234	Zm00001d029340
Zm00001d002234	Zm00001d029343
Zm00001d002234	Zm00001d029349
Zm00001d002234	Zm00001d029429
Zm00001d002234	Zm00001d029464
Zm00001d002234	Zm00001d029473
Zm00001d002234	Zm00001d029719
Zm00001d002234	Zm00001d029888
Zm00001d002234	Zm00001d029948
Zm00001d002234	Zm00001d029976
Zm00001d002234	Zm00001d029996
Zm00001d002234	Zm00001d030005
Zm00001d002234	Zm00001d030069
Zm00001d002234	Zm00001d030079
Zm00001d002234	Zm00001d030153
Zm00001d002234	Zm00001d030164
Zm00001d002234	Zm00001d030230
Zm00001d002234	Zm00001d030285
Zm00001d002234	Zm00001d030357
Zm00001d002234	Zm00001d030530
Zm00001d002234	Zm00001d030579
Zm00001d002234	Zm00001d030584
Zm00001d002234	Zm00001d030614
Zm00001d002234	Zm00001d030620
Zm00001d002234	Zm00001d030627
Zm00001d002234	Zm00001d030819
Zm00001d002234	Zm00001d030849
Zm00001d002234	Zm00001d030897
Zm00001d002234	Zm00001d030940
Zm00001d002234	Zm00001d030945
Zm00001d002234	Zm00001d031074
Zm00001d002234	Zm00001d031119
Zm00001d002234	Zm00001d031211
Zm00001d002234	Zm00001d031265
Zm00001d002234	Zm00001d031311
Zm00001d002234	Zm00001d031485
Zm00001d002234	Zm00001d031556
Zm00001d002234	Zm00001d031560
Zm00001d002234	Zm00001d031665
Zm00001d002234	Zm00001d031667
Zm00001d002234	Zm00001d031668
Zm00001d002234	Zm00001d031712
Zm00001d002234	Zm00001d031764
Zm00001d002234	Zm00001d031785
Zm00001d002234	Zm00001d031825
Zm00001d002234	Zm00001d031868
Zm00001d002234	Zm00001d031956
Zm00001d002234	Zm00001d032070
Zm00001d002234	Zm00001d032261
Zm00001d002234	Zm00001d032263
Zm00001d002234	Zm00001d032275
Zm00001d002234	Zm00001d032546
Zm00001d002234	Zm00001d032550
Zm00001d002234	Zm00001d032601
Zm00001d002234	Zm00001d032610
Zm00001d002234	Zm00001d032621
Zm00001d002234	Zm00001d032650
Zm00001d002234	Zm00001d032704
Zm00001d002234	Zm00001d032719
Zm00001d002234	Zm00001d032728
Zm00001d002234	Zm00001d032760
Zm00001d002234	Zm00001d032797
Zm00001d002234	Zm00001d032804
Zm00001d002234	Zm00001d032805
Zm00001d002234	Zm00001d032875
Zm00001d002234	Zm00001d033025
Zm00001d002234	Zm00001d033126
Zm00001d002234	Zm00001d033153
Zm00001d002234	Zm00001d033189
Zm00001d002234	Zm00001d033230
Zm00001d002234	Zm00001d033283
Zm00001d002234	Zm00001d033313
Zm00001d002234	Zm00001d033330
Zm00001d002234	Zm00001d033405
Zm00001d002234	Zm00001d033484
Zm00001d002234	Zm00001d033522
Zm00001d002234	Zm00001d033615
Zm00001d002234	Zm00001d033620
Zm00001d002234	Zm00001d033642
Zm00001d002234	Zm00001d033648
Zm00001d002234	Zm00001d033709
Zm00001d002234	Zm00001d033730
Zm00001d002234	Zm00001d033738
Zm00001d002234	Zm00001d033790
Zm00001d002234	Zm00001d033827
Zm00001d002234	Zm00001d033839
Zm00001d002234	Zm00001d033843
Zm00001d002234	Zm00001d033847
Zm00001d002234	Zm00001d033850
Zm00001d002234	Zm00001d033863
Zm00001d002234	Zm00001d033884
Zm00001d002234	Zm00001d033890
Zm00001d002234	Zm00001d033891
Zm00001d002234	Zm00001d033905
Zm00001d002234	Zm00001d033933
Zm00001d002234	Zm00001d033955
Zm00001d002234	Zm00001d033989
Zm00001d002234	Zm00001d034001
Zm00001d002234	Zm00001d034013
Zm00001d002234	Zm00001d034044
Zm00001d002234	Zm00001d034081
Zm00001d002234	Zm00001d034163
Zm00001d002234	Zm00001d034164
Zm00001d002234	Zm00001d034187
Zm00001d002234	Zm00001d034191
Zm00001d002234	Zm00001d034240
Zm00001d002234	Zm00001d034278
Zm00001d002234	Zm00001d034313
Zm00001d002234	Zm00001d034360
Zm00001d002234	Zm00001d034371
Zm00001d002234	Zm00001d034400
Zm00001d002234	Zm00001d034410
Zm00001d002234	Zm00001d034575
Zm00001d002234	Zm00001d034633
Zm00001d002234	Zm00001d034640
Zm00001d002234	Zm00001d034649
Zm00001d002234	Zm00001d034689
Zm00001d002234	Zm00001d034758
Zm00001d002234	Zm00001d034768
Zm00001d002234	Zm00001d034795
Zm00001d002234	Zm00001d034832
Zm00001d002234	Zm00001d034838
Zm00001d002234	Zm00001d034841
Zm00001d002234	Zm00001d034851
Zm00001d002234	Zm00001d034896
Zm00001d002234	Zm00001d034965
Zm00001d002234	Zm00001d035065
Zm00001d002234	Zm00001d035088
Zm00001d002234	Zm00001d035148
Zm00001d002234	Zm00001d035304
Zm00001d002234	Zm00001d035411
Zm00001d002234	Zm00001d035476
Zm00001d002234	Zm00001d035535
Zm00001d002234	Zm00001d035592
Zm00001d002234	Zm00001d035871
Zm00001d002234	Zm00001d035887
Zm00001d002234	Zm00001d035933
Zm00001d002234	Zm00001d035935
Zm00001d002234	Zm00001d035954
Zm00001d002234	Zm00001d036004
Zm00001d002234	Zm00001d036036
Zm00001d002234	Zm00001d036077
Zm00001d002234	Zm00001d036084
Zm00001d002234	Zm00001d036137
Zm00001d002234	Zm00001d036241
Zm00001d002234	Zm00001d036250
Zm00001d002234	Zm00001d036322
Zm00001d002234	Zm00001d036351
Zm00001d002234	Zm00001d036396
Zm00001d002234	Zm00001d036401
Zm00001d002234	Zm00001d036428
Zm00001d002234	Zm00001d036437
Zm00001d002234	Zm00001d036495
Zm00001d002234	Zm00001d036549
Zm00001d002234	Zm00001d036558
Zm00001d002234	Zm00001d036560
Zm00001d002234	Zm00001d036617
Zm00001d002234	Zm00001d036679
Zm00001d002234	Zm00001d036683
Zm00001d002234	Zm00001d036692
Zm00001d002234	Zm00001d036740
Zm00001d002234	Zm00001d036751
Zm00001d002234	Zm00001d036770
Zm00001d002234	Zm00001d036798
Zm00001d002234	Zm00001d036932
Zm00001d002234	Zm00001d036933
Zm00001d002234	Zm00001d037010
Zm00001d002234	Zm00001d037069
Zm00001d002234	Zm00001d037073
Zm00001d002234	Zm00001d037115
Zm00001d002234	Zm00001d037117
Zm00001d002234	Zm00001d037136
Zm00001d002234	Zm00001d037140
Zm00001d002234	Zm00001d037215
Zm00001d002234	Zm00001d037582
Zm00001d002234	Zm00001d037664
Zm00001d002234	Zm00001d037688
Zm00001d002234	Zm00001d037700
Zm00001d002234	Zm00001d037712
Zm00001d002234	Zm00001d037720
Zm00001d002234	Zm00001d037729
Zm00001d002234	Zm00001d037768
Zm00001d002234	Zm00001d037803
Zm00001d002234	Zm00001d037813
Zm00001d002234	Zm00001d037815
Zm00001d002234	Zm00001d037836
Zm00001d002234	Zm00001d037847
Zm00001d002234	Zm00001d038057
Zm00001d002234	Zm00001d038060
Zm00001d002234	Zm00001d038072
Zm00001d002234	Zm00001d038087
Zm00001d002234	Zm00001d038123
Zm00001d002234	Zm00001d038205
Zm00001d002234	Zm00001d038211
Zm00001d002234	Zm00001d038251
Zm00001d002234	Zm00001d038258
Zm00001d002234	Zm00001d038274
Zm00001d002234	Zm00001d038365
Zm00001d002234	Zm00001d038397
[truncated: 25,143,067 more chars]
